# Supplementary material for: Gene expression defines natural changes in mammalian lifespan
Source: Aging Cell. 2015 Feb 9;14(3):352–65. doi: 10.1111/acel.12283 (PMC4406664; doi:10.1111/acel.12283)
Supplement: Supplementary file 1 [file acel0014-0352-sd1.xlsx]

## Sheet: Column names
Column name	Definition
Trait	Life history variable assayed in the analysis (adult weight, gestation period, growth rate, maximum lifespan, oxygen consumption, time-to-maturity and weaning time)
Organ	Organ assayed in the analysis (liver, kidney or brain)
Pathway	GO term id
Domain	Root GO term id. GO:0008150, biological process; GO:0003674, molecular function; GO:0005575, cellular component.
Definition	GO term title
Nb. of significant genes	Number of up and down regulated genes that fall into GO term
Nb. of upregulated genes	Number of up regulated genes that fall into GO term
Nb. of downregulated genes	Number of down regulated genes that fall into GO term
Total number of genes in category	Total number of genes on the array that fall into GO term
Total number of genes out of category	Total number of genes on the array that do not fall into GO term
Numerator for all significant genes	Total number of significant genes on the array
Numerator for upregulated genes	Total number of up regulated genes on the array
Numerator for downregulated genes	Total number of down regulated genes on the array
P-value for all significant genes	Right-sided hypergeometric test P-value for up and down regulated genes
P-value for upregulated genes	Right sided hypergeometric test P-value for up regulated genes
P-value for downregulated genes	Right-sided hypergeometric test P-value for down regulated genes
BH-corrected p-value for all significant genes	P-value for up and down regulated genes corrected with Benjamini-Hochberg FDR-controlling procedure
BH-corrected p-value for upregulated genes	P-value for up regulated genes corrected with Benjamini-Hochberg FDR-controlling procedure
BH-corrected p-value for downregulated genes	P-value for down regulated genes corrected with Benjamini-Hochberg FDR-controlling procedure
Specificity	Assignment of GO term to up or down regulated category with P > 0.7

## Sheet: Table
Dataset S1. Statistically significant GO terms for genes whose expression variation associates with life history variation.
Trait	Organ	Pathway	Domain	Definition	Nb. of significant genes	Nb. of upregulated genes	Nb. of downregulated genes	Total number of genes in category	Total number of genes out of category	Numerator for all significant genes	Numerator for upregulated genes	Numerator for downregulated genes	P-value for all significant genes	P-value for upregulated genes	P-value for downregulated genes	BH-corrected p-value for all significant genes	BH-corrected p-value for upregulated genes	BH-corrected p-value for downregulated genes	Specificity
Gestation period	Liver	GO:0006955	GO:0008150	immune response	62	52	10	756	13185	1000	514	486	1.46e-01	1.01e-05	1.00e+00	1.00e+00	4.36e-02	1.00e+00	Predominantly up regulated
Gestation period	Liver	GO:0044281	GO:0008150	small molecule metabolic process	207	63	144	2008	11933	1000	514	486	1.23e-08	9.33e-01	1.19e-18	2.33e-05	1.00e+00	2.82e-15	Up and down regulated
Gestation period	Liver	GO:0009056	GO:0008150	catabolic process	154	49	105	1644	12297	1000	514	486	2.31e-04	9.57e-01	2.96e-10	6.52e-02	1.00e+00	2.34e-07	Up and down regulated
Gestation period	Liver	GO:0055114	GO:0008150	oxidation-reduction process	82	16	66	694	13247	1000	514	486	4.28e-06	9.86e-01	6.84e-14	2.70e-03	1.00e+00	1.44e-10	Predominantly down regulated
Gestation period	Liver	GO:0043228	GO:0005575	non-membrane-bounded organelle	209	131	78	2773	11168	1000	514	486	2.14e-01	9.74e-04	9.88e-01	1.00e+00	4.45e-01	1.00e+00	Up and down regulated
Gestation period	Liver	GO:0043227	GO:0005575	membrane-bounded organelle	517	255	262	6461	7480	1000	514	486	2.45e-04	7.12e-02	4.01e-04	6.80e-02	1.00e+00	5.89e-02	Up and down regulated
Gestation period	Liver	GO:0051540	GO:0003674	metal cluster binding	5	0	5	18	13923	1000	514	486	7.33e-03	1.00e+00	2.96e-04	7.11e-01	1.00e+00	4.83e-02	Predominantly down regulated
Gestation period	Liver	GO:0048037	GO:0003674	cofactor binding	27	6	21	169	13772	1000	514	486	6.83e-05	5.95e-01	4.35e-07	2.53e-02	1.00e+00	1.78e-04	Predominantly down regulated
Gestation period	Liver	GO:0036094	GO:0003674	small molecule binding	74	27	47	790	13151	1000	514	486	1.03e-02	6.88e-01	2.31e-04	8.70e-01	1.00e+00	3.97e-02	Up and down regulated
Gestation period	Liver	GO:0031406	GO:0003674	carboxylic acid binding	19	2	17	139	13802	1000	514	486	4.89e-03	9.66e-01	6.77e-06	5.59e-01	1.00e+00	2.03e-03	Predominantly down regulated
Gestation period	Liver	GO:0005515	GO:0003674	protein binding	501	276	225	6479	7462	1000	514	486	9.37e-03	4.92e-04	5.50e-01	8.32e-01	3.44e-01	1.00e+00	Up and down regulated
Gestation period	Liver	GO:0016874	GO:0003674	ligase activity	38	9	29	337	13604	1000	514	486	3.66e-03	8.79e-01	7.16e-06	5.09e-01	1.00e+00	2.08e-03	Predominantly down regulated
Gestation period	Liver	GO:0016491	GO:0003674	oxidoreductase activity	59	17	42	456	13485	1000	514	486	6.61e-06	5.17e-01	8.67e-09	3.79e-03	1.00e+00	4.69e-06	Predominantly down regulated
Gestation period	Liver	GO:0071842	GO:0008150	cellular component organization at cellular level	220	134	86	2849	11092	1000	514	486	1.10e-01	9.98e-04	9.45e-01	1.00e+00	4.45e-01	1.00e+00	Up and down regulated
Gestation period	Liver	GO:0002682	GO:0008150	regulation of immune system process	56	46	10	715	13226	1000	514	486	2.62e-01	1.65e-04	1.00e+00	1.00e+00	2.33e-01	1.00e+00	Predominantly up regulated
Gestation period	Liver	GO:0010876	GO:0008150	lipid localization	20	2	18	185	13756	1000	514	486	4.30e-02	9.93e-01	8.35e-05	1.00e+00	1.00e+00	1.72e-02	Predominantly down regulated
Gestation period	Liver	GO:0006952	GO:0008150	defense response	64	49	15	812	13129	1000	514	486	2.28e-01	4.51e-04	9.98e-01	1.00e+00	3.43e-01	1.00e+00	Predominantly up regulated
Gestation period	Liver	GO:0051186	GO:0008150	cofactor metabolic process	37	8	29	271	13670	1000	514	486	1.14e-04	7.87e-01	8.00e-08	3.79e-02	1.00e+00	3.79e-05	Predominantly down regulated
Gestation period	Liver	GO:0046483	GO:0008150	heterocycle metabolic process	93	34	59	908	13033	1000	514	486	2.61e-04	4.89e-01	2.46e-06	7.15e-02	1.00e+00	7.61e-04	Up and down regulated
Gestation period	Liver	GO:0042180	GO:0008150	cellular ketone metabolic process	111	25	86	813	13128	1000	514	486	1.69e-11	8.54e-01	5.82e-21	6.72e-08	1.00e+00	2.75e-17	Predominantly down regulated
Gestation period	Liver	GO:0006518	GO:0008150	peptide metabolic process	12	3	9	68	13873	1000	514	486	3.00e-03	4.61e-01	5.59e-04	4.61e-01	1.00e+00	7.61e-02	Predominantly down regulated
Gestation period	Liver	GO:0006091	GO:0008150	generation of precursor metabolites and energy	39	9	30	385	13556	1000	514	486	1.81e-02	9.49e-01	3.40e-05	1.00e+00	1.00e+00	8.70e-03	Predominantly down regulated
Gestation period	Liver	GO:0006082	GO:0008150	organic acid metabolic process	110	22	88	796	13145	1000	514	486	9.83e-12	9.41e-01	9.14e-23	6.72e-08	1.00e+00	1.73e-18	Predominantly down regulated
Gestation period	Liver	GO:0006790	GO:0008150	sulfur compound metabolic process	27	9	18	165	13776	1000	514	486	4.46e-05	1.56e-01	1.82e-05	1.79e-02	1.00e+00	5.05e-03	Up and down regulated
Gestation period	Liver	GO:0018904	GO:0008150	organic ether metabolic process	14	0	14	126	13815	1000	514	486	6.74e-02	1.00e+00	1.25e-04	1.00e+00	1.00e+00	2.42e-02	Predominantly down regulated
Gestation period	Liver	GO:0006066	GO:0008150	alcohol metabolic process	21	2	19	223	13718	1000	514	486	1.21e-01	9.98e-01	3.07e-04	1.00e+00	1.00e+00	4.96e-02	Predominantly down regulated
Gestation period	Liver	GO:0006629	GO:0008150	lipid metabolic process	88	21	67	918	13023	1000	514	486	2.87e-03	9.95e-01	5.47e-09	4.45e-01	1.00e+00	3.14e-06	Predominantly down regulated
Gestation period	Liver	GO:0044283	GO:0008150	small molecule biosynthetic process	37	9	28	316	13625	1000	514	486	2.16e-03	8.29e-01	5.93e-06	3.63e-01	1.00e+00	1.81e-03	Predominantly down regulated
Gestation period	Liver	GO:0044282	GO:0008150	small molecule catabolic process	43	2	41	208	13733	1000	514	486	1.95e-10	9.97e-01	7.51e-20	5.27e-07	1.00e+00	2.03e-16	Predominantly down regulated
Gestation period	Liver	GO:0044248	GO:0008150	cellular catabolic process	144	43	101	1460	12481	1000	514	486	3.35e-05	9.55e-01	7.22e-12	1.47e-02	1.00e+00	8.54e-09	Predominantly down regulated
Gestation period	Liver	GO:0009308	GO:0008150	amine metabolic process	71	22	49	554	13387	1000	514	486	1.08e-06	3.91e-01	1.81e-09	9.30e-04	1.00e+00	1.22e-06	Up and down regulated
Gestation period	Liver	GO:0031090	GO:0005575	organelle membrane	120	38	82	1332	12609	1000	514	486	4.61e-03	9.66e-01	2.01e-07	5.59e-01	1.00e+00	8.47e-05	Up and down regulated
Gestation period	Liver	GO:0071944	GO:0005575	cell periphery	232	140	92	2686	11255	1000	514	486	7.65e-04	4.75e-06	5.95e-01	1.55e-01	2.99e-02	1.00e+00	Up and down regulated
Gestation period	Liver	GO:0031975	GO:0005575	envelope	76	28	48	677	13264	1000	514	486	5.68e-05	2.91e-01	2.21e-06	2.19e-02	1.00e+00	6.97e-04	Up and down regulated
Gestation period	Liver	GO:0009986	GO:0005575	cell surface	43	32	11	453	13488	1000	514	486	3.59e-02	3.37e-04	9.22e-01	1.00e+00	3.00e-01	1.00e+00	Predominantly up regulated
Gestation period	Liver	GO:0005622	GO:0005575	intracellular	660	339	321	8227	5714	1000	514	486	1.49e-06	5.90e-04	7.05e-04	1.17e-03	3.72e-01	9.33e-02	Up and down regulated
Gestation period	Liver	GO:0051536	GO:0003674	iron-sulfur cluster binding	5	0	5	18	13923	1000	514	486	7.33e-03	1.00e+00	2.96e-04	7.11e-01	1.00e+00	4.83e-02	Predominantly down regulated
Gestation period	Liver	GO:0050662	GO:0003674	coenzyme binding	23	5	18	132	13809	1000	514	486	5.95e-05	5.39e-01	7.35e-07	2.25e-02	1.00e+00	2.73e-04	Predominantly down regulated
Gestation period	Liver	GO:0016597	GO:0003674	amino acid binding	11	1	10	76	13865	1000	514	486	1.92e-02	9.43e-01	2.93e-04	1.00e+00	1.00e+00	4.83e-02	Predominantly down regulated
Gestation period	Liver	GO:0005048	GO:0003674	signal sequence binding	6	1	5	20	13921	1000	514	486	2.17e-03	5.29e-01	5.06e-04	3.63e-01	1.00e+00	7.15e-02	Predominantly down regulated
Gestation period	Liver	GO:0000166	GO:0003674	nucleotide binding	67	26	41	706	13235	1000	514	486	1.08e-02	5.32e-01	9.33e-04	8.89e-01	1.00e+00	1.14e-01	Up and down regulated
Gestation period	Liver	GO:0005319	GO:0003674	lipid transporter activity	7	0	7	46	13895	1000	514	486	4.41e-02	1.00e+00	9.87e-04	1.00e+00	1.00e+00	1.19e-01	Predominantly down regulated
Gestation period	Liver	GO:0016879	GO:0003674	ligase activity, forming carbon-nitrogen bonds	29	6	23	271	13670	1000	514	486	1.98e-02	9.38e-01	7.82e-05	1.00e+00	1.00e+00	1.63e-02	Predominantly down regulated
Gestation period	Liver	GO:0051188	GO:0008150	cofactor biosynthetic process	21	5	16	135	13806	1000	514	486	6.09e-04	5.60e-01	1.88e-05	1.31e-01	1.00e+00	5.15e-03	Predominantly down regulated
Gestation period	Liver	GO:0051187	GO:0008150	cofactor catabolic process	8	1	7	44	13897	1000	514	486	1.19e-02	8.09e-01	7.50e-04	9.38e-01	1.00e+00	9.85e-02	Predominantly down regulated
Gestation period	Liver	GO:0006732	GO:0008150	coenzyme metabolic process	33	7	26	213	13728	1000	514	486	2.14e-05	6.75e-01	2.66e-08	1.04e-02	1.00e+00	1.36e-05	Predominantly down regulated
Gestation period	Liver	GO:0072524	GO:0008150	pyridine-containing compound metabolic process	8	0	8	53	13888	1000	514	486	3.40e-02	1.00e+00	4.59e-04	1.00e+00	1.00e+00	6.68e-02	Predominantly down regulated
Gestation period	Liver	GO:0035384	GO:0008150	thioester biosynthetic process	5	0	5	20	13921	1000	514	486	1.18e-02	1.00e+00	5.06e-04	9.31e-01	1.00e+00	7.15e-02	Predominantly down regulated
Gestation period	Liver	GO:0015980	GO:0008150	energy derivation by oxidation of organic compounds	30	5	25	310	13631	1000	514	486	5.76e-02	9.90e-01	8.85e-05	1.00e+00	1.00e+00	1.80e-02	Predominantly down regulated
Gestation period	Liver	GO:0043436	GO:0008150	oxoacid metabolic process	108	22	86	778	13163	1000	514	486	1.17e-11	9.25e-01	3.08e-22	6.72e-08	1.00e+00	1.94e-18	Predominantly down regulated
Gestation period	Liver	GO:0006662	GO:0008150	glycerol ether metabolic process	14	0	14	119	13822	1000	514	486	4.56e-02	1.00e+00	6.72e-05	1.00e+00	1.00e+00	1.46e-02	Predominantly down regulated
Gestation period	Liver	GO:0044255	GO:0008150	cellular lipid metabolic process	69	12	57	706	13235	1000	514	486	5.06e-03	9.99e-01	2.41e-09	5.59e-01	1.00e+00	1.52e-06	Predominantly down regulated
Gestation period	Liver	GO:0016042	GO:0008150	lipid catabolic process	28	3	25	168	13773	1000	514	486	2.30e-05	9.50e-01	8.10e-10	1.09e-02	1.00e+00	5.68e-07	Predominantly down regulated
Gestation period	Liver	GO:0008610	GO:0008150	lipid biosynthetic process	41	11	30	436	13505	1000	514	486	4.50e-02	9.32e-01	3.13e-04	1.00e+00	1.00e+00	4.98e-02	Predominantly down regulated
Gestation period	Liver	GO:0016053	GO:0008150	organic acid biosynthetic process	33	8	25	247	13694	1000	514	486	3.91e-04	6.95e-01	1.79e-06	9.35e-02	1.00e+00	5.82e-04	Predominantly down regulated
Gestation period	Liver	GO:0044271	GO:0008150	cellular nitrogen compound biosynthetic process	51	23	28	421	13520	1000	514	486	1.53e-04	3.92e-02	8.36e-04	4.68e-02	1.00e+00	1.05e-01	Up and down regulated
Gestation period	Liver	GO:0016054	GO:0008150	organic acid catabolic process	41	2	39	180	13761	1000	514	486	2.13e-11	9.91e-01	1.79e-20	6.72e-08	1.00e+00	5.63e-17	Predominantly down regulated
Gestation period	Liver	GO:0044106	GO:0008150	cellular amine metabolic process	64	17	47	476	13465	1000	514	486	7.11e-07	5.89e-01	1.04e-10	7.08e-04	1.00e+00	9.36e-08	Predominantly down regulated
Gestation period	Liver	GO:0009310	GO:0008150	amine catabolic process	22	1	21	114	13827	1000	514	486	1.68e-05	9.86e-01	3.39e-10	8.81e-03	1.00e+00	2.47e-07	Predominantly down regulated
Gestation period	Liver	GO:0031983	GO:0005575	vesicle lumen	8	8	0	48	13893	1000	514	486	1.98e-02	3.32e-04	1.00e+00	1.00e+00	3.00e-01	1.00e+00	Predominantly up regulated
Gestation period	Liver	GO:0005886	GO:0005575	plasma membrane	222	134	88	2587	11354	1000	514	486	1.46e-03	1.15e-05	6.21e-01	2.65e-01	4.36e-02	1.00e+00	Up and down regulated
Gestation period	Liver	GO:0044424	GO:0005575	intracellular part	652	334	318	8151	5790	1000	514	486	3.59e-06	1.22e-03	8.13e-04	2.34e-03	4.91e-01	1.03e-01	Up and down regulated
Gestation period	Liver	GO:0072562	GO:0005575	blood microparticle	3	3	0	5	13936	1000	514	486	3.30e-03	4.71e-04	1.00e+00	4.69e-01	3.43e-01	1.00e+00	Predominantly up regulated
Gestation period	Liver	GO:0050660	GO:0003674	flavin adenine dinucleotide binding	12	1	11	47	13894	1000	514	486	8.66e-05	8.29e-01	4.61e-07	3.09e-02	1.00e+00	1.78e-04	Predominantly down regulated
Gestation period	Liver	GO:0000268	GO:0003674	peroxisome targeting sequence binding	4	0	4	5	13936	1000	514	486	1.24e-04	1.00e+00	7.10e-06	4.05e-02	1.00e+00	2.08e-03	Predominantly down regulated
Gestation period	Liver	GO:0032553	GO:0003674	ribonucleotide binding	52	16	36	579	13362	1000	514	486	5.39e-02	9.11e-01	5.66e-04	1.00e+00	1.00e+00	7.65e-02	Up and down regulated
Gestation period	Liver	GO:0017076	GO:0003674	purine nucleotide binding	52	16	36	586	13355	1000	514	486	6.40e-02	9.19e-01	7.05e-04	1.00e+00	1.00e+00	9.33e-02	Up and down regulated
Gestation period	Liver	GO:0003779	GO:0003674	actin binding	18	17	1	192	13749	1000	514	486	1.47e-01	7.57e-04	9.99e-01	1.00e+00	4.45e-01	1.00e+00	Predominantly up regulated
Gestation period	Liver	GO:0016881	GO:0003674	acid-amino acid ligase activity	25	6	19	240	13701	1000	514	486	3.83e-02	8.82e-01	7.61e-04	1.00e+00	1.00e+00	9.88e-02	Predominantly down regulated
Gestation period	Liver	GO:0016624	GO:0003674	oxidoreductase activity, acting on the aldehyde or oxo group of donors, disulfide as acceptor	3	0	3	5	13936	1000	514	486	3.30e-03	1.00e+00	4.00e-04	4.69e-01	1.00e+00	5.89e-02	Predominantly down regulated
Gestation period	Liver	GO:0016668	GO:0003674	oxidoreductase activity, acting on a sulfur group of donors, NAD or NADP as acceptor	4	0	4	10	13931	1000	514	486	3.89e-03	1.00e+00	2.59e-04	5.34e-01	1.00e+00	4.42e-02	Predominantly down regulated
Gestation period	Liver	GO:0007032	GO:0008150	endosome organization	6	0	6	24	13917	1000	514	486	5.89e-03	1.00e+00	1.37e-04	6.02e-01	1.00e+00	2.59e-02	Predominantly down regulated
Gestation period	Liver	GO:0007031	GO:0008150	peroxisome organization	7	0	7	36	13905	1000	514	486	1.27e-02	1.00e+00	2.08e-04	9.48e-01	1.00e+00	3.71e-02	Predominantly down regulated
Gestation period	Liver	GO:0007010	GO:0008150	cytoskeleton organization	76	47	29	795	13146	1000	514	486	5.80e-03	9.12e-04	4.27e-01	6.02e-01	4.45e-01	1.00e+00	Up and down regulated
Gestation period	Liver	GO:0010565	GO:0008150	regulation of cellular ketone metabolic process	14	0	14	150	13791	1000	514	486	1.88e-01	1.00e+00	7.63e-04	1.00e+00	1.00e+00	9.88e-02	Predominantly down regulated
Gestation period	Liver	GO:0015849	GO:0008150	organic acid transport	26	7	19	194	13747	1000	514	486	1.48e-03	5.77e-01	4.88e-05	2.67e-01	1.00e+00	1.11e-02	Predominantly down regulated
Gestation period	Liver	GO:0006869	GO:0008150	lipid transport	17	2	15	152	13789	1000	514	486	4.50e-02	9.78e-01	2.75e-04	1.00e+00	1.00e+00	4.64e-02	Predominantly down regulated
Gestation period	Liver	GO:0009108	GO:0008150	coenzyme biosynthetic process	16	4	12	91	13850	1000	514	486	6.87e-04	4.33e-01	7.26e-05	1.43e-01	1.00e+00	1.56e-02	Predominantly down regulated
Gestation period	Liver	GO:0009109	GO:0008150	coenzyme catabolic process	8	1	7	34	13907	1000	514	486	2.31e-03	7.22e-01	1.42e-04	3.80e-01	1.00e+00	2.61e-02	Predominantly down regulated
Gestation period	Liver	GO:0006104	GO:0008150	succinyl-CoA metabolic process	3	0	3	5	13936	1000	514	486	3.30e-03	1.00e+00	4.00e-04	4.69e-01	1.00e+00	5.89e-02	Predominantly down regulated
Gestation period	Liver	GO:0006084	GO:0008150	acetyl-CoA metabolic process	12	1	11	54	13887	1000	514	486	3.57e-04	8.69e-01	2.03e-06	9.04e-02	1.00e+00	6.52e-04	Predominantly down regulated
Gestation period	Liver	GO:0009225	GO:0008150	nucleotide-sugar metabolic process	6	6	0	29	13912	1000	514	486	1.53e-02	5.62e-04	1.00e+00	9.60e-01	3.67e-01	1.00e+00	Predominantly up regulated
Gestation period	Liver	GO:0045333	GO:0008150	cellular respiration	19	2	17	165	13776	1000	514	486	2.74e-02	9.86e-01	6.41e-05	1.00e+00	1.00e+00	1.41e-02	Predominantly down regulated
Gestation period	Liver	GO:0019752	GO:0008150	carboxylic acid metabolic process	108	22	86	778	13163	1000	514	486	1.17e-11	9.25e-01	3.08e-22	6.72e-08	1.00e+00	1.94e-18	Predominantly down regulated
Gestation period	Liver	GO:0046504	GO:0008150	glycerol ether biosynthetic process	10	0	10	62	13879	1000	514	486	1.22e-02	1.00e+00	5.10e-05	9.48e-01	1.00e+00	1.15e-02	Predominantly down regulated
Gestation period	Liver	GO:0046486	GO:0008150	glycerolipid metabolic process	25	3	22	260	13681	1000	514	486	8.20e-02	9.97e-01	1.16e-04	1.00e+00	1.00e+00	2.32e-02	Predominantly down regulated
Gestation period	Liver	GO:0030258	GO:0008150	lipid modification	27	2	25	161	13780	1000	514	486	2.86e-05	9.84e-01	3.22e-10	1.29e-02	1.00e+00	2.44e-07	Predominantly down regulated
Gestation period	Liver	GO:0006638	GO:0008150	neutral lipid metabolic process	13	0	13	112	13829	1000	514	486	5.75e-02	1.00e+00	1.40e-04	1.00e+00	1.00e+00	2.61e-02	Predominantly down regulated
Gestation period	Liver	GO:0044242	GO:0008150	cellular lipid catabolic process	27	3	24	134	13807	1000	514	486	7.91e-07	8.76e-01	3.40e-11	7.49e-04	1.00e+00	3.39e-08	Predominantly down regulated
Gestation period	Liver	GO:0009309	GO:0008150	amine biosynthetic process	21	8	13	128	13813	1000	514	486	2.92e-04	1.01e-01	5.25e-04	7.90e-02	1.00e+00	7.34e-02	Up and down regulated
Gestation period	Liver	GO:0045252	GO:0005575	oxoglutarate dehydrogenase complex	3	0	3	3	13938	1000	514	486	3.68e-04	1.00e+00	4.21e-05	9.04e-02	1.00e+00	1.01e-02	Predominantly down regulated
Gestation period	Liver	GO:0005737	GO:0005575	cytoplasm	559	278	281	6577	7364	1000	514	486	6.05e-09	8.19e-04	1.09e-06	1.43e-05	4.45e-01	3.75e-04	Up and down regulated
Gestation period	Liver	GO:0032555	GO:0003674	purine ribonucleotide binding	52	16	36	577	13364	1000	514	486	5.13e-02	9.08e-01	5.31e-04	1.00e+00	1.00e+00	7.34e-02	Up and down regulated
Gestation period	Liver	GO:0030554	GO:0003674	adenyl nucleotide binding	41	11	30	448	13493	1000	514	486	6.35e-02	9.45e-01	4.92e-04	1.00e+00	1.00e+00	7.11e-02	Predominantly down regulated
Gestation period	Liver	GO:0001537	GO:0003674	N-acetylgalactosamine 4-O-sulfotransferase activity	3	3	0	5	13936	1000	514	486	3.30e-03	4.71e-04	1.00e+00	4.69e-01	3.43e-01	1.00e+00	Predominantly up regulated
Gestation period	Liver	GO:0003997	GO:0003674	acyl-CoA oxidase activity	3	0	3	5	13936	1000	514	486	3.30e-03	1.00e+00	4.00e-04	4.69e-01	1.00e+00	5.89e-02	Predominantly down regulated
Gestation period	Liver	GO:0051259	GO:0008150	protein oligomerization	36	13	23	309	13632	1000	514	486	2.68e-03	3.53e-01	5.30e-04	4.27e-01	1.00e+00	7.34e-02	Up and down regulated
Gestation period	Liver	GO:0046942	GO:0008150	carboxylic acid transport	26	7	19	191	13750	1000	514	486	1.18e-03	5.60e-01	3.94e-05	2.32e-01	1.00e+00	9.80e-03	Predominantly down regulated
Gestation period	Liver	GO:0046356	GO:0008150	acetyl-CoA catabolic process	8	1	7	28	13913	1000	514	486	5.80e-04	6.51e-01	3.75e-05	1.29e-01	1.00e+00	9.46e-03	Predominantly down regulated
Gestation period	Liver	GO:0071616	GO:0008150	acyl-CoA biosynthetic process	5	0	5	20	13921	1000	514	486	1.18e-02	1.00e+00	5.06e-04	9.31e-01	1.00e+00	7.15e-02	Predominantly down regulated
Gestation period	Liver	GO:0035337	GO:0008150	fatty-acyl-CoA metabolic process	5	0	5	22	13919	1000	514	486	1.77e-02	1.00e+00	8.12e-04	1.00e+00	1.00e+00	1.03e-01	Predominantly down regulated
Gestation period	Liver	GO:0006085	GO:0008150	acetyl-CoA biosynthetic process	5	0	5	17	13924	1000	514	486	5.62e-03	1.00e+00	2.20e-04	5.87e-01	1.00e+00	3.83e-02	Predominantly down regulated
Gestation period	Liver	GO:0009060	GO:0008150	aerobic respiration	10	2	8	58	13883	1000	514	486	7.67e-03	6.36e-01	8.52e-04	7.29e-01	1.00e+00	1.06e-01	Predominantly down regulated
Gestation period	Liver	GO:0046395	GO:0008150	carboxylic acid catabolic process	41	2	39	180	13761	1000	514	486	2.13e-11	9.91e-01	1.79e-20	6.72e-08	1.00e+00	5.63e-17	Predominantly down regulated
Gestation period	Liver	GO:0046394	GO:0008150	carboxylic acid biosynthetic process	33	8	25	247	13694	1000	514	486	3.91e-04	6.95e-01	1.79e-06	9.35e-02	1.00e+00	5.82e-04	Predominantly down regulated
Gestation period	Liver	GO:0043648	GO:0008150	dicarboxylic acid metabolic process	12	2	10	58	13883	1000	514	486	7.11e-04	6.36e-01	2.80e-05	1.46e-01	1.00e+00	7.47e-03	Predominantly down regulated
Gestation period	Liver	GO:0032787	GO:0008150	monocarboxylic acid metabolic process	48	5	43	367	13574	1000	514	486	3.60e-05	9.98e-01	2.60e-12	1.55e-02	1.00e+00	3.78e-09	Predominantly down regulated
Gestation period	Liver	GO:0006520	GO:0008150	cellular amino acid metabolic process	56	16	40	404	13537	1000	514	486	1.36e-06	4.21e-01	2.55e-09	1.12e-03	1.00e+00	1.56e-06	Predominantly down regulated
Gestation period	Liver	GO:0045017	GO:0008150	glycerolipid biosynthetic process	16	1	15	149	13792	1000	514	486	6.83e-02	9.96e-01	2.21e-04	1.00e+00	1.00e+00	3.83e-02	Predominantly down regulated
Gestation period	Liver	GO:0034440	GO:0008150	lipid oxidation	25	2	23	103	13838	1000	514	486	4.62e-08	8.98e-01	7.16e-13	6.24e-05	1.00e+00	1.13e-09	Predominantly down regulated
Gestation period	Liver	GO:0046460	GO:0008150	neutral lipid biosynthetic process	9	0	9	56	13885	1000	514	486	1.74e-02	1.00e+00	1.24e-04	1.00e+00	1.00e+00	2.42e-02	Predominantly down regulated
Gestation period	Liver	GO:0006639	GO:0008150	acylglycerol metabolic process	13	0	13	111	13830	1000	514	486	5.43e-02	1.00e+00	1.27e-04	1.00e+00	1.00e+00	2.43e-02	Predominantly down regulated
Gestation period	Liver	GO:0042439	GO:0008150	ethanolamine-containing compound metabolic process	7	0	7	46	13895	1000	514	486	4.41e-02	1.00e+00	9.87e-04	1.00e+00	1.00e+00	1.19e-01	Predominantly down regulated
Gestation period	Liver	GO:0043232	GO:0005575	intracellular non-membrane-bounded organelle	209	131	78	2773	11168	1000	514	486	2.14e-01	9.74e-04	9.88e-01	1.00e+00	4.45e-01	1.00e+00	Up and down regulated
Gestation period	Liver	GO:0043231	GO:0005575	intracellular membrane-bounded organelle	517	255	262	6447	7494	1000	514	486	1.90e-04	6.51e-02	3.40e-04	5.63e-02	1.00e+00	5.36e-02	Up and down regulated
Gestation period	Liver	GO:0044444	GO:0005575	cytoplasmic part	466	223	243	5359	8582	1000	514	486	2.98e-08	1.10e-02	9.04e-08	4.78e-05	1.00e+00	3.98e-05	Up and down regulated
Gestation period	Liver	GO:0032559	GO:0003674	adenyl ribonucleotide binding	41	11	30	442	13499	1000	514	486	5.37e-02	9.39e-01	3.94e-04	1.00e+00	1.00e+00	5.89e-02	Predominantly down regulated
Gestation period	Liver	GO:0016212	GO:0003674	kynurenine-oxoglutarate transaminase activity	3	0	3	3	13938	1000	514	486	3.68e-04	1.00e+00	4.21e-05	9.04e-02	1.00e+00	1.01e-02	Predominantly down regulated
Gestation period	Liver	GO:0015718	GO:0008150	monocarboxylic acid transport	10	0	10	87	13854	1000	514	486	9.29e-02	1.00e+00	8.73e-04	1.00e+00	1.00e+00	1.07e-01	Predominantly down regulated
Gestation period	Liver	GO:0006099	GO:0008150	tricarboxylic acid cycle	8	1	7	27	13914	1000	514	486	4.42e-04	6.38e-01	2.90e-05	1.02e-01	1.00e+00	7.62e-03	Predominantly down regulated
Gestation period	Liver	GO:0046949	GO:0008150	fatty-acyl-CoA biosynthetic process	5	0	5	19	13922	1000	514	486	9.37e-03	1.00e+00	3.91e-04	8.32e-01	1.00e+00	5.89e-02	Predominantly down regulated
Gestation period	Liver	GO:0009163	GO:0008150	nucleoside biosynthetic process	8	6	2	31	13910	1000	514	486	1.22e-03	8.18e-04	2.94e-01	2.37e-01	4.45e-01	1.00e+00	Predominantly up regulated
Gestation period	Liver	GO:0072329	GO:0008150	monocarboxylic acid catabolic process	22	2	20	82	13859	1000	514	486	4.26e-08	8.11e-01	4.00e-12	6.20e-05	1.00e+00	5.29e-09	Predominantly down regulated
Gestation period	Liver	GO:0009063	GO:0008150	cellular amino acid catabolic process	20	0	20	99	13842	1000	514	486	2.00e-05	1.00e+00	1.59e-10	9.94e-03	1.00e+00	1.37e-07	Predominantly down regulated
Gestation period	Liver	GO:0008652	GO:0008150	cellular amino acid biosynthetic process	19	7	12	95	13846	1000	514	486	3.70e-05	6.12e-02	1.11e-04	1.56e-02	1.00e+00	2.23e-02	Up and down regulated
Gestation period	Liver	GO:0006103	GO:0008150	2-oxoglutarate metabolic process	6	0	6	20	13921	1000	514	486	2.17e-03	1.00e+00	4.45e-05	3.63e-01	1.00e+00	1.05e-02	Predominantly down regulated
Gestation period	Liver	GO:0006631	GO:0008150	fatty acid metabolic process	38	4	34	255	13686	1000	514	486	1.31e-05	9.86e-01	1.60e-11	7.29e-03	1.00e+00	1.68e-08	Predominantly down regulated
Gestation period	Liver	GO:0009069	GO:0008150	serine family amino acid metabolic process	9	1	8	32	13909	1000	514	486	3.01e-04	7.00e-01	1.03e-05	8.03e-02	1.00e+00	2.97e-03	Predominantly down regulated
Gestation period	Liver	GO:0009066	GO:0008150	aspartate family amino acid metabolic process	11	2	9	44	13897	1000	514	486	2.08e-04	4.86e-01	1.69e-05	5.97e-02	1.00e+00	4.76e-03	Predominantly down regulated
Gestation period	Liver	GO:0006575	GO:0008150	cellular modified amino acid metabolic process	23	8	15	123	13818	1000	514	486	1.86e-05	8.47e-02	2.43e-05	9.50e-03	1.00e+00	6.55e-03	Up and down regulated
Gestation period	Liver	GO:0046463	GO:0008150	acylglycerol biosynthetic process	9	0	9	56	13885	1000	514	486	1.74e-02	1.00e+00	1.24e-04	1.00e+00	1.00e+00	2.42e-02	Predominantly down regulated
Gestation period	Liver	GO:0006641	GO:0008150	triglyceride metabolic process	13	0	13	101	13840	1000	514	486	2.82e-02	1.00e+00	4.75e-05	1.00e+00	1.00e+00	1.09e-02	Predominantly down regulated
Gestation period	Liver	GO:0006013	GO:0008150	mannose metabolic process	4	4	0	13	13928	1000	514	486	1.11e-02	1.00e-03	1.00e+00	8.93e-01	4.45e-01	1.00e+00	Predominantly up regulated
Gestation period	Liver	GO:0046470	GO:0008150	phosphatidylcholine metabolic process	6	0	6	31	13910	1000	514	486	2.10e-02	1.00e+00	6.10e-04	1.00e+00	1.00e+00	8.18e-02	Predominantly down regulated
Gestation period	Liver	GO:0031967	GO:0005575	organelle envelope	76	28	48	669	13272	1000	514	486	3.81e-05	2.69e-01	1.59e-06	1.57e-02	1.00e+00	5.36e-04	Up and down regulated
Gestation period	Liver	GO:0005856	GO:0005575	cytoskeleton	96	65	31	1157	12784	1000	514	486	7.05e-02	3.92e-04	9.54e-01	1.00e+00	3.23e-01	1.00e+00	Up and down regulated
Gestation period	Liver	GO:0042579	GO:0005575	microbody	18	0	18	128	13813	1000	514	486	4.49e-03	1.00e+00	4.62e-07	5.59e-01	1.00e+00	1.78e-04	Predominantly down regulated
Gestation period	Liver	GO:0005739	GO:0005575	mitochondrion	148	47	101	1394	12547	1000	514	486	4.15e-07	7.66e-01	4.31e-13	4.37e-04	1.00e+00	7.90e-10	Up and down regulated
Gestation period	Liver	GO:0015908	GO:0008150	fatty acid transport	9	0	9	63	13878	1000	514	486	3.48e-02	1.00e+00	3.13e-04	1.00e+00	1.00e+00	4.98e-02	Predominantly down regulated
Gestation period	Liver	GO:0097084	GO:0008150	vascular smooth muscle cell development	3	3	0	6	13935	1000	514	486	6.24e-03	9.17e-04	1.00e+00	6.22e-01	4.45e-01	1.00e+00	Predominantly up regulated
Gestation period	Liver	GO:0019362	GO:0008150	pyridine nucleotide metabolic process	8	0	8	52	13889	1000	514	486	3.07e-02	1.00e+00	4.02e-04	1.00e+00	1.00e+00	5.89e-02	Predominantly down regulated
Gestation period	Liver	GO:0009062	GO:0008150	fatty acid catabolic process	21	2	19	77	13864	1000	514	486	6.32e-08	7.82e-01	1.11e-11	7.97e-05	1.00e+00	1.24e-08	Predominantly down regulated
Gestation period	Liver	GO:0019395	GO:0008150	fatty acid oxidation	25	2	23	101	13840	1000	514	486	3.03e-08	8.91e-01	4.59e-13	4.78e-05	1.00e+00	7.90e-10	Predominantly down regulated
Gestation period	Liver	GO:0019217	GO:0008150	regulation of fatty acid metabolic process	9	0	9	68	13873	1000	514	486	5.30e-02	1.00e+00	5.59e-04	1.00e+00	1.00e+00	7.61e-02	Predominantly down regulated
Gestation period	Liver	GO:0009106	GO:0008150	lipoate metabolic process	3	0	3	4	13937	1000	514	486	1.39e-03	1.00e+00	1.64e-04	2.61e-01	1.00e+00	2.96e-02	Predominantly down regulated
Gestation period	Liver	GO:0001676	GO:0008150	long-chain fatty acid metabolic process	6	0	6	33	13908	1000	514	486	2.80e-02	1.00e+00	8.65e-04	1.00e+00	1.00e+00	1.07e-01	Predominantly down regulated
Gestation period	Liver	GO:0000038	GO:0008150	very long-chain fatty acid metabolic process	8	0	8	23	13918	1000	514	486	1.26e-04	1.00e+00	6.36e-07	4.05e-02	1.00e+00	2.41e-04	Predominantly down regulated
Gestation period	Liver	GO:0009083	GO:0008150	branched chain family amino acid catabolic process	5	0	5	17	13924	1000	514	486	5.62e-03	1.00e+00	2.20e-04	5.87e-01	1.00e+00	3.83e-02	Predominantly down regulated
Gestation period	Liver	GO:0006534	GO:0008150	cysteine metabolic process	4	0	4	7	13934	1000	514	486	7.73e-04	1.00e+00	4.70e-05	1.55e-01	1.00e+00	1.09e-02	Predominantly down regulated
Gestation period	Liver	GO:0009068	GO:0008150	aspartate family amino acid catabolic process	7	0	7	17	13924	1000	514	486	9.82e-05	1.00e+00	8.60e-07	3.32e-02	1.00e+00	3.01e-04	Predominantly down regulated
Gestation period	Liver	GO:0006553	GO:0008150	lysine metabolic process	7	0	7	12	13929	1000	514	486	5.50e-06	1.00e+00	4.08e-08	3.25e-03	1.00e+00	1.98e-05	Predominantly down regulated
Gestation period	Liver	GO:0006749	GO:0008150	glutathione metabolic process	9	2	7	34	13907	1000	514	486	4.95e-04	3.58e-01	1.42e-04	1.13e-01	1.00e+00	2.61e-02	Predominantly down regulated
Gestation period	Liver	GO:0019432	GO:0008150	triglyceride biosynthetic process	9	0	9	51	13890	1000	514	486	9.59e-03	1.00e+00	5.83e-05	8.44e-01	1.00e+00	1.30e-02	Predominantly down regulated
Gestation period	Liver	GO:0019673	GO:0008150	GDP-mannose metabolic process	4	4	0	9	13932	1000	514	486	2.48e-03	1.99e-04	1.00e+00	4.04e-01	2.33e-01	1.00e+00	Predominantly up regulated
Gestation period	Liver	GO:0019866	GO:0005575	organelle inner membrane	42	11	31	311	13630	1000	514	486	5.22e-05	5.99e-01	1.44e-07	2.06e-02	1.00e+00	6.20e-05	Predominantly down regulated
Gestation period	Liver	GO:0044438	GO:0005575	microbody part	14	0	14	69	13872	1000	514	486	3.26e-04	1.00e+00	8.65e-08	8.44e-02	1.00e+00	3.89e-05	Predominantly down regulated
Gestation period	Liver	GO:0031903	GO:0005575	microbody membrane	10	0	10	40	13901	1000	514	486	4.02e-04	1.00e+00	7.99e-07	9.39e-02	1.00e+00	2.85e-04	Predominantly down regulated
Gestation period	Liver	GO:0005777	GO:0005575	peroxisome	18	0	18	128	13813	1000	514	486	4.49e-03	1.00e+00	4.62e-07	5.59e-01	1.00e+00	1.78e-04	Predominantly down regulated
Gestation period	Liver	GO:0044429	GO:0005575	mitochondrial part	85	26	59	634	13307	1000	514	486	1.14e-08	3.15e-01	4.19e-12	2.33e-05	1.00e+00	5.29e-09	Up and down regulated
Gestation period	Liver	GO:0046496	GO:0008150	nicotinamide nucleotide metabolic process	8	0	8	51	13890	1000	514	486	2.77e-02	1.00e+00	3.50e-04	1.00e+00	1.00e+00	5.48e-02	Predominantly down regulated
Gestation period	Liver	GO:0042760	GO:0008150	very long-chain fatty acid catabolic process	3	0	3	5	13936	1000	514	486	3.30e-03	1.00e+00	4.00e-04	4.69e-01	1.00e+00	5.89e-02	Predominantly down regulated
Gestation period	Liver	GO:0006635	GO:0008150	fatty acid beta-oxidation	19	2	17	67	13874	1000	514	486	1.36e-07	7.13e-01	8.46e-11	1.60e-04	1.00e+00	8.01e-08	Predominantly down regulated
Gestation period	Liver	GO:0001561	GO:0008150	fatty acid alpha-oxidation	3	0	3	6	13935	1000	514	486	6.24e-03	1.00e+00	7.78e-04	6.22e-01	1.00e+00	1.00e-01	Predominantly down regulated
Gestation period	Liver	GO:0046320	GO:0008150	regulation of fatty acid oxidation	8	0	8	37	13904	1000	514	486	4.05e-03	1.00e+00	3.26e-05	5.52e-01	1.00e+00	8.44e-03	Predominantly down regulated
Gestation period	Liver	GO:0006554	GO:0008150	lysine catabolic process	7	0	7	10	13931	1000	514	486	9.48e-07	1.00e+00	6.57e-09	8.54e-04	1.00e+00	3.66e-06	Predominantly down regulated
Gestation period	Liver	GO:0032432	GO:0005575	actin filament bundle	10	9	1	55	13886	1000	514	486	5.22e-03	1.64e-04	8.58e-01	5.64e-01	2.33e-01	1.00e+00	Predominantly up regulated
Gestation period	Liver	GO:0044439	GO:0005575	peroxisomal part	14	0	14	69	13872	1000	514	486	3.26e-04	1.00e+00	8.65e-08	8.44e-02	1.00e+00	3.89e-05	Predominantly down regulated
Gestation period	Liver	GO:0060205	GO:0005575	cytoplasmic membrane-bounded vesicle lumen	8	8	0	45	13896	1000	514	486	1.36e-02	2.09e-04	1.00e+00	9.48e-01	2.33e-01	1.00e+00	Predominantly up regulated
Gestation period	Liver	GO:0005759	GO:0005575	mitochondrial matrix	41	9	32	274	13667	1000	514	486	5.44e-06	6.85e-01	1.96e-09	3.25e-03	1.00e+00	1.28e-06	Predominantly down regulated
Gestation period	Liver	GO:0005740	GO:0005575	mitochondrial envelope	60	17	43	423	13518	1000	514	486	2.56e-07	3.93e-01	2.73e-10	2.85e-04	1.00e+00	2.24e-07	Predominantly down regulated
Gestation period	Liver	GO:0016560	GO:0008150	protein import into peroxisome matrix, docking	3	0	3	4	13937	1000	514	486	1.39e-03	1.00e+00	1.64e-04	2.61e-01	1.00e+00	2.96e-02	Predominantly down regulated
Gestation period	Liver	GO:0001725	GO:0005575	stress fiber	9	8	1	51	13890	1000	514	486	9.59e-03	5.09e-04	8.37e-01	8.44e-01	3.44e-01	1.00e+00	Predominantly up regulated
Gestation period	Liver	GO:0005778	GO:0005575	peroxisomal membrane	10	0	10	40	13901	1000	514	486	4.02e-04	1.00e+00	7.99e-07	9.39e-02	1.00e+00	2.85e-04	Predominantly down regulated
Gestation period	Liver	GO:0034774	GO:0005575	secretory granule lumen	8	8	0	45	13896	1000	514	486	1.36e-02	2.09e-04	1.00e+00	9.48e-01	2.33e-01	1.00e+00	Predominantly up regulated
Gestation period	Liver	GO:0031091	GO:0005575	platelet alpha granule	9	9	0	56	13885	1000	514	486	1.74e-02	1.90e-04	1.00e+00	1.00e+00	2.33e-01	1.00e+00	Predominantly up regulated
Gestation period	Liver	GO:0031966	GO:0005575	mitochondrial membrane	54	15	39	389	13552	1000	514	486	2.00e-06	4.67e-01	2.86e-09	1.40e-03	1.00e+00	1.69e-06	Predominantly down regulated
Gestation period	Liver	GO:0048056	GO:0008150	R3/R4 cell differentiation	3	3	0	6	13935	1000	514	486	6.24e-03	9.17e-04	1.00e+00	6.22e-01	4.45e-01	1.00e+00	Predominantly up regulated
Gestation period	Liver	GO:0006734	GO:0008150	NADH metabolic process	4	0	4	13	13928	1000	514	486	1.11e-02	1.00e+00	8.12e-04	8.93e-01	1.00e+00	1.03e-01	Predominantly down regulated
Gestation period	Liver	GO:0046034	GO:0008150	ATP metabolic process	18	4	14	136	13805	1000	514	486	8.43e-03	7.44e-01	2.82e-04	7.78e-01	1.00e+00	4.72e-02	Predominantly down regulated
Gestation period	Liver	GO:0031231	GO:0005575	intrinsic to peroxisomal membrane	5	0	5	14	13927	1000	514	486	2.18e-03	1.00e+00	7.78e-05	3.63e-01	1.00e+00	1.63e-02	Predominantly down regulated
Gestation period	Liver	GO:0031093	GO:0005575	platelet alpha granule lumen	8	8	0	45	13896	1000	514	486	1.36e-02	2.09e-04	1.00e+00	9.48e-01	2.33e-01	1.00e+00	Predominantly up regulated
Gestation period	Liver	GO:0005743	GO:0005575	mitochondrial inner membrane	41	10	31	293	13648	1000	514	486	2.80e-05	6.44e-01	3.69e-08	1.29e-02	1.00e+00	1.84e-05	Predominantly down regulated
Gestation period	Liver	GO:0007464	GO:0008150	R3/R4 cell fate commitment	3	3	0	6	13935	1000	514	486	6.24e-03	9.17e-04	1.00e+00	6.22e-01	4.45e-01	1.00e+00	Predominantly up regulated
Gestation period	Liver	GO:0005779	GO:0005575	integral to peroxisomal membrane	5	0	5	14	13927	1000	514	486	2.18e-03	1.00e+00	7.78e-05	3.63e-01	1.00e+00	1.63e-02	Predominantly down regulated
Weaning time	Liver	GO:0065008	GO:0008150	regulation of biological quality	303	164	139	2162	11779	1658	835	823	6.35e-04	5.53e-04	1.41e-01	1.43e-01	1.32e-01	1.00e+00	Up and down regulated
Weaning time	Liver	GO:0042221	GO:0008150	response to chemical stimulus	376	200	176	2671	11270	1658	835	823	7.86e-05	2.35e-04	5.32e-02	2.86e-02	8.23e-02	9.13e-01	Up and down regulated
Weaning time	Liver	GO:0009607	GO:0008150	response to biotic stimulus	86	56	30	603	13338	1658	835	823	4.06e-02	6.90e-04	8.60e-01	8.73e-01	1.54e-01	1.00e+00	Up and down regulated
Weaning time	Liver	GO:0009605	GO:0008150	response to external stimulus	169	109	60	1307	12634	1658	835	823	1.21e-01	1.99e-04	9.87e-01	9.83e-01	7.37e-02	1.00e+00	Up and down regulated
Weaning time	Liver	GO:0006950	GO:0008150	response to stress	334	196	138	2527	11414	1658	835	823	1.33e-02	3.59e-05	8.62e-01	6.37e-01	2.26e-02	1.00e+00	Up and down regulated
Weaning time	Liver	GO:0008219	GO:0008150	cell death	201	113	88	1392	12549	1658	835	823	1.43e-03	4.28e-04	2.59e-01	2.53e-01	1.12e-01	1.00e+00	Up and down regulated
Weaning time	Liver	GO:0044237	GO:0008150	cellular metabolic process	816	393	423	6121	7820	1658	835	823	2.09e-06	3.15e-02	5.14e-06	1.65e-03	9.24e-01	1.52e-03	Up and down regulated
Weaning time	Liver	GO:0001775	GO:0008150	cell activation	93	69	24	631	13310	1658	835	823	1.59e-02	7.52e-07	9.94e-01	6.61e-01	2.03e-03	1.00e+00	Predominantly up regulated
Weaning time	Liver	GO:0006955	GO:0008150	immune response	118	92	26	756	13185	1658	835	823	1.03e-03	3.49e-11	9.99e-01	1.94e-01	3.30e-07	1.00e+00	Predominantly up regulated
Weaning time	Liver	GO:0002252	GO:0008150	immune effector process	51	42	9	322	13619	1658	835	823	1.96e-02	1.55e-06	9.97e-01	7.37e-01	3.25e-03	1.00e+00	Predominantly up regulated
Weaning time	Liver	GO:0044281	GO:0008150	small molecule metabolic process	309	107	202	2008	11933	1658	835	823	2.34e-07	9.21e-01	1.32e-15	2.46e-04	1.00e+00	3.13e-12	Up and down regulated
Weaning time	Liver	GO:0044238	GO:0008150	primary metabolic process	793	391	402	5950	7991	1658	835	823	3.84e-06	7.03e-03	1.39e-04	2.62e-03	5.42e-01	2.26e-02	Up and down regulated
Weaning time	Liver	GO:0043170	GO:0008150	macromolecule metabolic process	622	340	282	4912	9029	1658	835	823	2.08e-02	3.98e-04	7.38e-01	7.70e-01	1.09e-01	1.00e+00	Up and down regulated
Weaning time	Liver	GO:0019637	GO:0008150	organophosphate metabolic process	43	16	27	240	13701	1658	835	823	3.81e-03	3.66e-01	9.62e-04	4.39e-01	1.00e+00	1.07e-01	Up and down regulated
Weaning time	Liver	GO:0009056	GO:0008150	catabolic process	251	89	162	1644	12297	1658	835	823	7.51e-06	8.66e-01	1.14e-11	4.18e-03	1.00e+00	1.79e-08	Up and down regulated
Weaning time	Liver	GO:0055114	GO:0008150	oxidation-reduction process	108	26	82	694	13247	1658	835	823	1.83e-03	9.97e-01	9.34e-10	2.84e-01	1.00e+00	7.06e-07	Predominantly down regulated
Weaning time	Liver	GO:0043228	GO:0005575	non-membrane-bounded organelle	358	209	149	2773	11168	1658	835	823	3.55e-02	1.09e-04	9.16e-01	8.73e-01	4.76e-02	1.00e+00	Up and down regulated
Weaning time	Liver	GO:0043227	GO:0005575	membrane-bounded organelle	863	414	449	6461	7480	1658	835	823	4.11e-07	2.90e-02	6.96e-07	3.89e-04	9.24e-01	2.80e-04	Up and down regulated
Weaning time	Liver	GO:0051540	GO:0003674	metal cluster binding	7	1	6	18	13923	1658	835	823	3.22e-03	6.71e-01	4.18e-04	4.00e-01	1.00e+00	5.56e-02	Predominantly down regulated
Weaning time	Liver	GO:0048037	GO:0003674	cofactor binding	36	8	28	169	13772	1658	835	823	3.34e-04	8.01e-01	6.28e-07	9.58e-02	1.00e+00	2.58e-04	Predominantly down regulated
Weaning time	Liver	GO:0036094	GO:0003674	small molecule binding	115	38	77	790	13151	1658	835	823	1.15e-02	9.39e-01	8.06e-06	6.37e-01	1.00e+00	2.24e-03	Up and down regulated
Weaning time	Liver	GO:0031406	GO:0003674	carboxylic acid binding	24	4	20	139	13802	1658	835	823	3.82e-02	9.70e-01	1.88e-04	8.73e-01	1.00e+00	2.94e-02	Predominantly down regulated
Weaning time	Liver	GO:0005515	GO:0003674	protein binding	847	445	402	6479	7462	1658	835	823	3.45e-05	2.75e-05	8.54e-02	1.39e-02	1.86e-02	1.00e+00	Up and down regulated
Weaning time	Liver	GO:0003735	GO:0003674	structural constituent of ribosome	19	18	1	111	13830	1658	835	823	6.46e-02	9.96e-05	9.99e-01	9.69e-01	4.60e-02	1.00e+00	Predominantly up regulated
Weaning time	Liver	GO:0016874	GO:0003674	ligase activity	57	14	43	337	13604	1658	835	823	3.69e-03	9.46e-01	1.44e-06	4.31e-01	1.00e+00	5.43e-04	Predominantly down regulated
Weaning time	Liver	GO:0016491	GO:0003674	oxidoreductase activity	77	23	54	456	13485	1658	835	823	8.68e-04	8.33e-01	7.33e-07	1.78e-01	1.00e+00	2.89e-04	Predominantly down regulated
Weaning time	Liver	GO:0048583	GO:0008150	regulation of response to stimulus	260	148	112	1902	12039	1658	835	823	6.17e-03	3.59e-04	5.28e-01	4.97e-01	1.06e-01	1.00e+00	Up and down regulated
Weaning time	Liver	GO:0048518	GO:0008150	positive regulation of biological process	402	221	181	3048	10893	1658	835	823	7.20e-03	6.56e-04	4.78e-01	5.51e-01	1.49e-01	1.00e+00	Up and down regulated
Weaning time	Liver	GO:0002682	GO:0008150	regulation of immune system process	105	78	27	715	13226	1658	835	823	1.20e-02	1.51e-07	9.97e-01	6.37e-01	7.14e-04	1.00e+00	Predominantly up regulated
Weaning time	Liver	GO:0006810	GO:0008150	transport	360	165	195	2560	11381	1658	835	823	1.28e-04	1.52e-01	4.62e-05	4.12e-02	1.00e+00	9.70e-03	Up and down regulated
Weaning time	Liver	GO:0010876	GO:0008150	lipid localization	35	8	27	185	13756	1658	835	823	3.50e-03	8.71e-01	1.17e-05	4.20e-01	1.00e+00	3.12e-03	Predominantly down regulated
Weaning time	Liver	GO:0010033	GO:0008150	response to organic substance	263	138	125	1748	12193	1658	835	823	1.35e-05	3.17e-04	1.18e-02	6.75e-03	9.69e-02	5.10e-01	Up and down regulated
Weaning time	Liver	GO:0009629	GO:0008150	response to gravity	8	7	1	19	13922	1658	835	823	8.85e-04	7.19e-05	6.86e-01	1.78e-01	3.58e-02	1.00e+00	Predominantly up regulated
Weaning time	Liver	GO:0051707	GO:0008150	response to other organism	81	53	28	563	13378	1658	835	823	3.85e-02	6.98e-04	8.53e-01	8.73e-01	1.54e-01	1.00e+00	Up and down regulated
Weaning time	Liver	GO:0042330	GO:0008150	taxis	68	51	17	516	13425	1658	835	823	1.96e-01	2.84e-04	9.98e-01	1.00e+00	9.11e-02	1.00e+00	Predominantly up regulated
Weaning time	Liver	GO:0006952	GO:0008150	defense response	114	85	29	812	13129	1658	835	823	3.13e-02	2.48e-07	9.99e-01	8.73e-01	9.39e-04	1.00e+00	Predominantly up regulated
Weaning time	Liver	GO:0012501	GO:0008150	programmed cell death	197	111	86	1344	12597	1658	835	823	7.59e-04	2.52e-04	2.25e-01	1.63e-01	8.49e-02	1.00e+00	Up and down regulated
Weaning time	Liver	GO:0051186	GO:0008150	cofactor metabolic process	50	17	33	271	13670	1658	835	823	9.96e-04	4.58e-01	6.11e-05	1.94e-01	1.00e+00	1.20e-02	Up and down regulated
Weaning time	Liver	GO:0042180	GO:0008150	cellular ketone metabolic process	154	37	117	813	13128	1658	835	823	1.34e-09	9.72e-01	4.42e-20	1.01e-05	1.00e+00	2.09e-16	Predominantly down regulated
Weaning time	Liver	GO:0006091	GO:0008150	generation of precursor metabolites and energy	60	18	42	385	13556	1658	835	823	1.68e-02	8.90e-01	8.71e-05	6.83e-01	1.00e+00	1.57e-02	Up and down regulated
Weaning time	Liver	GO:0006082	GO:0008150	organic acid metabolic process	150	34	116	796	13145	1658	835	823	3.23e-09	9.88e-01	2.35e-20	1.22e-05	1.00e+00	2.09e-16	Predominantly down regulated
Weaning time	Liver	GO:0006790	GO:0008150	sulfur compound metabolic process	39	16	23	165	13776	1658	835	823	1.72e-05	3.88e-02	1.05e-04	8.20e-03	9.24e-01	1.79e-02	Up and down regulated
Weaning time	Liver	GO:0045321	GO:0008150	leukocyte activation	69	52	17	448	13493	1658	835	823	1.41e-02	3.28e-06	9.84e-01	6.37e-01	4.78e-03	1.00e+00	Predominantly up regulated
Weaning time	Liver	GO:0006959	GO:0008150	humoral immune response	20	18	2	99	13842	1658	835	823	1.18e-02	2.07e-05	9.83e-01	6.37e-01	1.57e-02	1.00e+00	Predominantly up regulated
Weaning time	Liver	GO:0018904	GO:0008150	organic ether metabolic process	27	5	22	126	13815	1658	835	823	1.60e-03	8.80e-01	4.09e-06	2.73e-01	1.00e+00	1.23e-03	Predominantly down regulated
Weaning time	Liver	GO:0006629	GO:0008150	lipid metabolic process	136	38	98	918	13023	1658	835	823	3.40e-03	9.96e-01	4.75e-09	4.11e-01	1.00e+00	2.90e-06	Predominantly down regulated
Weaning time	Liver	GO:0010467	GO:0008150	gene expression	357	212	145	2897	11044	1658	835	823	2.20e-01	5.33e-04	9.91e-01	1.00e+00	1.29e-01	1.00e+00	Up and down regulated
Weaning time	Liver	GO:0044283	GO:0008150	small molecule biosynthetic process	53	13	40	316	13625	1658	835	823	5.92e-03	9.45e-01	4.07e-06	4.97e-01	1.00e+00	1.23e-03	Predominantly down regulated
Weaning time	Liver	GO:0044282	GO:0008150	small molecule catabolic process	54	4	50	208	13733	1658	835	823	1.59e-08	9.99e-01	5.03e-18	2.50e-05	1.00e+00	1.90e-14	Predominantly down regulated
Weaning time	Liver	GO:0044248	GO:0008150	cellular catabolic process	228	78	150	1460	12481	1658	835	823	4.28e-06	8.78e-01	3.34e-12	2.70e-03	1.00e+00	6.32e-09	Up and down regulated
Weaning time	Liver	GO:0009308	GO:0008150	amine metabolic process	100	31	69	554	13387	1658	835	823	1.05e-05	6.81e-01	2.48e-09	5.49e-03	1.00e+00	1.62e-06	Up and down regulated
Weaning time	Liver	GO:0031090	GO:0005575	organelle membrane	186	60	126	1332	12609	1658	835	823	8.89e-03	9.95e-01	4.17e-08	6.23e-01	1.00e+00	2.19e-05	Up and down regulated
Weaning time	Liver	GO:0071944	GO:0005575	cell periphery	377	216	161	2686	11255	1658	835	823	9.90e-05	8.82e-07	4.27e-01	3.47e-02	2.09e-03	1.00e+00	Up and down regulated
Weaning time	Liver	GO:0031975	GO:0005575	envelope	103	33	70	677	13264	1658	835	823	4.67e-03	9.13e-01	2.82e-06	4.84e-01	1.00e+00	9.14e-04	Up and down regulated
Weaning time	Liver	GO:0009986	GO:0005575	cell surface	69	52	17	453	13488	1658	835	823	1.78e-02	4.54e-06	9.86e-01	7.07e-01	5.37e-03	1.00e+00	Predominantly up regulated
Weaning time	Liver	GO:0005622	GO:0005575	intracellular	1077	528	549	8227	5714	1658	835	823	7.39e-08	5.66e-03	1.75e-06	9.99e-05	4.86e-01	6.37e-04	Up and down regulated
Weaning time	Liver	GO:0051536	GO:0003674	iron-sulfur cluster binding	7	1	6	18	13923	1658	835	823	3.22e-03	6.71e-01	4.18e-04	4.00e-01	1.00e+00	5.56e-02	Predominantly down regulated
Weaning time	Liver	GO:0050662	GO:0003674	coenzyme binding	29	6	23	132	13809	1658	835	823	7.22e-04	8.10e-01	2.57e-06	1.57e-01	1.00e+00	8.55e-04	Predominantly down regulated
Weaning time	Liver	GO:0043499	GO:0003674	eukaryotic cell surface binding	8	7	1	27	13914	1658	835	823	1.09e-02	8.32e-04	8.07e-01	6.37e-01	1.66e-01	1.00e+00	Predominantly up regulated
Weaning time	Liver	GO:0000166	GO:0003674	nucleotide binding	107	38	69	706	13235	1658	835	823	4.48e-03	7.80e-01	2.22e-05	4.81e-01	1.00e+00	5.33e-03	Up and down regulated
Weaning time	Liver	GO:0034185	GO:0003674	apolipoprotein binding	7	0	7	15	13926	1658	835	823	8.98e-04	1.00e+00	1.03e-05	1.78e-01	1.00e+00	2.79e-03	Predominantly down regulated
Weaning time	Liver	GO:0016879	GO:0003674	ligase activity, forming carbon-nitrogen bonds	43	9	34	271	13670	1658	835	823	2.93e-02	9.84e-01	2.56e-05	8.60e-01	1.00e+00	5.98e-03	Predominantly down regulated
Weaning time	Liver	GO:0050865	GO:0008150	regulation of cell activation	47	35	12	299	13642	1658	835	823	2.74e-02	1.11e-04	9.43e-01	8.30e-01	4.76e-02	1.00e+00	Predominantly up regulated
Weaning time	Liver	GO:0048522	GO:0008150	positive regulation of cellular process	363	202	161	2771	11170	1658	835	823	1.61e-02	9.27e-04	6.07e-01	6.65e-01	1.77e-01	1.00e+00	Up and down regulated
Weaning time	Liver	GO:0050776	GO:0008150	regulation of immune response	69	50	19	429	13512	1658	835	823	5.32e-03	4.52e-06	9.27e-01	4.93e-01	5.37e-03	1.00e+00	Predominantly up regulated
Weaning time	Liver	GO:0002684	GO:0008150	positive regulation of immune system process	68	50	18	458	13483	1658	835	823	3.06e-02	2.71e-05	9.78e-01	8.73e-01	1.86e-02	1.00e+00	Predominantly up regulated
Weaning time	Liver	GO:0046907	GO:0008150	intracellular transport	142	58	84	1018	12923	1658	835	823	2.16e-02	6.78e-01	9.92e-04	7.89e-01	1.00e+00	1.09e-01	Up and down regulated
Weaning time	Liver	GO:0055085	GO:0008150	transmembrane transport	114	46	68	718	13223	1658	835	823	6.66e-04	3.37e-01	6.83e-05	1.46e-01	1.00e+00	1.31e-02	Up and down regulated
Weaning time	Liver	GO:0006935	GO:0008150	chemotaxis	67	51	16	503	13438	1658	835	823	1.74e-01	1.53e-04	9.98e-01	1.00e+00	5.90e-02	1.00e+00	Predominantly up regulated
Weaning time	Liver	GO:0006954	GO:0008150	inflammatory response	51	38	13	350	13591	1658	835	823	7.18e-02	2.74e-04	9.76e-01	9.69e-01	8.95e-02	1.00e+00	Predominantly up regulated
Weaning time	Liver	GO:0045087	GO:0008150	innate immune response	53	40	13	381	13560	1658	835	823	1.25e-01	3.83e-04	9.91e-01	1.00e+00	1.08e-01	1.00e+00	Predominantly up regulated
Weaning time	Liver	GO:0016338	GO:0008150	calcium-independent cell-cell adhesion	7	7	0	22	13919	1658	835	823	1.13e-02	2.08e-04	1.00e+00	6.37e-01	7.56e-02	1.00e+00	Predominantly up regulated
Weaning time	Liver	GO:0006915	GO:0008150	apoptotic process	191	107	84	1306	12635	1658	835	823	1.02e-03	4.42e-04	2.13e-01	1.94e-01	1.13e-01	1.00e+00	Up and down regulated
Weaning time	Liver	GO:0051187	GO:0008150	cofactor catabolic process	14	5	9	44	13897	1658	835	823	3.85e-04	1.21e-01	9.11e-04	9.72e-02	1.00e+00	1.02e-01	Up and down regulated
Weaning time	Liver	GO:0006732	GO:0008150	coenzyme metabolic process	44	13	31	213	13728	1658	835	823	1.63e-04	5.13e-01	2.85e-06	4.97e-02	1.00e+00	9.14e-04	Predominantly down regulated
Weaning time	Liver	GO:0015980	GO:0008150	energy derivation by oxidation of organic compounds	43	10	33	310	13631	1658	835	823	1.59e-01	9.91e-01	7.44e-04	1.00e+00	1.00e+00	8.97e-02	Predominantly down regulated
Weaning time	Liver	GO:0043436	GO:0008150	oxoacid metabolic process	148	34	114	778	13163	1658	835	823	2.13e-09	9.83e-01	3.38e-20	1.01e-05	1.00e+00	2.09e-16	Predominantly down regulated
Weaning time	Liver	GO:0046649	GO:0008150	lymphocyte activation	58	42	16	379	13562	1658	835	823	2.57e-02	8.43e-05	9.42e-01	8.03e-01	3.99e-02	1.00e+00	Predominantly up regulated
Weaning time	Liver	GO:0002274	GO:0008150	myeloid leukocyte activation	16	15	1	94	13847	1658	835	823	8.80e-02	4.42e-04	9.97e-01	9.69e-01	1.13e-01	1.00e+00	Predominantly up regulated
Weaning time	Liver	GO:0006662	GO:0008150	glycerol ether metabolic process	25	4	21	119	13822	1658	835	823	3.09e-03	9.31e-01	5.66e-06	3.93e-01	1.00e+00	1.65e-03	Predominantly down regulated
Weaning time	Liver	GO:0044255	GO:0008150	cellular lipid metabolic process	107	27	80	706	13235	1658	835	823	4.48e-03	9.97e-01	1.04e-08	4.81e-01	1.00e+00	5.63e-06	Predominantly down regulated
Weaning time	Liver	GO:0016042	GO:0008150	lipid catabolic process	38	4	34	168	13773	1658	835	823	6.14e-05	9.92e-01	1.84e-10	2.32e-02	1.00e+00	2.18e-07	Predominantly down regulated
Weaning time	Liver	GO:0008202	GO:0008150	steroid metabolic process	32	6	26	222	13719	1658	835	823	1.44e-01	9.93e-01	6.51e-04	1.00e+00	1.00e+00	8.16e-02	Predominantly down regulated
Weaning time	Liver	GO:0016053	GO:0008150	organic acid biosynthetic process	48	11	37	247	13694	1658	835	823	3.81e-04	8.81e-01	1.51e-07	9.72e-02	1.00e+00	7.14e-05	Predominantly down regulated
Weaning time	Liver	GO:0044272	GO:0008150	sulfur compound biosynthetic process	16	5	11	61	13880	1658	835	823	1.62e-03	3.02e-01	7.85e-04	2.73e-01	1.00e+00	9.06e-02	Up and down regulated
Weaning time	Liver	GO:0016054	GO:0008150	organic acid catabolic process	49	3	46	180	13761	1658	835	823	1.41e-08	9.99e-01	8.41e-18	2.50e-05	1.00e+00	2.27e-14	Predominantly down regulated
Weaning time	Liver	GO:0044106	GO:0008150	cellular amine metabolic process	91	24	67	476	13465	1658	835	823	2.41e-06	8.38e-01	2.17e-11	1.82e-03	1.00e+00	3.16e-08	Predominantly down regulated
Weaning time	Liver	GO:0009310	GO:0008150	amine catabolic process	30	3	27	114	13827	1658	835	823	1.79e-05	9.70e-01	3.51e-10	8.20e-03	1.00e+00	3.48e-07	Predominantly down regulated
Weaning time	Liver	GO:0031983	GO:0005575	vesicle lumen	13	12	1	48	13893	1658	835	823	3.18e-03	1.85e-05	9.46e-01	4.00e-01	1.46e-02	1.00e+00	Predominantly up regulated
Weaning time	Liver	GO:0005886	GO:0005575	plasma membrane	363	207	156	2587	11354	1658	835	823	1.43e-04	2.37e-06	3.96e-01	4.51e-02	3.73e-03	1.00e+00	Up and down regulated
Weaning time	Liver	GO:0044424	GO:0005575	intracellular part	1067	523	544	8151	5790	1658	835	823	1.05e-07	6.31e-03	2.23e-06	1.32e-04	5.07e-01	7.53e-04	Up and down regulated
Weaning time	Liver	GO:0072562	GO:0005575	blood microparticle	4	4	0	5	13936	1658	835	823	9.02e-04	6.09e-05	1.00e+00	1.78e-01	3.20e-02	1.00e+00	Predominantly up regulated
Weaning time	Liver	GO:0050660	GO:0003674	flavin adenine dinucleotide binding	16	2	14	47	13894	1658	835	823	6.04e-05	7.81e-01	3.07e-07	2.32e-02	1.00e+00	1.38e-04	Predominantly down regulated
Weaning time	Liver	GO:0000062	GO:0003674	fatty-acyl-CoA binding	5	0	5	14	13927	1658	835	823	1.88e-02	1.00e+00	9.06e-04	7.25e-01	1.00e+00	1.02e-01	Predominantly down regulated
Weaning time	Liver	GO:0032553	GO:0003674	ribonucleotide binding	87	30	57	579	13362	1658	835	823	1.21e-02	8.22e-01	9.55e-05	6.37e-01	1.00e+00	1.66e-02	Up and down regulated
Weaning time	Liver	GO:0017076	GO:0003674	purine nucleotide binding	87	30	57	586	13355	1658	835	823	1.62e-02	8.40e-01	1.32e-04	6.66e-01	1.00e+00	2.17e-02	Up and down regulated
Weaning time	Liver	GO:0016881	GO:0003674	acid-amino acid ligase activity	37	8	29	240	13701	1658	835	823	5.85e-02	9.78e-01	1.92e-04	9.69e-01	1.00e+00	2.97e-02	Predominantly down regulated
Weaning time	Liver	GO:0052689	GO:0003674	carboxylic ester hydrolase activity	15	4	11	61	13880	1658	835	823	4.38e-03	5.01e-01	7.85e-04	4.81e-01	1.00e+00	9.06e-02	Predominantly down regulated
Weaning time	Liver	GO:0050867	GO:0008150	positive regulation of cell activation	32	26	6	201	13740	1658	835	823	5.20e-02	1.70e-04	9.81e-01	9.69e-01	6.45e-02	1.00e+00	Predominantly up regulated
Weaning time	Liver	GO:0002694	GO:0008150	regulation of leukocyte activation	45	34	11	278	13663	1658	835	823	1.92e-02	5.79e-05	9.43e-01	7.31e-01	3.20e-02	1.00e+00	Predominantly up regulated
Weaning time	Liver	GO:0051193	GO:0008150	regulation of cofactor metabolic process	7	1	6	16	13925	1658	835	823	1.43e-03	6.28e-01	1.99e-04	2.53e-01	1.00e+00	3.05e-02	Predominantly down regulated
Weaning time	Liver	GO:0010565	GO:0008150	regulation of cellular ketone metabolic process	27	5	22	150	13791	1658	835	823	1.79e-02	9.50e-01	6.84e-05	7.11e-01	1.00e+00	1.31e-02	Predominantly down regulated
Weaning time	Liver	GO:0050900	GO:0008150	leukocyte migration	34	29	5	211	13730	1658	835	823	4.00e-02	2.38e-05	9.96e-01	8.73e-01	1.73e-02	1.00e+00	Predominantly up regulated
Weaning time	Liver	GO:0048193	GO:0008150	Golgi vesicle transport	29	8	21	166	13775	1658	835	823	2.13e-02	7.84e-01	7.76e-04	7.81e-01	1.00e+00	9.06e-02	Predominantly down regulated
Weaning time	Liver	GO:0006869	GO:0008150	lipid transport	29	7	22	152	13789	1658	835	823	6.57e-03	8.12e-01	8.38e-05	5.09e-01	1.00e+00	1.57e-02	Predominantly down regulated
Weaning time	Liver	GO:0051592	GO:0008150	response to calcium ion	21	14	7	88	13853	1658	835	823	1.25e-03	7.00e-04	2.63e-01	2.33e-01	1.54e-01	1.00e+00	Up and down regulated
Weaning time	Liver	GO:0060326	GO:0008150	cell chemotaxis	18	17	1	122	13819	1658	835	823	1.97e-01	9.49e-04	9.99e-01	1.00e+00	1.80e-01	1.00e+00	Predominantly up regulated
Weaning time	Liver	GO:0048534	GO:0008150	hemopoietic or lymphoid organ development	69	49	20	514	13427	1658	835	823	1.53e-01	8.35e-04	9.85e-01	1.00e+00	1.66e-01	1.00e+00	Predominantly up regulated
Weaning time	Liver	GO:0009108	GO:0008150	coenzyme biosynthetic process	21	6	15	91	13850	1658	835	823	1.96e-03	4.65e-01	2.64e-04	2.96e-01	1.00e+00	3.81e-02	Predominantly down regulated
Weaning time	Liver	GO:0009109	GO:0008150	coenzyme catabolic process	12	3	9	34	13907	1658	835	823	3.41e-04	3.33e-01	1.15e-04	9.61e-02	1.00e+00	1.94e-02	Predominantly down regulated
Weaning time	Liver	GO:0006084	GO:0008150	acetyl-CoA metabolic process	17	1	16	54	13887	1658	835	823	1.10e-04	9.65e-01	4.77e-08	3.77e-02	1.00e+00	2.44e-05	Predominantly down regulated
Weaning time	Liver	GO:0045333	GO:0008150	cellular respiration	26	4	22	165	13776	1658	835	823	8.13e-02	9.91e-01	2.81e-04	9.69e-01	1.00e+00	4.00e-02	Predominantly down regulated
Weaning time	Liver	GO:0019752	GO:0008150	carboxylic acid metabolic process	148	34	114	778	13163	1658	835	823	2.13e-09	9.83e-01	3.38e-20	1.01e-05	1.00e+00	2.09e-16	Predominantly down regulated
Weaning time	Liver	GO:0042110	GO:0008150	T cell activation	47	33	14	277	13664	1658	835	823	7.41e-03	1.23e-04	7.64e-01	5.61e-01	4.86e-02	1.00e+00	Predominantly up regulated
Weaning time	Liver	GO:0044269	GO:0008150	glycerol ether catabolic process	7	0	7	25	13916	1658	835	823	2.31e-02	1.00e+00	4.58e-04	7.89e-01	1.00e+00	5.98e-02	Predominantly down regulated
Weaning time	Liver	GO:0046486	GO:0008150	glycerolipid metabolic process	47	12	35	260	13681	1658	835	823	2.14e-03	8.61e-01	4.11e-06	3.16e-01	1.00e+00	1.23e-03	Predominantly down regulated
Weaning time	Liver	GO:0030258	GO:0008150	lipid modification	36	4	32	161	13780	1658	835	823	1.22e-04	9.89e-01	1.02e-09	3.97e-02	1.00e+00	7.44e-07	Predominantly down regulated
Weaning time	Liver	GO:0006638	GO:0008150	neutral lipid metabolic process	24	4	20	112	13829	1658	835	823	2.83e-03	9.09e-01	7.82e-06	3.69e-01	1.00e+00	2.21e-03	Predominantly down regulated
Weaning time	Liver	GO:0044242	GO:0008150	cellular lipid catabolic process	34	4	30	134	13807	1658	835	823	1.20e-05	9.63e-01	1.64e-10	6.12e-03	1.00e+00	2.07e-07	Predominantly down regulated
Weaning time	Liver	GO:0005996	GO:0008150	monosaccharide metabolic process	51	29	22	253	13688	1658	835	823	9.88e-05	5.90e-04	4.44e-02	3.47e-02	1.38e-01	9.13e-01	Up and down regulated
Weaning time	Liver	GO:0006412	GO:0008150	translation	57	40	17	382	13559	1658	835	823	4.12e-02	4.04e-04	9.13e-01	8.82e-01	1.09e-01	1.00e+00	Predominantly up regulated
Weaning time	Liver	GO:0009309	GO:0008150	amine biosynthetic process	24	6	18	128	13813	1658	835	823	1.55e-02	7.86e-01	5.14e-04	6.46e-01	1.00e+00	6.62e-02	Predominantly down regulated
Weaning time	Liver	GO:0044459	GO:0005575	plasma membrane part	197	122	75	1454	12487	1658	835	823	2.31e-02	6.06e-05	9.11e-01	7.89e-01	3.20e-02	1.00e+00	Up and down regulated
Weaning time	Liver	GO:0043229	GO:0005575	intracellular organelle	920	449	471	7005	6936	1658	835	823	3.02e-06	1.94e-02	2.06e-05	2.20e-03	7.71e-01	5.00e-03	Up and down regulated
Weaning time	Liver	GO:0005737	GO:0005575	cytoplasm	890	415	475	6577	7364	1658	835	823	9.61e-09	7.08e-02	2.72e-10	2.50e-05	1.00e+00	2.86e-07	Up and down regulated
Weaning time	Liver	GO:0000151	GO:0005575	ubiquitin ligase complex	28	7	21	137	13804	1658	835	823	2.77e-03	7.20e-01	5.16e-05	3.63e-01	1.00e+00	1.05e-02	Predominantly down regulated
Weaning time	Liver	GO:0032555	GO:0003674	purine ribonucleotide binding	87	30	57	577	13364	1658	835	823	1.11e-02	8.17e-01	8.69e-05	6.37e-01	1.00e+00	1.57e-02	Up and down regulated
Weaning time	Liver	GO:0030554	GO:0003674	adenyl nucleotide binding	68	20	48	448	13493	1658	835	823	1.99e-02	9.36e-01	4.39e-05	7.41e-01	1.00e+00	9.33e-03	Predominantly down regulated
Weaning time	Liver	GO:0019787	GO:0003674	small conjugating protein ligase activity	35	8	27	227	13714	1658	835	823	6.42e-02	9.66e-01	4.05e-04	9.69e-01	1.00e+00	5.47e-02	Predominantly down regulated
Weaning time	Liver	GO:0006900	GO:0008150	membrane budding	11	2	9	42	13899	1658	835	823	8.42e-03	7.26e-01	6.37e-04	6.11e-01	1.00e+00	8.03e-02	Predominantly down regulated
Weaning time	Liver	GO:0002696	GO:0008150	positive regulation of leukocyte activation	30	25	5	194	13747	1658	835	823	7.91e-02	2.39e-04	9.91e-01	9.69e-01	8.23e-02	1.00e+00	Predominantly up regulated
Weaning time	Liver	GO:0051249	GO:0008150	regulation of lymphocyte activation	40	30	10	242	13699	1658	835	823	1.91e-02	1.22e-04	9.12e-01	7.31e-01	4.86e-02	1.00e+00	Predominantly up regulated
Weaning time	Liver	GO:0050994	GO:0008150	regulation of lipid catabolic process	9	0	9	43	13898	1658	835	823	6.28e-02	1.00e+00	7.64e-04	9.69e-01	1.00e+00	9.06e-02	Predominantly down regulated
Weaning time	Liver	GO:0051196	GO:0008150	regulation of coenzyme metabolic process	6	0	6	14	13927	1658	835	823	3.60e-03	1.00e+00	8.28e-05	4.26e-01	1.00e+00	1.57e-02	Predominantly down regulated
Weaning time	Liver	GO:0046942	GO:0008150	carboxylic acid transport	35	12	23	191	13750	1658	835	823	5.92e-03	4.75e-01	8.92e-04	4.97e-01	1.00e+00	1.02e-01	Up and down regulated
Weaning time	Liver	GO:0006887	GO:0008150	exocytosis	38	28	10	233	13708	1658	835	823	2.65e-02	3.40e-04	8.88e-01	8.15e-01	1.02e-01	1.00e+00	Predominantly up regulated
Weaning time	Liver	GO:0071350	GO:0008150	cellular response to interleukin-15	4	4	0	7	13934	1658	835	823	5.18e-03	3.87e-04	1.00e+00	4.93e-01	1.08e-01	1.00e+00	Predominantly up regulated
Weaning time	Liver	GO:0032570	GO:0008150	response to progesterone stimulus	12	11	1	40	13901	1658	835	823	1.76e-03	1.55e-05	9.13e-01	2.80e-01	1.27e-02	1.00e+00	Predominantly up regulated
Weaning time	Liver	GO:0030595	GO:0008150	leukocyte chemotaxis	15	15	0	96	13845	1658	835	823	1.64e-01	5.56e-04	1.00e+00	1.00e+00	1.32e-01	1.00e+00	Predominantly up regulated
Weaning time	Liver	GO:0030097	GO:0008150	hemopoiesis	67	49	18	492	13449	1658	835	823	1.30e-01	3.12e-04	9.91e-01	1.00e+00	9.67e-02	1.00e+00	Predominantly up regulated
Weaning time	Liver	GO:0007612	GO:0008150	learning	18	13	5	79	13862	1658	835	823	4.60e-03	7.74e-04	5.03e-01	4.81e-01	1.61e-01	1.00e+00	Predominantly up regulated
Weaning time	Liver	GO:0046356	GO:0008150	acetyl-CoA catabolic process	9	1	8	28	13913	1658	835	823	3.89e-03	8.23e-01	1.54e-04	4.41e-01	1.00e+00	2.48e-02	Predominantly down regulated
Weaning time	Liver	GO:0006085	GO:0008150	acetyl-CoA biosynthetic process	8	0	8	17	13924	1658	835	823	3.54e-04	1.00e+00	2.15e-06	9.61e-02	1.00e+00	7.53e-04	Predominantly down regulated
Weaning time	Liver	GO:0009060	GO:0008150	aerobic respiration	16	4	12	58	13883	1658	835	823	9.02e-04	4.61e-01	1.19e-04	1.78e-01	1.00e+00	1.97e-02	Predominantly down regulated
Weaning time	Liver	GO:0072350	GO:0008150	tricarboxylic acid metabolic process	5	0	5	7	13934	1658	835	823	4.04e-04	1.00e+00	1.35e-05	9.92e-02	1.00e+00	3.41e-03	Predominantly down regulated
Weaning time	Liver	GO:0046395	GO:0008150	carboxylic acid catabolic process	49	3	46	180	13761	1658	835	823	1.41e-08	9.99e-01	8.41e-18	2.50e-05	1.00e+00	2.27e-14	Predominantly down regulated
Weaning time	Liver	GO:0046394	GO:0008150	carboxylic acid biosynthetic process	48	11	37	247	13694	1658	835	823	3.81e-04	8.81e-01	1.51e-07	9.72e-02	1.00e+00	7.14e-05	Predominantly down regulated
Weaning time	Liver	GO:0032787	GO:0008150	monocarboxylic acid metabolic process	71	13	58	367	13574	1658	835	823	2.03e-05	9.88e-01	4.59e-12	8.52e-03	1.00e+00	7.89e-09	Predominantly down regulated
Weaning time	Liver	GO:0006520	GO:0008150	cellular amino acid metabolic process	79	21	58	404	13537	1658	835	823	4.64e-06	7.81e-01	2.35e-10	2.83e-03	1.00e+00	2.62e-07	Predominantly down regulated
Weaning time	Liver	GO:0034440	GO:0008150	lipid oxidation	29	4	25	103	13838	1658	835	823	5.95e-06	8.72e-01	9.10e-10	3.52e-03	1.00e+00	7.06e-07	Predominantly down regulated
Weaning time	Liver	GO:0046461	GO:0008150	neutral lipid catabolic process	7	0	7	25	13916	1658	835	823	2.31e-02	1.00e+00	4.58e-04	7.89e-01	1.00e+00	5.98e-02	Predominantly down regulated
Weaning time	Liver	GO:0006639	GO:0008150	acylglycerol metabolic process	24	4	20	111	13830	1658	835	823	2.49e-03	9.06e-01	6.79e-06	3.39e-01	1.00e+00	1.95e-03	Predominantly down regulated
Weaning time	Liver	GO:0046503	GO:0008150	glycerolipid catabolic process	10	1	9	33	13908	1658	835	823	3.86e-03	8.70e-01	8.89e-05	4.40e-01	1.00e+00	1.59e-02	Predominantly down regulated
Weaning time	Liver	GO:0070647	GO:0008150	protein modification by small protein conjugation or removal	72	22	50	475	13466	1658	835	823	1.75e-02	9.19e-01	4.84e-05	6.99e-01	1.00e+00	1.01e-02	Up and down regulated
Weaning time	Liver	GO:0042439	GO:0008150	ethanolamine-containing compound metabolic process	13	2	11	46	13895	1658	835	823	2.10e-03	7.71e-01	5.63e-05	3.13e-01	1.00e+00	1.13e-02	Predominantly down regulated
Weaning time	Liver	GO:0009897	GO:0005575	external side of plasma membrane	26	23	3	177	13764	1658	835	823	1.49e-01	3.71e-04	9.99e-01	1.00e+00	1.08e-01	1.00e+00	Predominantly up regulated
Weaning time	Liver	GO:0001772	GO:0005575	immunological synapse	7	6	1	20	13921	1658	835	823	6.33e-03	8.50e-04	7.04e-01	4.97e-01	1.68e-01	1.00e+00	Predominantly up regulated
Weaning time	Liver	GO:0042598	GO:0005575	vesicular fraction	33	9	24	204	13737	1658	835	823	4.05e-02	8.68e-01	9.70e-04	8.73e-01	1.00e+00	1.07e-01	Predominantly down regulated
Weaning time	Liver	GO:0043232	GO:0005575	intracellular non-membrane-bounded organelle	358	209	149	2773	11168	1658	835	823	3.55e-02	1.09e-04	9.16e-01	8.73e-01	4.76e-02	1.00e+00	Up and down regulated
Weaning time	Liver	GO:0043231	GO:0005575	intracellular membrane-bounded organelle	862	413	449	6447	7494	1658	835	823	3.43e-07	2.97e-02	5.15e-07	3.41e-04	9.24e-01	2.16e-04	Up and down regulated
Weaning time	Liver	GO:0044444	GO:0005575	cytoplasmic part	751	336	415	5359	8582	1658	835	823	7.76e-10	1.43e-01	4.14e-13	1.01e-05	1.00e+00	8.71e-10	Up and down regulated
Weaning time	Liver	GO:0031461	GO:0005575	cullin-RING ubiquitin ligase complex	19	5	14	89	13852	1658	835	823	7.69e-03	6.23e-01	6.81e-04	5.76e-01	1.00e+00	8.48e-02	Predominantly down regulated
Weaning time	Liver	GO:0035639	GO:0003674	purine ribonucleoside triphosphate binding	83	30	53	548	13393	1658	835	823	1.16e-02	7.24e-01	2.60e-04	6.37e-01	1.00e+00	3.78e-02	Up and down regulated
Weaning time	Liver	GO:0032559	GO:0003674	adenyl ribonucleotide binding	68	20	48	442	13499	1658	835	823	1.51e-02	9.27e-01	3.11e-05	6.43e-01	1.00e+00	7.01e-03	Predominantly down regulated
Weaning time	Liver	GO:0004842	GO:0003674	ubiquitin-protein ligase activity	33	8	25	206	13735	1658	835	823	4.56e-02	9.32e-01	4.84e-04	9.23e-01	1.00e+00	6.28e-02	Predominantly down regulated
Weaning time	Liver	GO:0016212	GO:0003674	kynurenine-oxoglutarate transaminase activity	3	0	3	3	13938	1658	835	823	1.68e-03	1.00e+00	2.05e-04	2.73e-01	1.00e+00	3.05e-02	Predominantly down regulated
Weaning time	Liver	GO:0051251	GO:0008150	positive regulation of lymphocyte activation	27	22	5	178	13763	1658	835	823	1.09e-01	9.75e-04	9.82e-01	9.69e-01	1.83e-01	1.00e+00	Predominantly up regulated
Weaning time	Liver	GO:0050863	GO:0008150	regulation of T cell activation	34	25	9	179	13762	1658	835	823	3.72e-03	6.53e-05	7.37e-01	4.31e-01	3.34e-02	1.00e+00	Predominantly up regulated
Weaning time	Liver	GO:0015718	GO:0008150	monocarboxylic acid transport	18	4	14	87	13854	1658	835	823	1.29e-02	7.73e-01	5.39e-04	6.37e-01	1.00e+00	6.84e-02	Predominantly down regulated
Weaning time	Liver	GO:0002576	GO:0008150	platelet degranulation	15	13	2	75	13866	1658	835	823	2.91e-02	4.63e-04	9.41e-01	8.55e-01	1.14e-01	1.00e+00	Predominantly up regulated
Weaning time	Liver	GO:0002521	GO:0008150	leukocyte differentiation	41	32	9	285	13656	1658	835	823	1.13e-01	4.54e-04	9.89e-01	9.69e-01	1.13e-01	1.00e+00	Predominantly up regulated
Weaning time	Liver	GO:0008306	GO:0008150	associative learning	14	10	4	52	13889	1658	835	823	2.38e-03	8.94e-04	3.69e-01	3.34e-01	1.73e-01	1.00e+00	Predominantly up regulated
Weaning time	Liver	GO:0006099	GO:0008150	tricarboxylic acid cycle	9	1	8	27	13914	1658	835	823	2.95e-03	8.12e-01	1.16e-04	3.81e-01	1.00e+00	1.94e-02	Predominantly down regulated
Weaning time	Liver	GO:0006101	GO:0008150	citrate metabolic process	5	0	5	7	13934	1658	835	823	4.04e-04	1.00e+00	1.35e-05	9.92e-02	1.00e+00	3.41e-03	Predominantly down regulated
Weaning time	Liver	GO:0072329	GO:0008150	monocarboxylic acid catabolic process	24	2	22	82	13859	1658	835	823	1.82e-05	9.61e-01	1.21e-09	8.20e-03	1.00e+00	8.46e-07	Predominantly down regulated
Weaning time	Liver	GO:0009063	GO:0008150	cellular amino acid catabolic process	26	1	25	99	13842	1658	835	823	6.59e-05	9.98e-01	3.68e-10	2.44e-02	1.00e+00	3.48e-07	Predominantly down regulated
Weaning time	Liver	GO:0008652	GO:0008150	cellular amino acid biosynthetic process	21	4	17	95	13846	1658	835	823	3.41e-03	8.28e-01	3.60e-05	4.11e-01	1.00e+00	7.93e-03	Predominantly down regulated
Weaning time	Liver	GO:0006103	GO:0008150	2-oxoglutarate metabolic process	7	0	7	20	13921	1658	835	823	6.33e-03	1.00e+00	9.58e-05	4.97e-01	1.00e+00	1.66e-02	Predominantly down regulated
Weaning time	Liver	GO:0006631	GO:0008150	fatty acid metabolic process	51	10	41	255	13686	1658	835	823	1.22e-04	9.46e-01	3.99e-09	3.97e-02	1.00e+00	2.52e-06	Predominantly down regulated
Weaning time	Liver	GO:0006090	GO:0008150	pyruvate metabolic process	9	1	8	29	13912	1658	835	823	5.06e-03	8.34e-01	2.01e-04	4.93e-01	1.00e+00	3.05e-02	Predominantly down regulated
Weaning time	Liver	GO:0009081	GO:0008150	branched chain family amino acid metabolic process	7	0	7	24	13917	1658	835	823	1.85e-02	1.00e+00	3.47e-04	7.25e-01	1.00e+00	4.87e-02	Predominantly down regulated
Weaning time	Liver	GO:0009069	GO:0008150	serine family amino acid metabolic process	9	0	9	32	13909	1658	835	823	1.02e-02	1.00e+00	6.82e-05	6.37e-01	1.00e+00	1.31e-02	Predominantly down regulated
Weaning time	Liver	GO:0009066	GO:0008150	aspartate family amino acid metabolic process	12	1	11	44	13897	1658	835	823	4.25e-03	9.34e-01	3.61e-05	4.70e-01	1.00e+00	7.93e-03	Predominantly down regulated
Weaning time	Liver	GO:0009064	GO:0008150	glutamine family amino acid metabolic process	12	1	11	52	13889	1658	835	823	1.70e-02	9.60e-01	1.84e-04	6.86e-01	1.00e+00	2.91e-02	Predominantly down regulated
Weaning time	Liver	GO:0006575	GO:0008150	cellular modified amino acid metabolic process	28	9	19	123	13818	1658	835	823	4.87e-04	3.17e-01	1.04e-04	1.14e-01	1.00e+00	1.79e-02	Up and down regulated
Weaning time	Liver	GO:0046464	GO:0008150	acylglycerol catabolic process	7	0	7	25	13916	1658	835	823	2.31e-02	1.00e+00	4.58e-04	7.89e-01	1.00e+00	5.98e-02	Predominantly down regulated
Weaning time	Liver	GO:0006641	GO:0008150	triglyceride metabolic process	22	4	18	101	13840	1658	835	823	3.36e-03	8.62e-01	2.26e-05	4.10e-01	1.00e+00	5.36e-03	Predominantly down regulated
Weaning time	Liver	GO:0006013	GO:0008150	mannose metabolic process	5	5	0	13	13928	1658	835	823	1.34e-02	6.54e-04	1.00e+00	6.37e-01	1.49e-01	1.00e+00	Predominantly up regulated
Weaning time	Liver	GO:0032446	GO:0008150	protein modification by small protein conjugation	62	18	44	410	13531	1658	835	823	2.71e-02	9.37e-01	8.73e-05	8.25e-01	1.00e+00	1.57e-02	Predominantly down regulated
Weaning time	Liver	GO:0046470	GO:0008150	phosphatidylcholine metabolic process	10	1	9	31	13910	1658	835	823	2.31e-03	8.53e-01	5.17e-05	3.33e-01	1.00e+00	1.05e-02	Predominantly down regulated
Weaning time	Liver	GO:0005792	GO:0005575	microsome	33	9	24	200	13741	1658	835	823	3.17e-02	8.53e-01	7.32e-04	8.73e-01	1.00e+00	8.88e-02	Predominantly down regulated
Weaning time	Liver	GO:0031967	GO:0005575	organelle envelope	102	33	69	669	13272	1658	835	823	4.56e-03	9.00e-01	3.64e-06	4.81e-01	1.00e+00	1.15e-03	Up and down regulated
Weaning time	Liver	GO:0045239	GO:0005575	tricarboxylic acid cycle enzyme complex	4	0	4	7	13934	1658	835	823	5.18e-03	1.00e+00	3.66e-04	4.93e-01	1.00e+00	4.97e-02	Predominantly down regulated
Weaning time	Liver	GO:0042579	GO:0005575	microbody	29	2	27	128	13813	1658	835	823	4.24e-04	9.97e-01	5.39e-09	1.01e-01	1.00e+00	3.09e-06	Predominantly down regulated
Weaning time	Liver	GO:0045254	GO:0005575	pyruvate dehydrogenase complex	4	0	4	7	13934	1658	835	823	5.18e-03	1.00e+00	3.66e-04	4.93e-01	1.00e+00	4.97e-02	Predominantly down regulated
Weaning time	Liver	GO:0005768	GO:0005575	endosome	56	17	39	385	13556	1658	835	823	6.34e-02	9.29e-01	6.86e-04	9.69e-01	1.00e+00	8.49e-02	Up and down regulated
Weaning time	Liver	GO:0005783	GO:0005575	endoplasmic reticulum	119	43	76	823	13118	1658	835	823	1.25e-02	8.49e-01	5.91e-05	6.37e-01	1.00e+00	1.18e-02	Up and down regulated
Weaning time	Liver	GO:0005739	GO:0005575	mitochondrion	204	66	138	1394	12547	1658	835	823	6.63e-04	9.86e-01	4.04e-10	1.46e-01	1.00e+00	3.64e-07	Up and down regulated
Weaning time	Liver	GO:0080008	GO:0005575	CUL4-RING ubiquitin ligase complex	9	1	8	29	13912	1658	835	823	5.06e-03	8.34e-01	2.01e-04	4.93e-01	1.00e+00	3.05e-02	Predominantly down regulated
Weaning time	Liver	GO:0005524	GO:0003674	ATP binding	65	20	45	422	13519	1658	835	823	1.68e-02	8.89e-01	8.47e-05	6.83e-01	1.00e+00	1.57e-02	Up and down regulated
Weaning time	Liver	GO:0071675	GO:0008150	regulation of mononuclear cell migration	4	4	0	8	13933	1658	835	823	9.39e-03	7.36e-04	1.00e+00	6.23e-01	1.57e-01	1.00e+00	Predominantly up regulated
Weaning time	Liver	GO:0015908	GO:0008150	fatty acid transport	15	3	12	63	13878	1658	835	823	6.04e-03	7.36e-01	2.71e-04	4.97e-01	1.00e+00	3.88e-02	Predominantly down regulated
Weaning time	Liver	GO:0097186	GO:0008150	amelogenesis	3	0	3	4	13937	1658	835	823	6.12e-03	1.00e+00	7.84e-04	4.97e-01	1.00e+00	9.06e-02	Predominantly down regulated
Weaning time	Liver	GO:0030098	GO:0008150	lymphocyte differentiation	30	23	7	186	13755	1658	835	823	5.06e-02	7.51e-04	9.28e-01	9.69e-01	1.58e-01	1.00e+00	Predominantly up regulated
Weaning time	Liver	GO:0043633	GO:0008150	polyadenylation-dependent RNA catabolic process	4	0	4	8	13933	1658	835	823	9.39e-03	1.00e+00	6.97e-04	6.23e-01	1.00e+00	8.51e-02	Predominantly down regulated
Weaning time	Liver	GO:0009062	GO:0008150	fatty acid catabolic process	23	2	21	77	13864	1658	835	823	1.88e-05	9.50e-01	2.07e-09	8.20e-03	1.00e+00	1.40e-06	Predominantly down regulated
Weaning time	Liver	GO:0019395	GO:0008150	fatty acid oxidation	29	4	25	101	13840	1658	835	823	3.88e-06	8.62e-01	5.83e-10	2.62e-03	1.00e+00	5.01e-07	Predominantly down regulated
Weaning time	Liver	GO:0009106	GO:0008150	lipoate metabolic process	3	0	3	4	13937	1658	835	823	6.12e-03	1.00e+00	7.84e-04	4.97e-01	1.00e+00	9.06e-02	Predominantly down regulated
Weaning time	Liver	GO:0001676	GO:0008150	long-chain fatty acid metabolic process	9	1	8	33	13908	1658	835	823	1.26e-02	8.70e-01	5.28e-04	6.37e-01	1.00e+00	6.75e-02	Predominantly down regulated
Weaning time	Liver	GO:0006086	GO:0008150	acetyl-CoA biosynthetic process from pyruvate	6	0	6	12	13929	1658	835	823	1.37e-03	1.00e+00	2.82e-05	2.47e-01	1.00e+00	6.44e-03	Predominantly down regulated
Weaning time	Liver	GO:0009083	GO:0008150	branched chain family amino acid catabolic process	6	0	6	17	13924	1658	835	823	1.09e-02	1.00e+00	2.93e-04	6.37e-01	1.00e+00	4.14e-02	Predominantly down regulated
Weaning time	Liver	GO:0006534	GO:0008150	cysteine metabolic process	4	0	4	7	13934	1658	835	823	5.18e-03	1.00e+00	3.66e-04	4.93e-01	1.00e+00	4.97e-02	Predominantly down regulated
Weaning time	Liver	GO:0009068	GO:0008150	aspartate family amino acid catabolic process	8	0	8	17	13924	1658	835	823	3.54e-04	1.00e+00	2.15e-06	9.61e-02	1.00e+00	7.53e-04	Predominantly down regulated
Weaning time	Liver	GO:0006553	GO:0008150	lysine metabolic process	7	0	7	12	13929	1658	835	823	1.53e-04	1.00e+00	1.49e-06	4.74e-02	1.00e+00	5.51e-04	Predominantly down regulated
Weaning time	Liver	GO:0006536	GO:0008150	glutamate metabolic process	8	0	8	21	13920	1658	835	823	1.92e-03	1.00e+00	1.46e-05	2.92e-01	1.00e+00	3.62e-03	Predominantly down regulated
Weaning time	Liver	GO:0070189	GO:0008150	kynurenine metabolic process	4	0	4	8	13933	1658	835	823	9.39e-03	1.00e+00	6.97e-04	6.23e-01	1.00e+00	8.51e-02	Predominantly down regulated
Weaning time	Liver	GO:0010755	GO:0008150	regulation of plasminogen activation	4	4	0	8	13933	1658	835	823	9.39e-03	7.36e-04	1.00e+00	6.23e-01	1.57e-01	1.00e+00	Predominantly up regulated
Weaning time	Liver	GO:0019433	GO:0008150	triglyceride catabolic process	7	0	7	23	13918	1658	835	823	1.45e-02	1.00e+00	2.59e-04	6.37e-01	1.00e+00	3.78e-02	Predominantly down regulated
Weaning time	Liver	GO:0019673	GO:0008150	GDP-mannose metabolic process	5	5	0	9	13932	1658	835	823	1.97e-03	7.84e-05	1.00e+00	2.96e-01	3.80e-02	1.00e+00	Predominantly up regulated
Weaning time	Liver	GO:0016567	GO:0008150	protein ubiquitination	57	16	41	383	13558	1658	835	823	4.29e-02	9.54e-01	1.59e-04	8.95e-01	1.00e+00	2.55e-02	Predominantly down regulated
Weaning time	Liver	GO:0019866	GO:0005575	organelle inner membrane	48	11	37	311	13630	1658	835	823	3.47e-02	9.82e-01	3.71e-05	8.73e-01	1.00e+00	8.07e-03	Predominantly down regulated
Weaning time	Liver	GO:0044391	GO:0005575	ribosomal subunit	18	17	1	120	13821	1658	835	823	1.78e-01	7.85e-04	9.99e-01	1.00e+00	1.61e-01	1.00e+00	Predominantly up regulated
Weaning time	Liver	GO:0000313	GO:0005575	organellar ribosome	17	16	1	86	13855	1658	835	823	2.35e-02	4.40e-05	9.95e-01	7.97e-01	2.52e-02	1.00e+00	Predominantly up regulated
Weaning time	Liver	GO:0044438	GO:0005575	microbody part	17	0	17	69	13872	1658	835	823	2.45e-03	1.00e+00	3.56e-07	3.36e-01	1.00e+00	1.53e-04	Predominantly down regulated
Weaning time	Liver	GO:0031903	GO:0005575	microbody membrane	11	0	11	40	13901	1658	835	823	5.68e-03	1.00e+00	1.35e-05	4.97e-01	1.00e+00	3.41e-03	Predominantly down regulated
Weaning time	Liver	GO:0005777	GO:0005575	peroxisome	29	2	27	128	13813	1658	835	823	4.24e-04	9.97e-01	5.39e-09	1.01e-01	1.00e+00	3.09e-06	Predominantly down regulated
Weaning time	Liver	GO:0044429	GO:0005575	mitochondrial part	112	35	77	634	13307	1658	835	823	8.59e-06	7.19e-01	8.99e-10	4.64e-03	1.00e+00	7.06e-07	Up and down regulated
Weaning time	Liver	GO:0070166	GO:0008150	enamel mineralization	3	0	3	4	13937	1658	835	823	6.12e-03	1.00e+00	7.84e-04	4.97e-01	1.00e+00	9.06e-02	Predominantly down regulated
Weaning time	Liver	GO:0045619	GO:0008150	regulation of lymphocyte differentiation	15	13	2	80	13861	1658	835	823	4.84e-02	8.75e-04	9.54e-01	9.66e-01	1.71e-01	1.00e+00	Predominantly up regulated
Weaning time	Liver	GO:0030217	GO:0008150	T cell differentiation	23	19	4	128	13813	1658	835	823	2.78e-02	2.15e-04	9.49e-01	8.37e-01	7.68e-02	1.00e+00	Predominantly up regulated
Weaning time	Liver	GO:0006635	GO:0008150	fatty acid beta-oxidation	21	2	19	67	13874	1658	835	823	1.91e-05	9.16e-01	5.95e-09	8.20e-03	1.00e+00	3.31e-06	Predominantly down regulated
Weaning time	Liver	GO:0001561	GO:0008150	fatty acid alpha-oxidation	4	0	4	6	13935	1658	835	823	2.45e-03	1.00e+00	1.64e-04	3.36e-01	1.00e+00	2.61e-02	Predominantly down regulated
Weaning time	Liver	GO:0010510	GO:0008150	regulation of acetyl-CoA biosynthetic process from pyruvate	6	0	6	12	13929	1658	835	823	1.37e-03	1.00e+00	2.82e-05	2.47e-01	1.00e+00	6.44e-03	Predominantly down regulated
Weaning time	Liver	GO:0006554	GO:0008150	lysine catabolic process	7	0	7	10	13931	1658	835	823	2.88e-05	1.00e+00	2.50e-07	1.18e-02	1.00e+00	1.15e-04	Predominantly down regulated
Weaning time	Liver	GO:0010757	GO:0008150	negative regulation of plasminogen activation	3	3	0	4	13937	1658	835	823	6.12e-03	8.18e-04	1.00e+00	4.97e-01	1.66e-01	1.00e+00	Predominantly up regulated
Weaning time	Liver	GO:0044439	GO:0005575	peroxisomal part	17	0	17	69	13872	1658	835	823	2.45e-03	1.00e+00	3.56e-07	3.36e-01	1.00e+00	1.53e-04	Predominantly down regulated
Weaning time	Liver	GO:0060205	GO:0005575	cytoplasmic membrane-bounded vesicle lumen	13	12	1	45	13896	1658	835	823	1.69e-03	9.02e-06	9.36e-01	2.73e-01	8.53e-03	1.00e+00	Predominantly up regulated
Weaning time	Liver	GO:0005759	GO:0005575	mitochondrial matrix	54	16	38	274	13667	1658	835	823	1.17e-04	5.79e-01	7.60e-07	3.94e-02	1.00e+00	2.93e-04	Predominantly down regulated
Weaning time	Liver	GO:0005740	GO:0005575	mitochondrial envelope	74	20	54	423	13518	1658	835	823	3.85e-04	8.91e-01	6.32e-08	9.72e-02	1.00e+00	3.15e-05	Predominantly down regulated
Weaning time	Liver	GO:0010759	GO:0008150	positive regulation of macrophage chemotaxis	4	4	0	8	13933	1658	835	823	9.39e-03	7.36e-04	1.00e+00	6.23e-01	1.57e-01	1.00e+00	Predominantly up regulated
Weaning time	Liver	GO:0045580	GO:0008150	regulation of T cell differentiation	14	13	1	60	13881	1658	835	823	9.44e-03	4.34e-05	9.74e-01	6.23e-01	2.52e-02	1.00e+00	Predominantly up regulated
Weaning time	Liver	GO:0033077	GO:0008150	T cell differentiation in thymus	15	12	3	57	13884	1658	835	823	2.16e-03	1.14e-04	6.62e-01	3.17e-01	4.76e-02	1.00e+00	Predominantly up regulated
Weaning time	Liver	GO:0005778	GO:0005575	peroxisomal membrane	11	0	11	40	13901	1658	835	823	5.68e-03	1.00e+00	1.35e-05	4.97e-01	1.00e+00	3.41e-03	Predominantly down regulated
Weaning time	Liver	GO:0034774	GO:0005575	secretory granule lumen	13	12	1	45	13896	1658	835	823	1.69e-03	9.02e-06	9.36e-01	2.73e-01	8.53e-03	1.00e+00	Predominantly up regulated
Weaning time	Liver	GO:0031091	GO:0005575	platelet alpha granule	15	14	1	56	13885	1658	835	823	1.79e-03	3.76e-06	9.67e-01	2.82e-01	5.08e-03	1.00e+00	Predominantly up regulated
Weaning time	Liver	GO:0030062	GO:0005575	mitochondrial tricarboxylic acid cycle enzyme complex	4	0	4	7	13934	1658	835	823	5.18e-03	1.00e+00	3.66e-04	4.93e-01	1.00e+00	4.97e-02	Predominantly down regulated
Weaning time	Liver	GO:0005761	GO:0005575	mitochondrial ribosome	15	14	1	80	13861	1658	835	823	4.84e-02	2.56e-04	9.92e-01	9.66e-01	8.49e-02	1.00e+00	Predominantly up regulated
Weaning time	Liver	GO:0031966	GO:0005575	mitochondrial membrane	65	18	47	389	13552	1658	835	823	2.74e-03	8.99e-01	2.22e-06	3.62e-01	1.00e+00	7.53e-04	Predominantly down regulated
Weaning time	Liver	GO:0044452	GO:0005575	nucleolar part	11	11	0	54	13887	1658	835	823	5.04e-02	2.97e-04	1.00e+00	9.69e-01	9.37e-02	1.00e+00	Predominantly up regulated
Weaning time	Liver	GO:0031231	GO:0005575	intrinsic to peroxisomal membrane	5	0	5	14	13927	1658	835	823	1.88e-02	1.00e+00	9.06e-04	7.25e-01	1.00e+00	1.02e-01	Predominantly down regulated
Weaning time	Liver	GO:0031093	GO:0005575	platelet alpha granule lumen	13	12	1	45	13896	1658	835	823	1.69e-03	9.02e-06	9.36e-01	2.73e-01	8.53e-03	1.00e+00	Predominantly up regulated
Weaning time	Liver	GO:0005743	GO:0005575	mitochondrial inner membrane	47	10	37	293	13648	1658	835	823	1.98e-02	9.84e-01	9.82e-06	7.38e-01	1.00e+00	2.69e-03	Predominantly down regulated
Weaning time	Liver	GO:0005779	GO:0005575	integral to peroxisomal membrane	5	0	5	14	13927	1658	835	823	1.88e-02	1.00e+00	9.06e-04	7.25e-01	1.00e+00	1.02e-01	Predominantly down regulated
Adult weight	Liver	GO:0071841	GO:0008150	cellular component organization or biogenesis at cellular level	123	73	50	2956	10985	495	234	261	2.63e-02	2.02e-04	8.13e-01	9.08e-01	4.94e-02	1.00e+00	Up and down regulated
Adult weight	Liver	GO:0016043	GO:0008150	cellular component organization	143	83	60	3502	10439	495	234	261	2.90e-02	2.45e-04	8.08e-01	9.08e-01	5.40e-02	1.00e+00	Up and down regulated
Adult weight	Liver	GO:0065009	GO:0008150	regulation of molecular function	71	46	25	1642	12299	495	234	261	4.44e-02	3.08e-04	8.89e-01	1.00e+00	5.90e-02	1.00e+00	Up and down regulated
Adult weight	Liver	GO:0050789	GO:0008150	regulation of biological process	217	124	93	5863	8078	495	234	261	2.20e-01	4.37e-04	9.86e-01	1.00e+00	7.07e-02	1.00e+00	Up and down regulated
Adult weight	Liver	GO:0051674	GO:0008150	localization of cell	37	28	9	835	13106	495	234	261	9.60e-02	3.65e-04	9.77e-01	1.00e+00	6.05e-02	1.00e+00	Predominantly up regulated
Adult weight	Liver	GO:0051716	GO:0008150	cellular response to stimulus	148	88	60	3839	10102	495	234	261	1.26e-01	4.65e-04	9.60e-01	1.00e+00	7.36e-02	1.00e+00	Up and down regulated
Adult weight	Liver	GO:0042221	GO:0008150	response to chemical stimulus	121	69	52	2671	11270	495	234	261	1.83e-03	8.19e-05	4.01e-01	3.20e-01	2.87e-02	1.00e+00	Up and down regulated
Adult weight	Liver	GO:0009605	GO:0008150	response to external stimulus	61	44	17	1307	12634	495	234	261	1.60e-02	5.52e-06	9.62e-01	8.77e-01	4.74e-03	1.00e+00	Predominantly up regulated
Adult weight	Liver	GO:0006950	GO:0008150	response to stress	103	64	39	2527	11414	495	234	261	6.63e-02	2.94e-04	9.26e-01	1.00e+00	5.79e-02	1.00e+00	Up and down regulated
Adult weight	Liver	GO:0048869	GO:0008150	cellular developmental process	92	61	31	2464	11477	495	234	261	3.12e-01	7.85e-04	9.96e-01	1.00e+00	1.02e-01	1.00e+00	Up and down regulated
Adult weight	Liver	GO:0048856	GO:0008150	anatomical structure development	141	88	53	3710	10231	495	234	261	1.82e-01	1.34e-04	9.93e-01	1.00e+00	3.97e-02	1.00e+00	Up and down regulated
Adult weight	Liver	GO:0050817	GO:0008150	coagulation	26	18	8	419	13522	495	234	261	4.20e-03	2.56e-04	5.28e-01	4.50e-01	5.50e-02	1.00e+00	Up and down regulated
Adult weight	Liver	GO:0007275	GO:0008150	multicellular organismal development	133	83	50	3531	10410	495	234	261	2.26e-01	3.26e-04	9.93e-01	1.00e+00	5.99e-02	1.00e+00	Up and down regulated
Adult weight	Liver	GO:0001816	GO:0008150	cytokine production	19	17	2	338	13603	495	234	261	3.29e-02	5.77e-05	9.88e-01	9.08e-01	2.37e-02	1.00e+00	Predominantly up regulated
Adult weight	Liver	GO:0030029	GO:0008150	actin filament-based process	26	21	5	424	13517	495	234	261	4.90e-03	9.65e-06	9.02e-01	4.85e-01	6.08e-03	1.00e+00	Predominantly up regulated
Adult weight	Liver	GO:0006928	GO:0008150	cellular component movement	43	32	11	1026	12915	495	234	261	1.44e-01	4.90e-04	9.87e-01	1.00e+00	7.54e-02	1.00e+00	Predominantly up regulated
Adult weight	Liver	GO:0001775	GO:0008150	cell activation	35	33	2	631	13310	495	234	261	6.03e-03	5.92e-09	1.00e+00	5.53e-01	1.12e-04	1.00e+00	Predominantly up regulated
Adult weight	Liver	GO:0006955	GO:0008150	immune response	31	27	4	756	13185	495	234	261	2.26e-01	1.72e-04	1.00e+00	1.00e+00	4.52e-02	1.00e+00	Predominantly up regulated
Adult weight	Liver	GO:0044281	GO:0008150	small molecule metabolic process	115	31	84	2008	11933	495	234	261	6.37e-08	7.22e-01	1.58e-13	1.04e-03	1.00e+00	5.28e-10	Predominantly down regulated
Adult weight	Liver	GO:0009056	GO:0008150	catabolic process	87	32	55	1644	12297	495	234	261	7.71e-05	2.10e-01	1.14e-05	3.77e-02	1.00e+00	4.68e-03	Up and down regulated
Adult weight	Liver	GO:0055114	GO:0008150	oxidation-reduction process	45	7	38	694	13247	495	234	261	6.79e-05	9.50e-01	2.35e-09	3.47e-02	1.00e+00	3.71e-06	Predominantly down regulated
Adult weight	Liver	GO:0044421	GO:0005575	extracellular region part	35	26	9	702	13239	495	234	261	2.68e-02	1.28e-04	9.14e-01	9.08e-01	3.89e-02	1.00e+00	Predominantly up regulated
Adult weight	Liver	GO:0048037	GO:0003674	cofactor binding	16	2	14	169	13772	495	234	261	3.43e-04	7.80e-01	3.54e-06	1.12e-01	1.00e+00	2.03e-03	Predominantly down regulated
Adult weight	Liver	GO:0043498	GO:0003674	cell surface binding	10	8	2	53	13888	495	234	261	1.44e-05	2.58e-06	2.61e-01	1.29e-02	4.07e-03	1.00e+00	Predominantly up regulated
Adult weight	Liver	GO:0036094	GO:0003674	small molecule binding	39	10	29	790	13151	495	234	261	2.31e-02	8.60e-01	4.03e-04	9.08e-01	1.00e+00	7.97e-02	Predominantly down regulated
Adult weight	Liver	GO:0031406	GO:0003674	carboxylic acid binding	12	2	10	139	13802	495	234	261	3.95e-03	6.81e-01	2.86e-04	4.35e-01	1.00e+00	6.36e-02	Predominantly down regulated
Adult weight	Liver	GO:0005515	GO:0003674	protein binding	248	140	108	6479	7462	495	234	261	5.48e-02	2.42e-05	9.58e-01	1.00e+00	1.21e-02	1.00e+00	Up and down regulated
Adult weight	Liver	GO:0016491	GO:0003674	oxidoreductase activity	28	4	24	456	13485	495	234	261	3.51e-03	9.51e-01	5.12e-06	4.17e-01	1.00e+00	2.54e-03	Predominantly down regulated
Adult weight	Liver	GO:0071842	GO:0008150	cellular component organization at cellular level	120	71	49	2849	11092	495	234	261	2.02e-02	1.95e-04	7.71e-01	9.08e-01	4.94e-02	1.00e+00	Up and down regulated
Adult weight	Liver	GO:0051128	GO:0008150	regulation of cellular component organization	51	34	17	1150	12791	495	234	261	5.73e-02	8.37e-04	8.76e-01	1.00e+00	1.02e-01	1.00e+00	Up and down regulated
Adult weight	Liver	GO:0048583	GO:0008150	regulation of response to stimulus	75	52	23	1902	12039	495	234	261	1.76e-01	2.10e-04	9.94e-01	1.00e+00	4.96e-02	1.00e+00	Up and down regulated
Adult weight	Liver	GO:0048518	GO:0008150	positive regulation of biological process	124	81	43	3048	10893	495	234	261	4.70e-02	4.39e-06	9.88e-01	1.00e+00	4.60e-03	1.00e+00	Up and down regulated
Adult weight	Liver	GO:0002682	GO:0008150	regulation of immune system process	31	28	3	715	13226	495	234	261	1.45e-01	2.61e-05	1.00e+00	1.00e+00	1.23e-02	1.00e+00	Predominantly up regulated
Adult weight	Liver	GO:0048870	GO:0008150	cell motility	37	28	9	834	13107	495	234	261	9.48e-02	3.58e-04	9.77e-01	1.00e+00	6.05e-02	1.00e+00	Predominantly up regulated
Adult weight	Liver	GO:0010876	GO:0008150	lipid localization	14	2	12	185	13756	495	234	261	6.31e-03	8.20e-01	1.91e-04	5.65e-01	1.00e+00	4.70e-02	Predominantly down regulated
Adult weight	Liver	GO:0010033	GO:0008150	response to organic substance	76	47	29	1748	12193	495	234	261	3.43e-02	6.58e-04	7.85e-01	9.08e-01	9.15e-02	1.00e+00	Up and down regulated
Adult weight	Liver	GO:0042330	GO:0008150	taxis	31	24	7	516	13425	495	234	261	3.04e-03	6.35e-06	8.54e-01	4.17e-01	5.22e-03	1.00e+00	Predominantly up regulated
Adult weight	Liver	GO:0009611	GO:0008150	response to wounding	45	31	14	892	13049	495	234	261	1.08e-02	9.08e-05	7.90e-01	7.34e-01	3.07e-02	1.00e+00	Up and down regulated
Adult weight	Liver	GO:0009653	GO:0008150	anatomical structure morphogenesis	84	60	24	2051	11890	495	234	261	8.57e-02	7.34e-06	9.97e-01	1.00e+00	5.55e-03	1.00e+00	Predominantly up regulated
Adult weight	Liver	GO:0048731	GO:0008150	system development	118	75	43	3162	10779	495	234	261	2.82e-01	5.68e-04	9.95e-01	1.00e+00	8.27e-02	1.00e+00	Up and down regulated
Adult weight	Liver	GO:0071706	GO:0008150	tumor necrosis factor superfamily cytokine production	6	6	0	57	13884	495	234	261	1.53e-02	3.72e-04	1.00e+00	8.49e-01	6.07e-02	1.00e+00	Predominantly up regulated
Adult weight	Liver	GO:0051186	GO:0008150	cofactor metabolic process	19	3	16	271	13670	495	234	261	3.78e-03	8.37e-01	5.24e-05	4.23e-01	1.00e+00	1.71e-02	Predominantly down regulated
Adult weight	Liver	GO:0046483	GO:0008150	heterocycle metabolic process	47	14	33	908	13033	495	234	261	5.87e-03	6.68e-01	1.89e-04	5.47e-01	1.00e+00	4.70e-02	Predominantly down regulated
Adult weight	Liver	GO:0042180	GO:0008150	cellular ketone metabolic process	58	9	49	813	13128	495	234	261	2.68e-07	9.34e-01	2.16e-13	1.04e-03	1.00e+00	5.85e-10	Predominantly down regulated
Adult weight	Liver	GO:0006793	GO:0008150	phosphorus metabolic process	68	40	28	1435	12506	495	234	261	8.01e-03	8.95e-04	4.38e-01	6.11e-01	1.06e-01	1.00e+00	Up and down regulated
Adult weight	Liver	GO:0006518	GO:0008150	peptide metabolic process	8	1	7	68	13873	495	234	261	2.72e-03	6.85e-01	2.72e-04	4.02e-01	1.00e+00	6.21e-02	Predominantly down regulated
Adult weight	Liver	GO:0006091	GO:0008150	generation of precursor metabolites and energy	30	7	23	385	13556	495	234	261	4.78e-05	4.69e-01	9.69e-07	3.18e-02	1.00e+00	6.55e-04	Predominantly down regulated
Adult weight	Liver	GO:0006082	GO:0008150	organic acid metabolic process	58	8	50	796	13145	495	234	261	1.31e-07	9.61e-01	2.36e-14	1.04e-03	1.00e+00	2.14e-10	Predominantly down regulated
Adult weight	Liver	GO:0006790	GO:0008150	sulfur compound metabolic process	12	1	11	165	13776	495	234	261	1.47e-02	9.40e-01	2.78e-04	8.27e-01	1.00e+00	6.26e-02	Predominantly down regulated
Adult weight	Liver	GO:0045321	GO:0008150	leukocyte activation	22	20	2	448	13493	495	234	261	7.81e-02	6.87e-05	9.98e-01	1.00e+00	2.67e-02	1.00e+00	Predominantly up regulated
Adult weight	Liver	GO:0018904	GO:0008150	organic ether metabolic process	10	1	9	126	13815	495	234	261	1.43e-02	8.83e-01	6.03e-04	8.27e-01	1.00e+00	1.09e-01	Predominantly down regulated
Adult weight	Liver	GO:0006629	GO:0008150	lipid metabolic process	49	13	36	918	13023	495	234	261	2.72e-03	7.76e-01	1.93e-05	4.02e-01	1.00e+00	7.47e-03	Predominantly down regulated
Adult weight	Liver	GO:0044283	GO:0008150	small molecule biosynthetic process	20	3	17	316	13625	495	234	261	9.18e-03	9.03e-01	9.72e-05	6.73e-01	1.00e+00	2.80e-02	Predominantly down regulated
Adult weight	Liver	GO:0044282	GO:0008150	small molecule catabolic process	20	2	18	208	13733	495	234	261	5.22e-05	8.67e-01	7.22e-08	3.19e-02	1.00e+00	7.19e-05	Predominantly down regulated
Adult weight	Liver	GO:0044248	GO:0008150	cellular catabolic process	79	25	54	1460	12481	495	234	261	8.42e-05	4.90e-01	6.86e-07	3.98e-02	1.00e+00	4.81e-04	Up and down regulated
Adult weight	Liver	GO:0009308	GO:0008150	amine metabolic process	27	5	22	554	13387	495	234	261	5.98e-02	9.59e-01	7.47e-04	1.00e+00	1.00e+00	1.28e-01	Predominantly down regulated
Adult weight	Liver	GO:0031090	GO:0005575	organelle membrane	69	15	54	1332	12609	495	234	261	8.44e-04	9.67e-01	3.45e-08	2.19e-01	1.00e+00	4.35e-05	Predominantly down regulated
Adult weight	Liver	GO:0071944	GO:0005575	cell periphery	127	75	52	2686	11255	495	234	261	2.35e-04	1.88e-06	4.18e-01	8.34e-02	3.29e-03	1.00e+00	Up and down regulated
Adult weight	Liver	GO:0031975	GO:0005575	envelope	44	8	36	677	13264	495	234	261	7.77e-05	8.87e-01	1.40e-08	3.77e-02	1.00e+00	1.89e-05	Predominantly down regulated
Adult weight	Liver	GO:0009986	GO:0005575	cell surface	29	21	8	453	13488	495	234	261	1.62e-03	2.60e-05	6.17e-01	2.98e-01	1.23e-02	1.00e+00	Predominantly up regulated
Adult weight	Liver	GO:0005615	GO:0005575	extracellular space	34	26	8	575	13366	495	234	261	2.52e-03	4.25e-06	8.49e-01	3.88e-01	4.60e-03	1.00e+00	Predominantly up regulated
Adult weight	Liver	GO:0070469	GO:0005575	respiratory chain	6	0	6	60	13881	495	234	261	1.93e-02	1.00e+00	8.73e-04	9.08e-01	1.00e+00	1.45e-01	Predominantly down regulated
Adult weight	Liver	GO:0050662	GO:0003674	coenzyme binding	11	1	10	132	13809	495	234	261	7.36e-03	8.94e-01	1.88e-04	5.73e-01	1.00e+00	4.70e-02	Predominantly down regulated
Adult weight	Liver	GO:0043499	GO:0003674	eukaryotic cell surface binding	7	6	1	27	13914	495	234	261	3.26e-05	4.62e-06	4.00e-01	2.37e-02	4.60e-03	1.00e+00	Predominantly up regulated
Adult weight	Liver	GO:0000166	GO:0003674	nucleotide binding	35	9	26	706	13235	495	234	261	2.88e-02	8.44e-01	7.72e-04	9.08e-01	1.00e+00	1.32e-01	Predominantly down regulated
Adult weight	Liver	GO:0019904	GO:0003674	protein domain specific binding	27	19	8	464	13477	495	234	261	8.26e-03	3.16e-04	6.44e-01	6.28e-01	5.92e-02	1.00e+00	Predominantly up regulated
Adult weight	Liver	GO:0008092	GO:0003674	cytoskeletal protein binding	24	19	5	441	13500	495	234	261	2.54e-02	1.66e-04	9.19e-01	9.08e-01	4.42e-02	1.00e+00	Predominantly up regulated
Adult weight	Liver	GO:0022804	GO:0003674	active transmembrane transporter activity	17	3	14	229	13712	495	234	261	3.38e-03	7.43e-01	1.07e-04	4.17e-01	1.00e+00	2.88e-02	Predominantly down regulated
Adult weight	Liver	GO:0016645	GO:0003674	oxidoreductase activity, acting on the CH-NH group of donors	4	0	4	20	13921	495	234	261	4.84e-03	1.00e+00	4.59e-04	4.84e-01	1.00e+00	8.86e-02	Predominantly down regulated
Adult weight	Liver	GO:0016651	GO:0003674	oxidoreductase activity, acting on NADH or NADPH	6	0	6	58	13883	495	234	261	1.65e-02	1.00e+00	7.28e-04	8.78e-01	1.00e+00	1.26e-01	Predominantly down regulated
Adult weight	Liver	GO:0030030	GO:0008150	cell projection organization	38	29	9	869	13072	495	234	261	1.07e-01	3.08e-04	9.84e-01	1.00e+00	5.90e-02	1.00e+00	Predominantly up regulated
Adult weight	Liver	GO:0007599	GO:0008150	hemostasis	26	18	8	419	13522	495	234	261	4.20e-03	2.56e-04	5.28e-01	4.50e-01	5.50e-02	1.00e+00	Up and down regulated
Adult weight	Liver	GO:0001817	GO:0008150	regulation of cytokine production	17	15	2	296	13645	495	234	261	3.54e-02	1.45e-04	9.76e-01	9.08e-01	4.10e-02	1.00e+00	Predominantly up regulated
Adult weight	Liver	GO:0050865	GO:0008150	regulation of cell activation	18	16	2	299	13642	495	234	261	2.06e-02	4.59e-05	9.77e-01	9.08e-01	2.02e-02	1.00e+00	Predominantly up regulated
Adult weight	Liver	GO:0030155	GO:0008150	regulation of cell adhesion	13	12	1	244	13697	495	234	261	9.54e-02	8.69e-04	9.90e-01	1.00e+00	1.05e-01	1.00e+00	Predominantly up regulated
Adult weight	Liver	GO:0007165	GO:0008150	signal transduction	113	73	40	3008	10933	495	234	261	2.61e-01	3.49e-04	9.96e-01	1.00e+00	6.05e-02	1.00e+00	Up and down regulated
Adult weight	Liver	GO:0048584	GO:0008150	positive regulation of response to stimulus	44	34	10	947	12994	495	234	261	4.01e-02	2.06e-05	9.86e-01	9.61e-01	1.05e-02	1.00e+00	Predominantly up regulated
Adult weight	Liver	GO:0048522	GO:0008150	positive regulation of cellular process	106	71	35	2771	11170	495	234	261	2.06e-01	8.02e-05	9.98e-01	1.00e+00	2.87e-02	1.00e+00	Up and down regulated
Adult weight	Liver	GO:0080090	GO:0008150	regulation of primary metabolic process	113	73	40	2984	10957	495	234	261	2.31e-01	2.72e-04	9.95e-01	1.00e+00	5.59e-02	1.00e+00	Up and down regulated
Adult weight	Liver	GO:0060255	GO:0008150	regulation of macromolecule metabolic process	108	70	38	2893	11048	495	234	261	2.92e-01	5.36e-04	9.96e-01	1.00e+00	7.92e-02	1.00e+00	Up and down regulated
Adult weight	Liver	GO:0050790	GO:0008150	regulation of catalytic activity	60	40	20	1360	12581	495	234	261	4.50e-02	3.08e-04	8.99e-01	1.00e+00	5.90e-02	1.00e+00	Up and down regulated
Adult weight	Liver	GO:0009893	GO:0008150	positive regulation of metabolic process	69	47	22	1724	12217	495	234	261	1.56e-01	4.85e-04	9.84e-01	1.00e+00	7.51e-02	1.00e+00	Up and down regulated
Adult weight	Liver	GO:0002684	GO:0008150	positive regulation of immune system process	22	19	3	458	13483	495	234	261	9.33e-02	2.68e-04	9.92e-01	1.00e+00	5.59e-02	1.00e+00	Predominantly up regulated
Adult weight	Liver	GO:0002683	GO:0008150	negative regulation of immune system process	9	9	0	149	13792	495	234	261	8.38e-02	9.24e-04	1.00e+00	1.00e+00	1.08e-01	1.00e+00	Predominantly up regulated
Adult weight	Liver	GO:0016477	GO:0008150	cell migration	36	28	8	784	13157	495	234	261	6.79e-02	1.29e-04	9.82e-01	1.00e+00	3.89e-02	1.00e+00	Predominantly up regulated
Adult weight	Liver	GO:0071702	GO:0008150	organic substance transport	28	9	19	453	13488	495	234	261	3.20e-03	3.51e-01	9.03e-04	4.17e-01	1.00e+00	1.48e-01	Up and down regulated
Adult weight	Liver	GO:0006935	GO:0008150	chemotaxis	30	24	6	503	13438	495	234	261	3.91e-03	4.11e-06	9.13e-01	4.34e-01	4.60e-03	1.00e+00	Predominantly up regulated
Adult weight	Liver	GO:0042060	GO:0008150	wound healing	32	23	9	543	13398	495	234	261	3.51e-03	4.38e-05	6.92e-01	4.17e-01	2.02e-02	1.00e+00	Predominantly up regulated
Adult weight	Liver	GO:0032989	GO:0008150	cellular component morphogenesis	47	36	11	988	12953	495	234	261	2.43e-02	8.24e-06	9.81e-01	9.08e-01	6.00e-03	1.00e+00	Predominantly up regulated
Adult weight	Liver	GO:0031099	GO:0008150	regeneration	12	10	2	166	13775	495	234	261	1.54e-02	4.96e-04	8.21e-01	8.53e-01	7.57e-02	1.00e+00	Predominantly up regulated
Adult weight	Liver	GO:0032640	GO:0008150	tumor necrosis factor production	6	6	0	56	13885	495	234	261	1.41e-02	3.38e-04	1.00e+00	8.23e-01	6.03e-02	1.00e+00	Predominantly up regulated
Adult weight	Liver	GO:0051187	GO:0008150	cofactor catabolic process	6	0	6	44	13897	495	234	261	4.36e-03	1.00e+00	1.58e-04	4.50e-01	1.00e+00	4.04e-02	Predominantly down regulated
Adult weight	Liver	GO:0006732	GO:0008150	coenzyme metabolic process	18	3	15	213	13728	495	234	261	5.99e-04	6.97e-01	1.16e-05	1.72e-01	1.00e+00	4.68e-03	Predominantly down regulated
Adult weight	Liver	GO:0072524	GO:0008150	pyridine-containing compound metabolic process	7	1	6	53	13888	495	234	261	2.55e-03	5.93e-01	4.46e-04	3.90e-01	1.00e+00	8.71e-02	Predominantly down regulated
Adult weight	Liver	GO:0006796	GO:0008150	phosphate-containing compound metabolic process	68	40	28	1435	12506	495	234	261	8.01e-03	8.95e-04	4.38e-01	6.11e-01	1.06e-01	1.00e+00	Up and down regulated
Adult weight	Liver	GO:0015980	GO:0008150	energy derivation by oxidation of organic compounds	23	4	19	310	13631	495	234	261	7.13e-04	7.68e-01	6.09e-06	1.93e-01	1.00e+00	2.88e-03	Predominantly down regulated
Adult weight	Liver	GO:0022900	GO:0008150	electron transport chain	11	0	11	107	13834	495	234	261	1.45e-03	1.00e+00	5.09e-06	2.86e-01	1.00e+00	2.54e-03	Predominantly down regulated
Adult weight	Liver	GO:0043436	GO:0008150	oxoacid metabolic process	56	8	48	778	13163	495	234	261	3.30e-07	9.54e-01	1.67e-13	1.04e-03	1.00e+00	5.28e-10	Predominantly down regulated
Adult weight	Liver	GO:0046649	GO:0008150	lymphocyte activation	18	16	2	379	13562	495	234	261	1.29e-01	6.79e-04	9.94e-01	1.00e+00	9.37e-02	1.00e+00	Predominantly up regulated
Adult weight	Liver	GO:0006662	GO:0008150	glycerol ether metabolic process	10	1	9	119	13822	495	234	261	9.80e-03	8.68e-01	3.97e-04	6.86e-01	1.00e+00	7.97e-02	Predominantly down regulated
Adult weight	Liver	GO:0051604	GO:0008150	protein maturation	8	8	0	120	13821	495	234	261	6.38e-02	9.36e-04	1.00e+00	1.00e+00	1.08e-01	1.00e+00	Predominantly up regulated
Adult weight	Liver	GO:0044255	GO:0008150	cellular lipid metabolic process	39	9	30	706	13235	495	234	261	4.12e-03	8.44e-01	2.33e-05	4.50e-01	1.00e+00	8.81e-03	Predominantly down regulated
Adult weight	Liver	GO:0016042	GO:0008150	lipid catabolic process	13	2	11	168	13773	495	234	261	6.95e-03	7.77e-01	3.25e-04	5.65e-01	1.00e+00	7.06e-02	Predominantly down regulated
Adult weight	Liver	GO:0016053	GO:0008150	organic acid biosynthetic process	18	3	15	247	13694	495	234	261	3.17e-03	7.88e-01	6.54e-05	4.17e-01	1.00e+00	1.96e-02	Predominantly down regulated
Adult weight	Liver	GO:0016054	GO:0008150	organic acid catabolic process	19	2	17	180	13761	495	234	261	2.21e-05	8.08e-01	4.68e-08	1.82e-02	1.00e+00	5.03e-05	Predominantly down regulated
Adult weight	Liver	GO:0044106	GO:0008150	cellular amine metabolic process	27	5	22	476	13465	495	234	261	1.13e-02	9.06e-01	9.11e-05	7.34e-01	1.00e+00	2.69e-02	Predominantly down regulated
Adult weight	Liver	GO:0009310	GO:0008150	amine catabolic process	12	1	11	114	13827	495	234	261	7.25e-04	8.56e-01	9.41e-06	1.93e-01	1.00e+00	4.14e-03	Predominantly down regulated
Adult weight	Liver	GO:0031983	GO:0005575	vesicle lumen	10	9	1	48	13893	495	234	261	5.65e-06	8.61e-08	5.97e-01	7.32e-03	3.26e-04	1.00e+00	Predominantly up regulated
Adult weight	Liver	GO:0005886	GO:0005575	plasma membrane	123	72	51	2587	11354	495	234	261	2.43e-04	3.81e-06	3.64e-01	8.34e-02	4.60e-03	1.00e+00	Up and down regulated
Adult weight	Liver	GO:0072562	GO:0005575	blood microparticle	3	3	0	5	13936	495	234	261	4.22e-04	4.55e-05	1.00e+00	1.24e-01	2.02e-02	1.00e+00	Predominantly up regulated
Adult weight	Liver	GO:0050660	GO:0003674	flavin adenine dinucleotide binding	7	0	7	47	13894	495	234	261	1.25e-03	1.00e+00	2.47e-05	2.56e-01	1.00e+00	9.15e-03	Predominantly down regulated
Adult weight	Liver	GO:0003779	GO:0003674	actin binding	12	12	0	192	13749	495	234	261	4.14e-02	9.74e-05	1.00e+00	9.78e-01	3.23e-02	1.00e+00	Predominantly up regulated
Adult weight	Liver	GO:0015245	GO:0003674	fatty acid transporter activity	3	0	3	11	13930	495	234	261	5.93e-03	1.00e+00	9.58e-04	5.47e-01	1.00e+00	1.55e-01	Predominantly down regulated
Adult weight	Liver	GO:0016668	GO:0003674	oxidoreductase activity, acting on a sulfur group of donors, NAD or NADP as acceptor	3	0	3	10	13931	495	234	261	4.43e-03	1.00e+00	7.06e-04	4.51e-01	1.00e+00	1.25e-01	Predominantly down regulated
Adult weight	Liver	GO:0033043	GO:0008150	regulation of organelle organization	25	18	7	457	13484	495	234	261	2.16e-02	7.16e-04	7.57e-01	9.08e-01	9.81e-02	1.00e+00	Predominantly up regulated
Adult weight	Liver	GO:0007031	GO:0008150	peroxisome organization	5	0	5	36	13905	495	234	261	8.40e-03	1.00e+00	5.19e-04	6.33e-01	1.00e+00	9.82e-02	Predominantly down regulated
Adult weight	Liver	GO:0007010	GO:0008150	cytoskeleton organization	39	28	11	795	13146	495	234	261	2.52e-02	1.63e-04	8.85e-01	9.08e-01	4.42e-02	1.00e+00	Predominantly up regulated
Adult weight	Liver	GO:0007596	GO:0008150	blood coagulation	26	18	8	415	13526	495	234	261	3.70e-03	2.28e-04	5.17e-01	4.17e-01	5.28e-02	1.00e+00	Up and down regulated
Adult weight	Liver	GO:0050867	GO:0008150	positive regulation of cell activation	13	11	2	201	13740	495	234	261	2.73e-02	5.91e-04	8.93e-01	9.08e-01	8.47e-02	1.00e+00	Predominantly up regulated
Adult weight	Liver	GO:0002694	GO:0008150	regulation of leukocyte activation	17	15	2	278	13663	495	234	261	2.10e-02	7.23e-05	9.68e-01	9.08e-01	2.74e-02	1.00e+00	Predominantly up regulated
Adult weight	Liver	GO:0007162	GO:0008150	negative regulation of cell adhesion	7	7	0	83	13858	495	234	261	2.79e-02	4.82e-04	1.00e+00	9.08e-01	7.51e-02	1.00e+00	Predominantly up regulated
Adult weight	Liver	GO:0009966	GO:0008150	regulation of signal transduction	59	40	19	1431	12510	495	234	261	1.24e-01	8.48e-04	9.61e-01	1.00e+00	1.03e-01	1.00e+00	Up and down regulated
Adult weight	Liver	GO:0001819	GO:0008150	positive regulation of cytokine production	10	10	0	160	13781	495	234	261	5.92e-02	3.71e-04	1.00e+00	1.00e+00	6.07e-02	1.00e+00	Predominantly up regulated
Adult weight	Liver	GO:0008284	GO:0008150	positive regulation of cell proliferation	26	20	6	546	13395	495	234	261	7.89e-02	9.04e-04	9.46e-01	1.00e+00	1.06e-01	1.00e+00	Predominantly up regulated
Adult weight	Liver	GO:0051246	GO:0008150	regulation of protein metabolic process	61	43	18	1247	12694	495	234	261	6.19e-03	3.92e-06	9.04e-01	5.62e-01	4.60e-03	1.00e+00	Predominantly up regulated
Adult weight	Liver	GO:0051338	GO:0008150	regulation of transferase activity	29	23	6	598	13343	495	234	261	5.52e-02	1.86e-04	9.70e-01	1.00e+00	4.82e-02	1.00e+00	Predominantly up regulated
Adult weight	Liver	GO:0043086	GO:0008150	negative regulation of catalytic activity	24	19	5	486	13455	495	234	261	6.48e-02	5.59e-04	9.53e-01	1.00e+00	8.20e-02	1.00e+00	Predominantly up regulated
Adult weight	Liver	GO:0010604	GO:0008150	positive regulation of macromolecule metabolic process	64	45	19	1604	12337	495	234	261	1.73e-01	3.52e-04	9.91e-01	1.00e+00	6.05e-02	1.00e+00	Predominantly up regulated
Adult weight	Liver	GO:0015849	GO:0008150	organic acid transport	16	4	12	194	13747	495	234	261	1.53e-03	4.11e-01	2.96e-04	2.92e-01	1.00e+00	6.52e-02	Predominantly down regulated
Adult weight	Liver	GO:0051592	GO:0008150	response to calcium ion	11	9	2	88	13853	495	234	261	2.74e-04	1.64e-05	4.93e-01	9.25e-02	9.11e-03	1.00e+00	Predominantly up regulated
Adult weight	Liver	GO:0032990	GO:0008150	cell part morphogenesis	31	24	7	654	13287	495	234	261	6.21e-02	2.70e-04	9.65e-01	1.00e+00	5.59e-02	1.00e+00	Predominantly up regulated
Adult weight	Liver	GO:0000902	GO:0008150	cell morphogenesis	44	34	10	910	13031	495	234	261	2.26e-02	8.96e-06	9.79e-01	9.08e-01	6.08e-03	1.00e+00	Predominantly up regulated
Adult weight	Liver	GO:0032680	GO:0008150	regulation of tumor necrosis factor production	6	6	0	56	13885	495	234	261	1.41e-02	3.38e-04	1.00e+00	8.23e-01	6.03e-02	1.00e+00	Predominantly up regulated
Adult weight	Liver	GO:0009109	GO:0008150	coenzyme catabolic process	6	0	6	34	13907	495	234	261	1.12e-03	1.00e+00	3.52e-05	2.56e-01	1.00e+00	1.21e-02	Predominantly down regulated
Adult weight	Liver	GO:0006104	GO:0008150	succinyl-CoA metabolic process	3	0	3	5	13936	495	234	261	4.22e-04	1.00e+00	6.31e-05	1.24e-01	1.00e+00	1.96e-02	Predominantly down regulated
Adult weight	Liver	GO:0006084	GO:0008150	acetyl-CoA metabolic process	7	0	7	54	13887	495	234	261	2.85e-03	1.00e+00	6.21e-05	4.08e-01	1.00e+00	1.96e-02	Predominantly down regulated
Adult weight	Liver	GO:0045333	GO:0008150	cellular respiration	15	0	15	165	13776	495	234	261	7.96e-04	1.00e+00	4.83e-07	2.09e-01	1.00e+00	3.97e-04	Predominantly down regulated
Adult weight	Liver	GO:0019752	GO:0008150	carboxylic acid metabolic process	56	8	48	778	13163	495	234	261	3.30e-07	9.54e-01	1.67e-13	1.04e-03	1.00e+00	5.28e-10	Predominantly down regulated
Adult weight	Liver	GO:0030258	GO:0008150	lipid modification	14	3	11	161	13780	495	234	261	1.80e-03	5.09e-01	2.25e-04	3.18e-01	1.00e+00	5.45e-02	Predominantly down regulated
Adult weight	Liver	GO:0006638	GO:0008150	neutral lipid metabolic process	10	1	9	112	13829	495	234	261	6.48e-03	8.51e-01	2.52e-04	5.65e-01	1.00e+00	5.89e-02	Predominantly down regulated
Adult weight	Liver	GO:0044242	GO:0008150	cellular lipid catabolic process	13	2	11	134	13807	495	234	261	9.60e-04	6.61e-01	4.33e-05	2.36e-01	1.00e+00	1.44e-02	Predominantly down regulated
Adult weight	Liver	GO:0005737	GO:0005575	cytoplasm	285	125	160	6577	7364	495	234	261	1.49e-06	3.13e-02	2.59e-06	3.14e-03	7.78e-01	1.58e-03	Up and down regulated
Adult weight	Liver	GO:0004867	GO:0003674	serine-type endopeptidase inhibitor activity	5	5	0	33	13908	495	234	261	5.77e-03	2.06e-04	1.00e+00	5.46e-01	4.94e-02	1.00e+00	Predominantly up regulated
Adult weight	Liver	GO:0030036	GO:0008150	actin cytoskeleton organization	25	20	5	390	13551	495	234	261	3.26e-03	9.53e-06	8.59e-01	4.17e-01	6.08e-03	1.00e+00	Predominantly up regulated
Adult weight	Liver	GO:0030168	GO:0008150	platelet activation	15	14	1	194	13747	495	234	261	3.93e-03	5.01e-06	9.75e-01	4.34e-01	4.63e-03	1.00e+00	Predominantly up regulated
Adult weight	Liver	GO:0071636	GO:0008150	positive regulation of transforming growth factor beta production	3	3	0	10	13931	495	234	261	4.43e-03	5.13e-04	1.00e+00	4.51e-01	7.71e-02	1.00e+00	Predominantly up regulated
Adult weight	Liver	GO:0051249	GO:0008150	regulation of lymphocyte activation	15	13	2	242	13699	495	234	261	2.61e-02	2.29e-04	9.44e-01	9.08e-01	5.28e-02	1.00e+00	Predominantly up regulated
Adult weight	Liver	GO:0051040	GO:0008150	regulation of calcium-independent cell-cell adhesion	2	2	0	2	13939	495	234	261	1.26e-03	2.81e-04	1.00e+00	2.56e-01	5.59e-02	1.00e+00	Predominantly up regulated
Adult weight	Liver	GO:0070613	GO:0008150	regulation of protein processing	6	6	0	34	13907	495	234	261	1.12e-03	1.90e-05	1.00e+00	2.56e-01	1.00e-02	1.00e+00	Predominantly up regulated
Adult weight	Liver	GO:0051248	GO:0008150	negative regulation of protein metabolic process	24	17	7	431	13510	495	234	261	2.00e-02	9.88e-04	7.01e-01	9.08e-01	1.13e-01	1.00e+00	Predominantly up regulated
Adult weight	Liver	GO:0051247	GO:0008150	positive regulation of protein metabolic process	39	29	10	783	13158	495	234	261	2.04e-02	5.12e-05	9.26e-01	9.08e-01	2.15e-02	1.00e+00	Predominantly up regulated
Adult weight	Liver	GO:0032268	GO:0008150	regulation of cellular protein metabolic process	53	35	18	1118	12823	495	234	261	1.84e-02	2.43e-04	7.82e-01	9.08e-01	5.40e-02	1.00e+00	Up and down regulated
Adult weight	Liver	GO:0051347	GO:0008150	positive regulation of transferase activity	22	17	5	415	13526	495	234	261	4.02e-02	6.50e-04	8.92e-01	9.61e-01	9.11e-02	1.00e+00	Predominantly up regulated
Adult weight	Liver	GO:0002921	GO:0008150	negative regulation of humoral immune response	3	3	0	9	13932	495	234	261	3.18e-03	3.64e-04	1.00e+00	4.17e-01	6.05e-02	1.00e+00	Predominantly up regulated
Adult weight	Liver	GO:0046942	GO:0008150	carboxylic acid transport	16	4	12	191	13750	495	234	261	1.30e-03	3.99e-01	2.57e-04	2.62e-01	1.00e+00	5.93e-02	Predominantly down regulated
Adult weight	Liver	GO:0006887	GO:0008150	exocytosis	13	12	1	233	13708	495	234	261	7.25e-02	5.79e-04	9.88e-01	1.00e+00	8.37e-02	1.00e+00	Predominantly up regulated
Adult weight	Liver	GO:0010889	GO:0008150	regulation of sequestering of triglyceride	3	0	3	9	13932	495	234	261	3.18e-03	1.00e+00	5.01e-04	4.17e-01	1.00e+00	9.58e-02	Predominantly down regulated
Adult weight	Liver	GO:0048858	GO:0008150	cell projection morphogenesis	31	24	7	642	13299	495	234	261	5.10e-02	2.05e-04	9.60e-01	1.00e+00	4.94e-02	1.00e+00	Predominantly up regulated
Adult weight	Liver	GO:0000904	GO:0008150	cell morphogenesis involved in differentiation	30	24	6	661	13280	495	234	261	1.00e-01	3.16e-04	9.86e-01	1.00e+00	5.92e-02	1.00e+00	Predominantly up regulated
Adult weight	Liver	GO:0021545	GO:0008150	cranial nerve development	5	5	0	31	13910	495	234	261	4.38e-03	1.52e-04	1.00e+00	4.50e-01	4.22e-02	1.00e+00	Predominantly up regulated
Adult weight	Liver	GO:0046356	GO:0008150	acetyl-CoA catabolic process	6	0	6	28	13913	495	234	261	3.76e-04	1.00e+00	1.08e-05	1.19e-01	1.00e+00	4.66e-03	Predominantly down regulated
Adult weight	Liver	GO:0006468	GO:0008150	protein phosphorylation	47	33	14	1076	12865	495	234	261	8.04e-02	5.35e-04	9.46e-01	1.00e+00	7.92e-02	1.00e+00	Predominantly up regulated
Adult weight	Liver	GO:0009060	GO:0008150	aerobic respiration	7	0	7	58	13883	495	234	261	4.28e-03	1.00e+00	9.90e-05	4.50e-01	1.00e+00	2.80e-02	Predominantly down regulated
Adult weight	Liver	GO:0022904	GO:0008150	respiratory electron transport chain	11	0	11	106	13835	495	234	261	1.34e-03	1.00e+00	4.64e-06	2.67e-01	1.00e+00	2.51e-03	Predominantly down regulated
Adult weight	Liver	GO:0046395	GO:0008150	carboxylic acid catabolic process	19	2	17	180	13761	495	234	261	2.21e-05	8.08e-01	4.68e-08	1.82e-02	1.00e+00	5.03e-05	Predominantly down regulated
Adult weight	Liver	GO:0046394	GO:0008150	carboxylic acid biosynthetic process	18	3	15	247	13694	495	234	261	3.17e-03	7.88e-01	6.54e-05	4.17e-01	1.00e+00	1.96e-02	Predominantly down regulated
Adult weight	Liver	GO:0043648	GO:0008150	dicarboxylic acid metabolic process	7	0	7	58	13883	495	234	261	4.28e-03	1.00e+00	9.90e-05	4.50e-01	1.00e+00	2.80e-02	Predominantly down regulated
Adult weight	Liver	GO:0032787	GO:0008150	monocarboxylic acid metabolic process	29	5	24	367	13574	495	234	261	4.96e-05	7.42e-01	1.06e-07	3.18e-02	1.00e+00	1.00e-04	Predominantly down regulated
Adult weight	Liver	GO:0006520	GO:0008150	cellular amino acid metabolic process	25	3	22	404	13537	495	234	261	5.12e-03	9.68e-01	7.53e-06	4.99e-01	1.00e+00	3.48e-03	Predominantly down regulated
Adult weight	Liver	GO:0031638	GO:0008150	zymogen activation	4	4	0	18	13923	495	234	261	3.23e-03	1.97e-04	1.00e+00	4.17e-01	4.94e-02	1.00e+00	Predominantly up regulated
Adult weight	Liver	GO:0034440	GO:0008150	lipid oxidation	11	2	9	103	13838	495	234	261	1.06e-03	5.18e-01	1.33e-04	2.54e-01	1.00e+00	3.46e-02	Predominantly down regulated
Adult weight	Liver	GO:0046460	GO:0008150	neutral lipid biosynthetic process	7	1	6	56	13885	495	234	261	3.51e-03	6.13e-01	6.03e-04	4.17e-01	1.00e+00	1.09e-01	Predominantly down regulated
Adult weight	Liver	GO:0006639	GO:0008150	acylglycerol metabolic process	10	1	9	111	13830	495	234	261	6.09e-03	8.48e-01	2.36e-04	5.57e-01	1.00e+00	5.65e-02	Predominantly down regulated
Adult weight	Liver	GO:0044444	GO:0005575	cytoplasmic part	243	102	141	5359	8582	495	234	261	6.03e-07	5.95e-02	1.87e-07	1.43e-03	1.00e+00	1.69e-04	Up and down regulated
Adult weight	Liver	GO:0004775	GO:0003674	succinate-CoA ligase (ADP-forming) activity	2	0	2	2	13939	495	234	261	1.26e-03	1.00e+00	3.49e-04	2.56e-01	1.00e+00	7.34e-02	Predominantly down regulated
Adult weight	Liver	GO:0050863	GO:0008150	regulation of T cell activation	12	10	2	179	13762	495	234	261	2.61e-02	8.91e-04	8.52e-01	9.08e-01	1.06e-01	1.00e+00	Predominantly up regulated
Adult weight	Liver	GO:0010955	GO:0008150	negative regulation of protein processing	5	5	0	15	13926	495	234	261	1.24e-04	3.34e-06	1.00e+00	4.88e-02	4.60e-03	1.00e+00	Predominantly up regulated
Adult weight	Liver	GO:0031399	GO:0008150	regulation of protein modification process	42	29	13	919	13022	495	234	261	5.48e-02	7.62e-04	8.86e-01	1.00e+00	1.02e-01	1.00e+00	Up and down regulated
Adult weight	Liver	GO:0010466	GO:0008150	negative regulation of peptidase activity	10	8	2	120	13821	495	234	261	1.04e-02	9.36e-04	6.61e-01	7.18e-01	1.08e-01	1.00e+00	Predominantly up regulated
Adult weight	Liver	GO:0002576	GO:0008150	platelet degranulation	11	10	1	75	13866	495	234	261	6.34e-05	4.67e-07	7.59e-01	3.47e-02	9.82e-04	1.00e+00	Predominantly up regulated
Adult weight	Liver	GO:0006099	GO:0008150	tricarboxylic acid cycle	6	0	6	27	13914	495	234	261	3.05e-04	1.00e+00	8.65e-06	1.01e-01	1.00e+00	3.90e-03	Predominantly down regulated
Adult weight	Liver	GO:0072329	GO:0008150	monocarboxylic acid catabolic process	9	2	7	82	13859	495	234	261	2.45e-03	4.01e-01	8.56e-04	3.84e-01	1.00e+00	1.45e-01	Predominantly down regulated
Adult weight	Liver	GO:0009063	GO:0008150	cellular amino acid catabolic process	10	0	10	99	13842	495	234	261	2.68e-03	1.00e+00	1.61e-05	4.02e-01	1.00e+00	6.33e-03	Predominantly down regulated
Adult weight	Liver	GO:0008652	GO:0008150	cellular amino acid biosynthetic process	10	2	8	95	13846	495	234	261	1.97e-03	4.76e-01	4.04e-04	3.40e-01	1.00e+00	7.97e-02	Predominantly down regulated
Adult weight	Liver	GO:0006105	GO:0008150	succinate metabolic process	3	0	3	11	13930	495	234	261	5.93e-03	1.00e+00	9.58e-04	5.47e-01	1.00e+00	1.55e-01	Predominantly down regulated
Adult weight	Liver	GO:0006631	GO:0008150	fatty acid metabolic process	22	3	19	255	13686	495	234	261	1.14e-04	8.05e-01	3.30e-07	4.88e-02	1.00e+00	2.84e-04	Predominantly down regulated
Adult weight	Liver	GO:0009069	GO:0008150	serine family amino acid metabolic process	7	0	7	32	13909	495	234	261	1.06e-04	1.00e+00	1.68e-06	4.66e-02	1.00e+00	1.06e-03	Predominantly down regulated
Adult weight	Liver	GO:0031639	GO:0008150	plasminogen activation	4	4	0	13	13928	495	234	261	8.69e-04	4.91e-05	1.00e+00	2.22e-01	2.11e-02	1.00e+00	Predominantly up regulated
Adult weight	Liver	GO:0046463	GO:0008150	acylglycerol biosynthetic process	7	1	6	56	13885	495	234	261	3.51e-03	6.13e-01	6.03e-04	4.17e-01	1.00e+00	1.09e-01	Predominantly down regulated
Adult weight	Liver	GO:0006641	GO:0008150	triglyceride metabolic process	10	1	9	101	13840	495	234	261	3.10e-03	8.20e-01	1.15e-04	4.17e-01	1.00e+00	3.01e-02	Predominantly down regulated
Adult weight	Liver	GO:0031967	GO:0005575	organelle envelope	44	8	36	669	13272	495	234	261	5.89e-05	8.79e-01	1.03e-08	3.38e-02	1.00e+00	1.50e-05	Predominantly down regulated
Adult weight	Liver	GO:0031300	GO:0005575	intrinsic to organelle membrane	10	1	9	135	13806	495	234	261	2.21e-02	8.99e-01	9.90e-04	9.08e-01	1.00e+00	1.59e-01	Predominantly down regulated
Adult weight	Liver	GO:0043292	GO:0005575	contractile fiber	10	10	0	134	13807	495	234	261	2.11e-02	8.68e-05	1.00e+00	9.08e-01	2.98e-02	1.00e+00	Predominantly up regulated
Adult weight	Liver	GO:0042579	GO:0005575	microbody	12	1	11	128	13813	495	234	261	1.99e-03	8.87e-01	2.83e-05	3.40e-01	1.00e+00	1.01e-02	Predominantly down regulated
Adult weight	Liver	GO:0005739	GO:0005575	mitochondrion	85	14	71	1394	12547	495	234	261	3.93e-07	9.90e-01	1.52e-15	1.06e-03	1.00e+00	2.88e-11	Predominantly down regulated
Adult weight	Liver	GO:0001932	GO:0008150	regulation of protein phosphorylation	33	25	8	733	13208	495	234	261	9.52e-02	5.98e-04	9.68e-01	1.00e+00	8.50e-02	1.00e+00	Predominantly up regulated
Adult weight	Liver	GO:0010951	GO:0008150	negative regulation of endopeptidase activity	10	8	2	117	13824	495	234	261	8.74e-03	7.93e-04	6.47e-01	6.51e-01	1.02e-01	1.00e+00	Predominantly up regulated
Adult weight	Liver	GO:0043549	GO:0008150	regulation of kinase activity	28	23	5	579	13362	495	234	261	6.05e-02	1.16e-04	9.85e-01	1.00e+00	3.71e-02	1.00e+00	Predominantly up regulated
Adult weight	Liver	GO:0048895	GO:0008150	lateral line nerve glial cell differentiation	2	2	0	3	13938	495	234	261	3.69e-03	8.32e-04	1.00e+00	4.17e-01	1.02e-01	1.00e+00	Predominantly up regulated
Adult weight	Liver	GO:0006284	GO:0008150	base-excision repair	5	5	0	39	13902	495	234	261	1.18e-02	4.61e-04	1.00e+00	7.34e-01	7.36e-02	1.00e+00	Predominantly up regulated
Adult weight	Liver	GO:0019362	GO:0008150	pyridine nucleotide metabolic process	7	1	6	52	13889	495	234	261	2.29e-03	5.86e-01	4.02e-04	3.70e-01	1.00e+00	7.97e-02	Predominantly down regulated
Adult weight	Liver	GO:0009062	GO:0008150	fatty acid catabolic process	9	2	7	77	13864	495	234	261	1.58e-03	3.72e-01	5.86e-04	2.92e-01	1.00e+00	1.09e-01	Predominantly down regulated
Adult weight	Liver	GO:0019395	GO:0008150	fatty acid oxidation	11	2	9	101	13840	495	234	261	9.00e-04	5.08e-01	1.15e-04	2.25e-01	1.00e+00	3.01e-02	Predominantly down regulated
Adult weight	Liver	GO:0001676	GO:0008150	long-chain fatty acid metabolic process	5	0	5	33	13908	495	234	261	5.77e-03	1.00e+00	3.42e-04	5.46e-01	1.00e+00	7.34e-02	Predominantly down regulated
Adult weight	Liver	GO:0000038	GO:0008150	very long-chain fatty acid metabolic process	6	0	6	23	13918	495	234	261	1.17e-04	1.00e+00	3.14e-06	4.88e-02	1.00e+00	1.86e-03	Predominantly down regulated
Adult weight	Liver	GO:0006534	GO:0008150	cysteine metabolic process	4	0	4	7	13934	495	234	261	5.05e-05	1.00e+00	4.02e-06	3.18e-02	1.00e+00	2.24e-03	Predominantly down regulated
Adult weight	Liver	GO:0009068	GO:0008150	aspartate family amino acid catabolic process	5	0	5	17	13924	495	234	261	2.40e-04	1.00e+00	1.14e-05	8.34e-02	1.00e+00	4.68e-03	Predominantly down regulated
Adult weight	Liver	GO:0006553	GO:0008150	lysine metabolic process	5	0	5	12	13929	495	234	261	3.56e-05	1.00e+00	1.57e-06	2.50e-02	1.00e+00	1.03e-03	Predominantly down regulated
Adult weight	Liver	GO:0006536	GO:0008150	glutamate metabolic process	4	0	4	21	13920	495	234	261	5.81e-03	1.00e+00	5.59e-04	5.47e-01	1.00e+00	1.05e-01	Predominantly down regulated
Adult weight	Liver	GO:0006749	GO:0008150	glutathione metabolic process	7	1	6	34	13907	495	234	261	1.59e-04	4.38e-01	3.52e-05	6.15e-02	1.00e+00	1.21e-02	Predominantly down regulated
Adult weight	Liver	GO:0010755	GO:0008150	regulation of plasminogen activation	4	4	0	8	13933	495	234	261	9.81e-05	5.14e-06	1.00e+00	4.45e-02	4.63e-03	1.00e+00	Predominantly up regulated
Adult weight	Liver	GO:0019432	GO:0008150	triglyceride biosynthetic process	7	1	6	51	13890	495	234	261	2.04e-03	5.79e-01	3.61e-04	3.41e-01	1.00e+00	7.43e-02	Predominantly down regulated
Adult weight	Liver	GO:0042353	GO:0008150	fucose biosynthetic process	2	2	0	3	13938	495	234	261	3.69e-03	8.32e-04	1.00e+00	4.17e-01	1.02e-01	1.00e+00	Predominantly up regulated
Adult weight	Liver	GO:0019866	GO:0005575	organelle inner membrane	28	3	25	311	13630	495	234	261	6.19e-06	8.97e-01	8.83e-10	7.32e-03	1.00e+00	1.67e-06	Predominantly down regulated
Adult weight	Liver	GO:0031301	GO:0005575	integral to organelle membrane	10	1	9	129	13812	495	234	261	1.66e-02	8.89e-01	7.15e-04	8.78e-01	1.00e+00	1.25e-01	Predominantly down regulated
Adult weight	Liver	GO:0015629	GO:0005575	actin cytoskeleton	18	16	2	308	13633	495	234	261	2.68e-02	6.53e-05	9.81e-01	9.08e-01	2.63e-02	1.00e+00	Predominantly up regulated
Adult weight	Liver	GO:0044449	GO:0005575	contractile fiber part	9	9	0	118	13823	495	234	261	2.46e-02	1.66e-04	1.00e+00	9.08e-01	4.42e-02	1.00e+00	Predominantly up regulated
Adult weight	Liver	GO:0030016	GO:0005575	myofibril	9	9	0	121	13820	495	234	261	2.84e-02	2.01e-04	1.00e+00	9.08e-01	4.94e-02	1.00e+00	Predominantly up regulated
Adult weight	Liver	GO:0044438	GO:0005575	microbody part	9	0	9	69	13872	495	234	261	7.11e-04	1.00e+00	5.23e-06	1.93e-01	1.00e+00	2.54e-03	Predominantly down regulated
Adult weight	Liver	GO:0031903	GO:0005575	microbody membrane	8	0	8	40	13901	495	234	261	6.74e-05	1.00e+00	6.21e-07	3.47e-02	1.00e+00	4.52e-04	Predominantly down regulated
Adult weight	Liver	GO:0005777	GO:0005575	peroxisome	12	1	11	128	13813	495	234	261	1.99e-03	8.87e-01	2.83e-05	3.40e-01	1.00e+00	1.01e-02	Predominantly down regulated
Adult weight	Liver	GO:0044429	GO:0005575	mitochondrial part	49	5	44	634	13307	495	234	261	2.37e-07	9.83e-01	3.40e-14	1.04e-03	1.00e+00	2.14e-10	Predominantly down regulated
Adult weight	Liver	GO:0014866	GO:0008150	skeletal myofibril assembly	3	3	0	8	13933	495	234	261	2.18e-03	2.46e-04	1.00e+00	3.56e-01	5.40e-02	1.00e+00	Predominantly up regulated
Adult weight	Liver	GO:0045859	GO:0008150	regulation of protein kinase activity	27	22	5	547	13394	495	234	261	5.28e-02	1.37e-04	9.78e-01	1.00e+00	3.99e-02	1.00e+00	Predominantly up regulated
Adult weight	Liver	GO:0033674	GO:0008150	positive regulation of kinase activity	21	17	4	403	13538	495	234	261	5.14e-02	4.67e-04	9.47e-01	1.00e+00	7.36e-02	1.00e+00	Predominantly up regulated
Adult weight	Liver	GO:0046496	GO:0008150	nicotinamide nucleotide metabolic process	7	1	6	51	13890	495	234	261	2.04e-03	5.79e-01	3.61e-04	3.41e-01	1.00e+00	7.43e-02	Predominantly down regulated
Adult weight	Liver	GO:0042760	GO:0008150	very long-chain fatty acid catabolic process	3	0	3	5	13936	495	234	261	4.22e-04	1.00e+00	6.31e-05	1.24e-01	1.00e+00	1.96e-02	Predominantly down regulated
Adult weight	Liver	GO:0006554	GO:0008150	lysine catabolic process	5	0	5	10	13931	495	234	261	1.20e-05	1.00e+00	5.17e-07	1.14e-02	1.00e+00	4.07e-04	Predominantly down regulated
Adult weight	Liver	GO:0010757	GO:0008150	negative regulation of plasminogen activation	3	3	0	4	13937	495	234	261	1.73e-04	1.84e-05	1.00e+00	6.56e-02	9.97e-03	1.00e+00	Predominantly up regulated
Adult weight	Liver	GO:0046368	GO:0008150	GDP-L-fucose metabolic process	2	2	0	3	13938	495	234	261	3.69e-03	8.32e-04	1.00e+00	4.17e-01	1.02e-01	1.00e+00	Predominantly up regulated
Adult weight	Liver	GO:0006005	GO:0008150	L-fucose biosynthetic process	2	2	0	3	13938	495	234	261	3.69e-03	8.32e-04	1.00e+00	4.17e-01	1.02e-01	1.00e+00	Predominantly up regulated
Adult weight	Liver	GO:0042641	GO:0005575	actomyosin	8	8	0	60	13881	495	234	261	1.20e-03	6.74e-06	1.00e+00	2.56e-01	5.31e-03	1.00e+00	Predominantly up regulated
Adult weight	Liver	GO:0032432	GO:0005575	actin filament bundle	9	9	0	55	13886	495	234	261	1.24e-04	2.95e-07	1.00e+00	4.88e-02	7.96e-04	1.00e+00	Predominantly up regulated
Adult weight	Liver	GO:0030017	GO:0005575	sarcomere	8	8	0	100	13841	495	234	261	2.58e-02	2.76e-04	1.00e+00	9.08e-01	5.59e-02	1.00e+00	Predominantly up regulated
Adult weight	Liver	GO:0044439	GO:0005575	peroxisomal part	9	0	9	69	13872	495	234	261	7.11e-04	1.00e+00	5.23e-06	1.93e-01	1.00e+00	2.54e-03	Predominantly down regulated
Adult weight	Liver	GO:0060205	GO:0005575	cytoplasmic membrane-bounded vesicle lumen	10	9	1	45	13896	495	234	261	3.03e-06	4.75e-08	5.73e-01	4.41e-03	2.25e-04	1.00e+00	Predominantly up regulated
Adult weight	Liver	GO:0005759	GO:0005575	mitochondrial matrix	23	2	21	274	13667	495	234	261	1.21e-04	9.47e-01	4.78e-08	4.88e-02	1.00e+00	5.03e-05	Predominantly down regulated
Adult weight	Liver	GO:0005740	GO:0005575	mitochondrial envelope	35	3	32	423	13518	495	234	261	3.00e-06	9.75e-01	1.62e-11	4.41e-03	1.00e+00	3.82e-08	Predominantly down regulated
Adult weight	Liver	GO:0051918	GO:0008150	negative regulation of fibrinolysis	3	3	0	9	13932	495	234	261	3.18e-03	3.64e-04	1.00e+00	4.17e-01	6.05e-02	1.00e+00	Predominantly up regulated
Adult weight	Liver	GO:0015910	GO:0008150	peroxisomal long-chain fatty acid import	2	0	2	2	13939	495	234	261	1.26e-03	1.00e+00	3.49e-04	2.56e-01	1.00e+00	7.34e-02	Predominantly down regulated
Adult weight	Liver	GO:0042350	GO:0008150	GDP-L-fucose biosynthetic process	2	2	0	3	13938	495	234	261	3.69e-03	8.32e-04	1.00e+00	4.17e-01	1.02e-01	1.00e+00	Predominantly up regulated
Adult weight	Liver	GO:0001725	GO:0005575	stress fiber	8	8	0	51	13890	495	234	261	3.96e-04	1.91e-06	1.00e+00	1.23e-01	3.29e-03	1.00e+00	Predominantly up regulated
Adult weight	Liver	GO:0031674	GO:0005575	I band	7	7	0	68	13873	495	234	261	1.02e-02	1.39e-04	1.00e+00	7.10e-01	3.99e-02	1.00e+00	Predominantly up regulated
Adult weight	Liver	GO:0005778	GO:0005575	peroxisomal membrane	8	0	8	40	13901	495	234	261	6.74e-05	1.00e+00	6.21e-07	3.47e-02	1.00e+00	4.52e-04	Predominantly down regulated
Adult weight	Liver	GO:0034774	GO:0005575	secretory granule lumen	10	9	1	45	13896	495	234	261	3.03e-06	4.75e-08	5.73e-01	4.41e-03	2.25e-04	1.00e+00	Predominantly up regulated
Adult weight	Liver	GO:0031091	GO:0005575	platelet alpha granule	10	9	1	56	13885	495	234	261	2.38e-05	3.46e-07	6.54e-01	1.88e-02	8.18e-04	1.00e+00	Predominantly up regulated
Adult weight	Liver	GO:0031966	GO:0005575	mitochondrial membrane	30	2	28	389	13552	495	234	261	5.78e-05	9.90e-01	1.02e-09	3.38e-02	1.00e+00	1.76e-06	Predominantly down regulated
Adult weight	Liver	GO:0048942	GO:0008150	posterior lateral line nerve glial cell morphogenesis involved in differentiation	2	2	0	3	13938	495	234	261	3.69e-03	8.32e-04	1.00e+00	4.17e-01	1.02e-01	1.00e+00	Predominantly up regulated
Adult weight	Liver	GO:0046034	GO:0008150	ATP metabolic process	13	3	10	136	13805	495	234	261	1.10e-03	4.00e-01	2.39e-04	2.56e-01	1.00e+00	5.66e-02	Predominantly down regulated
Adult weight	Liver	GO:0042351	GO:0008150	'de novo' GDP-L-fucose biosynthetic process	2	2	0	2	13939	495	234	261	1.26e-03	2.81e-04	1.00e+00	2.56e-01	5.59e-02	1.00e+00	Predominantly up regulated
Adult weight	Liver	GO:0030018	GO:0005575	Z disc	7	7	0	61	13880	495	234	261	5.67e-03	6.92e-05	1.00e+00	5.45e-01	2.67e-02	1.00e+00	Predominantly up regulated
Adult weight	Liver	GO:0031231	GO:0005575	intrinsic to peroxisomal membrane	4	0	4	14	13927	495	234	261	1.18e-03	1.00e+00	1.04e-04	2.56e-01	1.00e+00	2.84e-02	Predominantly down regulated
Adult weight	Liver	GO:0031093	GO:0005575	platelet alpha granule lumen	10	9	1	45	13896	495	234	261	3.03e-06	4.75e-08	5.73e-01	4.41e-03	2.25e-04	1.00e+00	Predominantly up regulated
Adult weight	Liver	GO:0044455	GO:0005575	mitochondrial membrane part	11	0	11	133	13808	495	234	261	7.78e-03	1.00e+00	4.04e-05	5.98e-01	1.00e+00	1.36e-02	Predominantly down regulated
Adult weight	Liver	GO:0005743	GO:0005575	mitochondrial inner membrane	27	2	25	293	13648	495	234	261	5.90e-06	9.59e-01	2.52e-10	7.32e-03	1.00e+00	5.30e-07	Predominantly down regulated
Adult weight	Liver	GO:0005779	GO:0005575	integral to peroxisomal membrane	4	0	4	14	13927	495	234	261	1.18e-03	1.00e+00	1.04e-04	2.56e-01	1.00e+00	2.84e-02	Predominantly down regulated
Adult weight	Liver	GO:0005746	GO:0005575	mitochondrial respiratory chain	6	0	6	60	13881	495	234	261	1.93e-02	1.00e+00	8.73e-04	9.08e-01	1.00e+00	1.45e-01	Predominantly down regulated
Growth rate	Liver	GO:0071841	GO:0008150	cellular component organization or biogenesis at cellular level	220	105	115	2910	10575	911	532	379	2.91e-02	8.67e-01	3.29e-05	1.00e+00	1.00e+00	1.04e-01	Up and down regulated
Growth rate	Liver	GO:0016043	GO:0008150	cellular component organization	253	125	128	3447	10038	911	532	379	6.22e-02	8.79e-01	1.85e-04	1.00e+00	1.00e+00	2.33e-01	Up and down regulated
Growth rate	Liver	GO:0044237	GO:0008150	cellular metabolic process	453	274	179	6021	7464	911	532	379	8.17e-04	7.09e-04	1.65e-01	1.97e-01	9.93e-02	1.00e+00	Up and down regulated
Growth rate	Liver	GO:0007017	GO:0008150	microtubule-based process	39	15	24	422	13063	911	532	379	2.85e-02	6.98e-01	8.65e-04	1.00e+00	1.00e+00	4.31e-01	Up and down regulated
Growth rate	Liver	GO:0044281	GO:0008150	small molecule metabolic process	187	148	39	1974	11511	911	532	379	3.84e-07	7.46e-16	9.95e-01	4.21e-04	1.76e-12	1.00e+00	Predominantly up regulated
Growth rate	Liver	GO:0019637	GO:0008150	organophosphate metabolic process	29	22	7	238	13247	911	532	379	1.45e-03	1.88e-04	5.05e-01	2.95e-01	3.91e-02	1.00e+00	Predominantly up regulated
Growth rate	Liver	GO:0009056	GO:0008150	catabolic process	162	121	41	1602	11883	911	532	379	4.33e-08	4.93e-13	7.64e-01	8.20e-05	8.47e-10	1.00e+00	Predominantly up regulated
Growth rate	Liver	GO:0055114	GO:0008150	oxidation-reduction process	66	56	10	682	12803	911	532	379	1.86e-03	1.38e-07	9.94e-01	3.32e-01	7.27e-05	1.00e+00	Predominantly up regulated
Growth rate	Liver	GO:0043228	GO:0005575	non-membrane-bounded organelle	204	87	117	2721	10764	911	532	379	4.75e-02	9.91e-01	3.84e-07	1.00e+00	1.00e+00	3.63e-03	Up and down regulated
Growth rate	Liver	GO:0031982	GO:0005575	vesicle	74	38	36	728	12757	911	532	379	2.43e-04	4.71e-02	6.99e-04	8.66e-02	1.00e+00	4.31e-01	Up and down regulated
Growth rate	Liver	GO:0043234	GO:0005575	protein complex	197	99	98	2476	11009	911	532	379	5.42e-03	4.58e-01	1.54e-04	5.49e-01	1.00e+00	2.24e-01	Up and down regulated
Growth rate	Liver	GO:0048037	GO:0003674	cofactor binding	24	17	7	168	13317	911	532	379	3.88e-04	3.48e-04	1.95e-01	1.20e-01	6.10e-02	1.00e+00	Predominantly up regulated
Growth rate	Liver	GO:0036094	GO:0003674	small molecule binding	74	51	23	783	12702	911	532	379	1.91e-03	2.79e-04	4.44e-01	3.37e-01	5.22e-02	1.00e+00	Up and down regulated
Growth rate	Liver	GO:0003735	GO:0003674	structural constituent of ribosome	12	0	12	102	13383	911	532	379	4.20e-02	1.00e+00	2.83e-05	1.00e+00	1.00e+00	1.04e-01	Predominantly down regulated
Growth rate	Liver	GO:0016874	GO:0003674	ligase activity	30	27	3	334	13151	911	532	379	6.72e-02	3.39e-04	9.96e-01	1.00e+00	6.00e-02	1.00e+00	Predominantly up regulated
Growth rate	Liver	GO:0016491	GO:0003674	oxidoreductase activity	43	34	9	450	13035	911	532	379	1.33e-02	2.20e-04	8.90e-01	9.06e-01	4.34e-02	1.00e+00	Predominantly up regulated
Growth rate	Liver	GO:0071842	GO:0008150	cellular component organization at cellular level	210	99	111	2805	10680	911	532	379	4.66e-02	9.09e-01	4.57e-05	1.00e+00	1.00e+00	1.24e-01	Up and down regulated
Growth rate	Liver	GO:0006810	GO:0008150	transport	218	132	86	2507	10978	911	532	379	1.85e-05	1.68e-04	2.40e-02	1.03e-02	3.62e-02	1.00e+00	Up and down regulated
Growth rate	Liver	GO:0010876	GO:0008150	lipid localization	22	20	2	184	13301	911	532	379	6.42e-03	3.94e-05	9.67e-01	6.23e-01	1.13e-02	1.00e+00	Predominantly up regulated
Growth rate	Liver	GO:0051186	GO:0008150	cofactor metabolic process	35	28	7	268	13217	911	532	379	1.30e-04	2.57e-06	6.31e-01	4.82e-02	1.11e-03	1.00e+00	Predominantly up regulated
Growth rate	Liver	GO:0046483	GO:0008150	heterocycle metabolic process	82	62	20	894	12591	911	532	379	2.56e-03	9.03e-06	8.83e-01	3.97e-01	3.28e-03	1.00e+00	Predominantly up regulated
Growth rate	Liver	GO:0042180	GO:0008150	cellular ketone metabolic process	101	88	13	805	12680	911	532	379	5.92e-10	8.33e-19	9.91e-01	1.60e-06	2.25e-15	1.00e+00	Predominantly up regulated
Growth rate	Liver	GO:0006091	GO:0008150	generation of precursor metabolites and energy	36	28	8	376	13109	911	532	379	2.15e-02	9.70e-04	8.34e-01	1.00e+00	1.29e-01	1.00e+00	Predominantly up regulated
Growth rate	Liver	GO:0006082	GO:0008150	organic acid metabolic process	100	89	11	787	12698	911	532	379	3.60e-10	5.38e-20	9.98e-01	1.58e-06	3.39e-16	1.00e+00	Predominantly up regulated
Growth rate	Liver	GO:0018904	GO:0008150	organic ether metabolic process	16	15	1	123	13362	911	532	379	8.58e-03	9.87e-05	9.70e-01	7.36e-01	2.33e-02	1.00e+00	Predominantly up regulated
Growth rate	Liver	GO:0006629	GO:0008150	lipid metabolic process	84	68	16	903	12582	911	532	379	1.53e-03	1.62e-07	9.85e-01	3.01e-01	7.88e-05	1.00e+00	Predominantly up regulated
Growth rate	Liver	GO:0044283	GO:0008150	small molecule biosynthetic process	38	31	7	315	13170	911	532	379	3.54e-04	2.68e-06	7.87e-01	1.13e-01	1.13e-03	1.00e+00	Predominantly up regulated
Growth rate	Liver	GO:0044282	GO:0008150	small molecule catabolic process	45	43	2	205	13280	911	532	379	1.08e-12	8.09e-20	9.81e-01	6.80e-09	3.83e-16	1.00e+00	Predominantly up regulated
Growth rate	Liver	GO:0044248	GO:0008150	cellular catabolic process	145	113	32	1422	12063	911	532	379	1.56e-07	1.25e-13	9.28e-01	2.47e-04	2.62e-10	1.00e+00	Predominantly up regulated
Growth rate	Liver	GO:0071941	GO:0008150	nitrogen cycle metabolic process	4	4	0	11	13474	911	532	379	4.65e-03	6.33e-04	1.00e+00	5.03e-01	9.36e-02	1.00e+00	Predominantly up regulated
Growth rate	Liver	GO:0009308	GO:0008150	amine metabolic process	62	51	11	548	12937	911	532	379	3.98e-05	9.64e-09	9.08e-01	1.98e-02	7.01e-06	1.00e+00	Predominantly up regulated
Growth rate	Liver	GO:0031090	GO:0005575	organelle membrane	124	85	39	1310	12175	911	532	379	5.27e-05	2.48e-06	3.76e-01	2.49e-02	1.09e-03	1.00e+00	Up and down regulated
Growth rate	Liver	GO:0031988	GO:0005575	membrane-bounded vesicle	66	33	33	649	12836	911	532	379	5.17e-04	8.07e-02	7.29e-04	1.44e-01	1.00e+00	4.31e-01	Up and down regulated
Growth rate	Liver	GO:0031975	GO:0005575	envelope	67	47	20	669	12816	911	532	379	7.10e-04	8.56e-05	4.21e-01	1.82e-01	2.05e-02	1.00e+00	Predominantly up regulated
Growth rate	Liver	GO:0005622	GO:0005575	intracellular	602	343	259	8105	5380	911	532	379	6.88e-05	1.95e-02	4.70e-04	2.97e-02	9.36e-01	3.42e-01	Up and down regulated
Growth rate	Liver	GO:0050662	GO:0003674	coenzyme binding	20	14	6	131	13354	911	532	379	4.87e-04	6.59e-04	1.64e-01	1.40e-01	9.59e-02	1.00e+00	Up and down regulated
Growth rate	Liver	GO:0005048	GO:0003674	signal sequence binding	5	5	0	20	13465	911	532	379	9.19e-03	8.88e-04	1.00e+00	7.54e-01	1.19e-01	1.00e+00	Predominantly up regulated
Growth rate	Liver	GO:0016645	GO:0003674	oxidoreductase activity, acting on the CH-NH group of donors	5	5	0	20	13465	911	532	379	9.19e-03	8.88e-04	1.00e+00	7.54e-01	1.19e-01	1.00e+00	Predominantly up regulated
Growth rate	Liver	GO:0071702	GO:0008150	organic substance transport	45	34	11	447	13038	911	532	379	4.63e-03	1.94e-04	7.16e-01	5.03e-01	3.99e-02	1.00e+00	Predominantly up regulated
Growth rate	Liver	GO:0051188	GO:0008150	cofactor biosynthetic process	19	15	4	133	13352	911	532	379	1.51e-03	2.38e-04	5.17e-01	3.01e-01	4.60e-02	1.00e+00	Predominantly up regulated
Growth rate	Liver	GO:0051187	GO:0008150	cofactor catabolic process	9	8	1	44	13441	911	532	379	2.33e-03	2.81e-04	7.15e-01	3.73e-01	5.22e-02	1.00e+00	Predominantly up regulated
Growth rate	Liver	GO:0006732	GO:0008150	coenzyme metabolic process	30	25	5	211	13274	911	532	379	8.40e-05	9.01e-07	7.11e-01	3.49e-02	4.06e-04	1.00e+00	Predominantly up regulated
Growth rate	Liver	GO:0043436	GO:0008150	oxoacid metabolic process	98	87	11	770	12715	911	532	379	5.03e-10	1.60e-19	9.97e-01	1.58e-06	5.06e-16	1.00e+00	Predominantly up regulated
Growth rate	Liver	GO:0006662	GO:0008150	glycerol ether metabolic process	15	14	1	116	13369	911	532	379	1.13e-02	1.87e-04	9.64e-01	8.60e-01	3.91e-02	1.00e+00	Predominantly up regulated
Growth rate	Liver	GO:0044255	GO:0008150	cellular lipid metabolic process	67	57	10	696	12789	911	532	379	1.97e-03	1.16e-07	9.95e-01	3.44e-01	6.44e-05	1.00e+00	Predominantly up regulated
Growth rate	Liver	GO:0016042	GO:0008150	lipid catabolic process	28	27	1	161	13324	911	532	379	3.25e-06	1.62e-10	9.90e-01	2.25e-03	1.57e-07	1.00e+00	Predominantly up regulated
Growth rate	Liver	GO:0016053	GO:0008150	organic acid biosynthetic process	35	29	6	247	13238	911	532	379	2.39e-05	1.47e-07	6.98e-01	1.26e-02	7.32e-05	1.00e+00	Predominantly up regulated
Growth rate	Liver	GO:0044271	GO:0008150	cellular nitrogen compound biosynthetic process	45	31	14	417	13068	911	532	379	1.21e-03	5.44e-04	2.85e-01	2.63e-01	8.80e-02	1.00e+00	Up and down regulated
Growth rate	Liver	GO:0016054	GO:0008150	organic acid catabolic process	42	41	1	178	13307	911	532	379	4.79e-13	1.52e-20	9.94e-01	4.53e-09	1.43e-16	1.00e+00	Predominantly up regulated
Growth rate	Liver	GO:0046700	GO:0008150	heterocycle catabolic process	49	40	9	533	12952	911	532	379	1.69e-02	7.19e-05	9.67e-01	1.00e+00	1.81e-02	1.00e+00	Predominantly up regulated
Growth rate	Liver	GO:0044270	GO:0008150	cellular nitrogen compound catabolic process	46	37	9	533	12952	911	532	379	5.10e-02	6.09e-04	9.67e-01	1.00e+00	9.15e-02	1.00e+00	Predominantly up regulated
Growth rate	Liver	GO:0044106	GO:0008150	cellular amine metabolic process	59	50	9	471	13014	911	532	379	2.81e-06	1.52e-10	9.17e-01	2.08e-03	1.57e-07	1.00e+00	Predominantly up regulated
Growth rate	Liver	GO:0009310	GO:0008150	amine catabolic process	26	23	3	113	13372	911	532	379	2.38e-08	6.75e-11	6.20e-01	5.01e-05	8.52e-08	1.00e+00	Predominantly up regulated
Growth rate	Liver	GO:0044424	GO:0005575	intracellular part	597	341	256	8029	5456	911	532	379	6.91e-05	1.57e-02	6.77e-04	2.97e-02	8.14e-01	4.31e-01	Up and down regulated
Growth rate	Liver	GO:0050660	GO:0003674	flavin adenine dinucleotide binding	10	9	1	47	13438	911	532	379	9.84e-04	7.72e-05	7.39e-01	2.30e-01	1.92e-02	1.00e+00	Predominantly up regulated
Growth rate	Liver	GO:0000268	GO:0003674	peroxisome targeting sequence binding	3	3	0	5	13480	911	532	379	2.77e-03	5.75e-04	1.00e+00	3.97e-01	8.85e-02	1.00e+00	Predominantly up regulated
Growth rate	Liver	GO:0032553	GO:0003674	ribonucleotide binding	54	39	15	573	12912	911	532	379	7.89e-03	6.40e-04	6.49e-01	7.24e-01	9.38e-02	1.00e+00	Predominantly up regulated
Growth rate	Liver	GO:0017076	GO:0003674	purine nucleotide binding	54	39	15	579	12906	911	532	379	9.62e-03	7.80e-04	6.65e-01	7.75e-01	1.08e-01	1.00e+00	Predominantly up regulated
Growth rate	Liver	GO:0005342	GO:0003674	organic acid transmembrane transporter activity	13	11	2	91	13394	911	532	379	7.93e-03	8.83e-04	7.30e-01	7.25e-01	1.19e-01	1.00e+00	Predominantly up regulated
Growth rate	Liver	GO:0051575	GO:0003674	5'-deoxyribose-5-phosphate lyase activity	2	0	2	2	13483	911	532	379	4.56e-03	1.00e+00	7.88e-04	5.01e-01	1.00e+00	4.31e-01	Predominantly down regulated
Growth rate	Liver	GO:0016624	GO:0003674	oxidoreductase activity, acting on the aldehyde or oxo group of donors, disulfide as acceptor	3	3	0	5	13480	911	532	379	2.77e-03	5.75e-04	1.00e+00	3.97e-01	8.85e-02	1.00e+00	Predominantly up regulated
Growth rate	Liver	GO:0007031	GO:0008150	peroxisome organization	7	7	0	36	13449	911	532	379	9.32e-03	4.41e-04	1.00e+00	7.54e-01	7.38e-02	1.00e+00	Predominantly up regulated
Growth rate	Liver	GO:0007010	GO:0008150	cytoskeleton organization	66	27	39	779	12706	911	532	379	3.21e-02	7.86e-01	3.28e-04	1.00e+00	1.00e+00	3.13e-01	Up and down regulated
Growth rate	Liver	GO:0040010	GO:0008150	positive regulation of growth rate	3	3	0	5	13480	911	532	379	2.77e-03	5.75e-04	1.00e+00	3.97e-01	8.85e-02	1.00e+00	Predominantly up regulated
Growth rate	Liver	GO:0051193	GO:0008150	regulation of cofactor metabolic process	5	5	0	16	13469	911	532	379	3.24e-03	2.85e-04	1.00e+00	4.35e-01	5.24e-02	1.00e+00	Predominantly up regulated
Growth rate	Liver	GO:0006839	GO:0008150	mitochondrial transport	16	13	3	108	13377	911	532	379	2.37e-03	3.23e-04	5.89e-01	3.73e-01	5.79e-02	1.00e+00	Predominantly up regulated
Growth rate	Liver	GO:0015849	GO:0008150	organic acid transport	26	22	4	193	13292	911	532	379	5.71e-04	7.65e-06	7.96e-01	1.54e-01	2.89e-03	1.00e+00	Predominantly up regulated
Growth rate	Liver	GO:0006869	GO:0008150	lipid transport	19	18	1	151	13334	911	532	379	6.35e-03	2.79e-05	9.87e-01	6.20e-01	8.37e-03	1.00e+00	Predominantly up regulated
Growth rate	Liver	GO:0071472	GO:0008150	cellular response to salt stress	3	0	3	7	13478	911	532	379	8.75e-03	1.00e+00	7.09e-04	7.36e-01	1.00e+00	4.31e-01	Predominantly down regulated
Growth rate	Liver	GO:0009108	GO:0008150	coenzyme biosynthetic process	16	13	3	90	13395	911	532	379	3.12e-04	4.92e-05	4.66e-01	1.03e-01	1.37e-02	1.00e+00	Predominantly up regulated
Growth rate	Liver	GO:0009109	GO:0008150	coenzyme catabolic process	8	8	0	34	13451	911	532	379	1.58e-03	4.08e-05	1.00e+00	3.07e-01	1.15e-02	1.00e+00	Predominantly up regulated
Growth rate	Liver	GO:0006104	GO:0008150	succinyl-CoA metabolic process	3	3	0	5	13480	911	532	379	2.77e-03	5.75e-04	1.00e+00	3.97e-01	8.85e-02	1.00e+00	Predominantly up regulated
Growth rate	Liver	GO:0006084	GO:0008150	acetyl-CoA metabolic process	13	13	0	54	13431	911	532	379	4.62e-05	1.22e-07	1.00e+00	2.24e-02	6.57e-05	1.00e+00	Predominantly up regulated
Growth rate	Liver	GO:0043604	GO:0008150	amide biosynthetic process	4	4	0	10	13475	911	532	379	3.13e-03	4.16e-04	1.00e+00	4.25e-01	7.03e-02	1.00e+00	Predominantly up regulated
Growth rate	Liver	GO:0019627	GO:0008150	urea metabolic process	4	4	0	10	13475	911	532	379	3.13e-03	4.16e-04	1.00e+00	4.25e-01	7.03e-02	1.00e+00	Predominantly up regulated
Growth rate	Liver	GO:0045333	GO:0008150	cellular respiration	16	16	0	162	13323	911	532	379	8.10e-02	6.73e-04	1.00e+00	1.00e+00	9.65e-02	1.00e+00	Predominantly up regulated
Growth rate	Liver	GO:0019752	GO:0008150	carboxylic acid metabolic process	98	87	11	770	12715	911	532	379	5.03e-10	1.60e-19	9.97e-01	1.58e-06	5.06e-16	1.00e+00	Predominantly up regulated
Growth rate	Liver	GO:0046486	GO:0008150	glycerolipid metabolic process	32	26	6	256	13229	911	532	379	5.45e-04	9.78e-06	7.30e-01	1.49e-01	3.39e-03	1.00e+00	Predominantly up regulated
Growth rate	Liver	GO:0030258	GO:0008150	lipid modification	28	27	1	160	13325	911	532	379	2.86e-06	1.40e-10	9.90e-01	2.08e-03	1.56e-07	1.00e+00	Predominantly up regulated
Growth rate	Liver	GO:0006644	GO:0008150	phospholipid metabolic process	26	20	6	208	13277	911	532	379	1.74e-03	2.16e-04	5.32e-01	3.16e-01	4.30e-02	1.00e+00	Predominantly up regulated
Growth rate	Liver	GO:0006638	GO:0008150	neutral lipid metabolic process	14	13	1	109	13376	911	532	379	1.49e-02	3.54e-04	9.56e-01	9.65e-01	6.14e-02	1.00e+00	Predominantly up regulated
Growth rate	Liver	GO:0044242	GO:0008150	cellular lipid catabolic process	26	25	1	130	13355	911	532	379	4.67e-07	3.68e-11	9.76e-01	4.21e-04	5.35e-08	1.00e+00	Predominantly up regulated
Growth rate	Liver	GO:0009309	GO:0008150	amine biosynthetic process	21	17	4	127	13358	911	532	379	1.14e-04	1.00e-05	4.81e-01	4.49e-02	3.39e-03	1.00e+00	Predominantly up regulated
Growth rate	Liver	GO:0043229	GO:0005575	intracellular organelle	516	290	226	6895	6590	911	532	379	3.17e-04	6.08e-02	4.56e-04	1.03e-01	1.00e+00	3.42e-01	Up and down regulated
Growth rate	Liver	GO:0045252	GO:0005575	oxoglutarate dehydrogenase complex	3	3	0	3	13482	911	532	379	3.07e-04	6.11e-05	1.00e+00	1.03e-01	1.63e-02	1.00e+00	Predominantly up regulated
Growth rate	Liver	GO:0005737	GO:0005575	cytoplasm	510	306	204	6476	7009	911	532	379	3.81e-07	4.70e-06	1.25e-02	4.21e-04	1.89e-03	1.00e+00	Up and down regulated
Growth rate	Liver	GO:0030529	GO:0005575	ribonucleoprotein complex	35	9	26	472	13013	911	532	379	3.06e-01	9.96e-01	8.53e-04	1.00e+00	1.00e+00	4.31e-01	Predominantly down regulated
Growth rate	Liver	GO:0032555	GO:0003674	purine ribonucleotide binding	54	39	15	571	12914	911	532	379	7.37e-03	5.98e-04	6.44e-01	6.80e-01	9.05e-02	1.00e+00	Predominantly up regulated
Growth rate	Liver	GO:0030554	GO:0003674	adenyl nucleotide binding	42	32	10	444	13041	911	532	379	1.67e-02	7.55e-04	8.05e-01	1.00e+00	1.05e-01	1.00e+00	Predominantly up regulated
Growth rate	Liver	GO:0046943	GO:0003674	carboxylic acid transmembrane transporter activity	13	11	2	88	13397	911	532	379	5.98e-03	6.64e-04	7.13e-01	5.86e-01	9.59e-02	1.00e+00	Predominantly up regulated
Growth rate	Liver	GO:0004300	GO:0003674	enoyl-CoA hydratase activity	3	3	0	5	13480	911	532	379	2.77e-03	5.75e-04	1.00e+00	3.97e-01	8.85e-02	1.00e+00	Predominantly up regulated
Growth rate	Liver	GO:0003857	GO:0003674	3-hydroxyacyl-CoA dehydrogenase activity	5	4	1	8	13477	911	532	379	6.56e-05	1.48e-04	2.04e-01	2.96e-02	3.29e-02	1.00e+00	Predominantly up regulated
Growth rate	Liver	GO:0042273	GO:0008150	ribosomal large subunit biogenesis	5	0	5	27	13458	911	532	379	3.24e-02	1.00e+00	8.28e-04	1.00e+00	1.00e+00	4.31e-01	Predominantly down regulated
Growth rate	Liver	GO:0050994	GO:0008150	regulation of lipid catabolic process	8	8	0	41	13444	911	532	379	5.46e-03	1.68e-04	1.00e+00	5.49e-01	3.62e-02	1.00e+00	Predominantly up regulated
Growth rate	Liver	GO:0051196	GO:0008150	regulation of coenzyme metabolic process	5	5	0	14	13471	911	532	379	1.67e-03	1.40e-04	1.00e+00	3.09e-01	3.14e-02	1.00e+00	Predominantly up regulated
Growth rate	Liver	GO:0046942	GO:0008150	carboxylic acid transport	26	22	4	190	13295	911	532	379	4.48e-04	5.93e-06	7.86e-01	1.32e-01	2.29e-03	1.00e+00	Predominantly up regulated
Growth rate	Liver	GO:0046356	GO:0008150	acetyl-CoA catabolic process	7	7	0	28	13457	911	532	379	2.12e-03	8.22e-05	1.00e+00	3.57e-01	1.99e-02	1.00e+00	Predominantly up regulated
Growth rate	Liver	GO:0006085	GO:0008150	acetyl-CoA biosynthetic process	6	6	0	17	13468	911	532	379	6.06e-04	3.13e-05	1.00e+00	1.59e-01	9.10e-03	1.00e+00	Predominantly up regulated
Growth rate	Liver	GO:0000050	GO:0008150	urea cycle	4	4	0	9	13476	911	532	379	1.98e-03	2.58e-04	1.00e+00	3.44e-01	4.92e-02	1.00e+00	Predominantly up regulated
Growth rate	Liver	GO:0046395	GO:0008150	carboxylic acid catabolic process	42	41	1	178	13307	911	532	379	4.79e-13	1.52e-20	9.94e-01	4.53e-09	1.43e-16	1.00e+00	Predominantly up regulated
Growth rate	Liver	GO:0046394	GO:0008150	carboxylic acid biosynthetic process	35	29	6	247	13238	911	532	379	2.39e-05	1.47e-07	6.98e-01	1.26e-02	7.32e-05	1.00e+00	Predominantly up regulated
Growth rate	Liver	GO:0043648	GO:0008150	dicarboxylic acid metabolic process	11	10	1	58	13427	911	532	379	1.53e-03	7.94e-05	8.09e-01	3.01e-01	1.95e-02	1.00e+00	Predominantly up regulated
Growth rate	Liver	GO:0032787	GO:0008150	monocarboxylic acid metabolic process	51	47	4	362	13123	911	532	379	4.16e-07	4.63e-13	9.92e-01	4.21e-04	8.47e-10	1.00e+00	Predominantly up regulated
Growth rate	Liver	GO:0006520	GO:0008150	cellular amino acid metabolic process	50	43	7	401	13084	911	532	379	1.83e-05	2.31e-09	9.37e-01	1.03e-02	1.90e-06	1.00e+00	Predominantly up regulated
Growth rate	Liver	GO:0045017	GO:0008150	glycerolipid biosynthetic process	18	15	3	147	13338	911	532	379	1.02e-02	6.99e-04	7.86e-01	8.11e-01	9.87e-02	1.00e+00	Predominantly up regulated
Growth rate	Liver	GO:0006650	GO:0008150	glycerophospholipid metabolic process	21	16	5	154	13331	911	532	379	1.59e-03	3.84e-04	4.36e-01	3.08e-01	6.60e-02	1.00e+00	Predominantly up regulated
Growth rate	Liver	GO:0046834	GO:0008150	lipid phosphorylation	5	5	0	19	13466	911	532	379	7.29e-03	6.88e-04	1.00e+00	6.76e-01	9.79e-02	1.00e+00	Predominantly up regulated
Growth rate	Liver	GO:0034440	GO:0008150	lipid oxidation	22	21	1	102	13383	911	532	379	9.27e-07	3.67e-10	9.46e-01	7.30e-04	3.15e-07	1.00e+00	Predominantly up regulated
Growth rate	Liver	GO:0006639	GO:0008150	acylglycerol metabolic process	14	13	1	108	13377	911	532	379	1.38e-02	3.23e-04	9.55e-01	9.24e-01	5.79e-02	1.00e+00	Predominantly up regulated
Growth rate	Liver	GO:0042439	GO:0008150	ethanolamine-containing compound metabolic process	10	9	1	46	13439	911	532	379	8.24e-04	6.46e-05	7.31e-01	1.97e-01	1.65e-02	1.00e+00	Predominantly up regulated
Growth rate	Liver	GO:0044446	GO:0005575	intracellular organelle part	347	186	161	4603	8882	911	532	379	5.32e-03	3.56e-01	3.73e-04	5.47e-01	1.00e+00	3.13e-01	Up and down regulated
Growth rate	Liver	GO:0043232	GO:0005575	intracellular non-membrane-bounded organelle	204	87	117	2721	10764	911	532	379	4.75e-02	9.91e-01	3.84e-07	1.00e+00	1.00e+00	3.63e-03	Up and down regulated
Growth rate	Liver	GO:0044444	GO:0005575	cytoplasmic part	440	272	168	5281	8204	911	532	379	4.20e-09	7.73e-09	2.14e-02	9.94e-06	5.85e-06	1.00e+00	Up and down regulated
Growth rate	Liver	GO:0032559	GO:0003674	adenyl ribonucleotide binding	42	32	10	439	13046	911	532	379	1.40e-02	6.24e-04	7.94e-01	9.25e-01	9.29e-02	1.00e+00	Predominantly up regulated
Growth rate	Liver	GO:0015718	GO:0008150	monocarboxylic acid transport	15	13	2	86	13399	911	532	379	5.86e-04	3.01e-05	7.01e-01	1.56e-01	8.89e-03	1.00e+00	Predominantly up regulated
Growth rate	Liver	GO:0043201	GO:0008150	response to leucine	4	4	0	5	13480	911	532	379	9.79e-05	1.16e-05	1.00e+00	3.94e-02	3.85e-03	1.00e+00	Predominantly up regulated
Growth rate	Liver	GO:0006099	GO:0008150	tricarboxylic acid cycle	7	7	0	27	13458	911	532	379	1.68e-03	6.38e-05	1.00e+00	3.09e-01	1.65e-02	1.00e+00	Predominantly up regulated
Growth rate	Liver	GO:0072329	GO:0008150	monocarboxylic acid catabolic process	20	20	0	81	13404	911	532	379	2.89e-07	2.92e-11	1.00e+00	3.90e-04	4.60e-08	1.00e+00	Predominantly up regulated
Growth rate	Liver	GO:0009063	GO:0008150	cellular amino acid catabolic process	22	21	1	98	13387	911	532	379	4.47e-07	1.66e-10	9.39e-01	4.21e-04	1.57e-07	1.00e+00	Predominantly up regulated
Growth rate	Liver	GO:0008652	GO:0008150	cellular amino acid biosynthetic process	18	16	2	95	13390	911	532	379	5.68e-05	8.46e-07	7.51e-01	2.62e-02	3.91e-04	1.00e+00	Predominantly up regulated
Growth rate	Liver	GO:0006103	GO:0008150	2-oxoglutarate metabolic process	5	5	0	20	13465	911	532	379	9.19e-03	8.88e-04	1.00e+00	7.54e-01	1.19e-01	1.00e+00	Predominantly up regulated
Growth rate	Liver	GO:0008206	GO:0008150	bile acid metabolic process	7	7	0	37	13448	911	532	379	1.08e-02	5.25e-04	1.00e+00	8.41e-01	8.56e-02	1.00e+00	Predominantly up regulated
Growth rate	Liver	GO:0006631	GO:0008150	fatty acid metabolic process	34	30	4	252	13233	911	532	379	8.49e-05	6.55e-08	9.27e-01	3.49e-02	4.00e-05	1.00e+00	Predominantly up regulated
Growth rate	Liver	GO:0006090	GO:0008150	pyruvate metabolic process	7	7	0	29	13456	911	532	379	2.63e-03	1.05e-04	1.00e+00	3.97e-01	2.44e-02	1.00e+00	Predominantly up regulated
Growth rate	Liver	GO:0009069	GO:0008150	serine family amino acid metabolic process	7	7	0	32	13453	911	532	379	4.75e-03	2.04e-04	1.00e+00	5.08e-01	4.10e-02	1.00e+00	Predominantly up regulated
Growth rate	Liver	GO:0009066	GO:0008150	aspartate family amino acid metabolic process	10	10	0	43	13442	911	532	379	4.66e-04	4.97e-06	1.00e+00	1.36e-01	1.96e-03	1.00e+00	Predominantly up regulated
Growth rate	Liver	GO:0006641	GO:0008150	triglyceride metabolic process	13	12	1	99	13386	911	532	379	1.56e-02	5.09e-04	9.41e-01	9.89e-01	8.45e-02	1.00e+00	Predominantly up regulated
Growth rate	Liver	GO:0031967	GO:0005575	organelle envelope	67	47	20	661	12824	911	532	379	5.14e-04	6.41e-05	3.99e-01	1.44e-01	1.65e-02	1.00e+00	Predominantly up regulated
Growth rate	Liver	GO:0009295	GO:0005575	nucleoid	8	7	1	37	13448	911	532	379	2.80e-03	5.25e-04	6.52e-01	3.98e-01	8.56e-02	1.00e+00	Predominantly up regulated
Growth rate	Liver	GO:0005856	GO:0005575	cytoskeleton	93	40	53	1146	12339	911	532	379	3.42e-02	8.17e-01	2.05e-04	1.00e+00	1.00e+00	2.42e-01	Up and down regulated
Growth rate	Liver	GO:0005840	GO:0005575	ribosome	13	1	12	145	13340	911	532	379	1.81e-01	9.97e-01	8.02e-04	1.00e+00	1.00e+00	4.31e-01	Predominantly down regulated
Growth rate	Liver	GO:0042579	GO:0005575	microbody	18	17	1	127	13358	911	532	379	2.17e-03	1.00e-05	9.74e-01	3.57e-01	3.39e-03	1.00e+00	Predominantly up regulated
Growth rate	Liver	GO:0031410	GO:0005575	cytoplasmic vesicle	71	36	35	677	12808	911	532	379	1.28e-04	4.19e-02	3.72e-04	4.82e-02	1.00e+00	3.13e-01	Up and down regulated
Growth rate	Liver	GO:0005783	GO:0005575	endoplasmic reticulum	75	52	23	808	12677	911	532	379	2.85e-03	3.25e-04	5.06e-01	4.03e-01	5.79e-02	1.00e+00	Up and down regulated
Growth rate	Liver	GO:0005739	GO:0005575	mitochondrion	130	96	34	1378	12107	911	532	379	3.96e-05	1.59e-08	8.15e-01	1.98e-02	1.07e-05	1.00e+00	Predominantly up regulated
Growth rate	Liver	GO:0015908	GO:0008150	fatty acid transport	11	10	1	63	13422	911	532	379	3.03e-03	1.63e-04	8.35e-01	4.19e-01	3.59e-02	1.00e+00	Predominantly up regulated
Growth rate	Liver	GO:0009062	GO:0008150	fatty acid catabolic process	19	19	0	76	13409	911	532	379	4.64e-07	7.25e-11	1.00e+00	4.21e-04	8.57e-08	1.00e+00	Predominantly up regulated
Growth rate	Liver	GO:0019395	GO:0008150	fatty acid oxidation	22	21	1	100	13385	911	532	379	6.47e-07	2.48e-10	9.43e-01	5.32e-04	2.24e-07	1.00e+00	Predominantly up regulated
Growth rate	Liver	GO:0009106	GO:0008150	lipoate metabolic process	3	3	0	4	13481	911	532	379	1.17e-03	2.37e-04	1.00e+00	2.57e-01	4.60e-02	1.00e+00	Predominantly up regulated
Growth rate	Liver	GO:0001676	GO:0008150	long-chain fatty acid metabolic process	7	7	0	32	13453	911	532	379	4.75e-03	2.04e-04	1.00e+00	5.08e-01	4.10e-02	1.00e+00	Predominantly up regulated
Growth rate	Liver	GO:0006086	GO:0008150	acetyl-CoA biosynthetic process from pyruvate	5	5	0	12	13473	911	532	379	7.38e-04	5.90e-05	1.00e+00	1.84e-01	1.59e-02	1.00e+00	Predominantly up regulated
Growth rate	Liver	GO:0009068	GO:0008150	aspartate family amino acid catabolic process	8	8	0	16	13469	911	532	379	3.32e-06	5.42e-08	1.00e+00	2.25e-03	3.42e-05	1.00e+00	Predominantly up regulated
Growth rate	Liver	GO:0006553	GO:0008150	lysine metabolic process	7	7	0	12	13473	911	532	379	3.68e-06	9.54e-08	1.00e+00	2.40e-03	5.64e-05	1.00e+00	Predominantly up regulated
Growth rate	Liver	GO:0019866	GO:0005575	organelle inner membrane	37	29	8	307	13178	911	532	379	4.28e-04	1.24e-05	6.36e-01	1.31e-01	4.05e-03	1.00e+00	Predominantly up regulated
Growth rate	Liver	GO:0044391	GO:0005575	ribosomal subunit	12	0	12	110	13375	911	532	379	6.74e-02	1.00e+00	6.01e-05	1.00e+00	1.00e+00	1.42e-01	Predominantly down regulated
Growth rate	Liver	GO:0000313	GO:0005575	organellar ribosome	11	0	11	86	13399	911	532	379	2.97e-02	1.00e+00	2.76e-05	1.00e+00	1.00e+00	1.04e-01	Predominantly down regulated
Growth rate	Liver	GO:0044438	GO:0005575	microbody part	12	12	0	69	13416	911	532	379	2.07e-03	1.42e-05	1.00e+00	3.53e-01	4.48e-03	1.00e+00	Predominantly up regulated
Growth rate	Liver	GO:0031903	GO:0005575	microbody membrane	9	9	0	40	13445	911	532	379	1.15e-03	1.98e-05	1.00e+00	2.57e-01	6.04e-03	1.00e+00	Predominantly up regulated
Growth rate	Liver	GO:0005777	GO:0005575	peroxisome	18	17	1	127	13358	911	532	379	2.17e-03	1.00e-05	9.74e-01	3.57e-01	3.39e-03	1.00e+00	Predominantly up regulated
Growth rate	Liver	GO:0016023	GO:0005575	cytoplasmic membrane-bounded vesicle	65	32	33	623	12862	911	532	379	2.83e-04	7.63e-02	3.57e-04	9.93e-02	1.00e+00	3.13e-01	Up and down regulated
Growth rate	Liver	GO:0044429	GO:0005575	mitochondrial part	78	56	22	626	12859	911	532	379	8.36e-08	7.17e-09	1.66e-01	1.44e-04	5.65e-06	1.00e+00	Predominantly up regulated
Growth rate	Liver	GO:0042760	GO:0008150	very long-chain fatty acid catabolic process	3	3	0	5	13480	911	532	379	2.77e-03	5.75e-04	1.00e+00	3.97e-01	8.85e-02	1.00e+00	Predominantly up regulated
Growth rate	Liver	GO:0006635	GO:0008150	fatty acid beta-oxidation	18	18	0	66	13419	911	532	379	2.25e-07	4.75e-11	1.00e+00	3.28e-04	6.41e-08	1.00e+00	Predominantly up regulated
Growth rate	Liver	GO:0010510	GO:0008150	regulation of acetyl-CoA biosynthetic process from pyruvate	5	5	0	12	13473	911	532	379	7.38e-04	5.90e-05	1.00e+00	1.84e-01	1.59e-02	1.00e+00	Predominantly up regulated
Growth rate	Liver	GO:0006554	GO:0008150	lysine catabolic process	7	7	0	10	13475	911	532	379	6.29e-07	1.55e-08	1.00e+00	5.32e-04	1.07e-05	1.00e+00	Predominantly up regulated
Growth rate	Liver	GO:0043564	GO:0005575	Ku70:Ku80 complex	2	0	2	2	13483	911	532	379	4.56e-03	1.00e+00	7.88e-04	5.01e-01	1.00e+00	4.31e-01	Predominantly down regulated
Growth rate	Liver	GO:0044439	GO:0005575	peroxisomal part	12	12	0	69	13416	911	532	379	2.07e-03	1.42e-05	1.00e+00	3.53e-01	4.48e-03	1.00e+00	Predominantly up regulated
Growth rate	Liver	GO:0005759	GO:0005575	mitochondrial matrix	42	31	11	272	13213	911	532	379	3.78e-07	1.08e-07	1.45e-01	4.21e-04	6.18e-05	1.00e+00	Predominantly up regulated
Growth rate	Liver	GO:0005740	GO:0005575	mitochondrial envelope	52	39	13	416	13069	911	532	379	1.16e-05	4.77e-07	3.88e-01	7.34e-03	2.25e-04	1.00e+00	Predominantly up regulated
Growth rate	Liver	GO:0071011	GO:0005575	precatalytic spliceosome	5	0	5	22	13463	911	532	379	1.40e-02	1.00e+00	3.03e-04	9.24e-01	1.00e+00	3.13e-01	Predominantly down regulated
Growth rate	Liver	GO:0005778	GO:0005575	peroxisomal membrane	9	9	0	40	13445	911	532	379	1.15e-03	1.98e-05	1.00e+00	2.57e-01	6.04e-03	1.00e+00	Predominantly up regulated
Growth rate	Liver	GO:0005761	GO:0005575	mitochondrial ribosome	9	0	9	80	13405	911	532	379	8.97e-02	1.00e+00	3.97e-04	1.00e+00	1.00e+00	3.13e-01	Predominantly down regulated
Growth rate	Liver	GO:0031966	GO:0005575	mitochondrial membrane	45	34	11	382	13103	911	532	379	1.82e-04	8.17e-06	5.11e-01	6.62e-02	3.03e-03	1.00e+00	Predominantly up regulated
Growth rate	Liver	GO:0046034	GO:0008150	ATP metabolic process	19	15	4	135	13350	911	532	379	1.80e-03	2.81e-04	5.28e-01	3.25e-01	5.22e-02	1.00e+00	Predominantly up regulated
Growth rate	Liver	GO:0031231	GO:0005575	intrinsic to peroxisomal membrane	5	5	0	14	13471	911	532	379	1.67e-03	1.40e-04	1.00e+00	3.09e-01	3.14e-02	1.00e+00	Predominantly up regulated
Growth rate	Liver	GO:0005743	GO:0005575	mitochondrial inner membrane	37	29	8	289	13196	911	532	379	1.28e-04	3.83e-06	5.68e-01	4.82e-02	1.58e-03	1.00e+00	Predominantly up regulated
Growth rate	Liver	GO:0006200	GO:0008150	ATP catabolic process	15	13	2	115	13370	911	532	379	1.05e-02	5.96e-04	8.38e-01	8.24e-01	9.05e-02	1.00e+00	Predominantly up regulated
Growth rate	Liver	GO:0005779	GO:0005575	integral to peroxisomal membrane	5	5	0	14	13471	911	532	379	1.67e-03	1.40e-04	1.00e+00	3.09e-01	3.14e-02	1.00e+00	Predominantly up regulated
Time to maturity	Liver	GO:0071841	GO:0008150	cellular component organization or biogenesis at cellular level	397	224	173	2956	10985	1707	868	839	1.51e-02	4.58e-04	6.79e-01	7.39e-01	1.88e-01	1.00e+00	Up and down regulated
Time to maturity	Liver	GO:0065008	GO:0008150	regulation of biological quality	311	171	140	2162	11779	1707	868	839	6.59e-04	3.64e-04	1.77e-01	1.69e-01	1.60e-01	1.00e+00	Up and down regulated
Time to maturity	Liver	GO:0033036	GO:0008150	macromolecule localization	189	78	111	1388	12553	1707	868	839	5.62e-02	8.52e-01	9.87e-04	1.00e+00	1.00e+00	1.18e-01	Up and down regulated
Time to maturity	Liver	GO:0051716	GO:0008150	cellular response to stimulus	504	283	221	3839	10102	1707	868	839	2.71e-02	3.87e-04	7.99e-01	9.70e-01	1.63e-01	1.00e+00	Up and down regulated
Time to maturity	Liver	GO:0006950	GO:0008150	response to stress	341	195	146	2527	11414	1707	868	839	1.93e-02	4.80e-04	7.27e-01	8.61e-01	1.89e-01	1.00e+00	Up and down regulated
Time to maturity	Liver	GO:0044237	GO:0008150	cellular metabolic process	817	391	426	6121	7820	1707	868	839	2.49e-04	2.53e-01	2.21e-05	9.74e-02	1.00e+00	5.67e-03	Up and down regulated
Time to maturity	Liver	GO:0001775	GO:0008150	cell activation	98	70	28	631	13310	1707	868	839	7.18e-03	1.51e-06	9.68e-01	5.68e-01	4.76e-03	1.00e+00	Predominantly up regulated
Time to maturity	Liver	GO:0006955	GO:0008150	immune response	120	87	33	756	13185	1707	868	839	1.45e-03	1.36e-08	9.83e-01	2.81e-01	1.29e-04	1.00e+00	Predominantly up regulated
Time to maturity	Liver	GO:0002252	GO:0008150	immune effector process	56	40	16	322	13619	1707	868	839	4.04e-03	2.24e-05	8.20e-01	4.36e-01	2.82e-02	1.00e+00	Predominantly up regulated
Time to maturity	Liver	GO:0044281	GO:0008150	small molecule metabolic process	311	107	204	2008	11933	1707	868	839	1.84e-06	9.70e-01	2.68e-15	2.67e-03	1.00e+00	1.01e-11	Up and down regulated
Time to maturity	Liver	GO:0044238	GO:0008150	primary metabolic process	791	387	404	5950	7991	1707	868	839	6.22e-04	1.28e-01	5.61e-04	1.64e-01	1.00e+00	7.53e-02	Up and down regulated
Time to maturity	Liver	GO:0009056	GO:0008150	catabolic process	250	91	159	1644	12297	1707	868	839	8.33e-05	9.03e-01	3.61e-10	4.38e-02	1.00e+00	4.88e-07	Up and down regulated
Time to maturity	Liver	GO:0055114	GO:0008150	oxidation-reduction process	99	24	75	694	13247	1707	868	839	5.63e-02	1.00e+00	4.66e-07	1.00e+00	1.00e+00	2.26e-04	Predominantly down regulated
Time to maturity	Liver	GO:0043228	GO:0005575	non-membrane-bounded organelle	371	219	152	2773	11168	1707	868	839	2.33e-02	4.39e-05	9.16e-01	9.38e-01	4.37e-02	1.00e+00	Up and down regulated
Time to maturity	Liver	GO:0043227	GO:0005575	membrane-bounded organelle	877	426	451	6461	7480	1707	868	839	4.97e-06	5.14e-02	5.49e-06	4.28e-03	1.00e+00	1.81e-03	Up and down regulated
Time to maturity	Liver	GO:0051540	GO:0003674	metal cluster binding	7	1	6	18	13923	1707	868	839	3.80e-03	6.86e-01	4.63e-04	4.28e-01	1.00e+00	6.64e-02	Predominantly down regulated
Time to maturity	Liver	GO:0048037	GO:0003674	cofactor binding	38	10	28	169	13772	1707	868	839	1.31e-04	6.12e-01	9.21e-07	6.07e-02	1.00e+00	4.25e-04	Predominantly down regulated
Time to maturity	Liver	GO:0036094	GO:0003674	small molecule binding	131	49	82	790	13151	1707	868	839	1.41e-04	5.34e-01	7.09e-07	6.36e-02	1.00e+00	3.35e-04	Up and down regulated
Time to maturity	Liver	GO:0031406	GO:0003674	carboxylic acid binding	23	3	20	139	13802	1707	868	839	8.11e-02	9.93e-01	2.43e-04	1.00e+00	1.00e+00	4.03e-02	Predominantly down regulated
Time to maturity	Liver	GO:0005515	GO:0003674	protein binding	870	459	411	6479	7462	1707	868	839	4.04e-05	5.51e-05	7.10e-02	2.47e-02	4.99e-02	1.00e+00	Up and down regulated
Time to maturity	Liver	GO:0016874	GO:0003674	ligase activity	54	10	44	337	13604	1707	868	839	2.27e-02	9.98e-01	9.67e-07	9.26e-01	1.00e+00	4.33e-04	Predominantly down regulated
Time to maturity	Liver	GO:0016491	GO:0003674	oxidoreductase activity	69	22	47	456	13485	1707	868	839	3.57e-02	9.17e-01	2.10e-04	1.00e+00	1.00e+00	3.71e-02	Up and down regulated
Time to maturity	Liver	GO:0002682	GO:0008150	regulation of immune system process	107	73	34	715	13226	1707	868	839	1.49e-02	1.76e-05	9.42e-01	7.39e-01	2.66e-02	1.00e+00	Up and down regulated
Time to maturity	Liver	GO:0010876	GO:0008150	lipid localization	33	9	24	185	13756	1707	868	839	1.64e-02	8.21e-01	3.07e-04	7.79e-01	1.00e+00	4.80e-02	Predominantly down regulated
Time to maturity	Liver	GO:0009611	GO:0008150	response to wounding	119	79	40	892	13049	1707	868	839	1.63e-01	8.53e-04	9.84e-01	1.00e+00	2.56e-01	1.00e+00	Up and down regulated
Time to maturity	Liver	GO:0006952	GO:0008150	defense response	120	81	39	812	13129	1707	868	839	1.50e-02	1.42e-05	9.46e-01	7.39e-01	2.44e-02	1.00e+00	Up and down regulated
Time to maturity	Liver	GO:0051186	GO:0008150	cofactor metabolic process	52	15	37	271	13670	1707	868	839	6.14e-04	7.19e-01	2.45e-06	1.64e-01	1.00e+00	9.45e-04	Predominantly down regulated
Time to maturity	Liver	GO:0046483	GO:0008150	heterocycle metabolic process	138	59	79	908	13033	1707	868	839	3.60e-03	3.84e-01	5.29e-04	4.23e-01	1.00e+00	7.14e-02	Up and down regulated
Time to maturity	Liver	GO:0042180	GO:0008150	cellular ketone metabolic process	151	36	115	813	13128	1707	868	839	5.44e-08	9.91e-01	1.76e-18	3.21e-04	1.00e+00	8.31e-15	Predominantly down regulated
Time to maturity	Liver	GO:0006091	GO:0008150	generation of precursor metabolites and energy	60	19	41	385	13556	1707	868	839	2.86e-02	8.82e-01	2.67e-04	9.70e-01	1.00e+00	4.22e-02	Up and down regulated
Time to maturity	Liver	GO:0006082	GO:0008150	organic acid metabolic process	148	34	114	796	13145	1707	868	839	6.95e-08	9.94e-01	9.61e-19	3.21e-04	1.00e+00	8.31e-15	Predominantly down regulated
Time to maturity	Liver	GO:0006790	GO:0008150	sulfur compound metabolic process	41	16	25	165	13776	1707	868	839	5.82e-06	5.19e-02	1.76e-05	4.59e-03	1.00e+00	4.82e-03	Up and down regulated
Time to maturity	Liver	GO:0045321	GO:0008150	leukocyte activation	72	52	20	448	13493	1707	868	839	9.04e-03	9.88e-06	9.39e-01	6.48e-01	1.87e-02	1.00e+00	Predominantly up regulated
Time to maturity	Liver	GO:0006959	GO:0008150	humoral immune response	18	16	2	99	13842	1707	868	839	5.46e-02	3.83e-04	9.85e-01	1.00e+00	1.63e-01	1.00e+00	Predominantly up regulated
Time to maturity	Liver	GO:0018904	GO:0008150	organic ether metabolic process	25	4	21	126	13815	1707	868	839	9.62e-03	9.58e-01	1.89e-05	6.79e-01	1.00e+00	5.05e-03	Predominantly down regulated
Time to maturity	Liver	GO:0006629	GO:0008150	lipid metabolic process	141	38	103	918	13023	1707	868	839	2.19e-03	9.98e-01	3.34e-10	3.33e-01	1.00e+00	4.85e-07	Predominantly down regulated
Time to maturity	Liver	GO:0005975	GO:0008150	carbohydrate metabolic process	96	57	39	591	13350	1707	868	839	2.08e-03	6.31e-04	2.96e-01	3.25e-01	2.20e-01	1.00e+00	Up and down regulated
Time to maturity	Liver	GO:0044283	GO:0008150	small molecule biosynthetic process	56	13	43	316	13625	1707	868	839	2.66e-03	9.61e-01	4.14e-07	3.65e-01	1.00e+00	2.06e-04	Predominantly down regulated
Time to maturity	Liver	GO:0044282	GO:0008150	small molecule catabolic process	49	4	45	208	13733	1707	868	839	3.85e-06	9.99e-01	3.18e-14	3.97e-03	1.00e+00	1.00e-10	Predominantly down regulated
Time to maturity	Liver	GO:0044248	GO:0008150	cellular catabolic process	225	78	147	1460	12481	1707	868	839	8.69e-05	9.40e-01	1.14e-10	4.44e-02	1.00e+00	1.97e-07	Up and down regulated
Time to maturity	Liver	GO:0009308	GO:0008150	amine metabolic process	90	29	61	554	13387	1707	868	839	2.81e-03	8.60e-01	3.14e-06	3.69e-01	1.00e+00	1.16e-03	Up and down regulated
Time to maturity	Liver	GO:0031090	GO:0005575	organelle membrane	192	70	122	1332	12609	1707	868	839	7.08e-03	9.48e-01	1.15e-06	5.63e-01	1.00e+00	4.96e-04	Up and down regulated
Time to maturity	Liver	GO:0071944	GO:0005575	cell periphery	374	212	162	2686	11255	1707	868	839	1.94e-03	6.37e-05	5.02e-01	3.12e-01	5.30e-02	1.00e+00	Up and down regulated
Time to maturity	Liver	GO:0031975	GO:0005575	envelope	106	38	68	677	13264	1707	868	839	4.15e-03	7.73e-01	1.96e-05	4.37e-01	1.00e+00	5.16e-03	Up and down regulated
Time to maturity	Liver	GO:0009986	GO:0005575	cell surface	64	48	16	453	13488	1707	868	839	1.22e-01	2.08e-04	9.94e-01	1.00e+00	9.82e-02	1.00e+00	Predominantly up regulated
Time to maturity	Liver	GO:0005622	GO:0005575	intracellular	1092	544	548	8227	5714	1707	868	839	4.37e-06	1.27e-02	6.57e-05	3.97e-03	8.77e-01	1.38e-02	Up and down regulated
Time to maturity	Liver	GO:0030414	GO:0003674	peptidase inhibitor activity	15	14	1	86	13855	1707	868	839	9.90e-02	8.08e-04	9.95e-01	1.00e+00	2.51e-01	1.00e+00	Predominantly up regulated
Time to maturity	Liver	GO:0051536	GO:0003674	iron-sulfur cluster binding	7	1	6	18	13923	1707	868	839	3.80e-03	6.86e-01	4.63e-04	4.28e-01	1.00e+00	6.64e-02	Predominantly down regulated
Time to maturity	Liver	GO:0050662	GO:0003674	coenzyme binding	30	7	23	132	13809	1707	868	839	5.28e-04	7.22e-01	3.56e-06	1.49e-01	1.00e+00	1.25e-03	Predominantly down regulated
Time to maturity	Liver	GO:0043499	GO:0003674	eukaryotic cell surface binding	9	8	1	27	13914	1707	868	839	3.60e-03	1.68e-04	8.13e-01	4.23e-01	8.81e-02	1.00e+00	Predominantly up regulated
Time to maturity	Liver	GO:0000166	GO:0003674	nucleotide binding	120	47	73	706	13235	1707	868	839	9.44e-05	3.36e-01	3.44e-06	4.70e-02	1.00e+00	1.23e-03	Up and down regulated
Time to maturity	Liver	GO:0046983	GO:0003674	protein dimerization activity	118	50	68	768	13173	1707	868	839	4.82e-03	3.91e-01	8.13e-04	4.80e-01	1.00e+00	1.02e-01	Up and down regulated
Time to maturity	Liver	GO:0016879	GO:0003674	ligase activity, forming carbon-nitrogen bonds	44	8	36	271	13670	1707	868	839	3.02e-02	9.95e-01	6.29e-06	1.00e+00	1.00e+00	2.02e-03	Predominantly down regulated
Time to maturity	Liver	GO:0051983	GO:0008150	regulation of chromosome segregation	6	0	6	16	13925	1707	868	839	8.99e-03	1.00e+00	2.22e-04	6.46e-01	1.00e+00	3.78e-02	Predominantly down regulated
Time to maturity	Liver	GO:0050865	GO:0008150	regulation of cell activation	48	33	15	299	13642	1707	868	839	2.94e-02	9.85e-04	8.02e-01	9.86e-01	2.78e-01	1.00e+00	Up and down regulated
Time to maturity	Liver	GO:0050776	GO:0008150	regulation of immune response	71	48	23	429	13512	1707	868	839	4.75e-03	5.54e-05	7.48e-01	4.80e-01	4.99e-02	1.00e+00	Up and down regulated
Time to maturity	Liver	GO:0002684	GO:0008150	positive regulation of immune system process	71	49	22	458	13483	1707	868	839	2.07e-02	1.42e-04	8.90e-01	8.92e-01	7.89e-02	1.00e+00	Up and down regulated
Time to maturity	Liver	GO:0051188	GO:0008150	cofactor biosynthetic process	27	6	21	135	13806	1707	868	839	6.58e-03	8.53e-01	5.46e-05	5.38e-01	1.00e+00	1.17e-02	Predominantly down regulated
Time to maturity	Liver	GO:0006732	GO:0008150	coenzyme metabolic process	45	11	34	213	13728	1707	868	839	1.57e-04	7.81e-01	1.61e-07	6.76e-02	1.00e+00	8.49e-05	Predominantly down regulated
Time to maturity	Liver	GO:0043436	GO:0008150	oxoacid metabolic process	146	34	112	778	13163	1707	868	839	4.72e-08	9.91e-01	1.36e-18	3.21e-04	1.00e+00	8.31e-15	Predominantly down regulated
Time to maturity	Liver	GO:0046649	GO:0008150	lymphocyte activation	61	43	18	379	13562	1707	868	839	1.49e-02	9.75e-05	8.80e-01	7.39e-01	6.04e-02	1.00e+00	Predominantly up regulated
Time to maturity	Liver	GO:0006662	GO:0008150	glycerol ether metabolic process	23	3	20	119	13822	1707	868	839	1.71e-02	9.81e-01	2.62e-05	7.83e-01	1.00e+00	6.53e-03	Predominantly down regulated
Time to maturity	Liver	GO:0044255	GO:0008150	cellular lipid metabolic process	111	26	85	706	13235	1707	868	839	2.97e-03	9.99e-01	4.56e-10	3.76e-01	1.00e+00	5.39e-07	Predominantly down regulated
Time to maturity	Liver	GO:0016042	GO:0008150	lipid catabolic process	34	3	31	168	13773	1707	868	839	2.04e-03	9.99e-01	1.89e-08	3.24e-01	1.00e+00	1.19e-05	Predominantly down regulated
Time to maturity	Liver	GO:0008610	GO:0008150	lipid biosynthetic process	59	15	44	436	13505	1707	868	839	2.22e-01	9.97e-01	5.21e-04	1.00e+00	1.00e+00	7.09e-02	Predominantly down regulated
Time to maturity	Liver	GO:0044262	GO:0008150	cellular carbohydrate metabolic process	79	48	31	476	13465	1707	868	839	2.79e-03	6.40e-04	3.50e-01	3.69e-01	2.20e-01	1.00e+00	Up and down regulated
Time to maturity	Liver	GO:0016051	GO:0008150	carbohydrate biosynthetic process	40	26	14	210	13731	1707	868	839	2.83e-03	6.17e-04	3.86e-01	3.69e-01	2.20e-01	1.00e+00	Up and down regulated
Time to maturity	Liver	GO:0016053	GO:0008150	organic acid biosynthetic process	50	11	39	247	13694	1707	868	839	2.12e-04	9.08e-01	2.71e-08	8.70e-02	1.00e+00	1.60e-05	Predominantly down regulated
Time to maturity	Liver	GO:0044272	GO:0008150	sulfur compound biosynthetic process	16	5	11	61	13880	1707	868	839	2.20e-03	3.30e-01	9.20e-04	3.33e-01	1.00e+00	1.12e-01	Up and down regulated
Time to maturity	Liver	GO:0016054	GO:0008150	organic acid catabolic process	44	3	41	180	13761	1707	868	839	4.28e-06	9.99e-01	7.22e-14	3.97e-03	1.00e+00	1.71e-10	Predominantly down regulated
Time to maturity	Liver	GO:0044106	GO:0008150	cellular amine metabolic process	81	22	59	476	13465	1707	868	839	1.21e-03	9.47e-01	8.76e-08	2.51e-01	1.00e+00	4.87e-05	Predominantly down regulated
Time to maturity	Liver	GO:0009310	GO:0008150	amine catabolic process	27	5	22	114	13827	1707	868	839	4.97e-04	8.45e-01	9.84e-07	1.45e-01	1.00e+00	4.33e-04	Predominantly down regulated
Time to maturity	Liver	GO:0031983	GO:0005575	vesicle lumen	12	11	1	48	13893	1707	868	839	1.12e-02	1.38e-04	9.49e-01	7.29e-01	7.89e-02	1.00e+00	Predominantly up regulated
Time to maturity	Liver	GO:0005886	GO:0005575	plasma membrane	357	202	155	2587	11354	1707	868	839	4.51e-03	1.89e-04	5.40e-01	4.66e-01	9.43e-02	1.00e+00	Up and down regulated
Time to maturity	Liver	GO:0044424	GO:0005575	intracellular part	1083	538	545	8151	5790	1707	868	839	4.24e-06	1.61e-02	4.24e-05	3.97e-03	9.57e-01	9.43e-03	Up and down regulated
Time to maturity	Liver	GO:0004866	GO:0003674	endopeptidase inhibitor activity	15	14	1	85	13856	1707	868	839	9.15e-02	7.17e-04	9.95e-01	1.00e+00	2.34e-01	1.00e+00	Predominantly up regulated
Time to maturity	Liver	GO:0050660	GO:0003674	flavin adenine dinucleotide binding	15	2	13	47	13894	1707	868	839	3.20e-04	8.00e-01	2.57e-06	1.14e-01	1.00e+00	9.73e-04	Predominantly down regulated
Time to maturity	Liver	GO:0000062	GO:0003674	fatty-acyl-CoA binding	5	0	5	14	13927	1707	868	839	2.12e-02	1.00e+00	9.89e-04	8.92e-01	1.00e+00	1.18e-01	Predominantly down regulated
Time to maturity	Liver	GO:0032553	GO:0003674	ribonucleotide binding	96	36	60	579	13362	1707	868	839	1.08e-03	5.29e-01	2.46e-05	2.26e-01	1.00e+00	6.20e-03	Up and down regulated
Time to maturity	Liver	GO:0017076	GO:0003674	purine nucleotide binding	96	36	60	586	13355	1707	868	839	1.59e-03	5.59e-01	3.50e-05	2.94e-01	1.00e+00	7.89e-03	Up and down regulated
Time to maturity	Liver	GO:0003779	GO:0003674	actin binding	27	26	1	192	13749	1707	868	839	2.49e-01	1.49e-04	1.00e+00	1.00e+00	8.06e-02	1.00e+00	Predominantly up regulated
Time to maturity	Liver	GO:0016881	GO:0003674	acid-amino acid ligase activity	39	7	32	240	13701	1707	868	839	3.89e-02	9.94e-01	1.89e-05	1.00e+00	1.00e+00	5.05e-03	Predominantly down regulated
Time to maturity	Liver	GO:0016298	GO:0003674	lipase activity	20	7	13	75	13866	1707	868	839	5.21e-04	1.85e-01	4.85e-04	1.49e-01	1.00e+00	6.84e-02	Up and down regulated
Time to maturity	Liver	GO:0002694	GO:0008150	regulation of leukocyte activation	46	32	14	278	13663	1707	868	839	2.01e-02	5.71e-04	7.92e-01	8.77e-01	2.16e-01	1.00e+00	Up and down regulated
Time to maturity	Liver	GO:0051193	GO:0008150	regulation of cofactor metabolic process	6	0	6	16	13925	1707	868	839	8.99e-03	1.00e+00	2.22e-04	6.46e-01	1.00e+00	3.78e-02	Predominantly down regulated
Time to maturity	Liver	GO:0010565	GO:0008150	regulation of cellular ketone metabolic process	29	5	24	150	13791	1707	868	839	8.10e-03	9.61e-01	1.01e-05	6.05e-01	1.00e+00	2.99e-03	Predominantly down regulated
Time to maturity	Liver	GO:0009896	GO:0008150	positive regulation of catabolic process	27	9	18	130	13811	1707	868	839	3.87e-03	4.21e-01	7.77e-04	4.33e-01	1.00e+00	9.93e-02	Up and down regulated
Time to maturity	Liver	GO:0015849	GO:0008150	organic acid transport	40	15	25	194	13747	1707	868	839	5.94e-04	2.28e-01	2.57e-04	1.63e-01	1.00e+00	4.16e-02	Up and down regulated
Time to maturity	Liver	GO:0051592	GO:0008150	response to calcium ion	21	16	5	88	13853	1707	868	839	1.81e-03	9.32e-05	6.17e-01	2.97e-01	6.04e-02	1.00e+00	Predominantly up regulated
Time to maturity	Liver	GO:0009108	GO:0008150	coenzyme biosynthetic process	23	4	19	91	13850	1707	868	839	4.78e-04	8.26e-01	1.55e-06	1.41e-01	1.00e+00	6.39e-04	Predominantly down regulated
Time to maturity	Liver	GO:0009109	GO:0008150	coenzyme catabolic process	12	3	9	34	13907	1707	868	839	4.48e-04	3.56e-01	1.33e-04	1.39e-01	1.00e+00	2.49e-02	Predominantly down regulated
Time to maturity	Liver	GO:0006084	GO:0008150	acetyl-CoA metabolic process	19	1	18	54	13887	1707	868	839	1.11e-05	9.69e-01	1.11e-09	8.42e-03	1.00e+00	1.10e-06	Predominantly down regulated
Time to maturity	Liver	GO:0019752	GO:0008150	carboxylic acid metabolic process	146	34	112	778	13163	1707	868	839	4.72e-08	9.91e-01	1.36e-18	3.21e-04	1.00e+00	8.31e-15	Predominantly down regulated
Time to maturity	Liver	GO:0042110	GO:0008150	T cell activation	50	34	16	277	13664	1707	868	839	2.98e-03	1.15e-04	6.05e-01	3.76e-01	6.79e-02	1.00e+00	Up and down regulated
Time to maturity	Liver	GO:0046486	GO:0008150	glycerolipid metabolic process	43	9	34	260	13681	1707	868	839	2.42e-02	9.84e-01	1.59e-05	9.57e-01	1.00e+00	4.42e-03	Predominantly down regulated
Time to maturity	Liver	GO:0030258	GO:0008150	lipid modification	36	3	33	161	13780	1707	868	839	2.18e-04	9.98e-01	3.96e-10	8.77e-02	1.00e+00	4.99e-07	Predominantly down regulated
Time to maturity	Liver	GO:0006638	GO:0008150	neutral lipid metabolic process	21	3	18	112	13829	1707	868	839	2.99e-02	9.74e-01	1.19e-04	9.97e-01	1.00e+00	2.32e-02	Predominantly down regulated
Time to maturity	Liver	GO:0044242	GO:0008150	cellular lipid catabolic process	30	2	28	134	13807	1707	868	839	6.88e-04	9.98e-01	5.37e-09	1.69e-01	1.00e+00	4.24e-06	Predominantly down regulated
Time to maturity	Liver	GO:0005996	GO:0008150	monosaccharide metabolic process	53	35	18	253	13688	1707	868	839	5.44e-05	7.14e-06	2.64e-01	3.03e-02	1.54e-02	1.00e+00	Up and down regulated
Time to maturity	Liver	GO:0009309	GO:0008150	amine biosynthetic process	26	8	18	128	13813	1707	868	839	6.14e-03	5.48e-01	6.45e-04	5.38e-01	1.00e+00	8.47e-02	Up and down regulated
Time to maturity	Liver	GO:0043229	GO:0005575	intracellular organelle	937	466	471	7005	6936	1707	868	839	2.31e-05	1.98e-02	2.43e-04	1.56e-02	1.00e+00	4.03e-02	Up and down regulated
Time to maturity	Liver	GO:0005737	GO:0005575	cytoplasm	905	425	480	6577	7364	1707	868	839	1.46e-07	1.46e-01	1.21e-09	4.59e-04	1.00e+00	1.14e-06	Up and down regulated
Time to maturity	Liver	GO:0000151	GO:0005575	ubiquitin ligase complex	30	7	23	137	13804	1707	868	839	1.01e-03	7.57e-01	6.79e-06	2.22e-01	1.00e+00	2.14e-03	Predominantly down regulated
Time to maturity	Liver	GO:0032555	GO:0003674	purine ribonucleotide binding	96	36	60	577	13364	1707	868	839	9.61e-04	5.20e-01	2.22e-05	2.19e-01	1.00e+00	5.67e-03	Up and down regulated
Time to maturity	Liver	GO:0030554	GO:0003674	adenyl nucleotide binding	76	25	51	448	13493	1707	868	839	1.84e-03	7.45e-01	8.11e-06	2.97e-01	1.00e+00	2.48e-03	Up and down regulated
Time to maturity	Liver	GO:0019787	GO:0003674	small conjugating protein ligase activity	36	7	29	227	13714	1707	868	839	6.16e-02	9.89e-01	1.00e-04	1.00e+00	1.00e+00	2.03e-02	Predominantly down regulated
Time to maturity	Liver	GO:0051196	GO:0008150	regulation of coenzyme metabolic process	6	0	6	14	13927	1707	868	839	4.18e-03	1.00e+00	9.23e-05	4.37e-01	1.00e+00	1.90e-02	Predominantly down regulated
Time to maturity	Liver	GO:0046942	GO:0008150	carboxylic acid transport	40	15	25	191	13750	1707	868	839	4.28e-04	2.11e-01	2.02e-04	1.39e-01	1.00e+00	3.60e-02	Up and down regulated
Time to maturity	Liver	GO:0006887	GO:0008150	exocytosis	39	28	11	233	13708	1707	868	839	2.58e-02	6.28e-04	8.36e-01	9.70e-01	2.20e-01	1.00e+00	Predominantly up regulated
Time to maturity	Liver	GO:0032570	GO:0008150	response to progesterone stimulus	10	9	1	40	13901	1707	868	839	1.98e-02	6.40e-04	9.17e-01	8.72e-01	2.20e-01	1.00e+00	Predominantly up regulated
Time to maturity	Liver	GO:0046356	GO:0008150	acetyl-CoA catabolic process	9	1	8	28	13913	1707	868	839	4.74e-03	8.35e-01	1.76e-04	4.80e-01	1.00e+00	3.19e-02	Predominantly down regulated
Time to maturity	Liver	GO:0006085	GO:0008150	acetyl-CoA biosynthetic process	9	0	9	17	13924	1707	868	839	5.85e-05	1.00e+00	1.56e-07	3.16e-02	1.00e+00	8.42e-05	Predominantly down regulated
Time to maturity	Liver	GO:0072350	GO:0008150	tricarboxylic acid metabolic process	5	0	5	7	13934	1707	868	839	4.64e-04	1.00e+00	1.48e-05	1.39e-01	1.00e+00	4.18e-03	Predominantly down regulated
Time to maturity	Liver	GO:0046395	GO:0008150	carboxylic acid catabolic process	44	3	41	180	13761	1707	868	839	4.28e-06	9.99e-01	7.22e-14	3.97e-03	1.00e+00	1.71e-10	Predominantly down regulated
Time to maturity	Liver	GO:0046394	GO:0008150	carboxylic acid biosynthetic process	50	11	39	247	13694	1707	868	839	2.12e-04	9.08e-01	2.71e-08	8.70e-02	1.00e+00	1.60e-05	Predominantly down regulated
Time to maturity	Liver	GO:0043648	GO:0008150	dicarboxylic acid metabolic process	15	3	12	58	13883	1707	868	839	3.45e-03	7.09e-01	1.43e-04	4.22e-01	1.00e+00	2.64e-02	Predominantly down regulated
Time to maturity	Liver	GO:0032787	GO:0008150	monocarboxylic acid metabolic process	75	13	62	367	13574	1707	868	839	4.41e-06	9.92e-01	8.92e-14	3.97e-03	1.00e+00	1.88e-10	Predominantly down regulated
Time to maturity	Liver	GO:0006520	GO:0008150	cellular amino acid metabolic process	71	18	53	404	13537	1707	868	839	9.88e-04	9.51e-01	6.36e-08	2.22e-01	1.00e+00	3.65e-05	Predominantly down regulated
Time to maturity	Liver	GO:0045017	GO:0008150	glycerolipid biosynthetic process	23	3	20	149	13792	1707	868	839	1.43e-01	9.96e-01	6.11e-04	1.00e+00	1.00e+00	8.14e-02	Predominantly down regulated
Time to maturity	Liver	GO:0046834	GO:0008150	lipid phosphorylation	6	0	6	19	13922	1707	868	839	2.21e-02	1.00e+00	6.43e-04	9.10e-01	1.00e+00	8.47e-02	Predominantly down regulated
Time to maturity	Liver	GO:0034440	GO:0008150	lipid oxidation	28	3	25	103	13838	1707	868	839	3.02e-05	9.59e-01	1.35e-09	1.97e-02	1.00e+00	1.22e-06	Predominantly down regulated
Time to maturity	Liver	GO:0006639	GO:0008150	acylglycerol metabolic process	21	3	18	111	13830	1707	868	839	2.73e-02	9.72e-01	1.06e-04	9.70e-01	1.00e+00	2.13e-02	Predominantly down regulated
Time to maturity	Liver	GO:0019318	GO:0008150	hexose metabolic process	47	30	17	212	13729	1707	868	839	3.25e-05	2.04e-05	1.39e-01	2.05e-02	2.76e-02	1.00e+00	Up and down regulated
Time to maturity	Liver	GO:0070647	GO:0008150	protein modification by small protein conjugation or removal	75	21	54	475	13466	1707	868	839	1.18e-02	9.66e-01	4.57e-06	7.39e-01	1.00e+00	1.55e-03	Predominantly down regulated
Time to maturity	Liver	GO:0043232	GO:0005575	intracellular non-membrane-bounded organelle	371	219	152	2773	11168	1707	868	839	2.33e-02	4.39e-05	9.16e-01	9.38e-01	4.37e-02	1.00e+00	Up and down regulated
Time to maturity	Liver	GO:0043231	GO:0005575	intracellular membrane-bounded organelle	876	425	451	6447	7494	1707	868	839	4.18e-06	5.23e-02	4.15e-06	3.97e-03	1.00e+00	1.43e-03	Up and down regulated
Time to maturity	Liver	GO:0044444	GO:0005575	cytoplasmic part	750	339	411	5359	8582	1707	868	839	4.22e-07	3.63e-01	9.72e-11	1.06e-03	1.00e+00	1.84e-07	Up and down regulated
Time to maturity	Liver	GO:0031461	GO:0005575	cullin-RING ubiquitin ligase complex	20	5	15	89	13852	1707	868	839	4.82e-03	6.57e-01	2.52e-04	4.80e-01	1.00e+00	4.15e-02	Predominantly down regulated
Time to maturity	Liver	GO:0035639	GO:0003674	purine ribonucleoside triphosphate binding	91	36	55	548	13393	1707	868	839	1.37e-03	3.93e-01	1.26e-04	2.73e-01	1.00e+00	2.40e-02	Up and down regulated
Time to maturity	Liver	GO:0032559	GO:0003674	adenyl ribonucleotide binding	76	25	51	442	13499	1707	868	839	1.26e-03	7.21e-01	5.54e-06	2.56e-01	1.00e+00	1.81e-03	Up and down regulated
Time to maturity	Liver	GO:0004842	GO:0003674	ubiquitin-protein ligase activity	34	7	27	206	13735	1707	868	839	4.23e-02	9.76e-01	1.11e-04	1.00e+00	1.00e+00	2.19e-02	Predominantly down regulated
Time to maturity	Liver	GO:0016212	GO:0003674	kynurenine-oxoglutarate transaminase activity	3	0	3	3	13938	1707	868	839	1.83e-03	1.00e+00	2.17e-04	2.97e-01	1.00e+00	3.77e-02	Predominantly down regulated
Time to maturity	Liver	GO:0007063	GO:0008150	regulation of sister chromatid cohesion	4	0	4	7	13934	1707	868	839	5.77e-03	1.00e+00	3.94e-04	5.35e-01	1.00e+00	5.73e-02	Predominantly down regulated
Time to maturity	Liver	GO:0050863	GO:0008150	regulation of T cell activation	34	23	11	179	13762	1707	868	839	5.85e-03	7.45e-04	5.16e-01	5.38e-01	2.35e-01	1.00e+00	Up and down regulated
Time to maturity	Liver	GO:0010955	GO:0008150	negative regulation of protein processing	6	6	0	15	13926	1707	868	839	6.26e-03	1.76e-04	1.00e+00	5.38e-01	9.00e-02	1.00e+00	Predominantly up regulated
Time to maturity	Liver	GO:0002576	GO:0008150	platelet degranulation	15	13	2	75	13866	1707	868	839	3.65e-02	6.68e-04	9.45e-01	1.00e+00	2.22e-01	1.00e+00	Predominantly up regulated
Time to maturity	Liver	GO:0043201	GO:0008150	response to leucine	4	0	4	5	13936	1707	868	839	1.01e-03	1.00e+00	6.20e-05	2.22e-01	1.00e+00	1.32e-02	Predominantly down regulated
Time to maturity	Liver	GO:0006099	GO:0008150	tricarboxylic acid cycle	9	1	8	27	13914	1707	868	839	3.60e-03	8.24e-01	1.32e-04	4.23e-01	1.00e+00	2.49e-02	Predominantly down regulated
Time to maturity	Liver	GO:0006101	GO:0008150	citrate metabolic process	5	0	5	7	13934	1707	868	839	4.64e-04	1.00e+00	1.48e-05	1.39e-01	1.00e+00	4.18e-03	Predominantly down regulated
Time to maturity	Liver	GO:0072329	GO:0008150	monocarboxylic acid catabolic process	22	0	22	82	13859	1707	868	839	2.55e-04	1.00e+00	1.73e-09	9.74e-02	1.00e+00	1.49e-06	Predominantly down regulated
Time to maturity	Liver	GO:0009063	GO:0008150	cellular amino acid catabolic process	23	3	20	99	13842	1707	868	839	1.65e-03	9.51e-01	1.44e-06	2.95e-01	1.00e+00	6.04e-04	Predominantly down regulated
Time to maturity	Liver	GO:0008652	GO:0008150	cellular amino acid biosynthetic process	22	5	17	95	13846	1707	868	839	2.15e-03	7.13e-01	4.58e-05	3.33e-01	1.00e+00	9.97e-03	Predominantly down regulated
Time to maturity	Liver	GO:0006103	GO:0008150	2-oxoglutarate metabolic process	7	0	7	20	13921	1707	868	839	7.43e-03	1.00e+00	1.08e-04	5.80e-01	1.00e+00	2.15e-02	Predominantly down regulated
Time to maturity	Liver	GO:0006631	GO:0008150	fatty acid metabolic process	52	8	44	255	13686	1707	868	839	1.32e-04	9.91e-01	1.93e-10	6.07e-02	1.00e+00	3.04e-07	Predominantly down regulated
Time to maturity	Liver	GO:0006090	GO:0008150	pyruvate metabolic process	10	2	8	29	13912	1707	868	839	1.63e-03	5.47e-01	2.30e-04	2.94e-01	1.00e+00	3.88e-02	Predominantly down regulated
Time to maturity	Liver	GO:0009081	GO:0008150	branched chain family amino acid metabolic process	8	1	7	24	13917	1707	868	839	5.98e-03	7.87e-01	3.91e-04	5.38e-01	1.00e+00	5.73e-02	Predominantly down regulated
Time to maturity	Liver	GO:0009069	GO:0008150	serine family amino acid metabolic process	9	1	8	32	13909	1707	868	839	1.23e-02	8.72e-01	4.80e-04	7.39e-01	1.00e+00	6.82e-02	Predominantly down regulated
Time to maturity	Liver	GO:0006575	GO:0008150	cellular modified amino acid metabolic process	28	8	20	123	13818	1707	868	839	7.75e-04	5.02e-01	4.29e-05	1.86e-01	1.00e+00	9.43e-03	Predominantly down regulated
Time to maturity	Liver	GO:0006641	GO:0008150	triglyceride metabolic process	19	3	16	101	13840	1707	868	839	3.64e-02	9.55e-01	3.31e-04	1.00e+00	1.00e+00	5.05e-02	Predominantly down regulated
Time to maturity	Liver	GO:0006013	GO:0008150	mannose metabolic process	6	6	0	13	13928	1707	868	839	2.66e-03	6.73e-05	1.00e+00	3.65e-01	5.30e-02	1.00e+00	Predominantly up regulated
Time to maturity	Liver	GO:0032446	GO:0008150	protein modification by small protein conjugation	64	18	46	410	13531	1707	868	839	2.37e-02	9.58e-01	3.24e-05	9.46e-01	1.00e+00	7.48e-03	Predominantly down regulated
Time to maturity	Liver	GO:0005792	GO:0005575	microsome	32	8	24	200	13741	1707	868	839	6.76e-02	9.36e-01	9.57e-04	1.00e+00	1.00e+00	1.16e-01	Predominantly down regulated
Time to maturity	Liver	GO:0031967	GO:0005575	organelle envelope	106	38	68	669	13272	1707	868	839	2.85e-03	7.48e-01	1.33e-05	3.69e-01	1.00e+00	3.88e-03	Up and down regulated
Time to maturity	Liver	GO:0045239	GO:0005575	tricarboxylic acid cycle enzyme complex	5	1	4	7	13934	1707	868	839	4.64e-04	3.62e-01	3.94e-04	1.39e-01	1.00e+00	5.73e-02	Predominantly down regulated
Time to maturity	Liver	GO:0042579	GO:0005575	microbody	29	2	27	128	13813	1707	868	839	6.84e-04	9.98e-01	8.12e-09	1.69e-01	1.00e+00	5.71e-06	Predominantly down regulated
Time to maturity	Liver	GO:0045254	GO:0005575	pyruvate dehydrogenase complex	4	0	4	7	13934	1707	868	839	5.77e-03	1.00e+00	3.94e-04	5.35e-01	1.00e+00	5.73e-02	Predominantly down regulated
Time to maturity	Liver	GO:0005783	GO:0005575	endoplasmic reticulum	116	43	73	823	13118	1707	868	839	5.52e-02	9.06e-01	4.99e-04	1.00e+00	1.00e+00	6.90e-02	Up and down regulated
Time to maturity	Liver	GO:0005739	GO:0005575	mitochondrion	203	68	135	1394	12547	1707	868	839	3.59e-03	9.90e-01	9.65e-09	4.23e-01	1.00e+00	6.52e-06	Up and down regulated
Time to maturity	Liver	GO:0080008	GO:0005575	CUL4-RING ubiquitin ligase complex	10	1	9	29	13912	1707	868	839	1.63e-03	8.45e-01	3.33e-05	2.94e-01	1.00e+00	7.58e-03	Predominantly down regulated
Time to maturity	Liver	GO:0005524	GO:0003674	ATP binding	72	25	47	422	13519	1707	868	839	2.05e-03	6.32e-01	3.21e-05	3.24e-01	1.00e+00	7.48e-03	Up and down regulated
Time to maturity	Liver	GO:0050871	GO:0008150	positive regulation of B cell activation	11	10	1	49	13892	1707	868	839	3.20e-02	7.40e-04	9.52e-01	1.00e+00	2.35e-01	1.00e+00	Predominantly up regulated
Time to maturity	Liver	GO:0010951	GO:0008150	negative regulation of endopeptidase activity	21	17	4	117	13824	1707	868	839	4.55e-02	9.02e-04	9.27e-01	1.00e+00	2.67e-01	1.00e+00	Predominantly up regulated
Time to maturity	Liver	GO:0015807	GO:0008150	L-amino acid transport	11	3	8	35	13906	1707	868	839	2.27e-03	3.73e-01	9.14e-04	3.33e-01	1.00e+00	1.12e-01	Predominantly down regulated
Time to maturity	Liver	GO:0097084	GO:0008150	vascular smooth muscle cell development	5	4	1	6	13935	1707	868	839	1.48e-04	2.02e-04	3.11e-01	6.49e-02	9.81e-02	1.00e+00	Predominantly up regulated
Time to maturity	Liver	GO:0097186	GO:0008150	amelogenesis	3	0	3	4	13937	1707	868	839	6.66e-03	1.00e+00	8.30e-04	5.38e-01	1.00e+00	1.03e-01	Predominantly down regulated
Time to maturity	Liver	GO:0009062	GO:0008150	fatty acid catabolic process	21	0	21	77	13864	1707	868	839	2.73e-04	1.00e+00	2.93e-09	1.01e-01	1.00e+00	2.41e-06	Predominantly down regulated
Time to maturity	Liver	GO:0019395	GO:0008150	fatty acid oxidation	28	3	25	101	13840	1707	868	839	2.04e-05	9.55e-01	8.69e-10	1.43e-02	1.00e+00	9.67e-07	Predominantly down regulated
Time to maturity	Liver	GO:0019217	GO:0008150	regulation of fatty acid metabolic process	15	3	12	68	13873	1707	868	839	1.60e-02	8.04e-01	6.69e-04	7.73e-01	1.00e+00	8.73e-02	Predominantly down regulated
Time to maturity	Liver	GO:0009106	GO:0008150	lipoate metabolic process	3	0	3	4	13937	1707	868	839	6.66e-03	1.00e+00	8.30e-04	5.38e-01	1.00e+00	1.03e-01	Predominantly down regulated
Time to maturity	Liver	GO:0006633	GO:0008150	fatty acid biosynthetic process	20	4	16	105	13836	1707	868	839	2.88e-02	8.99e-01	5.18e-04	9.72e-01	1.00e+00	7.09e-02	Predominantly down regulated
Time to maturity	Liver	GO:0006086	GO:0008150	acetyl-CoA biosynthetic process from pyruvate	6	0	6	12	13929	1707	868	839	1.60e-03	1.00e+00	3.15e-05	2.94e-01	1.00e+00	7.45e-03	Predominantly down regulated
Time to maturity	Liver	GO:0009083	GO:0008150	branched chain family amino acid catabolic process	7	1	6	17	13924	1707	868	839	2.59e-03	6.65e-01	3.25e-04	3.64e-01	1.00e+00	5.00e-02	Predominantly down regulated
Time to maturity	Liver	GO:0006534	GO:0008150	cysteine metabolic process	4	0	4	7	13934	1707	868	839	5.77e-03	1.00e+00	3.94e-04	5.35e-01	1.00e+00	5.73e-02	Predominantly down regulated
Time to maturity	Liver	GO:0009068	GO:0008150	aspartate family amino acid catabolic process	6	0	6	17	13924	1707	868	839	1.25e-02	1.00e+00	3.25e-04	7.39e-01	1.00e+00	5.00e-02	Predominantly down regulated
Time to maturity	Liver	GO:0006553	GO:0008150	lysine metabolic process	6	0	6	12	13929	1707	868	839	1.60e-03	1.00e+00	3.15e-05	2.94e-01	1.00e+00	7.45e-03	Predominantly down regulated
Time to maturity	Liver	GO:0006536	GO:0008150	glutamate metabolic process	7	0	7	21	13920	1707	868	839	9.99e-03	1.00e+00	1.54e-04	6.82e-01	1.00e+00	2.83e-02	Predominantly down regulated
Time to maturity	Liver	GO:0070189	GO:0008150	kynurenine metabolic process	4	0	4	8	13933	1707	868	839	1.04e-02	1.00e+00	7.50e-04	6.82e-01	1.00e+00	9.65e-02	Predominantly down regulated
Time to maturity	Liver	GO:0006749	GO:0008150	glutathione metabolic process	10	2	8	34	13907	1707	868	839	6.03e-03	6.34e-01	7.44e-04	5.38e-01	1.00e+00	9.64e-02	Predominantly down regulated
Time to maturity	Liver	GO:0010755	GO:0008150	regulation of plasminogen activation	4	4	0	8	13933	1707	868	839	1.04e-02	8.53e-04	1.00e+00	6.82e-01	2.56e-01	1.00e+00	Predominantly up regulated
Time to maturity	Liver	GO:0046854	GO:0008150	phosphatidylinositol phosphorylation	5	0	5	14	13927	1707	868	839	2.12e-02	1.00e+00	9.89e-04	8.92e-01	1.00e+00	1.18e-01	Predominantly down regulated
Time to maturity	Liver	GO:0019673	GO:0008150	GDP-mannose metabolic process	5	5	0	9	13932	1707	868	839	2.25e-03	9.44e-05	1.00e+00	3.33e-01	6.04e-02	1.00e+00	Predominantly up regulated
Time to maturity	Liver	GO:0016567	GO:0008150	protein ubiquitination	60	16	44	383	13558	1707	868	839	2.60e-02	9.69e-01	2.70e-05	9.70e-01	1.00e+00	6.64e-03	Predominantly down regulated
Time to maturity	Liver	GO:0019866	GO:0005575	organelle inner membrane	50	14	36	311	13630	1707	868	839	2.60e-02	9.24e-01	1.23e-04	9.70e-01	1.00e+00	2.37e-02	Predominantly down regulated
Time to maturity	Liver	GO:0044438	GO:0005575	microbody part	16	0	16	69	13872	1707	868	839	8.08e-03	1.00e+00	2.41e-06	6.05e-01	1.00e+00	9.45e-04	Predominantly down regulated
Time to maturity	Liver	GO:0031903	GO:0005575	microbody membrane	9	0	9	40	13901	1707	868	839	4.92e-02	1.00e+00	5.00e-04	1.00e+00	1.00e+00	6.90e-02	Predominantly down regulated
Time to maturity	Liver	GO:0005777	GO:0005575	peroxisome	29	2	27	128	13813	1707	868	839	6.84e-04	9.98e-01	8.12e-09	1.69e-01	1.00e+00	5.71e-06	Predominantly down regulated
Time to maturity	Liver	GO:0044429	GO:0005575	mitochondrial part	111	36	75	634	13307	1707	868	839	5.02e-05	7.44e-01	1.12e-08	2.88e-02	1.00e+00	7.31e-06	Up and down regulated
Time to maturity	Liver	GO:0070166	GO:0008150	enamel mineralization	3	0	3	4	13937	1707	868	839	6.66e-03	1.00e+00	8.30e-04	5.38e-01	1.00e+00	1.03e-01	Predominantly down regulated
Time to maturity	Liver	GO:0030217	GO:0008150	T cell differentiation	23	18	5	128	13813	1707	868	839	3.73e-02	9.55e-04	8.91e-01	1.00e+00	2.74e-01	1.00e+00	Predominantly up regulated
Time to maturity	Liver	GO:0006635	GO:0008150	fatty acid beta-oxidation	19	0	19	67	13874	1707	868	839	3.06e-04	1.00e+00	8.15e-09	1.11e-01	1.00e+00	5.71e-06	Predominantly down regulated
Time to maturity	Liver	GO:0001561	GO:0008150	fatty acid alpha-oxidation	4	0	4	6	13935	1707	868	839	2.74e-03	1.00e+00	1.77e-04	3.65e-01	1.00e+00	3.19e-02	Predominantly down regulated
Time to maturity	Liver	GO:0010510	GO:0008150	regulation of acetyl-CoA biosynthetic process from pyruvate	6	0	6	12	13929	1707	868	839	1.60e-03	1.00e+00	3.15e-05	2.94e-01	1.00e+00	7.45e-03	Predominantly down regulated
Time to maturity	Liver	GO:0006554	GO:0008150	lysine catabolic process	6	0	6	10	13931	1707	868	839	4.52e-04	1.00e+00	7.95e-06	1.39e-01	1.00e+00	2.47e-03	Predominantly down regulated
Time to maturity	Liver	GO:0010757	GO:0008150	negative regulation of plasminogen activation	3	3	0	4	13937	1707	868	839	6.66e-03	9.18e-04	1.00e+00	5.38e-01	2.67e-01	1.00e+00	Predominantly up regulated
Time to maturity	Liver	GO:0032432	GO:0005575	actin filament bundle	12	11	1	55	13886	1707	868	839	3.17e-02	4.89e-04	9.67e-01	1.00e+00	1.89e-01	1.00e+00	Predominantly up regulated
Time to maturity	Liver	GO:0031907	GO:0005575	microbody lumen	9	0	9	37	13904	1707	868	839	3.12e-02	1.00e+00	2.68e-04	1.00e+00	1.00e+00	4.22e-02	Predominantly down regulated
Time to maturity	Liver	GO:0044439	GO:0005575	peroxisomal part	16	0	16	69	13872	1707	868	839	8.08e-03	1.00e+00	2.41e-06	6.05e-01	1.00e+00	9.45e-04	Predominantly down regulated
Time to maturity	Liver	GO:0060205	GO:0005575	cytoplasmic membrane-bounded vesicle lumen	12	11	1	45	13896	1707	868	839	6.54e-03	7.34e-05	9.39e-01	5.38e-01	5.30e-02	1.00e+00	Predominantly up regulated
Time to maturity	Liver	GO:0005759	GO:0005575	mitochondrial matrix	51	14	37	274	13667	1707	868	839	1.39e-03	8.14e-01	3.18e-06	2.74e-01	1.00e+00	1.16e-03	Predominantly down regulated
Time to maturity	Liver	GO:0005740	GO:0005575	mitochondrial envelope	76	23	53	423	13518	1707	868	839	3.41e-04	7.80e-01	2.86e-07	1.19e-01	1.00e+00	1.46e-04	Up and down regulated
Time to maturity	Liver	GO:0045580	GO:0008150	regulation of T cell differentiation	14	12	2	60	13881	1707	868	839	1.21e-02	2.74e-04	8.84e-01	7.39e-01	1.24e-01	1.00e+00	Predominantly up regulated
Time to maturity	Liver	GO:0005730	GO:0005575	nucleolus	183	109	74	1286	12655	1707	868	839	1.39e-02	4.69e-04	6.80e-01	7.39e-01	1.89e-01	1.00e+00	Up and down regulated
Time to maturity	Liver	GO:0005782	GO:0005575	peroxisomal matrix	9	0	9	37	13904	1707	868	839	3.12e-02	1.00e+00	2.68e-04	1.00e+00	1.00e+00	4.22e-02	Predominantly down regulated
Time to maturity	Liver	GO:0005778	GO:0005575	peroxisomal membrane	9	0	9	40	13901	1707	868	839	4.92e-02	1.00e+00	5.00e-04	1.00e+00	1.00e+00	6.90e-02	Predominantly down regulated
Time to maturity	Liver	GO:0034774	GO:0005575	secretory granule lumen	12	11	1	45	13896	1707	868	839	6.54e-03	7.34e-05	9.39e-01	5.38e-01	5.30e-02	1.00e+00	Predominantly up regulated
Time to maturity	Liver	GO:0031091	GO:0005575	platelet alpha granule	15	13	2	56	13885	1707	868	839	2.39e-03	2.99e-05	8.59e-01	3.42e-01	3.32e-02	1.00e+00	Predominantly up regulated
Time to maturity	Liver	GO:0030062	GO:0005575	mitochondrial tricarboxylic acid cycle enzyme complex	5	1	4	7	13934	1707	868	839	4.64e-04	3.62e-01	3.94e-04	1.39e-01	1.00e+00	5.73e-02	Predominantly down regulated
Time to maturity	Liver	GO:0031966	GO:0005575	mitochondrial membrane	67	21	46	389	13552	1707	868	839	2.27e-03	7.83e-01	8.41e-06	3.33e-01	1.00e+00	2.53e-03	Up and down regulated
Time to maturity	Liver	GO:0031093	GO:0005575	platelet alpha granule lumen	12	11	1	45	13896	1707	868	839	6.54e-03	7.34e-05	9.39e-01	5.38e-01	5.30e-02	1.00e+00	Predominantly up regulated
Time to maturity	Liver	GO:0005743	GO:0005575	mitochondrial inner membrane	48	13	35	293	13648	1707	868	839	2.12e-02	9.26e-01	8.09e-05	8.92e-01	1.00e+00	1.68e-02	Predominantly down regulated
Maximum lifespan	Liver	GO:0071841	GO:0008150	cellular component organization or biogenesis at cellular level	318	166	152	2956	10985	1369	623	746	2.99e-02	5.37e-04	7.29e-01	9.49e-01	1.77e-01	1.00e+00	Up and down regulated
Maximum lifespan	Liver	GO:0044085	GO:0008150	cellular component biogenesis	188	99	89	1598	12343	1369	623	746	3.71e-03	4.16e-04	3.58e-01	4.04e-01	1.48e-01	1.00e+00	Up and down regulated
Maximum lifespan	Liver	GO:0016043	GO:0008150	cellular component organization	375	198	177	3502	10439	1369	623	746	2.30e-02	7.60e-05	8.28e-01	8.81e-01	4.36e-02	1.00e+00	Up and down regulated
Maximum lifespan	Liver	GO:0065008	GO:0008150	regulation of biological quality	245	128	117	2162	11779	1369	623	746	6.31e-03	3.61e-04	4.62e-01	5.16e-01	1.37e-01	1.00e+00	Up and down regulated
Maximum lifespan	Liver	GO:0006950	GO:0008150	response to stress	267	144	123	2527	11414	1369	623	746	8.84e-02	7.73e-04	8.94e-01	1.00e+00	2.22e-01	1.00e+00	Up and down regulated
Maximum lifespan	Liver	GO:0044237	GO:0008150	cellular metabolic process	669	293	376	6121	7820	1369	623	746	5.76e-05	5.89e-02	1.45e-04	2.87e-02	1.00e+00	3.38e-02	Up and down regulated
Maximum lifespan	Liver	GO:0001775	GO:0008150	cell activation	75	51	24	631	13310	1369	623	746	4.58e-02	2.90e-05	9.73e-01	1.00e+00	2.03e-02	1.00e+00	Up and down regulated
Maximum lifespan	Liver	GO:0006955	GO:0008150	immune response	83	58	25	756	13185	1369	623	746	1.50e-01	3.72e-05	9.98e-01	1.00e+00	2.43e-02	1.00e+00	Up and down regulated
Maximum lifespan	Liver	GO:0002252	GO:0008150	immune effector process	37	28	9	322	13619	1369	623	746	1.77e-01	6.01e-04	9.91e-01	1.00e+00	1.88e-01	1.00e+00	Predominantly up regulated
Maximum lifespan	Liver	GO:0044281	GO:0008150	small molecule metabolic process	270	87	183	2008	11933	1369	623	746	8.47e-09	6.43e-01	3.47e-14	5.34e-05	1.00e+00	1.31e-10	Up and down regulated
Maximum lifespan	Liver	GO:0009056	GO:0008150	catabolic process	214	74	140	1644	12297	1369	623	746	4.59e-06	4.92e-01	8.52e-09	3.48e-03	1.00e+00	1.15e-05	Up and down regulated
Maximum lifespan	Liver	GO:0055114	GO:0008150	oxidation-reduction process	85	21	64	694	13247	1369	623	746	1.84e-02	9.81e-01	1.30e-05	7.86e-01	1.00e+00	4.81e-03	Predominantly down regulated
Maximum lifespan	Liver	GO:0043228	GO:0005575	non-membrane-bounded organelle	306	171	135	2773	11168	1369	623	746	9.60e-03	2.02e-06	9.06e-01	5.56e-01	3.18e-03	1.00e+00	Up and down regulated
Maximum lifespan	Liver	GO:0043227	GO:0005575	membrane-bounded organelle	718	332	386	6461	7480	1369	623	746	1.11e-06	2.24e-04	1.36e-03	1.17e-03	1.03e-01	1.62e-01	Up and down regulated
Maximum lifespan	Liver	GO:0061134	GO:0003674	peptidase regulator activity	18	14	4	119	13822	1369	623	746	4.21e-02	8.50e-04	8.87e-01	1.00e+00	2.31e-01	1.00e+00	Predominantly up regulated
Maximum lifespan	Liver	GO:0048037	GO:0003674	cofactor binding	28	7	21	169	13772	1369	623	746	4.02e-03	6.35e-01	2.72e-04	4.09e-01	1.00e+00	5.10e-02	Predominantly down regulated
Maximum lifespan	Liver	GO:0036094	GO:0003674	small molecule binding	109	37	72	790	13151	1369	623	746	1.37e-04	4.07e-01	5.52e-06	5.46e-02	1.00e+00	2.61e-03	Up and down regulated
Maximum lifespan	Liver	GO:0031406	GO:0003674	carboxylic acid binding	20	2	18	139	13802	1369	623	746	5.25e-02	9.87e-01	4.41e-04	1.00e+00	1.00e+00	7.48e-02	Predominantly down regulated
Maximum lifespan	Liver	GO:0005515	GO:0003674	protein binding	697	343	354	6479	7462	1369	623	746	2.96e-04	6.91e-06	3.04e-01	9.35e-02	6.23e-03	1.00e+00	Up and down regulated
Maximum lifespan	Liver	GO:0016874	GO:0003674	ligase activity	43	8	35	337	13604	1369	623	746	4.44e-02	9.85e-01	1.32e-04	1.00e+00	1.00e+00	3.16e-02	Predominantly down regulated
Maximum lifespan	Liver	GO:0016491	GO:0003674	oxidoreductase activity	56	15	41	456	13485	1369	623	746	4.64e-02	9.17e-01	7.83e-04	1.00e+00	1.00e+00	1.08e-01	Predominantly down regulated
Maximum lifespan	Liver	GO:0071843	GO:0008150	cellular component biogenesis at cellular level	40	25	15	282	13659	1369	623	746	1.11e-02	8.78e-04	5.48e-01	6.15e-01	2.31e-01	1.00e+00	Up and down regulated
Maximum lifespan	Liver	GO:0071842	GO:0008150	cellular component organization at cellular level	306	159	147	2849	11092	1369	623	746	3.56e-02	9.79e-04	7.09e-01	1.00e+00	2.54e-01	1.00e+00	Up and down regulated
Maximum lifespan	Liver	GO:0010876	GO:0008150	lipid localization	29	7	22	185	13756	1369	623	746	7.64e-03	7.26e-01	3.67e-04	5.56e-01	1.00e+00	6.49e-02	Predominantly down regulated
Maximum lifespan	Liver	GO:0009611	GO:0008150	response to wounding	99	61	38	892	13049	1369	623	746	1.04e-01	5.60e-04	9.46e-01	1.00e+00	1.80e-01	1.00e+00	Up and down regulated
Maximum lifespan	Liver	GO:0006952	GO:0008150	defense response	89	57	32	812	13129	1369	623	746	1.44e-01	4.51e-04	9.77e-01	1.00e+00	1.58e-01	1.00e+00	Up and down regulated
Maximum lifespan	Liver	GO:0051186	GO:0008150	cofactor metabolic process	45	12	33	271	13670	1369	623	746	3.04e-04	5.55e-01	8.48e-06	9.44e-02	1.00e+00	3.69e-03	Predominantly down regulated
Maximum lifespan	Liver	GO:0046483	GO:0008150	heterocycle metabolic process	125	46	79	908	13033	1369	623	746	4.87e-05	2.05e-01	1.06e-05	2.49e-02	1.00e+00	4.20e-03	Up and down regulated
Maximum lifespan	Liver	GO:0042180	GO:0008150	cellular ketone metabolic process	126	26	100	813	13128	1369	623	746	9.87e-08	9.75e-01	1.78e-15	2.67e-04	1.00e+00	8.42e-12	Predominantly down regulated
Maximum lifespan	Liver	GO:0006091	GO:0008150	generation of precursor metabolites and energy	55	18	37	385	13556	1369	623	746	2.86e-03	4.56e-01	4.05e-04	3.58e-01	1.00e+00	7.02e-02	Up and down regulated
Maximum lifespan	Liver	GO:0006082	GO:0008150	organic acid metabolic process	126	24	102	796	13145	1369	623	746	2.87e-08	9.87e-01	5.36e-17	1.36e-04	1.00e+00	1.01e-12	Predominantly down regulated
Maximum lifespan	Liver	GO:0006790	GO:0008150	sulfur compound metabolic process	30	9	21	165	13776	1369	623	746	6.58e-04	3.18e-01	1.95e-04	1.48e-01	1.00e+00	4.18e-02	Up and down regulated
Maximum lifespan	Liver	GO:0002263	GO:0008150	cell activation involved in immune response	16	13	3	106	13835	1369	623	746	5.40e-02	8.71e-04	9.28e-01	1.00e+00	2.31e-01	1.00e+00	Predominantly up regulated
Maximum lifespan	Liver	GO:0018904	GO:0008150	organic ether metabolic process	21	1	20	126	13815	1369	623	746	1.09e-02	9.97e-01	1.14e-05	6.08e-01	1.00e+00	4.40e-03	Predominantly down regulated
Maximum lifespan	Liver	GO:0006629	GO:0008150	lipid metabolic process	119	29	90	918	13023	1369	623	746	8.40e-04	9.84e-01	1.14e-08	1.69e-01	1.00e+00	1.44e-05	Predominantly down regulated
Maximum lifespan	Liver	GO:0044283	GO:0008150	small molecule biosynthetic process	44	10	34	316	13625	1369	623	746	1.11e-02	9.04e-01	8.23e-05	6.12e-01	1.00e+00	2.16e-02	Predominantly down regulated
Maximum lifespan	Liver	GO:0044282	GO:0008150	small molecule catabolic process	41	4	37	208	13733	1369	623	746	1.06e-05	9.85e-01	8.67e-11	7.16e-03	1.00e+00	2.05e-07	Predominantly down regulated
Maximum lifespan	Liver	GO:0044248	GO:0008150	cellular catabolic process	195	64	131	1460	12481	1369	623	746	2.45e-06	5.86e-01	1.11e-09	2.21e-03	1.00e+00	2.10e-06	Up and down regulated
Maximum lifespan	Liver	GO:0009308	GO:0008150	amine metabolic process	80	21	59	554	13387	1369	623	746	2.59e-04	8.13e-01	3.01e-07	9.06e-02	1.00e+00	2.19e-04	Predominantly down regulated
Maximum lifespan	Liver	GO:0031090	GO:0005575	organelle membrane	164	53	111	1332	12609	1369	623	746	1.03e-03	8.36e-01	1.19e-06	1.86e-01	1.00e+00	7.24e-04	Up and down regulated
Maximum lifespan	Liver	GO:0071944	GO:0005575	cell periphery	302	161	141	2686	11255	1369	623	746	3.60e-03	2.38e-05	6.18e-01	3.96e-01	1.74e-02	1.00e+00	Up and down regulated
Maximum lifespan	Liver	GO:0031975	GO:0005575	envelope	90	30	60	677	13264	1369	623	746	1.68e-03	5.47e-01	7.68e-05	2.52e-01	1.00e+00	2.08e-02	Up and down regulated
Maximum lifespan	Liver	GO:0005622	GO:0005575	intracellular	896	420	476	8227	5714	1369	623	746	1.59e-07	6.13e-06	3.33e-03	3.77e-04	6.10e-03	2.62e-01	Up and down regulated
Maximum lifespan	Liver	GO:0016597	GO:0003674	amino acid binding	13	1	12	76	13865	1369	623	746	3.29e-02	9.69e-01	6.66e-04	9.84e-01	1.00e+00	9.69e-02	Predominantly down regulated
Maximum lifespan	Liver	GO:0000166	GO:0003674	nucleotide binding	99	36	63	706	13235	1369	623	746	1.53e-04	2.27e-01	4.14e-05	5.78e-02	1.00e+00	1.26e-02	Up and down regulated
Maximum lifespan	Liver	GO:0034185	GO:0003674	apolipoprotein binding	5	0	5	15	13926	1369	623	746	1.18e-02	1.00e+00	8.29e-04	6.35e-01	1.00e+00	1.10e-01	Predominantly down regulated
Maximum lifespan	Liver	GO:0008092	GO:0003674	cytoskeletal protein binding	49	35	14	441	13500	1369	623	746	1.97e-01	7.22e-04	9.90e-01	1.00e+00	2.17e-01	1.00e+00	Predominantly up regulated
Maximum lifespan	Liver	GO:0051188	GO:0008150	cofactor biosynthetic process	24	4	20	135	13806	1369	623	746	2.96e-03	8.59e-01	3.22e-05	3.61e-01	1.00e+00	1.05e-02	Predominantly down regulated
Maximum lifespan	Liver	GO:0006732	GO:0008150	coenzyme metabolic process	37	9	28	213	13728	1369	623	746	4.19e-04	6.16e-01	9.71e-06	1.13e-01	1.00e+00	3.99e-03	Predominantly down regulated
Maximum lifespan	Liver	GO:0072524	GO:0008150	pyridine-containing compound metabolic process	13	2	11	53	13888	1369	623	746	1.49e-03	6.92e-01	9.26e-05	2.32e-01	1.00e+00	2.31e-02	Predominantly down regulated
Maximum lifespan	Liver	GO:0043436	GO:0008150	oxoacid metabolic process	123	24	99	778	13163	1369	623	746	4.56e-08	9.82e-01	2.64e-16	1.44e-04	1.00e+00	1.66e-12	Predominantly down regulated
Maximum lifespan	Liver	GO:0002366	GO:0008150	leukocyte activation involved in immune response	16	13	3	106	13835	1369	623	746	5.40e-02	8.71e-04	9.28e-01	1.00e+00	2.31e-01	1.00e+00	Predominantly up regulated
Maximum lifespan	Liver	GO:0006662	GO:0008150	glycerol ether metabolic process	21	1	20	119	13822	1369	623	746	5.69e-03	9.96e-01	4.69e-06	4.92e-01	1.00e+00	2.40e-03	Predominantly down regulated
Maximum lifespan	Liver	GO:0044255	GO:0008150	cellular lipid metabolic process	93	21	72	706	13235	1369	623	746	1.88e-03	9.85e-01	8.08e-08	2.73e-01	1.00e+00	8.05e-05	Predominantly down regulated
Maximum lifespan	Liver	GO:0016042	GO:0008150	lipid catabolic process	32	5	27	168	13773	1369	623	746	1.86e-04	8.76e-01	2.70e-07	6.88e-02	1.00e+00	2.05e-04	Predominantly down regulated
Maximum lifespan	Liver	GO:0044262	GO:0008150	cellular carbohydrate metabolic process	67	37	30	476	13465	1369	623	746	1.56e-03	7.57e-04	1.99e-01	2.38e-01	2.20e-01	1.00e+00	Up and down regulated
Maximum lifespan	Liver	GO:0016053	GO:0008150	organic acid biosynthetic process	40	9	31	247	13694	1369	623	746	1.06e-03	7.80e-01	8.59e-06	1.87e-01	1.00e+00	3.69e-03	Predominantly down regulated
Maximum lifespan	Liver	GO:0016054	GO:0008150	organic acid catabolic process	39	3	36	180	13761	1369	623	746	1.60e-06	9.88e-01	4.64e-12	1.51e-03	1.00e+00	1.25e-08	Predominantly down regulated
Maximum lifespan	Liver	GO:0044106	GO:0008150	cellular amine metabolic process	76	19	57	476	13465	1369	623	746	1.29e-05	7.28e-01	8.29e-09	8.43e-03	1.00e+00	1.15e-05	Predominantly down regulated
Maximum lifespan	Liver	GO:0009310	GO:0008150	amine catabolic process	24	4	20	114	13827	1369	623	746	2.46e-04	7.56e-01	2.36e-06	8.79e-02	1.00e+00	1.40e-03	Predominantly down regulated
Maximum lifespan	Liver	GO:0031983	GO:0005575	vesicle lumen	12	11	1	48	13893	1369	623	746	1.87e-03	6.48e-06	9.29e-01	2.73e-01	6.13e-03	1.00e+00	Predominantly up regulated
Maximum lifespan	Liver	GO:0005886	GO:0005575	plasma membrane	289	154	135	2587	11354	1369	623	746	6.36e-03	5.55e-05	6.45e-01	5.18e-01	3.28e-02	1.00e+00	Up and down regulated
Maximum lifespan	Liver	GO:0044424	GO:0005575	intracellular part	888	414	474	8151	5790	1369	623	746	2.01e-07	1.74e-05	2.07e-03	4.12e-04	1.37e-02	2.11e-01	Up and down regulated
Maximum lifespan	Liver	GO:0072562	GO:0005575	blood microparticle	3	3	0	5	13936	1369	623	746	8.12e-03	8.30e-04	1.00e+00	5.56e-01	2.31e-01	1.00e+00	Predominantly up regulated
Maximum lifespan	Liver	GO:0050660	GO:0003674	flavin adenine dinucleotide binding	11	1	10	47	13894	1369	623	746	4.95e-03	8.84e-01	1.54e-04	4.44e-01	1.00e+00	3.44e-02	Predominantly down regulated
Maximum lifespan	Liver	GO:0032553	GO:0003674	ribonucleotide binding	82	26	56	579	13362	1369	623	746	4.07e-04	5.19e-01	1.18e-05	1.12e-01	1.00e+00	4.46e-03	Up and down regulated
Maximum lifespan	Liver	GO:0017076	GO:0003674	purine nucleotide binding	82	26	56	586	13355	1369	623	746	5.92e-04	5.45e-01	1.67e-05	1.38e-01	1.00e+00	5.97e-03	Up and down regulated
Maximum lifespan	Liver	GO:0003779	GO:0003674	actin binding	22	21	1	192	13749	1369	623	746	2.53e-01	1.39e-04	1.00e+00	1.00e+00	7.25e-02	1.00e+00	Predominantly up regulated
Maximum lifespan	Liver	GO:0005342	GO:0003674	organic acid transmembrane transporter activity	18	4	14	91	13850	1369	623	746	2.92e-03	5.85e-01	3.22e-04	3.58e-01	1.00e+00	5.91e-02	Predominantly down regulated
Maximum lifespan	Liver	GO:0003995	GO:0003674	acyl-CoA dehydrogenase activity	4	0	4	9	13932	1369	623	746	7.78e-03	1.00e+00	8.25e-04	5.56e-01	1.00e+00	1.10e-01	Predominantly down regulated
Maximum lifespan	Liver	GO:0007031	GO:0008150	peroxisome organization	8	0	8	36	13905	1369	623	746	2.12e-02	1.00e+00	5.14e-04	8.58e-01	1.00e+00	8.18e-02	Predominantly down regulated
Maximum lifespan	Liver	GO:0015849	GO:0008150	organic acid transport	35	10	25	194	13747	1369	623	746	2.85e-04	3.68e-01	4.03e-05	9.35e-02	1.00e+00	1.25e-02	Predominantly down regulated
Maximum lifespan	Liver	GO:0032940	GO:0008150	secretion by cell	73	46	27	606	13335	1369	623	746	3.77e-02	3.05e-04	8.64e-01	1.00e+00	1.28e-01	1.00e+00	Up and down regulated
Maximum lifespan	Liver	GO:0051592	GO:0008150	response to calcium ion	19	15	4	88	13853	1369	623	746	7.60e-04	7.33e-06	7.00e-01	1.67e-01	6.30e-03	1.00e+00	Predominantly up regulated
Maximum lifespan	Liver	GO:0009108	GO:0008150	coenzyme biosynthetic process	18	3	15	91	13850	1369	623	746	2.92e-03	7.79e-01	8.97e-05	3.58e-01	1.00e+00	2.29e-02	Predominantly down regulated
Maximum lifespan	Liver	GO:0006733	GO:0008150	oxidoreduction coenzyme metabolic process	16	4	12	67	13874	1369	623	746	6.10e-04	3.51e-01	2.00e-04	1.41e-01	1.00e+00	4.25e-02	Predominantly down regulated
Maximum lifespan	Liver	GO:0006084	GO:0008150	acetyl-CoA metabolic process	14	1	13	54	13887	1369	623	746	5.45e-04	9.16e-01	3.83e-06	1.32e-01	1.00e+00	2.07e-03	Predominantly down regulated
Maximum lifespan	Liver	GO:0055086	GO:0008150	nucleobase-containing small molecule metabolic process	110	45	65	784	13157	1369	623	746	6.44e-05	4.99e-02	2.68e-04	3.12e-02	1.00e+00	5.10e-02	Up and down regulated
Maximum lifespan	Liver	GO:0019752	GO:0008150	carboxylic acid metabolic process	123	24	99	778	13163	1369	623	746	4.56e-08	9.82e-01	2.64e-16	1.44e-04	1.00e+00	1.66e-12	Predominantly down regulated
Maximum lifespan	Liver	GO:0046504	GO:0008150	glycerol ether biosynthetic process	11	0	11	62	13879	1369	623	746	3.74e-02	1.00e+00	3.98e-04	1.00e+00	1.00e+00	6.97e-02	Predominantly down regulated
Maximum lifespan	Liver	GO:0046486	GO:0008150	glycerolipid metabolic process	37	4	33	260	13681	1369	623	746	1.36e-02	9.98e-01	3.46e-06	6.89e-01	1.00e+00	1.93e-03	Predominantly down regulated
Maximum lifespan	Liver	GO:0030258	GO:0008150	lipid modification	30	3	27	161	13780	1369	623	746	4.30e-04	9.77e-01	1.11e-07	1.13e-01	1.00e+00	1.05e-04	Predominantly down regulated
Maximum lifespan	Liver	GO:0006638	GO:0008150	neutral lipid metabolic process	19	1	18	112	13829	1369	623	746	1.25e-02	9.94e-01	2.61e-05	6.64e-01	1.00e+00	8.96e-03	Predominantly down regulated
Maximum lifespan	Liver	GO:0044242	GO:0008150	cellular lipid catabolic process	29	4	25	134	13807	1369	623	746	3.43e-05	8.55e-01	3.78e-08	1.91e-02	1.00e+00	4.46e-05	Predominantly down regulated
Maximum lifespan	Liver	GO:0005996	GO:0008150	monosaccharide metabolic process	50	31	19	253	13688	1369	623	746	1.09e-06	3.33e-07	8.56e-02	1.17e-03	9.72e-04	1.00e+00	Up and down regulated
Maximum lifespan	Liver	GO:0034637	GO:0008150	cellular carbohydrate biosynthetic process	25	16	9	142	13799	1369	623	746	2.80e-03	6.05e-04	3.50e-01	3.56e-01	1.88e-01	1.00e+00	Up and down regulated
Maximum lifespan	Liver	GO:0009309	GO:0008150	amine biosynthetic process	24	7	17	128	13813	1369	623	746	1.41e-03	3.48e-01	4.68e-04	2.25e-01	1.00e+00	7.70e-02	Predominantly down regulated
Maximum lifespan	Liver	GO:0043229	GO:0005575	intracellular organelle	768	362	406	7005	6936	1369	623	746	2.86e-06	3.43e-05	1.05e-02	2.46e-03	2.32e-02	5.80e-01	Up and down regulated
Maximum lifespan	Liver	GO:0005737	GO:0005575	cytoplasm	749	336	413	6577	7364	1369	623	746	2.50e-09	3.23e-04	2.54e-06	2.37e-05	1.33e-01	1.45e-03	Up and down regulated
Maximum lifespan	Liver	GO:0032555	GO:0003674	purine ribonucleotide binding	82	26	56	577	13364	1369	623	746	3.65e-04	5.12e-01	1.07e-05	1.05e-01	1.00e+00	4.20e-03	Up and down regulated
Maximum lifespan	Liver	GO:0030554	GO:0003674	adenyl nucleotide binding	65	18	47	448	13493	1369	623	746	8.38e-04	7.14e-01	7.45e-06	1.69e-01	1.00e+00	3.44e-03	Predominantly down regulated
Maximum lifespan	Liver	GO:0046943	GO:0003674	carboxylic acid transmembrane transporter activity	18	4	14	88	13853	1369	623	746	1.98e-03	5.58e-01	2.25e-04	2.86e-01	1.00e+00	4.52e-02	Predominantly down regulated
Maximum lifespan	Liver	GO:0051196	GO:0008150	regulation of coenzyme metabolic process	5	0	5	14	13927	1369	623	746	8.51e-03	1.00e+00	5.78e-04	5.56e-01	1.00e+00	8.73e-02	Predominantly down regulated
Maximum lifespan	Liver	GO:0046942	GO:0008150	carboxylic acid transport	35	10	25	191	13750	1369	623	746	2.09e-04	3.50e-01	3.10e-05	7.62e-02	1.00e+00	1.03e-02	Predominantly down regulated
Maximum lifespan	Liver	GO:0006887	GO:0008150	exocytosis	37	27	10	233	13708	1369	623	746	2.27e-03	5.56e-06	8.06e-01	3.09e-01	5.85e-03	1.00e+00	Predominantly up regulated
Maximum lifespan	Liver	GO:0010889	GO:0008150	regulation of sequestering of triglyceride	4	0	4	9	13932	1369	623	746	7.78e-03	1.00e+00	8.25e-04	5.56e-01	1.00e+00	1.10e-01	Predominantly down regulated
Maximum lifespan	Liver	GO:0001756	GO:0008150	somitogenesis	13	2	11	66	13875	1369	623	746	1.09e-02	8.01e-01	6.92e-04	6.08e-01	1.00e+00	9.70e-02	Predominantly down regulated
Maximum lifespan	Liver	GO:0006085	GO:0008150	acetyl-CoA biosynthetic process	6	0	6	17	13924	1369	623	746	4.24e-03	1.00e+00	1.71e-04	4.15e-01	1.00e+00	3.72e-02	Predominantly down regulated
Maximum lifespan	Liver	GO:0006753	GO:0008150	nucleoside phosphate metabolic process	103	42	61	730	13211	1369	623	746	8.85e-05	5.51e-02	3.36e-04	3.98e-02	1.00e+00	6.01e-02	Up and down regulated
Maximum lifespan	Liver	GO:0009226	GO:0008150	nucleotide-sugar biosynthetic process	4	4	0	9	13932	1369	623	746	7.78e-03	4.16e-04	1.00e+00	5.56e-01	1.48e-01	1.00e+00	Predominantly up regulated
Maximum lifespan	Liver	GO:0046395	GO:0008150	carboxylic acid catabolic process	39	3	36	180	13761	1369	623	746	1.60e-06	9.88e-01	4.64e-12	1.51e-03	1.00e+00	1.25e-08	Predominantly down regulated
Maximum lifespan	Liver	GO:0046394	GO:0008150	carboxylic acid biosynthetic process	40	9	31	247	13694	1369	623	746	1.06e-03	7.80e-01	8.59e-06	1.87e-01	1.00e+00	3.69e-03	Predominantly down regulated
Maximum lifespan	Liver	GO:0043648	GO:0008150	dicarboxylic acid metabolic process	13	2	11	58	13883	1369	623	746	3.51e-03	7.39e-01	2.17e-04	3.89e-01	1.00e+00	4.41e-02	Predominantly down regulated
Maximum lifespan	Liver	GO:0032787	GO:0008150	monocarboxylic acid metabolic process	61	9	52	367	13574	1369	623	746	2.74e-05	9.85e-01	1.02e-10	1.62e-02	1.00e+00	2.14e-07	Predominantly down regulated
Maximum lifespan	Liver	GO:0006520	GO:0008150	cellular amino acid metabolic process	64	15	49	404	13537	1369	623	746	7.80e-05	8.05e-01	6.41e-08	3.69e-02	1.00e+00	6.74e-05	Predominantly down regulated
Maximum lifespan	Liver	GO:0034440	GO:0008150	lipid oxidation	23	3	20	103	13838	1369	623	746	1.31e-04	8.45e-01	4.42e-07	5.41e-02	1.00e+00	2.99e-04	Predominantly down regulated
Maximum lifespan	Liver	GO:0046460	GO:0008150	neutral lipid biosynthetic process	10	0	10	56	13885	1369	623	746	4.42e-02	1.00e+00	6.87e-04	1.00e+00	1.00e+00	9.70e-02	Predominantly down regulated
Maximum lifespan	Liver	GO:0006639	GO:0008150	acylglycerol metabolic process	19	1	18	111	13830	1369	623	746	1.14e-02	9.94e-01	2.30e-05	6.26e-01	1.00e+00	8.06e-03	Predominantly down regulated
Maximum lifespan	Liver	GO:0046503	GO:0008150	glycerolipid catabolic process	10	2	8	33	13908	1369	623	746	9.03e-04	4.38e-01	2.72e-04	1.79e-01	1.00e+00	5.10e-02	Predominantly down regulated
Maximum lifespan	Liver	GO:0019318	GO:0008150	hexose metabolic process	45	28	17	212	13729	1369	623	746	4.77e-07	2.64e-07	6.27e-02	6.95e-04	9.72e-04	1.00e+00	Up and down regulated
Maximum lifespan	Liver	GO:0046365	GO:0008150	monosaccharide catabolic process	17	11	6	76	13865	1369	623	746	9.29e-04	5.28e-04	2.21e-01	1.79e-01	1.77e-01	1.00e+00	Up and down regulated
Maximum lifespan	Liver	GO:0046364	GO:0008150	monosaccharide biosynthetic process	17	12	5	82	13859	1369	623	746	2.24e-03	2.69e-04	4.49e-01	3.07e-01	1.16e-01	1.00e+00	Predominantly up regulated
Maximum lifespan	Liver	GO:0070647	GO:0008150	protein modification by small protein conjugation or removal	59	16	43	475	13466	1369	623	746	3.46e-02	9.07e-01	5.11e-04	1.00e+00	1.00e+00	8.18e-02	Predominantly down regulated
Maximum lifespan	Liver	GO:0042439	GO:0008150	ethanolamine-containing compound metabolic process	10	1	9	46	13895	1369	623	746	1.23e-02	8.78e-01	6.33e-04	6.58e-01	1.00e+00	9.28e-02	Predominantly down regulated
Maximum lifespan	Liver	GO:0042598	GO:0005575	vesicular fraction	31	8	23	204	13737	1369	623	746	9.31e-03	6.97e-01	5.86e-04	5.56e-01	1.00e+00	8.73e-02	Predominantly down regulated
Maximum lifespan	Liver	GO:0043232	GO:0005575	intracellular non-membrane-bounded organelle	306	171	135	2773	11168	1369	623	746	9.60e-03	2.02e-06	9.06e-01	5.56e-01	3.18e-03	1.00e+00	Up and down regulated
Maximum lifespan	Liver	GO:0043231	GO:0005575	intracellular membrane-bounded organelle	718	332	386	6447	7494	1369	623	746	7.52e-07	1.84e-04	1.13e-03	9.48e-04	8.94e-02	1.46e-01	Up and down regulated
Maximum lifespan	Liver	GO:0044444	GO:0005575	cytoplasmic part	631	270	361	5359	8582	1369	623	746	7.43e-10	5.95e-03	8.50e-09	1.41e-05	5.89e-01	1.15e-05	Up and down regulated
Maximum lifespan	Liver	GO:0035639	GO:0003674	purine ribonucleoside triphosphate binding	77	26	51	548	13393	1369	623	746	7.63e-04	4.05e-01	7.92e-05	1.67e-01	1.00e+00	2.11e-02	Up and down regulated
Maximum lifespan	Liver	GO:0032559	GO:0003674	adenyl ribonucleotide binding	65	18	47	442	13499	1369	623	746	5.85e-04	6.92e-01	5.19e-06	1.38e-01	1.00e+00	2.52e-03	Predominantly down regulated
Maximum lifespan	Liver	GO:0019783	GO:0003674	small conjugating protein-specific protease activity	10	1	9	47	13894	1369	623	746	1.43e-02	8.84e-01	7.46e-04	7.04e-01	1.00e+00	1.04e-01	Predominantly down regulated
Maximum lifespan	Liver	GO:0016212	GO:0003674	kynurenine-oxoglutarate transaminase activity	3	0	3	3	13938	1369	623	746	9.45e-04	1.00e+00	1.53e-04	1.79e-01	1.00e+00	3.44e-02	Predominantly down regulated
Maximum lifespan	Liver	GO:0010955	GO:0008150	negative regulation of protein processing	5	5	0	15	13926	1369	623	746	1.18e-02	3.62e-04	1.00e+00	6.35e-01	1.37e-01	1.00e+00	Predominantly up regulated
Maximum lifespan	Liver	GO:0006865	GO:0008150	amino acid transport	22	7	15	105	13836	1369	623	746	4.71e-04	1.90e-01	4.54e-04	1.20e-01	1.00e+00	7.61e-02	Up and down regulated
Maximum lifespan	Liver	GO:0002576	GO:0008150	platelet degranulation	16	14	2	75	13866	1369	623	746	2.19e-03	4.91e-06	9.16e-01	3.07e-01	5.81e-03	1.00e+00	Predominantly up regulated
Maximum lifespan	Liver	GO:0043201	GO:0008150	response to leucine	4	0	4	5	13936	1369	623	746	4.27e-04	1.00e+00	3.90e-05	1.13e-01	1.00e+00	1.23e-02	Predominantly down regulated
Maximum lifespan	Liver	GO:0009117	GO:0008150	nucleotide metabolic process	103	42	61	730	13211	1369	623	746	8.85e-05	5.51e-02	3.36e-04	3.98e-02	1.00e+00	6.01e-02	Up and down regulated
Maximum lifespan	Liver	GO:0072329	GO:0008150	monocarboxylic acid catabolic process	19	1	18	82	13859	1369	623	746	2.97e-04	9.77e-01	2.43e-07	9.35e-02	1.00e+00	2.05e-04	Predominantly down regulated
Maximum lifespan	Liver	GO:0009063	GO:0008150	cellular amino acid catabolic process	21	2	19	99	13842	1369	623	746	5.28e-04	9.40e-01	1.03e-06	1.31e-01	1.00e+00	6.51e-04	Predominantly down regulated
Maximum lifespan	Liver	GO:0008652	GO:0008150	cellular amino acid biosynthetic process	20	5	15	95	13846	1369	623	746	7.84e-04	4.20e-01	1.48e-04	1.69e-01	1.00e+00	3.41e-02	Predominantly down regulated
Maximum lifespan	Liver	GO:0006103	GO:0008150	2-oxoglutarate metabolic process	6	0	6	20	13921	1369	623	746	1.03e-02	1.00e+00	4.67e-04	5.83e-01	1.00e+00	7.70e-02	Predominantly down regulated
Maximum lifespan	Liver	GO:0006631	GO:0008150	fatty acid metabolic process	43	8	35	255	13686	1369	623	746	2.92e-04	8.88e-01	2.71e-07	9.35e-02	1.00e+00	2.05e-04	Predominantly down regulated
Maximum lifespan	Liver	GO:0006090	GO:0008150	pyruvate metabolic process	7	0	7	29	13912	1369	623	746	1.96e-02	1.00e+00	6.77e-04	8.18e-01	1.00e+00	9.70e-02	Predominantly down regulated
Maximum lifespan	Liver	GO:0009069	GO:0008150	serine family amino acid metabolic process	9	1	8	32	13909	1369	623	746	2.88e-03	7.69e-01	2.16e-04	3.58e-01	1.00e+00	4.41e-02	Predominantly down regulated
Maximum lifespan	Liver	GO:0006575	GO:0008150	cellular modified amino acid metabolic process	26	8	18	123	13818	1369	623	746	1.29e-04	1.85e-01	9.28e-05	5.41e-02	1.00e+00	2.31e-02	Up and down regulated
Maximum lifespan	Liver	GO:0046463	GO:0008150	acylglycerol biosynthetic process	10	0	10	56	13885	1369	623	746	4.42e-02	1.00e+00	6.87e-04	1.00e+00	1.00e+00	9.70e-02	Predominantly down regulated
Maximum lifespan	Liver	GO:0006641	GO:0008150	triglyceride metabolic process	17	1	16	101	13840	1369	623	746	1.88e-02	9.90e-01	8.63e-05	7.99e-01	1.00e+00	2.24e-02	Predominantly down regulated
Maximum lifespan	Liver	GO:0006013	GO:0008150	mannose metabolic process	5	5	0	13	13928	1369	623	746	5.95e-03	1.67e-04	1.00e+00	4.96e-01	8.33e-02	1.00e+00	Predominantly up regulated
Maximum lifespan	Liver	GO:0006006	GO:0008150	glucose metabolic process	37	20	17	184	13757	1369	623	746	1.77e-05	2.16e-04	1.99e-02	1.08e-02	1.02e-01	8.48e-01	Up and down regulated
Maximum lifespan	Liver	GO:0019320	GO:0008150	hexose catabolic process	17	11	6	70	13871	1369	623	746	3.37e-04	2.54e-04	1.71e-01	1.01e-01	1.12e-01	1.00e+00	Up and down regulated
Maximum lifespan	Liver	GO:0019319	GO:0008150	hexose biosynthetic process	15	10	5	67	13874	1369	623	746	1.80e-03	7.33e-04	2.88e-01	2.66e-01	2.17e-01	1.00e+00	Up and down regulated
Maximum lifespan	Liver	GO:0005792	GO:0005575	microsome	31	8	23	200	13741	1369	623	746	7.02e-03	6.76e-01	4.43e-04	5.56e-01	1.00e+00	7.48e-02	Predominantly down regulated
Maximum lifespan	Liver	GO:0031967	GO:0005575	organelle envelope	90	30	60	669	13272	1369	623	746	1.17e-03	5.20e-01	5.48e-05	1.99e-01	1.00e+00	1.60e-02	Up and down regulated
Maximum lifespan	Liver	GO:0005856	GO:0005575	cytoskeleton	131	79	52	1157	12784	1369	623	746	4.27e-02	8.74e-05	9.25e-01	1.00e+00	4.86e-02	1.00e+00	Up and down regulated
Maximum lifespan	Liver	GO:0005634	GO:0005575	nucleus	396	212	184	3886	10055	1369	623	746	1.89e-01	3.37e-04	9.81e-01	1.00e+00	1.35e-01	1.00e+00	Up and down regulated
Maximum lifespan	Liver	GO:0042579	GO:0005575	microbody	20	1	19	128	13813	1369	623	746	2.46e-02	9.97e-01	4.90e-05	8.81e-01	1.00e+00	1.45e-02	Predominantly down regulated
Maximum lifespan	Liver	GO:0005768	GO:0005575	endosome	51	15	36	385	13556	1369	623	746	1.65e-02	7.44e-01	7.99e-04	7.46e-01	1.00e+00	1.10e-01	Predominantly down regulated
Maximum lifespan	Liver	GO:0005739	GO:0005575	mitochondrion	170	52	118	1394	12547	1369	623	746	1.28e-03	9.33e-01	2.25e-07	2.11e-01	1.00e+00	2.03e-04	Up and down regulated
Maximum lifespan	Liver	GO:0080008	GO:0005575	CUL4-RING ubiquitin ligase complex	8	1	7	29	13912	1369	623	746	5.55e-03	7.35e-01	6.77e-04	4.81e-01	1.00e+00	9.70e-02	Predominantly down regulated
Maximum lifespan	Liver	GO:0005524	GO:0003674	ATP binding	61	18	43	422	13519	1369	623	746	1.31e-03	6.16e-01	3.67e-05	2.12e-01	1.00e+00	1.18e-02	Predominantly down regulated
Maximum lifespan	Liver	GO:0004843	GO:0003674	ubiquitin-specific protease activity	10	1	9	41	13900	1369	623	746	5.30e-03	8.47e-01	2.56e-04	4.67e-01	1.00e+00	4.94e-02	Predominantly down regulated
Maximum lifespan	Liver	GO:0015807	GO:0008150	L-amino acid transport	11	3	8	35	13906	1369	623	746	3.55e-04	2.05e-01	4.20e-04	1.05e-01	1.00e+00	7.22e-02	Predominantly down regulated
Maximum lifespan	Liver	GO:0097186	GO:0008150	amelogenesis	3	0	3	4	13937	1369	623	746	3.50e-03	1.00e+00	5.86e-04	3.89e-01	1.00e+00	8.73e-02	Predominantly down regulated
Maximum lifespan	Liver	GO:0043633	GO:0008150	polyadenylation-dependent RNA catabolic process	4	0	4	8	13933	1369	623	746	4.69e-03	1.00e+00	4.79e-04	4.28e-01	1.00e+00	7.74e-02	Predominantly down regulated
Maximum lifespan	Liver	GO:0019362	GO:0008150	pyridine nucleotide metabolic process	13	2	11	52	13889	1369	623	746	1.23e-03	6.82e-01	7.70e-05	2.04e-01	1.00e+00	2.08e-02	Predominantly down regulated
Maximum lifespan	Liver	GO:0009062	GO:0008150	fatty acid catabolic process	18	1	17	77	13864	1369	623	746	3.78e-04	9.71e-01	4.81e-07	1.07e-01	1.00e+00	3.13e-04	Predominantly down regulated
Maximum lifespan	Liver	GO:0019395	GO:0008150	fatty acid oxidation	23	3	20	101	13840	1369	623	746	9.53e-05	8.35e-01	3.17e-07	4.19e-02	1.00e+00	2.22e-04	Predominantly down regulated
Maximum lifespan	Liver	GO:0009106	GO:0008150	lipoate metabolic process	3	0	3	4	13937	1369	623	746	3.50e-03	1.00e+00	5.86e-04	3.89e-01	1.00e+00	8.73e-02	Predominantly down regulated
Maximum lifespan	Liver	GO:0000038	GO:0008150	very long-chain fatty acid metabolic process	7	0	7	23	13918	1369	623	746	5.18e-03	1.00e+00	1.41e-04	4.58e-01	1.00e+00	3.33e-02	Predominantly down regulated
Maximum lifespan	Liver	GO:0006086	GO:0008150	acetyl-CoA biosynthetic process from pyruvate	5	0	5	12	13929	1369	623	746	3.98e-03	1.00e+00	2.50e-04	4.07e-01	1.00e+00	4.88e-02	Predominantly down regulated
Maximum lifespan	Liver	GO:0006534	GO:0008150	cysteine metabolic process	4	0	4	7	13934	1369	623	746	2.54e-03	1.00e+00	2.50e-04	3.27e-01	1.00e+00	4.88e-02	Predominantly down regulated
Maximum lifespan	Liver	GO:0009068	GO:0008150	aspartate family amino acid catabolic process	6	0	6	17	13924	1369	623	746	4.24e-03	1.00e+00	1.71e-04	4.15e-01	1.00e+00	3.72e-02	Predominantly down regulated
Maximum lifespan	Liver	GO:0006553	GO:0008150	lysine metabolic process	6	0	6	12	13929	1369	623	746	4.86e-04	1.00e+00	1.61e-05	1.23e-01	1.00e+00	5.86e-03	Predominantly down regulated
Maximum lifespan	Liver	GO:0006536	GO:0008150	glutamate metabolic process	6	0	6	21	13920	1369	623	746	1.32e-02	1.00e+00	6.24e-04	6.78e-01	1.00e+00	9.23e-02	Predominantly down regulated
Maximum lifespan	Liver	GO:0070189	GO:0008150	kynurenine metabolic process	4	0	4	8	13933	1369	623	746	4.69e-03	1.00e+00	4.79e-04	4.28e-01	1.00e+00	7.74e-02	Predominantly down regulated
Maximum lifespan	Liver	GO:0010755	GO:0008150	regulation of plasminogen activation	4	4	0	8	13933	1369	623	746	4.69e-03	2.39e-04	1.00e+00	4.28e-01	1.08e-01	1.00e+00	Predominantly up regulated
Maximum lifespan	Liver	GO:0019673	GO:0008150	GDP-mannose metabolic process	5	5	0	9	13932	1369	623	746	8.14e-04	1.90e-05	1.00e+00	1.69e-01	1.44e-02	1.00e+00	Predominantly up regulated
Maximum lifespan	Liver	GO:0019866	GO:0005575	organelle inner membrane	44	12	32	311	13630	1369	623	746	8.43e-03	7.40e-01	2.99e-04	5.56e-01	1.00e+00	5.54e-02	Predominantly down regulated
Maximum lifespan	Liver	GO:0044438	GO:0005575	microbody part	13	0	13	69	13872	1369	623	746	1.57e-02	1.00e+00	6.35e-05	7.26e-01	1.00e+00	1.77e-02	Predominantly down regulated
Maximum lifespan	Liver	GO:0031903	GO:0005575	microbody membrane	9	0	9	40	13901	1369	623	746	1.37e-02	1.00e+00	2.09e-04	6.92e-01	1.00e+00	4.35e-02	Predominantly down regulated
Maximum lifespan	Liver	GO:0005777	GO:0005575	peroxisome	20	1	19	128	13813	1369	623	746	2.46e-02	9.97e-01	4.90e-05	8.81e-01	1.00e+00	1.45e-02	Predominantly down regulated
Maximum lifespan	Liver	GO:0044429	GO:0005575	mitochondrial part	96	29	67	634	13307	1369	623	746	9.55e-06	4.76e-01	6.12e-08	6.69e-03	1.00e+00	6.74e-05	Up and down regulated
Maximum lifespan	Liver	GO:0015183	GO:0003674	L-aspartate transmembrane transporter activity	3	0	3	4	13937	1369	623	746	3.50e-03	1.00e+00	5.86e-04	3.89e-01	1.00e+00	8.73e-02	Predominantly down regulated
Maximum lifespan	Liver	GO:0005313	GO:0003674	L-glutamate transmembrane transporter activity	5	1	4	9	13932	1369	623	746	8.14e-04	3.37e-01	8.25e-04	1.69e-01	1.00e+00	1.10e-01	Predominantly down regulated
Maximum lifespan	Liver	GO:0060452	GO:0008150	positive regulation of cardiac muscle contraction	3	3	0	5	13936	1369	623	746	8.12e-03	8.30e-04	1.00e+00	5.56e-01	2.31e-01	1.00e+00	Predominantly up regulated
Maximum lifespan	Liver	GO:0070166	GO:0008150	enamel mineralization	3	0	3	4	13937	1369	623	746	3.50e-03	1.00e+00	5.86e-04	3.89e-01	1.00e+00	8.73e-02	Predominantly down regulated
Maximum lifespan	Liver	GO:0046496	GO:0008150	nicotinamide nucleotide metabolic process	13	2	11	51	13890	1369	623	746	1.01e-03	6.72e-01	6.38e-05	1.85e-01	1.00e+00	1.77e-02	Predominantly down regulated
Maximum lifespan	Liver	GO:0006635	GO:0008150	fatty acid beta-oxidation	15	1	14	67	13874	1369	623	746	1.80e-03	9.54e-01	9.69e-06	2.66e-01	1.00e+00	3.99e-03	Predominantly down regulated
Maximum lifespan	Liver	GO:0001561	GO:0008150	fatty acid alpha-oxidation	4	0	4	6	13935	1369	623	746	1.18e-03	1.00e+00	1.12e-04	1.99e-01	1.00e+00	2.71e-02	Predominantly down regulated
Maximum lifespan	Liver	GO:0010510	GO:0008150	regulation of acetyl-CoA biosynthetic process from pyruvate	5	0	5	12	13929	1369	623	746	3.98e-03	1.00e+00	2.50e-04	4.07e-01	1.00e+00	4.88e-02	Predominantly down regulated
Maximum lifespan	Liver	GO:0006554	GO:0008150	lysine catabolic process	6	0	6	10	13931	1369	623	746	1.31e-04	1.00e+00	4.02e-06	5.41e-02	1.00e+00	2.11e-03	Predominantly down regulated
Maximum lifespan	Liver	GO:0010757	GO:0008150	negative regulation of plasminogen activation	3	3	0	4	13937	1369	623	746	3.50e-03	3.43e-04	1.00e+00	3.89e-01	1.35e-01	1.00e+00	Predominantly up regulated
Maximum lifespan	Liver	GO:0032432	GO:0005575	actin filament bundle	11	10	1	55	13886	1369	623	746	1.65e-02	1.40e-04	9.52e-01	7.46e-01	7.25e-02	1.00e+00	Predominantly up regulated
Maximum lifespan	Liver	GO:0044439	GO:0005575	peroxisomal part	13	0	13	69	13872	1369	623	746	1.57e-02	1.00e+00	6.35e-05	7.26e-01	1.00e+00	1.77e-02	Predominantly down regulated
Maximum lifespan	Liver	GO:0060205	GO:0005575	cytoplasmic membrane-bounded vesicle lumen	12	11	1	45	13896	1369	623	746	1.02e-03	3.29e-06	9.16e-01	1.85e-01	4.15e-03	1.00e+00	Predominantly up regulated
Maximum lifespan	Liver	GO:0030141	GO:0005575	secretory granule	31	21	10	216	13725	1369	623	746	2.01e-02	6.89e-04	7.26e-01	8.35e-01	2.10e-01	1.00e+00	Up and down regulated
Maximum lifespan	Liver	GO:0005759	GO:0005575	mitochondrial matrix	43	11	32	274	13667	1369	623	746	1.34e-03	6.85e-01	2.71e-05	2.14e-01	1.00e+00	9.15e-03	Predominantly down regulated
Maximum lifespan	Liver	GO:0005740	GO:0005575	mitochondrial envelope	68	19	49	423	13518	1369	623	746	2.93e-05	5.25e-01	2.66e-07	1.68e-02	1.00e+00	2.05e-04	Predominantly down regulated
Maximum lifespan	Liver	GO:0001725	GO:0005575	stress fiber	10	9	1	51	13890	1369	623	746	2.47e-02	3.79e-04	9.40e-01	8.81e-01	1.41e-01	1.00e+00	Predominantly up regulated
Maximum lifespan	Liver	GO:0005730	GO:0005575	nucleolus	146	85	61	1286	12655	1369	623	746	3.11e-02	1.42e-04	8.61e-01	9.75e-01	7.25e-02	1.00e+00	Up and down regulated
Maximum lifespan	Liver	GO:0005778	GO:0005575	peroxisomal membrane	9	0	9	40	13901	1369	623	746	1.37e-02	1.00e+00	2.09e-04	6.92e-01	1.00e+00	4.35e-02	Predominantly down regulated
Maximum lifespan	Liver	GO:0034774	GO:0005575	secretory granule lumen	12	11	1	45	13896	1369	623	746	1.02e-03	3.29e-06	9.16e-01	1.85e-01	4.15e-03	1.00e+00	Predominantly up regulated
Maximum lifespan	Liver	GO:0031091	GO:0005575	platelet alpha granule	14	12	2	56	13885	1369	623	746	8.09e-04	5.23e-06	8.09e-01	1.69e-01	5.82e-03	1.00e+00	Predominantly up regulated
Maximum lifespan	Liver	GO:0031966	GO:0005575	mitochondrial membrane	60	17	43	389	13552	1369	623	746	2.70e-04	5.74e-01	4.92e-06	9.30e-02	1.00e+00	2.45e-03	Predominantly down regulated
Maximum lifespan	Liver	GO:0046034	GO:0008150	ATP metabolic process	24	6	18	136	13805	1369	623	746	3.26e-03	5.71e-01	3.37e-04	3.89e-01	1.00e+00	6.01e-02	Predominantly down regulated
Maximum lifespan	Liver	GO:0031231	GO:0005575	intrinsic to peroxisomal membrane	5	0	5	14	13927	1369	623	746	8.51e-03	1.00e+00	5.78e-04	5.56e-01	1.00e+00	8.73e-02	Predominantly down regulated
Maximum lifespan	Liver	GO:0031093	GO:0005575	platelet alpha granule lumen	12	11	1	45	13896	1369	623	746	1.02e-03	3.29e-06	9.16e-01	1.85e-01	4.15e-03	1.00e+00	Predominantly up regulated
Maximum lifespan	Liver	GO:0005743	GO:0005575	mitochondrial inner membrane	43	11	32	293	13648	1369	623	746	4.81e-03	7.65e-01	9.98e-05	4.33e-01	1.00e+00	2.45e-02	Predominantly down regulated
Maximum lifespan	Liver	GO:0005779	GO:0005575	integral to peroxisomal membrane	5	0	5	14	13927	1369	623	746	8.51e-03	1.00e+00	5.78e-04	5.56e-01	1.00e+00	8.73e-02	Predominantly down regulated
Oxygen consumption	Liver	GO:0071841	GO:0008150	cellular component organization or biogenesis at cellular level	125	57	68	2956	10985	501	275	226	2.25e-02	6.01e-01	9.85e-04	1.00e+00	1.00e+00	3.21e-01	Up and down regulated
Oxygen consumption	Liver	GO:0009605	GO:0008150	response to external stimulus	54	17	37	1307	12634	501	275	226	1.54e-01	9.79e-01	5.57e-04	1.00e+00	1.00e+00	2.35e-01	Up and down regulated
Oxygen consumption	Liver	GO:0044237	GO:0008150	cellular metabolic process	259	152	107	6121	7820	501	275	226	2.16e-04	8.57e-05	1.63e-01	1.20e-01	3.69e-02	1.00e+00	Up and down regulated
Oxygen consumption	Liver	GO:0030029	GO:0008150	actin filament-based process	21	3	18	424	13517	501	275	226	8.61e-02	9.91e-01	1.92e-04	1.00e+00	1.00e+00	1.43e-01	Predominantly down regulated
Oxygen consumption	Liver	GO:0001775	GO:0008150	cell activation	35	5	30	631	13310	501	275	226	7.23e-03	9.95e-01	1.16e-07	8.45e-01	1.00e+00	2.05e-03	Predominantly down regulated
Oxygen consumption	Liver	GO:0006955	GO:0008150	immune response	35	8	27	756	13185	501	275	226	7.42e-02	9.84e-01	9.58e-05	1.00e+00	1.00e+00	1.19e-01	Predominantly down regulated
Oxygen consumption	Liver	GO:0044281	GO:0008150	small molecule metabolic process	110	80	30	2008	11933	501	275	226	2.34e-06	1.80e-10	7.15e-01	7.74e-03	6.80e-07	1.00e+00	Predominantly up regulated
Oxygen consumption	Liver	GO:0009056	GO:0008150	catabolic process	79	52	27	1644	12297	501	275	226	4.08e-03	3.61e-04	5.02e-01	6.95e-01	1.08e-01	1.00e+00	Up and down regulated
Oxygen consumption	Liver	GO:0055114	GO:0008150	oxidation-reduction process	37	31	6	694	13247	501	275	226	1.07e-02	1.80e-05	9.72e-01	9.45e-01	1.00e-02	1.00e+00	Predominantly up regulated
Oxygen consumption	Liver	GO:0048037	GO:0003674	cofactor binding	14	12	2	169	13772	501	275	226	3.15e-03	1.33e-04	7.63e-01	6.55e-01	4.75e-02	1.00e+00	Predominantly up regulated
Oxygen consumption	Liver	GO:0043498	GO:0003674	cell surface binding	9	1	8	53	13888	501	275	226	1.01e-04	6.53e-01	1.99e-06	7.05e-02	1.00e+00	5.39e-03	Predominantly down regulated
Oxygen consumption	Liver	GO:0031406	GO:0003674	carboxylic acid binding	11	10	1	139	13802	501	275	226	1.16e-02	4.32e-04	8.98e-01	9.45e-01	1.13e-01	1.00e+00	Predominantly up regulated
Oxygen consumption	Liver	GO:0048518	GO:0008150	positive regulation of biological process	122	52	70	3048	10893	501	275	226	9.50e-02	9.00e-01	8.38e-04	1.00e+00	1.00e+00	2.83e-01	Up and down regulated
Oxygen consumption	Liver	GO:0042330	GO:0008150	taxis	24	4	20	516	13425	501	275	226	1.18e-01	9.92e-01	2.84e-04	1.00e+00	1.00e+00	1.63e-01	Predominantly down regulated
Oxygen consumption	Liver	GO:0009611	GO:0008150	response to wounding	42	12	30	892	13049	501	275	226	4.36e-02	9.42e-01	1.13e-04	1.00e+00	1.00e+00	1.19e-01	Predominantly down regulated
Oxygen consumption	Liver	GO:0009653	GO:0008150	anatomical structure morphogenesis	78	27	51	2051	11890	501	275	226	3.09e-01	9.94e-01	9.75e-04	1.00e+00	1.00e+00	3.21e-01	Up and down regulated
Oxygen consumption	Liver	GO:0042180	GO:0008150	cellular ketone metabolic process	56	47	9	813	13128	501	275	226	1.96e-06	2.19e-11	9.16e-01	7.74e-03	1.03e-07	1.00e+00	Predominantly up regulated
Oxygen consumption	Liver	GO:0006082	GO:0008150	organic acid metabolic process	57	48	9	796	13145	501	275	226	4.53e-07	2.86e-12	9.04e-01	6.92e-03	5.42e-08	1.00e+00	Predominantly up regulated
Oxygen consumption	Liver	GO:0045321	GO:0008150	leukocyte activation	22	3	19	448	13493	501	275	226	8.61e-02	9.94e-01	1.29e-04	1.00e+00	1.00e+00	1.22e-01	Predominantly down regulated
Oxygen consumption	Liver	GO:0018904	GO:0008150	organic ether metabolic process	10	9	1	126	13815	501	275	226	1.54e-02	8.74e-04	8.74e-01	1.00e+00	1.88e-01	1.00e+00	Predominantly up regulated
Oxygen consumption	Liver	GO:0006629	GO:0008150	lipid metabolic process	51	39	12	918	13023	501	275	226	1.24e-03	4.50e-06	8.18e-01	3.48e-01	3.06e-03	1.00e+00	Predominantly up regulated
Oxygen consumption	Liver	GO:0044283	GO:0008150	small molecule biosynthetic process	25	20	5	316	13625	501	275	226	1.92e-04	4.69e-06	5.85e-01	1.10e-01	3.06e-03	1.00e+00	Predominantly up regulated
Oxygen consumption	Liver	GO:0044282	GO:0008150	small molecule catabolic process	21	20	1	208	13733	501	275	226	1.96e-05	5.30e-09	9.67e-01	3.28e-02	1.25e-05	1.00e+00	Predominantly up regulated
Oxygen consumption	Liver	GO:0044248	GO:0008150	cellular catabolic process	72	50	22	1460	12481	501	275	226	3.27e-03	6.96e-05	6.75e-01	6.56e-01	3.21e-02	1.00e+00	Up and down regulated
Oxygen consumption	Liver	GO:0031090	GO:0005575	organelle membrane	65	52	13	1332	12609	501	275	226	6.56e-03	1.18e-06	9.86e-01	8.45e-01	1.32e-03	1.00e+00	Predominantly up regulated
Oxygen consumption	Liver	GO:0071944	GO:0005575	cell periphery	129	59	70	2686	11255	501	275	226	1.79e-04	1.96e-01	1.52e-05	1.08e-01	1.00e+00	2.87e-02	Up and down regulated
Oxygen consumption	Liver	GO:0031975	GO:0005575	envelope	37	32	5	677	13264	501	275	226	7.34e-03	4.11e-06	9.87e-01	8.45e-01	3.06e-03	1.00e+00	Predominantly up regulated
Oxygen consumption	Liver	GO:0009986	GO:0005575	cell surface	26	7	19	453	13488	501	275	226	1.29e-02	7.95e-01	1.49e-04	9.65e-01	1.00e+00	1.30e-01	Predominantly down regulated
Oxygen consumption	Liver	GO:0005615	GO:0005575	extracellular space	26	5	21	575	13366	501	275	226	1.35e-01	9.90e-01	4.42e-04	1.00e+00	1.00e+00	1.99e-01	Predominantly down regulated
Oxygen consumption	Liver	GO:0043499	GO:0003674	eukaryotic cell surface binding	7	1	6	27	13914	501	275	226	3.52e-05	4.16e-01	3.78e-06	3.70e-02	1.00e+00	7.95e-03	Predominantly down regulated
Oxygen consumption	Liver	GO:0030030	GO:0008150	cell projection organization	35	7	28	869	13072	501	275	226	2.64e-01	9.99e-01	3.91e-04	1.00e+00	1.00e+00	1.96e-01	Predominantly down regulated
Oxygen consumption	Liver	GO:0051129	GO:0008150	negative regulation of cellular component organization	19	5	14	308	13633	501	275	226	1.58e-02	7.31e-01	5.09e-04	1.00e+00	1.00e+00	2.24e-01	Predominantly down regulated
Oxygen consumption	Liver	GO:0016477	GO:0008150	cell migration	36	10	26	784	13157	501	275	226	7.76e-02	9.50e-01	4.14e-04	1.00e+00	1.00e+00	1.96e-01	Predominantly down regulated
Oxygen consumption	Liver	GO:0060151	GO:0008150	peroxisome localization	2	2	0	2	13939	501	275	226	1.29e-03	3.88e-04	1.00e+00	3.48e-01	1.08e-01	1.00e+00	Predominantly up regulated
Oxygen consumption	Liver	GO:0006935	GO:0008150	chemotaxis	23	3	20	503	13438	501	275	226	1.41e-01	9.98e-01	2.03e-04	1.00e+00	1.00e+00	1.43e-01	Predominantly down regulated
Oxygen consumption	Liver	GO:0042060	GO:0008150	wound healing	31	9	22	543	13398	501	275	226	7.52e-03	7.49e-01	7.39e-05	8.57e-01	1.00e+00	9.98e-02	Predominantly down regulated
Oxygen consumption	Liver	GO:0032989	GO:0008150	cellular component morphogenesis	41	11	30	988	12953	501	275	226	1.86e-01	9.89e-01	6.44e-04	1.00e+00	1.00e+00	2.57e-01	Predominantly down regulated
Oxygen consumption	Liver	GO:0072524	GO:0008150	pyridine-containing compound metabolic process	7	6	1	53	13888	501	275	226	2.73e-03	5.88e-04	5.80e-01	5.81e-01	1.37e-01	1.00e+00	Predominantly up regulated
Oxygen consumption	Liver	GO:0043436	GO:0008150	oxoacid metabolic process	55	46	9	778	13163	501	275	226	1.10e-06	1.72e-11	8.90e-01	6.92e-03	1.03e-07	1.00e+00	Predominantly up regulated
Oxygen consumption	Liver	GO:0006662	GO:0008150	glycerol ether metabolic process	10	9	1	119	13822	501	275	226	1.06e-02	5.79e-04	8.58e-01	9.45e-01	1.37e-01	1.00e+00	Predominantly up regulated
Oxygen consumption	Liver	GO:0044255	GO:0008150	cellular lipid metabolic process	43	34	9	706	13235	501	275	226	4.96e-04	1.32e-06	8.14e-01	2.18e-01	1.39e-03	1.00e+00	Predominantly up regulated
Oxygen consumption	Liver	GO:0016042	GO:0008150	lipid catabolic process	13	12	1	168	13773	501	275	226	7.66e-03	1.26e-04	9.37e-01	8.67e-01	4.62e-02	1.00e+00	Predominantly up regulated
Oxygen consumption	Liver	GO:0016053	GO:0008150	organic acid biosynthetic process	23	18	5	247	13694	501	275	226	2.95e-05	1.99e-06	3.72e-01	3.28e-02	1.79e-03	1.00e+00	Predominantly up regulated
Oxygen consumption	Liver	GO:0016054	GO:0008150	organic acid catabolic process	20	19	1	180	13761	501	275	226	7.46e-06	2.74e-09	9.48e-01	1.68e-02	7.41e-06	1.00e+00	Predominantly up regulated
Oxygen consumption	Liver	GO:0009310	GO:0008150	amine catabolic process	15	13	2	114	13827	501	275	226	1.38e-05	3.78e-07	5.54e-01	2.61e-02	5.51e-04	1.00e+00	Predominantly up regulated
Oxygen consumption	Liver	GO:0031983	GO:0005575	vesicle lumen	9	1	8	48	13893	501	275	226	4.47e-05	6.16e-01	9.10e-07	4.16e-02	1.00e+00	2.87e-03	Predominantly down regulated
Oxygen consumption	Liver	GO:0005886	GO:0005575	plasma membrane	122	57	65	2587	11354	501	275	226	6.00e-04	1.95e-01	1.10e-04	2.47e-01	1.00e+00	1.19e-01	Up and down regulated
Oxygen consumption	Liver	GO:0072562	GO:0005575	blood microparticle	4	0	4	5	13936	501	275	226	8.01e-06	1.00e+00	3.32e-07	1.68e-02	1.00e+00	2.05e-03	Predominantly down regulated
Oxygen consumption	Liver	GO:0016298	GO:0003674	lipase activity	9	7	2	75	13866	501	275	226	1.42e-03	6.81e-04	3.44e-01	3.78e-01	1.55e-01	1.00e+00	Predominantly up regulated
Oxygen consumption	Liver	GO:0007005	GO:0008150	mitochondrion organization	16	15	1	245	13696	501	275	226	1.57e-02	1.07e-04	9.82e-01	1.00e+00	4.31e-02	1.00e+00	Predominantly up regulated
Oxygen consumption	Liver	GO:0060152	GO:0008150	microtubule-based peroxisome localization	2	2	0	2	13939	501	275	226	1.29e-03	3.88e-04	1.00e+00	3.48e-01	1.08e-01	1.00e+00	Predominantly up regulated
Oxygen consumption	Liver	GO:0015849	GO:0008150	organic acid transport	18	12	6	194	13747	501	275	226	2.23e-04	4.75e-04	9.61e-02	1.20e-01	1.19e-01	1.00e+00	Up and down regulated
Oxygen consumption	Liver	GO:0051592	GO:0008150	response to calcium ion	7	0	7	88	13853	501	275	226	3.88e-02	1.00e+00	5.59e-04	1.00e+00	1.00e+00	2.35e-01	Predominantly down regulated
Oxygen consumption	Liver	GO:0046689	GO:0008150	response to mercury ion	3	0	3	12	13929	501	275	226	7.96e-03	1.00e+00	8.30e-04	8.71e-01	1.00e+00	2.83e-01	Predominantly down regulated
Oxygen consumption	Liver	GO:0032990	GO:0008150	cell part morphogenesis	27	4	23	654	13287	501	275	226	2.54e-01	9.99e-01	4.02e-04	1.00e+00	1.00e+00	1.96e-01	Predominantly down regulated
Oxygen consumption	Liver	GO:0000902	GO:0008150	cell morphogenesis	40	10	30	910	13031	501	275	226	1.07e-01	9.87e-01	1.61e-04	1.00e+00	1.00e+00	1.32e-01	Predominantly down regulated
Oxygen consumption	Liver	GO:0019752	GO:0008150	carboxylic acid metabolic process	55	46	9	778	13163	501	275	226	1.10e-06	1.72e-11	8.90e-01	6.92e-03	1.03e-07	1.00e+00	Predominantly up regulated
Oxygen consumption	Liver	GO:0046504	GO:0008150	glycerol ether biosynthetic process	7	7	0	62	13879	501	275	226	6.62e-03	2.10e-04	1.00e+00	8.45e-01	7.21e-02	1.00e+00	Predominantly up regulated
Oxygen consumption	Liver	GO:0030258	GO:0008150	lipid modification	14	12	2	161	13780	501	275	226	2.01e-03	8.37e-05	7.39e-01	4.94e-01	3.68e-02	1.00e+00	Predominantly up regulated
Oxygen consumption	Liver	GO:0006638	GO:0008150	neutral lipid metabolic process	10	9	1	112	13829	501	275	226	7.03e-03	3.71e-04	8.41e-01	8.45e-01	1.08e-01	1.00e+00	Predominantly up regulated
Oxygen consumption	Liver	GO:0044242	GO:0008150	cellular lipid catabolic process	12	11	1	134	13807	501	275	226	3.23e-03	6.93e-05	8.89e-01	6.56e-01	3.21e-02	1.00e+00	Predominantly up regulated
Oxygen consumption	Liver	GO:0005737	GO:0005575	cytoplasm	287	162	125	6577	7364	501	275	226	2.46e-06	5.32e-05	8.19e-03	7.74e-03	2.65e-02	8.52e-01	Up and down regulated
Oxygen consumption	Liver	GO:0007006	GO:0008150	mitochondrial membrane organization	5	5	0	38	13903	501	275	226	1.11e-02	8.48e-04	1.00e+00	9.45e-01	1.87e-01	1.00e+00	Predominantly up regulated
Oxygen consumption	Liver	GO:0030036	GO:0008150	actin cytoskeleton organization	21	3	18	390	13551	501	275	226	4.29e-02	9.84e-01	6.73e-05	1.00e+00	1.00e+00	9.80e-02	Predominantly down regulated
Oxygen consumption	Liver	GO:0030168	GO:0008150	platelet activation	14	3	11	194	13747	501	275	226	1.04e-02	7.40e-01	3.27e-04	9.45e-01	1.00e+00	1.77e-01	Predominantly down regulated
Oxygen consumption	Liver	GO:0046942	GO:0008150	carboxylic acid transport	18	12	6	191	13750	501	275	226	1.83e-04	4.13e-04	9.09e-02	1.08e-01	1.12e-01	1.00e+00	Up and down regulated
Oxygen consumption	Liver	GO:0006887	GO:0008150	exocytosis	15	3	12	233	13708	501	275	226	2.13e-02	8.42e-01	4.24e-04	1.00e+00	1.00e+00	1.96e-01	Predominantly down regulated
Oxygen consumption	Liver	GO:0070585	GO:0008150	protein localization in mitochondrion	7	7	0	56	13885	501	275	226	3.75e-03	1.09e-04	1.00e+00	6.62e-01	4.31e-02	1.00e+00	Predominantly up regulated
Oxygen consumption	Liver	GO:0010889	GO:0008150	regulation of sequestering of triglyceride	3	3	0	9	13932	501	275	226	3.30e-03	5.84e-04	1.00e+00	6.56e-01	1.37e-01	1.00e+00	Predominantly up regulated
Oxygen consumption	Liver	GO:0048858	GO:0008150	cell projection morphogenesis	27	4	23	642	13299	501	275	226	2.24e-01	9.99e-01	3.10e-04	1.00e+00	1.00e+00	1.72e-01	Predominantly down regulated
Oxygen consumption	Liver	GO:0046395	GO:0008150	carboxylic acid catabolic process	20	19	1	180	13761	501	275	226	7.46e-06	2.74e-09	9.48e-01	1.68e-02	7.41e-06	1.00e+00	Predominantly up regulated
Oxygen consumption	Liver	GO:0046394	GO:0008150	carboxylic acid biosynthetic process	23	18	5	247	13694	501	275	226	2.95e-05	1.99e-06	3.72e-01	3.28e-02	1.79e-03	1.00e+00	Predominantly up regulated
Oxygen consumption	Liver	GO:0043648	GO:0008150	dicarboxylic acid metabolic process	6	6	0	58	13883	501	275	226	1.74e-02	9.56e-04	1.00e+00	1.00e+00	2.03e-01	1.00e+00	Predominantly up regulated
Oxygen consumption	Liver	GO:0032787	GO:0008150	monocarboxylic acid metabolic process	29	25	4	367	13574	501	275	226	6.15e-05	7.15e-08	8.50e-01	5.06e-02	1.23e-04	1.00e+00	Predominantly up regulated
Oxygen consumption	Liver	GO:0006520	GO:0008150	cellular amino acid metabolic process	24	19	5	404	13537	501	275	226	1.12e-02	4.28e-04	7.88e-01	9.45e-01	1.13e-01	1.00e+00	Predominantly up regulated
Oxygen consumption	Liver	GO:0034440	GO:0008150	lipid oxidation	11	10	1	103	13838	501	275	226	1.17e-03	3.56e-05	8.15e-01	3.48e-01	1.82e-02	1.00e+00	Predominantly up regulated
Oxygen consumption	Liver	GO:0046460	GO:0008150	neutral lipid biosynthetic process	7	7	0	56	13885	501	275	226	3.75e-03	1.09e-04	1.00e+00	6.62e-01	4.31e-02	1.00e+00	Predominantly up regulated
Oxygen consumption	Liver	GO:0006639	GO:0008150	acylglycerol metabolic process	10	9	1	111	13830	501	275	226	6.61e-03	3.47e-04	8.38e-01	8.45e-01	1.07e-01	1.00e+00	Predominantly up regulated
Oxygen consumption	Liver	GO:0044444	GO:0005575	cytoplasmic part	237	136	101	5359	8582	501	275	226	2.40e-05	1.14e-04	3.09e-02	3.28e-02	4.41e-02	1.00e+00	Up and down regulated
Oxygen consumption	Liver	GO:0016212	GO:0003674	kynurenine-oxoglutarate transaminase activity	3	3	0	3	13938	501	275	226	4.61e-05	7.59e-06	1.00e+00	4.16e-02	4.58e-03	1.00e+00	Predominantly up regulated
Oxygen consumption	Liver	GO:0007015	GO:0008150	actin filament organization	12	1	11	208	13733	501	275	226	7.25e-02	9.85e-01	5.89e-04	1.00e+00	1.00e+00	2.42e-01	Predominantly down regulated
Oxygen consumption	Liver	GO:0002576	GO:0008150	platelet degranulation	10	2	8	75	13866	501	275	226	3.34e-04	4.37e-01	2.79e-05	1.66e-01	1.00e+00	4.81e-02	Predominantly down regulated
Oxygen consumption	Liver	GO:0072655	GO:0008150	establishment of protein localization in mitochondrion	6	6	0	55	13886	501	275	226	1.37e-02	7.19e-04	1.00e+00	9.83e-01	1.62e-01	1.00e+00	Predominantly up regulated
Oxygen consumption	Liver	GO:0048148	GO:0008150	behavioral response to cocaine	3	3	0	6	13935	501	275	226	8.51e-04	1.45e-04	1.00e+00	3.05e-01	5.09e-02	1.00e+00	Predominantly up regulated
Oxygen consumption	Liver	GO:0009063	GO:0008150	cellular amino acid catabolic process	13	12	1	99	13842	501	275	226	5.24e-05	5.49e-07	8.03e-01	4.50e-02	7.42e-04	1.00e+00	Predominantly up regulated
Oxygen consumption	Liver	GO:0008652	GO:0008150	cellular amino acid biosynthetic process	11	8	3	95	13846	501	275	226	5.91e-04	5.72e-04	2.00e-01	2.47e-01	1.37e-01	1.00e+00	Predominantly up regulated
Oxygen consumption	Liver	GO:0006631	GO:0008150	fatty acid metabolic process	22	20	2	255	13686	501	275	226	1.36e-04	1.63e-07	9.21e-01	8.86e-02	2.56e-04	1.00e+00	Predominantly up regulated
Oxygen consumption	Liver	GO:0009069	GO:0008150	serine family amino acid metabolic process	6	5	1	32	13909	501	275	226	8.54e-04	3.75e-04	4.08e-01	3.05e-01	1.08e-01	1.00e+00	Predominantly up regulated
Oxygen consumption	Liver	GO:0046463	GO:0008150	acylglycerol biosynthetic process	7	7	0	56	13885	501	275	226	3.75e-03	1.09e-04	1.00e+00	6.62e-01	4.31e-02	1.00e+00	Predominantly up regulated
Oxygen consumption	Liver	GO:0006641	GO:0008150	triglyceride metabolic process	8	8	0	101	13840	501	275	226	2.89e-02	8.59e-04	1.00e+00	1.00e+00	1.87e-01	1.00e+00	Predominantly up regulated
Oxygen consumption	Liver	GO:0031967	GO:0005575	organelle envelope	37	32	5	669	13272	501	275	226	6.10e-03	3.20e-06	9.86e-01	8.45e-01	2.63e-03	1.00e+00	Predominantly up regulated
Oxygen consumption	Liver	GO:0042579	GO:0005575	microbody	11	10	1	128	13813	501	275	226	6.41e-03	2.22e-04	8.78e-01	8.45e-01	7.38e-02	1.00e+00	Predominantly up regulated
Oxygen consumption	Liver	GO:0005938	GO:0005575	cell cortex	15	3	12	200	13741	501	275	226	5.80e-03	7.59e-01	1.03e-04	8.45e-01	1.00e+00	1.19e-01	Predominantly down regulated
Oxygen consumption	Liver	GO:0005739	GO:0005575	mitochondrion	64	52	12	1394	12547	501	275	226	2.38e-02	4.53e-06	9.96e-01	1.00e+00	3.06e-03	1.00e+00	Predominantly up regulated
Oxygen consumption	Liver	GO:0030686	GO:0005575	90S preribosome	4	0	4	25	13916	501	275	226	1.14e-02	1.00e+00	6.51e-04	9.45e-01	1.00e+00	2.57e-01	Predominantly down regulated
Oxygen consumption	Liver	GO:0006284	GO:0008150	base-excision repair	5	0	5	39	13902	501	275	226	1.23e-02	1.00e+00	3.93e-04	9.49e-01	1.00e+00	1.96e-01	Predominantly down regulated
Oxygen consumption	Liver	GO:0019362	GO:0008150	pyridine nucleotide metabolic process	7	6	1	52	13889	501	275	226	2.45e-03	5.30e-04	5.73e-01	5.44e-01	1.30e-01	1.00e+00	Predominantly up regulated
Oxygen consumption	Liver	GO:0009062	GO:0008150	fatty acid catabolic process	7	7	0	77	13864	501	275	226	2.05e-02	7.97e-04	1.00e+00	1.00e+00	1.77e-01	1.00e+00	Predominantly up regulated
Oxygen consumption	Liver	GO:0019395	GO:0008150	fatty acid oxidation	11	10	1	101	13840	501	275	226	9.92e-04	3.00e-05	8.09e-01	3.35e-01	1.58e-02	1.00e+00	Predominantly up regulated
Oxygen consumption	Liver	GO:0000038	GO:0008150	very long-chain fatty acid metabolic process	6	6	0	23	13918	501	275	226	1.25e-04	4.25e-06	1.00e+00	8.46e-02	3.06e-03	1.00e+00	Predominantly up regulated
Oxygen consumption	Liver	GO:0009074	GO:0008150	aromatic amino acid family catabolic process	4	4	0	19	13922	501	275	226	4.16e-03	4.54e-04	1.00e+00	7.02e-01	1.18e-01	1.00e+00	Predominantly up regulated
Oxygen consumption	Liver	GO:0006534	GO:0008150	cysteine metabolic process	3	3	0	7	13934	501	275	226	1.45e-03	2.51e-04	1.00e+00	3.81e-01	8.17e-02	1.00e+00	Predominantly up regulated
Oxygen consumption	Liver	GO:0009068	GO:0008150	aspartate family amino acid catabolic process	4	4	0	17	13924	501	275	226	2.70e-03	2.88e-04	1.00e+00	5.81e-01	9.23e-02	1.00e+00	Predominantly up regulated
Oxygen consumption	Liver	GO:0006553	GO:0008150	lysine metabolic process	4	4	0	12	13929	501	275	226	6.48e-04	6.47e-05	1.00e+00	2.61e-01	3.14e-02	1.00e+00	Predominantly up regulated
Oxygen consumption	Liver	GO:0006536	GO:0008150	glutamate metabolic process	4	4	0	21	13920	501	275	226	6.06e-03	6.80e-04	1.00e+00	8.45e-01	1.55e-01	1.00e+00	Predominantly up regulated
Oxygen consumption	Liver	GO:0070189	GO:0008150	kynurenine metabolic process	3	3	0	8	13933	501	275	226	2.26e-03	3.95e-04	1.00e+00	5.14e-01	1.08e-01	1.00e+00	Predominantly up regulated
Oxygen consumption	Liver	GO:0010755	GO:0008150	regulation of plasminogen activation	3	0	3	8	13933	501	275	226	2.26e-03	1.00e+00	2.22e-04	5.14e-01	1.00e+00	1.43e-01	Predominantly down regulated
Oxygen consumption	Liver	GO:0019432	GO:0008150	triglyceride biosynthetic process	6	6	0	51	13890	501	275	226	9.57e-03	4.77e-04	1.00e+00	9.45e-01	1.19e-01	1.00e+00	Predominantly up regulated
Oxygen consumption	Liver	GO:0042353	GO:0008150	fucose biosynthetic process	2	0	2	3	13938	501	275	226	3.77e-03	1.00e+00	7.77e-04	6.62e-01	1.00e+00	2.72e-01	Predominantly down regulated
Oxygen consumption	Liver	GO:0019866	GO:0005575	organelle inner membrane	20	20	0	311	13630	501	275	226	8.81e-03	3.69e-06	1.00e+00	9.33e-01	2.90e-03	1.00e+00	Predominantly up regulated
Oxygen consumption	Liver	GO:0044438	GO:0005575	microbody part	9	9	0	69	13872	501	275	226	7.74e-04	7.99e-06	1.00e+00	2.93e-01	4.58e-03	1.00e+00	Predominantly up regulated
Oxygen consumption	Liver	GO:0031903	GO:0005575	microbody membrane	8	8	0	40	13901	501	275	226	7.33e-05	9.21e-07	1.00e+00	5.55e-02	1.09e-03	1.00e+00	Predominantly up regulated
Oxygen consumption	Liver	GO:0005777	GO:0005575	peroxisome	11	10	1	128	13813	501	275	226	6.41e-03	2.22e-04	8.78e-01	8.45e-01	7.38e-02	1.00e+00	Predominantly up regulated
Oxygen consumption	Liver	GO:0044429	GO:0005575	mitochondrial part	40	36	4	634	13307	501	275	226	3.89e-04	1.03e-08	9.93e-01	1.89e-01	2.16e-05	1.00e+00	Predominantly up regulated
Oxygen consumption	Liver	GO:0006285	GO:0008150	base-excision repair, AP site formation	3	0	3	8	13933	501	275	226	2.26e-03	1.00e+00	2.22e-04	5.14e-01	1.00e+00	1.43e-01	Predominantly down regulated
Oxygen consumption	Liver	GO:0046496	GO:0008150	nicotinamide nucleotide metabolic process	7	6	1	51	13890	501	275	226	2.18e-03	4.77e-04	5.66e-01	5.14e-01	1.19e-01	1.00e+00	Predominantly up regulated
Oxygen consumption	Liver	GO:0042760	GO:0008150	very long-chain fatty acid catabolic process	3	3	0	5	13936	501	275	226	4.37e-04	7.37e-05	1.00e+00	2.05e-01	3.32e-02	1.00e+00	Predominantly up regulated
Oxygen consumption	Liver	GO:0006635	GO:0008150	fatty acid beta-oxidation	7	7	0	67	13874	501	275	226	1.00e-02	3.41e-04	1.00e+00	9.45e-01	1.07e-01	1.00e+00	Predominantly up regulated
Oxygen consumption	Liver	GO:0006554	GO:0008150	lysine catabolic process	4	4	0	10	13931	501	275	226	2.91e-04	2.83e-05	1.00e+00	1.49e-01	1.53e-02	1.00e+00	Predominantly up regulated
Oxygen consumption	Liver	GO:0046368	GO:0008150	GDP-L-fucose metabolic process	2	0	2	3	13938	501	275	226	3.77e-03	1.00e+00	7.77e-04	6.62e-01	1.00e+00	2.72e-01	Predominantly down regulated
Oxygen consumption	Liver	GO:0006005	GO:0008150	L-fucose biosynthetic process	2	0	2	3	13938	501	275	226	3.77e-03	1.00e+00	7.77e-04	6.62e-01	1.00e+00	2.72e-01	Predominantly down regulated
Oxygen consumption	Liver	GO:0044439	GO:0005575	peroxisomal part	9	9	0	69	13872	501	275	226	7.74e-04	7.99e-06	1.00e+00	2.93e-01	4.58e-03	1.00e+00	Predominantly up regulated
Oxygen consumption	Liver	GO:0060205	GO:0005575	cytoplasmic membrane-bounded vesicle lumen	9	1	8	45	13896	501	275	226	2.60e-05	5.93e-01	5.42e-07	3.28e-02	1.00e+00	2.05e-03	Predominantly down regulated
Oxygen consumption	Liver	GO:0005759	GO:0005575	mitochondrial matrix	18	15	3	274	13667	501	275	226	1.02e-02	3.62e-04	8.25e-01	9.45e-01	1.08e-01	1.00e+00	Predominantly up regulated
Oxygen consumption	Liver	GO:0005740	GO:0005575	mitochondrial envelope	29	28	1	423	13518	501	275	226	6.78e-04	2.08e-08	9.99e-01	2.67e-01	3.94e-05	1.00e+00	Predominantly up regulated
Oxygen consumption	Liver	GO:0015910	GO:0008150	peroxisomal long-chain fatty acid import	2	2	0	2	13939	501	275	226	1.29e-03	3.88e-04	1.00e+00	3.48e-01	1.08e-01	1.00e+00	Predominantly up regulated
Oxygen consumption	Liver	GO:0001751	GO:0008150	compound eye photoreceptor cell differentiation	4	0	4	26	13915	501	275	226	1.31e-02	1.00e+00	7.60e-04	9.75e-01	1.00e+00	2.72e-01	Predominantly down regulated
Oxygen consumption	Liver	GO:0042350	GO:0008150	GDP-L-fucose biosynthetic process	2	0	2	3	13938	501	275	226	3.77e-03	1.00e+00	7.77e-04	6.62e-01	1.00e+00	2.72e-01	Predominantly down regulated
Oxygen consumption	Liver	GO:0005778	GO:0005575	peroxisomal membrane	8	8	0	40	13901	501	275	226	7.33e-05	9.21e-07	1.00e+00	5.55e-02	1.09e-03	1.00e+00	Predominantly up regulated
Oxygen consumption	Liver	GO:0034774	GO:0005575	secretory granule lumen	9	1	8	45	13896	501	275	226	2.60e-05	5.93e-01	5.42e-07	3.28e-02	1.00e+00	2.05e-03	Predominantly down regulated
Oxygen consumption	Liver	GO:0031091	GO:0005575	platelet alpha granule	9	1	8	56	13885	501	275	226	1.56e-04	6.73e-01	3.06e-06	9.86e-02	1.00e+00	7.25e-03	Predominantly down regulated
Oxygen consumption	Liver	GO:0031966	GO:0005575	mitochondrial membrane	23	23	0	389	13552	501	275	226	1.35e-02	2.84e-06	1.00e+00	9.83e-01	2.44e-03	1.00e+00	Predominantly up regulated
Oxygen consumption	Liver	GO:0042351	GO:0008150	'de novo' GDP-L-fucose biosynthetic process	2	0	2	2	13939	501	275	226	1.29e-03	1.00e+00	2.62e-04	3.48e-01	1.00e+00	1.55e-01	Predominantly down regulated
Oxygen consumption	Liver	GO:0031231	GO:0005575	intrinsic to peroxisomal membrane	4	4	0	14	13927	501	275	226	1.24e-03	1.27e-04	1.00e+00	3.48e-01	4.62e-02	1.00e+00	Predominantly up regulated
Oxygen consumption	Liver	GO:0031093	GO:0005575	platelet alpha granule lumen	9	1	8	45	13896	501	275	226	2.60e-05	5.93e-01	5.42e-07	3.28e-02	1.00e+00	2.05e-03	Predominantly down regulated
Oxygen consumption	Liver	GO:0005743	GO:0005575	mitochondrial inner membrane	20	20	0	293	13648	501	275	226	4.65e-03	1.48e-06	1.00e+00	7.45e-01	1.47e-03	1.00e+00	Predominantly up regulated
Oxygen consumption	Liver	GO:0031428	GO:0005575	box C/D snoRNP complex	2	0	2	3	13938	501	275	226	3.77e-03	1.00e+00	7.77e-04	6.62e-01	1.00e+00	2.72e-01	Predominantly down regulated
Oxygen consumption	Liver	GO:0005779	GO:0005575	integral to peroxisomal membrane	4	4	0	14	13927	501	275	226	1.24e-03	1.27e-04	1.00e+00	3.48e-01	4.62e-02	1.00e+00	Predominantly up regulated
Gestation period	Kidney	GO:0071841	GO:0008150	cellular component organization or biogenesis at cellular level	138	101	37	3152	12097	587	318	269	4.80e-02	1.83e-06	9.99e-01	1.00e+00	1.58e-03	1.00e+00	Predominantly up regulated
Gestation period	Kidney	GO:0016043	GO:0008150	cellular component organization	155	107	48	3737	11512	587	318	269	1.49e-01	1.33e-04	9.97e-01	1.00e+00	3.40e-02	1.00e+00	Up and down regulated
Gestation period	Kidney	GO:0050789	GO:0008150	regulation of biological process	264	173	91	6290	8959	587	318	269	3.42e-02	1.21e-06	9.95e-01	1.00e+00	1.26e-03	1.00e+00	Up and down regulated
Gestation period	Kidney	GO:0051674	GO:0008150	localization of cell	50	40	10	902	14347	587	318	269	5.94e-03	5.12e-06	9.61e-01	8.70e-01	2.93e-03	1.00e+00	Predominantly up regulated
Gestation period	Kidney	GO:0051716	GO:0008150	cellular response to stimulus	181	119	62	4103	11146	587	318	269	1.71e-02	2.25e-05	9.36e-01	1.00e+00	8.32e-03	1.00e+00	Up and down regulated
Gestation period	Kidney	GO:0042221	GO:0008150	response to chemical stimulus	147	93	54	2844	12405	587	318	269	5.53e-05	2.42e-06	2.96e-01	2.43e-01	1.70e-03	1.00e+00	Up and down regulated
Gestation period	Kidney	GO:0009605	GO:0008150	response to external stimulus	68	55	13	1379	13870	587	318	269	1.97e-02	1.95e-06	9.97e-01	1.00e+00	1.61e-03	1.00e+00	Predominantly up regulated
Gestation period	Kidney	GO:0006950	GO:0008150	response to stress	136	95	41	2638	12611	587	318	269	1.31e-04	1.75e-08	8.37e-01	2.44e-01	1.65e-04	1.00e+00	Up and down regulated
Gestation period	Kidney	GO:0048856	GO:0008150	anatomical structure development	173	114	59	4078	11171	587	318	269	7.10e-02	1.96e-04	9.71e-01	1.00e+00	4.81e-02	1.00e+00	Up and down regulated
Gestation period	Kidney	GO:0007275	GO:0008150	multicellular organismal development	164	107	57	3894	11355	587	318	269	9.54e-02	6.81e-04	9.59e-01	1.00e+00	1.17e-01	1.00e+00	Up and down regulated
Gestation period	Kidney	GO:0003008	GO:0008150	system process	81	56	25	1480	13769	587	318	269	7.03e-04	7.69e-06	6.22e-01	4.55e-01	3.83e-03	1.00e+00	Up and down regulated
Gestation period	Kidney	GO:0007155	GO:0008150	cell adhesion	33	30	3	640	14609	587	318	269	5.40e-02	3.04e-05	9.99e-01	1.00e+00	1.03e-02	1.00e+00	Predominantly up regulated
Gestation period	Kidney	GO:0007154	GO:0008150	cell communication	158	108	50	3798	11451	587	318	269	1.36e-01	1.62e-04	9.95e-01	1.00e+00	4.02e-02	1.00e+00	Up and down regulated
Gestation period	Kidney	GO:0006928	GO:0008150	cellular component movement	59	48	11	1117	14132	587	318	269	8.01e-03	1.27e-06	9.90e-01	9.55e-01	1.26e-03	1.00e+00	Predominantly up regulated
Gestation period	Kidney	GO:0006955	GO:0008150	immune response	52	43	9	774	14475	587	318	269	6.42e-05	4.02e-09	9.33e-01	2.43e-01	7.60e-05	1.00e+00	Predominantly up regulated
Gestation period	Kidney	GO:0002252	GO:0008150	immune effector process	23	17	6	329	14920	587	318	269	4.37e-03	5.65e-04	5.25e-01	7.90e-01	9.98e-02	1.00e+00	Predominantly up regulated
Gestation period	Kidney	GO:0044281	GO:0008150	small molecule metabolic process	111	46	65	2085	13164	587	318	269	1.88e-04	3.63e-01	2.21e-06	2.44e-01	1.00e+00	4.19e-02	Up and down regulated
Gestation period	Kidney	GO:0055114	GO:0008150	oxidation-reduction process	31	6	25	709	14540	587	318	269	2.55e-01	9.97e-01	7.91e-04	1.00e+00	1.00e+00	4.31e-01	Predominantly down regulated
Gestation period	Kidney	GO:0044421	GO:0005575	extracellular region part	41	35	6	771	14478	587	318	269	2.25e-02	1.28e-05	9.94e-01	1.00e+00	5.36e-03	1.00e+00	Predominantly up regulated
Gestation period	Kidney	GO:0036094	GO:0003674	small molecule binding	43	13	30	803	14446	587	318	269	1.78e-02	8.61e-01	8.55e-05	1.00e+00	1.00e+00	1.80e-01	Up and down regulated
Gestation period	Kidney	GO:0005515	GO:0003674	protein binding	283	174	109	6878	8371	587	318	269	6.69e-02	3.19e-04	9.44e-01	1.00e+00	6.64e-02	1.00e+00	Up and down regulated
Gestation period	Kidney	GO:0022857	GO:0003674	transmembrane transporter activity	38	14	24	641	14608	587	318	269	5.54e-03	4.69e-01	4.34e-04	8.55e-01	1.00e+00	3.16e-01	Up and down regulated
Gestation period	Kidney	GO:0071842	GO:0008150	cellular component organization at cellular level	135	100	35	3040	12209	587	318	269	3.44e-02	6.13e-07	9.99e-01	1.00e+00	8.96e-04	1.00e+00	Predominantly up regulated
Gestation period	Kidney	GO:0050794	GO:0008150	regulation of cellular process	243	160	83	5872	9377	587	318	269	7.77e-02	1.02e-05	9.97e-01	1.00e+00	4.61e-03	1.00e+00	Up and down regulated
Gestation period	Kidney	GO:0048583	GO:0008150	regulation of response to stimulus	96	73	23	2010	13239	587	318	269	1.38e-02	1.04e-06	9.93e-01	1.00e+00	1.18e-03	1.00e+00	Predominantly up regulated
Gestation period	Kidney	GO:0048518	GO:0008150	positive regulation of biological process	139	99	40	3235	12014	587	318	269	7.65e-02	1.89e-05	9.97e-01	1.00e+00	7.60e-03	1.00e+00	Predominantly up regulated
Gestation period	Kidney	GO:0002682	GO:0008150	regulation of immune system process	43	35	8	742	14507	587	318	269	4.90e-03	5.57e-06	9.54e-01	8.34e-01	2.97e-03	1.00e+00	Predominantly up regulated
Gestation period	Kidney	GO:0048870	GO:0008150	cell motility	50	40	10	900	14349	587	318	269	5.69e-03	4.85e-06	9.60e-01	8.62e-01	2.87e-03	1.00e+00	Predominantly up regulated
Gestation period	Kidney	GO:0010033	GO:0008150	response to organic substance	87	59	28	1853	13396	587	318	269	2.77e-02	5.59e-04	8.36e-01	1.00e+00	9.98e-02	1.00e+00	Up and down regulated
Gestation period	Kidney	GO:0009314	GO:0008150	response to radiation	22	18	4	371	14878	587	318	269	3.01e-02	8.18e-04	8.96e-01	1.00e+00	1.36e-01	1.00e+00	Predominantly up regulated
Gestation period	Kidney	GO:0042330	GO:0008150	taxis	34	29	5	563	14686	587	318	269	6.43e-03	7.19e-06	9.73e-01	9.05e-01	3.68e-03	1.00e+00	Predominantly up regulated
Gestation period	Kidney	GO:0009611	GO:0008150	response to wounding	53	43	10	927	14322	587	318	269	2.49e-03	6.67e-07	9.69e-01	6.60e-01	9.02e-04	1.00e+00	Predominantly up regulated
Gestation period	Kidney	GO:0006952	GO:0008150	defense response	54	43	11	833	14416	587	318	269	1.18e-04	3.45e-08	8.75e-01	2.44e-01	1.68e-04	1.00e+00	Predominantly up regulated
Gestation period	Kidney	GO:0009653	GO:0008150	anatomical structure morphogenesis	102	73	29	2255	12994	587	318	269	4.28e-02	6.09e-05	9.78e-01	1.00e+00	1.80e-02	1.00e+00	Predominantly up regulated
Gestation period	Kidney	GO:0048731	GO:0008150	system development	153	103	50	3500	11749	587	318	269	3.90e-02	6.29e-05	9.66e-01	1.00e+00	1.83e-02	1.00e+00	Up and down regulated
Gestation period	Kidney	GO:0051186	GO:0008150	cofactor metabolic process	19	5	14	274	14975	587	318	269	9.86e-03	6.80e-01	3.74e-04	1.00e+00	1.00e+00	3.08e-01	Predominantly down regulated
Gestation period	Kidney	GO:0046483	GO:0008150	heterocycle metabolic process	58	25	33	957	14292	587	318	269	3.86e-04	1.45e-01	1.71e-04	4.18e-01	1.00e+00	2.01e-01	Up and down regulated
Gestation period	Kidney	GO:0042180	GO:0008150	cellular ketone metabolic process	48	15	33	834	14415	587	318	269	3.46e-03	7.59e-01	1.16e-05	7.55e-01	1.00e+00	7.33e-02	Up and down regulated
Gestation period	Kidney	GO:0006082	GO:0008150	organic acid metabolic process	46	14	32	818	14431	587	318	269	6.34e-03	8.13e-01	2.00e-05	9.05e-01	1.00e+00	8.82e-02	Up and down regulated
Gestation period	Kidney	GO:0006959	GO:0008150	humoral immune response	13	13	0	105	15144	587	318	269	1.93e-04	2.76e-07	1.00e+00	2.44e-01	6.07e-04	1.00e+00	Predominantly up regulated
Gestation period	Kidney	GO:0002250	GO:0008150	adaptive immune response	12	10	2	135	15114	587	318	269	5.92e-03	5.33e-04	6.92e-01	8.70e-01	9.79e-02	1.00e+00	Predominantly up regulated
Gestation period	Kidney	GO:0009308	GO:0008150	amine metabolic process	41	17	24	574	14675	587	318	269	1.06e-04	9.33e-02	8.40e-05	2.44e-01	1.00e+00	1.80e-01	Up and down regulated
Gestation period	Kidney	GO:0042995	GO:0005575	cell projection	56	40	16	1082	14167	587	318	269	1.42e-02	2.91e-04	8.03e-01	1.00e+00	6.42e-02	1.00e+00	Predominantly up regulated
Gestation period	Kidney	GO:0005615	GO:0005575	extracellular space	34	30	4	631	14618	587	318	269	3.03e-02	2.33e-05	9.96e-01	1.00e+00	8.32e-03	1.00e+00	Predominantly up regulated
Gestation period	Kidney	GO:0000166	GO:0003674	nucleotide binding	39	12	27	713	14536	587	318	269	1.73e-02	8.16e-01	1.58e-04	1.00e+00	1.00e+00	2.01e-01	Up and down regulated
Gestation period	Kidney	GO:0022804	GO:0003674	active transmembrane transporter activity	19	4	15	245	15004	587	318	269	3.03e-03	7.55e-01	3.07e-05	6.99e-01	1.00e+00	8.82e-02	Predominantly down regulated
Gestation period	Kidney	GO:0016840	GO:0003674	carbon-nitrogen lyase activity	3	0	3	9	15240	587	318	269	4.01e-03	1.00e+00	4.21e-04	7.90e-01	1.00e+00	3.16e-01	Predominantly down regulated
Gestation period	Kidney	GO:0043062	GO:0008150	extracellular structure organization	14	12	2	181	15068	587	318	269	1.03e-02	4.22e-04	8.32e-01	1.00e+00	8.28e-02	1.00e+00	Predominantly up regulated
Gestation period	Kidney	GO:0030030	GO:0008150	cell projection organization	57	45	12	958	14291	587	318	269	6.80e-04	2.49e-07	9.20e-01	4.55e-01	6.07e-04	1.00e+00	Predominantly up regulated
Gestation period	Kidney	GO:0007165	GO:0008150	signal transduction	140	97	43	3235	12014	587	318	269	6.30e-02	5.54e-05	9.88e-01	1.00e+00	1.67e-02	1.00e+00	Up and down regulated
Gestation period	Kidney	GO:0048584	GO:0008150	positive regulation of response to stimulus	51	39	12	995	14254	587	318	269	2.20e-02	1.05e-04	9.41e-01	1.00e+00	2.85e-02	1.00e+00	Predominantly up regulated
Gestation period	Kidney	GO:0050776	GO:0008150	regulation of immune response	32	27	5	446	14803	587	318	269	5.53e-04	7.43e-07	8.98e-01	4.55e-01	9.37e-04	1.00e+00	Predominantly up regulated
Gestation period	Kidney	GO:0002684	GO:0008150	positive regulation of immune system process	31	24	7	472	14777	587	318	269	2.72e-03	5.56e-05	7.31e-01	6.69e-01	1.67e-02	1.00e+00	Predominantly up regulated
Gestation period	Kidney	GO:0016477	GO:0008150	cell migration	49	39	10	842	14407	587	318	269	2.53e-03	2.42e-06	9.33e-01	6.60e-01	1.70e-03	1.00e+00	Predominantly up regulated
Gestation period	Kidney	GO:0051181	GO:0008150	cofactor transport	4	0	4	24	15225	587	318	269	1.25e-02	1.00e+00	7.62e-04	1.00e+00	1.00e+00	4.31e-01	Predominantly down regulated
Gestation period	Kidney	GO:0009617	GO:0008150	response to bacterium	26	19	7	365	14884	587	318	269	1.96e-03	2.47e-04	4.65e-01	5.70e-01	5.84e-02	1.00e+00	Predominantly up regulated
Gestation period	Kidney	GO:0006935	GO:0008150	chemotaxis	34	29	5	550	14699	587	318	269	4.53e-03	4.58e-06	9.68e-01	8.01e-01	2.80e-03	1.00e+00	Predominantly up regulated
Gestation period	Kidney	GO:0006954	GO:0008150	inflammatory response	26	22	4	355	14894	587	318	269	1.33e-03	5.60e-06	8.76e-01	5.38e-01	2.97e-03	1.00e+00	Predominantly up regulated
Gestation period	Kidney	GO:0045087	GO:0008150	innate immune response	28	22	6	394	14855	587	318	269	1.39e-03	2.85e-05	6.98e-01	5.38e-01	9.79e-03	1.00e+00	Predominantly up regulated
Gestation period	Kidney	GO:0048468	GO:0008150	cell development	71	58	13	1608	13641	587	318	269	1.20e-01	2.15e-05	1.00e+00	1.00e+00	8.13e-03	1.00e+00	Predominantly up regulated
Gestation period	Kidney	GO:0032989	GO:0008150	cellular component morphogenesis	58	45	13	1075	14174	587	318	269	5.56e-03	5.65e-06	9.46e-01	8.55e-01	2.97e-03	1.00e+00	Predominantly up regulated
Gestation period	Kidney	GO:0048646	GO:0008150	anatomical structure formation involved in morphogenesis	46	34	12	907	14342	587	318	269	3.36e-02	6.66e-04	8.83e-01	1.00e+00	1.16e-01	1.00e+00	Predominantly up regulated
Gestation period	Kidney	GO:0006732	GO:0008150	coenzyme metabolic process	18	5	13	216	15033	587	318	269	1.77e-03	4.70e-01	1.23e-04	5.40e-01	1.00e+00	2.01e-01	Predominantly down regulated
Gestation period	Kidney	GO:0006801	GO:0008150	superoxide metabolic process	6	5	1	37	15212	587	318	269	2.66e-03	9.63e-04	4.83e-01	6.69e-01	1.52e-01	1.00e+00	Predominantly up regulated
Gestation period	Kidney	GO:0043436	GO:0008150	oxoacid metabolic process	45	14	31	800	14449	587	318	269	6.87e-03	7.87e-01	3.26e-05	9.38e-01	1.00e+00	8.82e-02	Up and down regulated
Gestation period	Kidney	GO:0072376	GO:0008150	protein activation cascade	10	10	0	50	15199	587	318	269	1.69e-05	6.63e-08	1.00e+00	1.72e-01	2.51e-04	1.00e+00	Predominantly up regulated
Gestation period	Kidney	GO:0044106	GO:0008150	cellular amine metabolic process	32	12	20	495	14754	587	318	269	2.98e-03	3.38e-01	5.11e-04	6.97e-01	1.00e+00	3.33e-01	Up and down regulated
Gestation period	Kidney	GO:0044463	GO:0005575	cell projection part	28	25	3	555	14694	587	318	269	8.77e-02	2.61e-04	9.97e-01	1.00e+00	5.95e-02	1.00e+00	Predominantly up regulated
Gestation period	Kidney	GO:0032553	GO:0003674	ribonucleotide binding	32	9	23	586	14663	587	318	269	2.97e-02	8.67e-01	2.96e-04	1.00e+00	1.00e+00	2.79e-01	Predominantly down regulated
Gestation period	Kidney	GO:0017076	GO:0003674	purine nucleotide binding	32	9	23	593	14656	587	318	269	3.42e-02	8.75e-01	3.50e-04	1.00e+00	1.00e+00	3.01e-01	Predominantly down regulated
Gestation period	Kidney	GO:0008517	GO:0003674	folic acid transporter activity	3	0	3	7	15242	587	318	269	1.77e-03	1.00e+00	1.80e-04	5.40e-01	1.00e+00	2.01e-01	Predominantly down regulated
Gestation period	Kidney	GO:0030198	GO:0008150	extracellular matrix organization	14	12	2	175	15074	587	318	269	7.80e-03	3.11e-04	8.18e-01	9.55e-01	6.60e-02	1.00e+00	Predominantly up regulated
Gestation period	Kidney	GO:0007010	GO:0008150	cytoskeleton organization	45	35	10	858	14391	587	318	269	2.15e-02	1.13e-04	9.41e-01	1.00e+00	2.98e-02	1.00e+00	Predominantly up regulated
Gestation period	Kidney	GO:0009966	GO:0008150	regulation of signal transduction	69	50	19	1514	13735	587	318	269	7.75e-02	7.06e-04	9.60e-01	1.00e+00	1.19e-01	1.00e+00	Predominantly up regulated
Gestation period	Kidney	GO:0050778	GO:0008150	positive regulation of immune response	24	20	4	309	14940	587	318	269	9.04e-04	7.94e-06	7.98e-01	4.58e-01	3.85e-03	1.00e+00	Predominantly up regulated
Gestation period	Kidney	GO:0048545	GO:0008150	response to steroid hormone stimulus	28	21	7	420	14829	587	318	269	3.47e-03	2.04e-04	6.14e-01	7.55e-01	4.96e-02	1.00e+00	Predominantly up regulated
Gestation period	Kidney	GO:0032990	GO:0008150	cell part morphogenesis	46	36	10	732	14517	587	318	269	7.37e-04	1.56e-06	8.37e-01	4.55e-01	1.48e-03	1.00e+00	Predominantly up regulated
Gestation period	Kidney	GO:0000902	GO:0008150	cell morphogenesis	53	42	11	995	14254	587	318	269	1.00e-02	9.82e-06	9.68e-01	1.00e+00	4.53e-03	1.00e+00	Predominantly up regulated
Gestation period	Kidney	GO:0019752	GO:0008150	carboxylic acid metabolic process	45	14	31	800	14449	587	318	269	6.87e-03	7.87e-01	3.26e-05	9.38e-01	1.00e+00	8.82e-02	Up and down regulated
Gestation period	Kidney	GO:0042119	GO:0008150	neutrophil activation	5	5	0	18	15231	587	318	269	4.69e-04	2.62e-05	1.00e+00	4.44e-01	9.18e-03	1.00e+00	Predominantly up regulated
Gestation period	Kidney	GO:0009309	GO:0008150	amine biosynthetic process	15	6	9	132	15117	587	318	269	1.70e-04	5.83e-02	5.55e-04	2.44e-01	9.67e-01	3.50e-01	Up and down regulated
Gestation period	Kidney	GO:0032555	GO:0003674	purine ribonucleotide binding	32	9	23	584	14665	587	318	269	2.85e-02	8.64e-01	2.82e-04	1.00e+00	1.00e+00	2.79e-01	Predominantly down regulated
Gestation period	Kidney	GO:0030554	GO:0003674	adenyl nucleotide binding	26	7	19	455	14794	587	318	269	2.93e-02	8.41e-01	4.72e-04	1.00e+00	1.00e+00	3.31e-01	Predominantly down regulated
Gestation period	Kidney	GO:0072378	GO:0008150	blood coagulation, fibrin clot formation	4	4	0	19	15230	587	318	269	5.31e-03	5.61e-04	1.00e+00	8.55e-01	9.98e-02	1.00e+00	Predominantly up regulated
Gestation period	Kidney	GO:0007229	GO:0008150	integrin-mediated signaling pathway	8	7	1	41	15208	587	318	269	1.43e-04	1.96e-05	5.18e-01	2.44e-01	7.72e-03	1.00e+00	Predominantly up regulated
Gestation period	Kidney	GO:2000257	GO:0008150	regulation of protein activation cascade	4	4	0	17	15232	587	318	269	3.47e-03	3.56e-04	1.00e+00	7.55e-01	7.17e-02	1.00e+00	Predominantly up regulated
Gestation period	Kidney	GO:0070613	GO:0008150	regulation of protein processing	6	6	0	36	15213	587	318	269	2.31e-03	9.02e-05	1.00e+00	6.47e-01	2.47e-02	1.00e+00	Predominantly up regulated
Gestation period	Kidney	GO:0002921	GO:0008150	negative regulation of humoral immune response	3	3	0	10	15239	587	318	269	5.56e-03	9.67e-04	1.00e+00	8.55e-01	1.52e-01	1.00e+00	Predominantly up regulated
Gestation period	Kidney	GO:0002253	GO:0008150	activation of immune response	21	19	2	258	14991	587	318	269	1.03e-03	2.07e-06	9.44e-01	4.58e-01	1.63e-03	1.00e+00	Predominantly up regulated
Gestation period	Kidney	GO:0046942	GO:0008150	carboxylic acid transport	18	7	11	203	15046	587	318	269	8.75e-04	1.33e-01	9.75e-04	4.58e-01	1.00e+00	4.58e-01	Up and down regulated
Gestation period	Kidney	GO:0048858	GO:0008150	cell projection morphogenesis	43	35	8	720	14529	587	318	269	2.86e-03	2.87e-06	9.43e-01	6.76e-01	1.94e-03	1.00e+00	Predominantly up regulated
Gestation period	Kidney	GO:0000904	GO:0008150	cell morphogenesis involved in differentiation	42	34	8	737	14512	587	318	269	7.15e-03	1.22e-05	9.52e-01	9.46e-01	5.26e-03	1.00e+00	Predominantly up regulated
Gestation period	Kidney	GO:0006520	GO:0008150	cellular amino acid metabolic process	28	10	18	420	14829	587	318	269	3.47e-03	3.80e-01	4.90e-04	7.55e-01	1.00e+00	3.31e-01	Up and down regulated
Gestation period	Kidney	GO:0002283	GO:0008150	neutrophil activation involved in immune response	4	4	0	11	15238	587	318	269	5.78e-04	5.45e-05	1.00e+00	4.55e-01	1.67e-02	1.00e+00	Predominantly up regulated
Gestation period	Kidney	GO:0035639	GO:0003674	purine ribonucleoside triphosphate binding	30	9	21	554	14695	587	318	269	3.79e-02	8.21e-01	8.48e-04	1.00e+00	1.00e+00	4.45e-01	Up and down regulated
Gestation period	Kidney	GO:0032559	GO:0003674	adenyl ribonucleotide binding	26	7	19	449	14800	587	318	269	2.54e-02	8.31e-01	4.01e-04	1.00e+00	1.00e+00	3.16e-01	Predominantly down regulated
Gestation period	Kidney	GO:0016401	GO:0003674	palmitoyl-CoA oxidase activity	2	0	2	3	15246	587	318	269	4.32e-03	1.00e+00	9.19e-04	7.90e-01	1.00e+00	4.58e-01	Predominantly down regulated
Gestation period	Kidney	GO:2000258	GO:0008150	negative regulation of protein activation cascade	3	3	0	7	15242	587	318	269	1.77e-03	2.95e-04	1.00e+00	5.40e-01	6.42e-02	1.00e+00	Predominantly up regulated
Gestation period	Kidney	GO:0006956	GO:0008150	complement activation	8	8	0	33	15216	587	318	269	2.72e-05	2.89e-07	1.00e+00	1.72e-01	6.07e-04	1.00e+00	Predominantly up regulated
Gestation period	Kidney	GO:0006865	GO:0008150	amino acid transport	11	3	8	115	15134	587	318	269	4.78e-03	4.31e-01	9.82e-04	8.30e-01	1.00e+00	4.58e-01	Predominantly down regulated
Gestation period	Kidney	GO:0009078	GO:0008150	pyruvate family amino acid metabolic process	3	0	3	7	15242	587	318	269	1.77e-03	1.00e+00	1.80e-04	5.40e-01	1.00e+00	2.01e-01	Predominantly down regulated
Gestation period	Kidney	GO:0005856	GO:0005575	cytoskeleton	55	46	9	1256	13993	587	318	269	1.72e-01	1.22e-04	1.00e+00	1.00e+00	3.17e-02	1.00e+00	Predominantly up regulated
Gestation period	Kidney	GO:0005739	GO:0005575	mitochondrion	68	20	48	1425	13824	587	318	269	3.67e-02	9.81e-01	8.74e-06	1.00e+00	1.00e+00	7.33e-02	Predominantly down regulated
Gestation period	Kidney	GO:0005524	GO:0003674	ATP binding	25	7	18	428	14821	587	318	269	2.56e-02	7.93e-01	6.11e-04	1.00e+00	1.00e+00	3.61e-01	Predominantly down regulated
Gestation period	Kidney	GO:0030449	GO:0008150	regulation of complement activation	4	4	0	17	15232	587	318	269	3.47e-03	3.56e-04	1.00e+00	7.55e-01	7.17e-02	1.00e+00	Predominantly up regulated
Gestation period	Kidney	GO:0001867	GO:0008150	complement activation, lectin pathway	3	3	0	7	15242	587	318	269	1.77e-03	2.95e-04	1.00e+00	5.40e-01	6.42e-02	1.00e+00	Predominantly up regulated
Gestation period	Kidney	GO:0015884	GO:0008150	folic acid transport	3	0	3	7	15242	587	318	269	1.77e-03	1.00e+00	1.80e-04	5.40e-01	1.00e+00	2.01e-01	Predominantly down regulated
Gestation period	Kidney	GO:0006522	GO:0008150	alanine metabolic process	3	0	3	7	15242	587	318	269	1.77e-03	1.00e+00	1.80e-04	5.40e-01	1.00e+00	2.01e-01	Predominantly down regulated
Gestation period	Kidney	GO:0070178	GO:0008150	D-serine metabolic process	2	0	2	2	15247	587	318	269	1.48e-03	1.00e+00	3.10e-04	5.38e-01	1.00e+00	2.79e-01	Predominantly down regulated
Gestation period	Kidney	GO:0046655	GO:0008150	folic acid metabolic process	3	0	3	10	15239	587	318	269	5.56e-03	1.00e+00	5.94e-04	8.55e-01	1.00e+00	3.61e-01	Predominantly down regulated
Gestation period	Kidney	GO:0044430	GO:0005575	cytoskeletal part	44	36	8	996	14253	587	318	269	1.88e-01	8.94e-04	9.97e-01	1.00e+00	1.45e-01	1.00e+00	Predominantly up regulated
Gestation period	Kidney	GO:0015629	GO:0005575	actin cytoskeleton	18	17	1	329	14920	587	318	269	8.56e-02	5.65e-04	9.97e-01	1.00e+00	9.98e-02	1.00e+00	Predominantly up regulated
Gestation period	Kidney	GO:0045916	GO:0008150	negative regulation of complement activation	3	3	0	7	15242	587	318	269	1.77e-03	2.95e-04	1.00e+00	5.40e-01	6.42e-02	1.00e+00	Predominantly up regulated
Gestation period	Kidney	GO:0001868	GO:0008150	regulation of complement activation, lectin pathway	2	2	0	2	15247	587	318	269	1.48e-03	4.34e-04	1.00e+00	5.38e-01	8.28e-02	1.00e+00	Predominantly up regulated
Gestation period	Kidney	GO:0043312	GO:0008150	neutrophil degranulation	3	3	0	9	15240	587	318	269	4.01e-03	6.87e-04	1.00e+00	7.90e-01	1.17e-01	1.00e+00	Predominantly up regulated
Gestation period	Kidney	GO:0006285	GO:0008150	base-excision repair, AP site formation	3	3	0	8	15241	587	318	269	2.75e-03	4.65e-04	1.00e+00	6.69e-01	8.81e-02	1.00e+00	Predominantly up regulated
Gestation period	Kidney	GO:0071900	GO:0008150	regulation of protein serine/threonine kinase activity	24	17	7	326	14923	587	318	269	1.87e-03	5.09e-04	3.53e-01	5.52e-01	9.44e-02	1.00e+00	Predominantly up regulated
Gestation period	Kidney	GO:0001869	GO:0008150	negative regulation of complement activation, lectin pathway	2	2	0	2	15247	587	318	269	1.48e-03	4.34e-04	1.00e+00	5.38e-01	8.28e-02	1.00e+00	Predominantly up regulated
Gestation period	Kidney	GO:0001725	GO:0005575	stress fiber	6	6	0	54	15195	587	318	269	1.71e-02	8.73e-04	1.00e+00	1.00e+00	1.42e-01	1.00e+00	Predominantly up regulated
Gestation period	Kidney	GO:0043366	GO:0008150	beta selection	2	2	0	2	15247	587	318	269	1.48e-03	4.34e-04	1.00e+00	5.38e-01	8.28e-02	1.00e+00	Predominantly up regulated
Gestation period	Kidney	GO:0046034	GO:0008150	ATP metabolic process	12	3	9	143	15106	587	318	269	9.24e-03	5.76e-01	9.87e-04	1.00e+00	1.00e+00	4.58e-01	Predominantly down regulated
Gestation period	Kidney	GO:0006167	GO:0008150	AMP biosynthetic process	3	0	3	8	15241	587	318	269	2.75e-03	1.00e+00	2.85e-04	6.69e-01	1.00e+00	2.79e-01	Predominantly down regulated
Weaning time	Kidney	GO:0050789	GO:0008150	regulation of biological process	492	309	183	6290	8959	1088	627	461	3.26e-03	2.03e-05	7.69e-01	3.28e-01	1.01e-02	1.00e+00	Up and down regulated
Weaning time	Kidney	GO:0051674	GO:0008150	localization of cell	87	59	28	902	14347	1088	627	461	2.25e-03	2.66e-04	4.70e-01	2.82e-01	6.34e-02	1.00e+00	Up and down regulated
Weaning time	Kidney	GO:0051641	GO:0008150	cellular localization	170	88	82	1901	13348	1088	627	461	8.47e-04	1.25e-01	5.07e-04	1.89e-01	1.00e+00	3.23e-01	Up and down regulated
Weaning time	Kidney	GO:0051716	GO:0008150	cellular response to stimulus	338	208	130	4103	11146	1088	627	461	8.57e-04	2.32e-04	2.78e-01	1.89e-01	6.02e-02	1.00e+00	Up and down regulated
Weaning time	Kidney	GO:0009605	GO:0008150	response to external stimulus	122	85	37	1379	13870	1088	627	461	6.71e-03	9.28e-05	8.02e-01	4.25e-01	3.03e-02	1.00e+00	Up and down regulated
Weaning time	Kidney	GO:0006950	GO:0008150	response to stress	225	149	76	2638	12611	1088	627	461	1.54e-03	1.63e-05	6.99e-01	2.35e-01	9.09e-03	1.00e+00	Up and down regulated
Weaning time	Kidney	GO:0048869	GO:0008150	cellular developmental process	219	143	76	2686	12563	1088	627	461	1.43e-02	4.32e-04	7.59e-01	5.62e-01	9.28e-02	1.00e+00	Up and down regulated
Weaning time	Kidney	GO:0048856	GO:0008150	anatomical structure development	343	217	126	4078	11171	1088	627	461	1.53e-04	5.65e-06	4.04e-01	7.24e-02	5.09e-03	1.00e+00	Up and down regulated
Weaning time	Kidney	GO:0048589	GO:0008150	developmental growth	36	29	7	375	14874	1088	627	461	4.22e-02	8.54e-04	9.39e-01	7.93e-01	1.42e-01	1.00e+00	Predominantly up regulated
Weaning time	Kidney	GO:0007275	GO:0008150	multicellular organismal development	339	213	126	3894	11355	1088	627	461	8.73e-06	9.52e-07	1.99e-01	1.38e-02	1.64e-03	1.00e+00	Up and down regulated
Weaning time	Kidney	GO:0003008	GO:0008150	system process	141	86	55	1480	13769	1088	627	461	1.76e-04	5.90e-04	6.26e-02	8.14e-02	1.15e-01	1.00e+00	Up and down regulated
Weaning time	Kidney	GO:0001816	GO:0008150	cytokine production	43	31	12	345	14904	1088	627	461	2.42e-04	3.89e-05	3.51e-01	9.35e-02	1.57e-02	1.00e+00	Predominantly up regulated
Weaning time	Kidney	GO:0044237	GO:0008150	cellular metabolic process	477	246	231	6423	8826	1088	627	461	1.23e-01	9.38e-01	2.70e-04	9.33e-01	1.00e+00	2.56e-01	Up and down regulated
Weaning time	Kidney	GO:0007154	GO:0008150	cell communication	317	199	118	3798	11451	1088	627	461	5.50e-04	4.85e-05	3.82e-01	1.45e-01	1.73e-02	1.00e+00	Up and down regulated
Weaning time	Kidney	GO:0006928	GO:0008150	cellular component movement	104	72	32	1117	14132	1088	627	461	2.72e-03	8.69e-05	6.52e-01	3.03e-01	2.94e-02	1.00e+00	Up and down regulated
Weaning time	Kidney	GO:0001775	GO:0008150	cell activation	75	48	27	657	14592	1088	627	461	3.18e-05	8.04e-05	6.58e-02	2.45e-02	2.77e-02	1.00e+00	Up and down regulated
Weaning time	Kidney	GO:0006955	GO:0008150	immune response	88	68	20	774	14475	1088	627	461	7.64e-06	2.22e-09	7.97e-01	1.38e-02	4.20e-05	1.00e+00	Predominantly up regulated
Weaning time	Kidney	GO:0002252	GO:0008150	immune effector process	37	27	10	329	14920	1088	627	461	3.96e-03	5.20e-04	5.38e-01	3.54e-01	1.08e-01	1.00e+00	Predominantly up regulated
Weaning time	Kidney	GO:0044281	GO:0008150	small molecule metabolic process	166	65	101	2085	13164	1088	627	461	6.42e-02	9.95e-01	6.52e-07	7.93e-01	1.00e+00	1.22e-02	Up and down regulated
Weaning time	Kidney	GO:0048037	GO:0003674	cofactor binding	20	4	16	173	15076	1088	627	461	2.21e-02	9.29e-01	7.26e-05	6.84e-01	1.00e+00	1.43e-01	Predominantly down regulated
Weaning time	Kidney	GO:0036094	GO:0003674	small molecule binding	69	25	44	803	14446	1088	627	461	6.00e-02	9.45e-01	9.87e-05	7.93e-01	1.00e+00	1.44e-01	Up and down regulated
Weaning time	Kidney	GO:0005515	GO:0003674	protein binding	526	324	202	6878	8371	1088	627	461	1.41e-02	4.39e-04	7.29e-01	5.62e-01	9.33e-02	1.00e+00	Up and down regulated
Weaning time	Kidney	GO:0051184	GO:0003674	cofactor transporter activity	5	0	5	19	15230	1088	627	461	9.17e-03	1.00e+00	2.02e-04	4.94e-01	1.00e+00	2.13e-01	Predominantly down regulated
Weaning time	Kidney	GO:0016874	GO:0003674	ligase activity	28	6	22	342	14907	1088	627	461	2.50e-01	9.96e-01	7.47e-04	1.00e+00	1.00e+00	3.52e-01	Predominantly down regulated
Weaning time	Kidney	GO:0016740	GO:0003674	transferase activity	116	56	60	1303	13946	1088	627	461	6.74e-03	3.83e-01	6.59e-04	4.25e-01	1.00e+00	3.37e-01	Up and down regulated
Weaning time	Kidney	GO:0051239	GO:0008150	regulation of multicellular organismal process	162	106	56	1724	13525	1088	627	461	1.11e-04	1.22e-05	3.02e-01	5.99e-02	8.24e-03	1.00e+00	Up and down regulated
Weaning time	Kidney	GO:0050794	GO:0008150	regulation of cellular process	457	285	172	5872	9377	1088	627	461	7.81e-03	1.72e-04	7.20e-01	4.61e-01	4.76e-02	1.00e+00	Up and down regulated
Weaning time	Kidney	GO:0050793	GO:0008150	regulation of developmental process	122	81	41	1387	13862	1088	627	461	8.04e-03	7.43e-04	5.85e-01	4.61e-01	1.34e-01	1.00e+00	Up and down regulated
Weaning time	Kidney	GO:0048583	GO:0008150	regulation of response to stimulus	182	119	63	2010	13239	1088	627	461	2.89e-04	1.89e-05	3.98e-01	1.01e-01	9.64e-03	1.00e+00	Up and down regulated
Weaning time	Kidney	GO:0048518	GO:0008150	positive regulation of biological process	270	171	99	3235	12014	1088	627	461	1.69e-03	1.37e-04	4.64e-01	2.42e-01	4.24e-02	1.00e+00	Up and down regulated
Weaning time	Kidney	GO:0023051	GO:0008150	regulation of signaling	168	103	65	1769	13480	1088	627	461	4.61e-05	1.47e-04	5.46e-02	3.00e-02	4.40e-02	1.00e+00	Up and down regulated
Weaning time	Kidney	GO:0002682	GO:0008150	regulation of immune system process	87	64	23	742	14507	1088	627	461	2.53e-06	1.39e-08	4.82e-01	8.40e-03	9.15e-05	1.00e+00	Predominantly up regulated
Weaning time	Kidney	GO:0048870	GO:0008150	cell motility	87	59	28	900	14349	1088	627	461	2.11e-03	2.51e-04	4.66e-01	2.75e-01	6.26e-02	1.00e+00	Up and down regulated
Weaning time	Kidney	GO:0006810	GO:0008150	transport	228	117	111	2747	12502	1088	627	461	5.54e-03	3.50e-01	5.42e-04	3.87e-01	1.00e+00	3.23e-01	Up and down regulated
Weaning time	Kidney	GO:0051707	GO:0008150	response to other organism	62	40	22	575	14674	1088	627	461	7.01e-04	8.26e-04	1.53e-01	1.75e-01	1.39e-01	1.00e+00	Up and down regulated
Weaning time	Kidney	GO:0042330	GO:0008150	taxis	63	47	16	563	14686	1088	627	461	2.36e-04	3.17e-06	6.37e-01	9.32e-02	3.53e-03	1.00e+00	Predominantly up regulated
Weaning time	Kidney	GO:0009611	GO:0008150	response to wounding	87	62	25	927	14322	1088	627	461	4.79e-03	1.00e-04	7.53e-01	3.67e-01	3.15e-02	1.00e+00	Predominantly up regulated
Weaning time	Kidney	GO:0006952	GO:0008150	defense response	90	67	23	833	14416	1088	627	461	4.32e-05	9.43e-08	7.05e-01	2.97e-02	3.57e-04	1.00e+00	Predominantly up regulated
Weaning time	Kidney	GO:0030154	GO:0008150	cell differentiation	210	137	73	2520	12729	1088	627	461	6.65e-03	2.39e-04	6.77e-01	4.23e-01	6.10e-02	1.00e+00	Up and down regulated
Weaning time	Kidney	GO:0009653	GO:0008150	anatomical structure morphogenesis	201	131	70	2255	12994	1088	627	461	3.13e-04	1.63e-05	4.24e-01	1.07e-01	9.09e-03	1.00e+00	Up and down regulated
Weaning time	Kidney	GO:0048731	GO:0008150	system development	315	202	113	3500	11749	1088	627	461	1.11e-06	3.64e-08	2.25e-01	7.02e-03	1.72e-04	1.00e+00	Up and down regulated
Weaning time	Kidney	GO:0046483	GO:0008150	heterocycle metabolic process	86	38	48	957	14292	1088	627	461	1.48e-02	6.14e-01	3.81e-04	5.66e-01	1.00e+00	3.13e-01	Up and down regulated
Weaning time	Kidney	GO:0042180	GO:0008150	cellular ketone metabolic process	63	16	47	834	14415	1088	627	461	3.34e-01	1.00e+00	2.84e-05	1.00e+00	1.00e+00	1.21e-01	Predominantly down regulated
Weaning time	Kidney	GO:0006725	GO:0008150	cellular aromatic compound metabolic process	20	3	17	226	15023	1088	627	461	1.87e-01	9.96e-01	5.27e-04	1.00e+00	1.00e+00	3.23e-01	Predominantly down regulated
Weaning time	Kidney	GO:0006082	GO:0008150	organic acid metabolic process	60	15	45	818	14431	1088	627	461	4.30e-01	1.00e+00	7.48e-05	1.00e+00	1.00e+00	1.43e-01	Predominantly down regulated
Weaning time	Kidney	GO:0045321	GO:0008150	leukocyte activation	53	38	15	466	14783	1088	627	461	4.92e-04	4.69e-05	4.39e-01	1.35e-01	1.73e-02	1.00e+00	Predominantly up regulated
Weaning time	Kidney	GO:0009986	GO:0005575	cell surface	46	35	11	478	14771	1088	627	461	2.33e-02	7.06e-04	8.60e-01	7.11e-01	1.30e-01	1.00e+00	Predominantly up regulated
Weaning time	Kidney	GO:0050662	GO:0003674	coenzyme binding	15	3	12	133	15116	1088	627	461	5.19e-02	9.15e-01	7.10e-04	7.93e-01	1.00e+00	3.52e-01	Predominantly down regulated
Weaning time	Kidney	GO:0000166	GO:0003674	nucleotide binding	61	23	38	713	14536	1088	627	461	7.83e-02	9.10e-01	5.08e-04	8.32e-01	1.00e+00	3.23e-01	Up and down regulated
Weaning time	Kidney	GO:0001948	GO:0003674	glycoprotein binding	12	10	2	66	15183	1088	627	461	2.22e-03	3.39e-04	5.97e-01	2.80e-01	7.63e-02	1.00e+00	Predominantly up regulated
Weaning time	Kidney	GO:0016879	GO:0003674	ligase activity, forming carbon-nitrogen bonds	26	6	20	276	14973	1088	627	461	8.90e-02	9.73e-01	2.87e-04	8.78e-01	1.00e+00	2.58e-01	Predominantly down regulated
Weaning time	Kidney	GO:0016772	GO:0003674	transferase activity, transferring phosphorus-containing groups	73	30	43	743	14506	1088	627	461	3.14e-03	5.69e-01	3.41e-05	3.28e-01	1.00e+00	1.21e-01	Up and down regulated
Weaning time	Kidney	GO:0030030	GO:0008150	cell projection organization	104	70	34	958	14291	1088	627	461	8.77e-06	1.75e-06	1.86e-01	1.38e-02	2.21e-03	1.00e+00	Up and down regulated
Weaning time	Kidney	GO:0001817	GO:0008150	regulation of cytokine production	36	26	10	301	14948	1088	627	461	1.58e-03	3.00e-04	4.26e-01	2.35e-01	6.89e-02	1.00e+00	Predominantly up regulated
Weaning time	Kidney	GO:0050865	GO:0008150	regulation of cell activation	39	27	12	311	14938	1088	627	461	4.09e-04	2.13e-04	2.33e-01	1.21e-01	5.68e-02	1.00e+00	Up and down regulated
Weaning time	Kidney	GO:0010646	GO:0008150	regulation of cell communication	129	79	50	1338	13911	1088	627	461	2.07e-04	6.30e-04	6.83e-02	9.10e-02	1.21e-01	1.00e+00	Up and down regulated
Weaning time	Kidney	GO:0007165	GO:0008150	signal transduction	278	177	101	3235	12014	1088	627	461	2.12e-04	1.32e-05	3.74e-01	9.10e-02	8.58e-03	1.00e+00	Up and down regulated
Weaning time	Kidney	GO:2000026	GO:0008150	regulation of multicellular organismal development	104	75	29	1101	14148	1088	627	461	1.72e-03	9.46e-06	8.08e-01	2.45e-01	6.68e-03	1.00e+00	Predominantly up regulated
Weaning time	Kidney	GO:0045595	GO:0008150	regulation of cell differentiation	92	61	31	951	14298	1088	627	461	1.55e-03	3.51e-04	3.57e-01	2.35e-01	7.82e-02	1.00e+00	Up and down regulated
Weaning time	Kidney	GO:0048584	GO:0008150	positive regulation of response to stimulus	103	70	33	995	14254	1088	627	461	6.87e-05	6.56e-06	3.14e-01	4.06e-02	5.17e-03	1.00e+00	Up and down regulated
Weaning time	Kidney	GO:0048522	GO:0008150	positive regulation of cellular process	244	152	92	2939	12310	1088	627	461	3.96e-03	9.96e-04	3.71e-01	3.54e-01	1.57e-01	1.00e+00	Up and down regulated
Weaning time	Kidney	GO:0023056	GO:0008150	positive regulation of signaling	71	47	24	705	14544	1088	627	461	1.92e-03	7.51e-04	3.03e-01	2.63e-01	1.34e-01	1.00e+00	Up and down regulated
Weaning time	Kidney	GO:0050776	GO:0008150	regulation of immune response	58	42	16	446	14803	1088	627	461	5.96e-06	4.93e-07	2.76e-01	1.38e-02	1.28e-03	1.00e+00	Predominantly up regulated
Weaning time	Kidney	GO:0002684	GO:0008150	positive regulation of immune system process	56	41	15	472	14777	1088	627	461	1.15e-04	5.23e-06	4.59e-01	6.07e-02	4.94e-03	1.00e+00	Predominantly up regulated
Weaning time	Kidney	GO:0002683	GO:0008150	negative regulation of immune system process	24	19	5	154	15095	1088	627	461	2.33e-04	1.86e-05	5.00e-01	9.32e-02	9.64e-03	1.00e+00	Predominantly up regulated
Weaning time	Kidney	GO:0016477	GO:0008150	cell migration	81	54	27	842	14407	1088	627	461	3.38e-03	7.70e-04	4.04e-01	3.33e-01	1.34e-01	1.00e+00	Up and down regulated
Weaning time	Kidney	GO:0055085	GO:0008150	transmembrane transport	65	23	42	816	14433	1088	627	461	1.89e-01	9.82e-01	5.30e-04	1.00e+00	1.00e+00	3.23e-01	Up and down regulated
Weaning time	Kidney	GO:0051181	GO:0008150	cofactor transport	5	0	5	24	15225	1088	627	461	2.49e-02	1.00e+00	6.53e-04	7.18e-01	1.00e+00	3.37e-01	Predominantly down regulated
Weaning time	Kidney	GO:0034097	GO:0008150	response to cytokine stimulus	49	35	14	467	14782	1088	627	461	4.20e-03	4.64e-04	5.52e-01	3.64e-01	9.75e-02	1.00e+00	Predominantly up regulated
Weaning time	Kidney	GO:0006935	GO:0008150	chemotaxis	62	47	15	550	14699	1088	627	461	2.16e-04	1.67e-06	6.96e-01	9.10e-02	2.21e-03	1.00e+00	Predominantly up regulated
Weaning time	Kidney	GO:0006954	GO:0008150	inflammatory response	40	32	8	355	14894	1088	627	461	2.72e-03	2.75e-05	8.46e-01	3.03e-01	1.21e-02	1.00e+00	Predominantly up regulated
Weaning time	Kidney	GO:0045087	GO:0008150	innate immune response	43	30	13	394	14855	1088	627	461	3.50e-03	8.99e-04	4.14e-01	3.40e-01	1.45e-01	1.00e+00	Up and down regulated
Weaning time	Kidney	GO:0048468	GO:0008150	cell development	152	102	50	1608	13641	1088	627	461	1.40e-04	4.85e-06	4.38e-01	6.79e-02	4.83e-03	1.00e+00	Up and down regulated
Weaning time	Kidney	GO:0032989	GO:0008150	cellular component morphogenesis	106	73	33	1075	14174	1088	627	461	3.49e-04	1.40e-05	4.90e-01	1.14e-01	8.83e-03	1.00e+00	Up and down regulated
Weaning time	Kidney	GO:0031099	GO:0008150	regeneration	22	17	5	174	15075	1088	627	461	6.28e-03	8.41e-04	6.08e-01	4.13e-01	1.41e-01	1.00e+00	Predominantly up regulated
Weaning time	Kidney	GO:0048646	GO:0008150	anatomical structure formation involved in morphogenesis	97	63	34	907	14342	1088	627	461	3.24e-05	2.89e-05	1.14e-01	2.45e-02	1.22e-02	1.00e+00	Up and down regulated
Weaning time	Kidney	GO:0048513	GO:0008150	organ development	229	153	76	2601	12648	1088	627	461	2.28e-04	1.15e-06	6.49e-01	9.32e-02	1.81e-03	1.00e+00	Up and down regulated
Weaning time	Kidney	GO:0043436	GO:0008150	oxoacid metabolic process	59	15	44	800	14449	1088	627	461	4.14e-01	1.00e+00	9.07e-05	1.00e+00	1.00e+00	1.43e-01	Predominantly down regulated
Weaning time	Kidney	GO:0046649	GO:0008150	lymphocyte activation	43	32	11	393	14856	1088	627	461	3.34e-03	1.89e-04	6.46e-01	3.33e-01	5.10e-02	1.00e+00	Predominantly up regulated
Weaning time	Kidney	GO:0044255	GO:0008150	cellular lipid metabolic process	57	18	39	730	14519	1088	627	461	2.54e-01	9.95e-01	4.09e-04	1.00e+00	1.00e+00	3.22e-01	Up and down regulated
Weaning time	Kidney	GO:0009881	GO:0003674	photoreceptor activity	3	3	0	4	15245	1088	627	461	1.37e-03	2.68e-04	1.00e+00	2.35e-01	6.34e-02	1.00e+00	Predominantly up regulated
Weaning time	Kidney	GO:0016881	GO:0003674	acid-amino acid ligase activity	24	5	19	244	15005	1088	627	461	6.82e-02	9.74e-01	1.62e-04	7.93e-01	1.00e+00	1.92e-01	Predominantly down regulated
Weaning time	Kidney	GO:0016773	GO:0003674	phosphotransferase activity, alcohol group as acceptor	59	24	35	581	14668	1088	627	461	3.73e-03	5.21e-01	8.52e-05	3.53e-01	1.00e+00	1.43e-01	Up and down regulated
Weaning time	Kidney	GO:0016301	GO:0003674	kinase activity	65	27	38	628	14621	1088	627	461	1.51e-03	4.34e-01	3.84e-05	2.35e-01	1.00e+00	1.21e-01	Up and down regulated
Weaning time	Kidney	GO:0002694	GO:0008150	regulation of leukocyte activation	35	25	10	289	14960	1088	627	461	1.47e-03	3.81e-04	3.77e-01	2.35e-01	8.29e-02	1.00e+00	Predominantly up regulated
Weaning time	Kidney	GO:0010647	GO:0008150	positive regulation of cell communication	71	47	24	706	14543	1088	627	461	1.99e-03	7.73e-04	3.05e-01	2.69e-01	1.34e-01	1.00e+00	Up and down regulated
Weaning time	Kidney	GO:0009966	GO:0008150	regulation of signal transduction	147	93	54	1514	13735	1088	627	461	5.06e-05	4.73e-05	1.12e-01	3.18e-02	1.73e-02	1.00e+00	Up and down regulated
Weaning time	Kidney	GO:0007166	GO:0008150	cell surface receptor signaling pathway	176	113	63	1987	13262	1088	627	461	1.06e-03	1.72e-04	3.61e-01	2.11e-01	4.76e-02	1.00e+00	Up and down regulated
Weaning time	Kidney	GO:0035556	GO:0008150	intracellular signal transduction	140	88	52	1457	13792	1088	627	461	1.27e-04	1.40e-04	1.17e-01	6.30e-02	4.28e-02	1.00e+00	Up and down regulated
Weaning time	Kidney	GO:0045597	GO:0008150	positive regulation of cell differentiation	49	33	16	447	14802	1088	627	461	1.74e-03	8.65e-04	2.79e-01	2.45e-01	1.42e-01	1.00e+00	Up and down regulated
Weaning time	Kidney	GO:0060284	GO:0008150	regulation of cell development	56	38	18	526	14723	1088	627	461	1.67e-03	5.47e-04	3.28e-01	2.41e-01	1.11e-01	1.00e+00	Up and down regulated
Weaning time	Kidney	GO:0002764	GO:0008150	immune response-regulating signaling pathway	35	23	12	226	15023	1088	627	461	1.11e-05	5.93e-05	4.23e-02	1.50e-02	2.08e-02	1.00e+00	Up and down regulated
Weaning time	Kidney	GO:0050778	GO:0008150	positive regulation of immune response	43	31	12	309	14940	1088	627	461	1.85e-05	4.36e-06	2.27e-01	1.95e-02	4.58e-03	1.00e+00	Predominantly up regulated
Weaning time	Kidney	GO:0035962	GO:0008150	response to interleukin-13	2	0	2	2	15247	1088	627	461	5.09e-03	1.00e+00	9.12e-04	3.67e-01	1.00e+00	3.52e-01	Predominantly down regulated
Weaning time	Kidney	GO:0002237	GO:0008150	response to molecule of bacterial origin	35	22	13	253	14996	1088	627	461	1.21e-04	7.81e-04	4.43e-02	6.21e-02	1.34e-01	1.00e+00	Up and down regulated
Weaning time	Kidney	GO:0060326	GO:0008150	cell chemotaxis	18	17	1	130	15119	1088	627	461	5.03e-03	2.37e-05	9.82e-01	3.67e-01	1.12e-02	1.00e+00	Predominantly up regulated
Weaning time	Kidney	GO:0032990	GO:0008150	cell part morphogenesis	86	57	29	732	14517	1088	627	461	2.67e-06	2.53e-06	8.32e-02	8.40e-03	3.00e-03	1.00e+00	Up and down regulated
Weaning time	Kidney	GO:0010927	GO:0008150	cellular component assembly involved in morphogenesis	21	18	3	188	15061	1088	627	461	2.72e-02	7.61e-04	9.27e-01	7.18e-01	1.34e-01	1.00e+00	Predominantly up regulated
Weaning time	Kidney	GO:0000902	GO:0008150	cell morphogenesis	98	67	31	995	14254	1088	627	461	6.08e-04	4.21e-05	4.58e-01	1.55e-01	1.66e-02	1.00e+00	Up and down regulated
Weaning time	Kidney	GO:0035148	GO:0008150	tube formation	20	8	12	124	15125	1088	627	461	4.76e-04	1.39e-01	3.76e-04	1.35e-01	1.00e+00	3.13e-01	Up and down regulated
Weaning time	Kidney	GO:0019752	GO:0008150	carboxylic acid metabolic process	59	15	44	800	14449	1088	627	461	4.14e-01	1.00e+00	9.07e-05	1.00e+00	1.00e+00	1.43e-01	Predominantly down regulated
Weaning time	Kidney	GO:0042110	GO:0008150	T cell activation	36	26	10	290	14959	1088	627	461	8.09e-04	1.67e-04	3.81e-01	1.89e-01	4.76e-02	1.00e+00	Predominantly up regulated
Weaning time	Kidney	GO:0019787	GO:0003674	small conjugating protein ligase activity	21	4	17	228	15021	1088	627	461	1.37e-01	9.86e-01	5.82e-04	9.33e-01	1.00e+00	3.27e-01	Predominantly down regulated
Weaning time	Kidney	GO:0047493	GO:0003674	ceramide cholinephosphotransferase activity	2	0	2	2	15247	1088	627	461	5.09e-03	1.00e+00	9.12e-04	3.67e-01	1.00e+00	3.52e-01	Predominantly down regulated
Weaning time	Kidney	GO:0051249	GO:0008150	regulation of lymphocyte activation	31	23	8	252	14997	1088	627	461	2.08e-03	3.02e-04	4.95e-01	2.75e-01	6.89e-02	1.00e+00	Predominantly up regulated
Weaning time	Kidney	GO:0009967	GO:0008150	positive regulation of signal transduction	68	44	24	655	14594	1088	627	461	1.10e-03	9.44e-04	1.92e-01	2.15e-01	1.51e-01	1.00e+00	Up and down regulated
Weaning time	Kidney	GO:0007243	GO:0008150	intracellular protein kinase cascade	78	50	28	765	14484	1088	627	461	8.22e-04	7.96e-04	1.71e-01	1.89e-01	1.36e-01	1.00e+00	Up and down regulated
Weaning time	Kidney	GO:0051346	GO:0008150	negative regulation of hydrolase activity	26	20	6	215	15034	1088	627	461	5.72e-03	5.75e-04	6.36e-01	3.92e-01	1.13e-01	1.00e+00	Predominantly up regulated
Weaning time	Kidney	GO:0002253	GO:0008150	activation of immune response	41	29	12	258	14991	1088	627	461	1.02e-06	9.08e-07	9.29e-02	7.02e-03	1.64e-03	1.00e+00	Predominantly up regulated
Weaning time	Kidney	GO:0071349	GO:0008150	cellular response to interleukin-12	2	0	2	2	15247	1088	627	461	5.09e-03	1.00e+00	9.12e-04	3.67e-01	1.00e+00	3.52e-01	Predominantly down regulated
Weaning time	Kidney	GO:0030595	GO:0008150	leukocyte chemotaxis	13	12	1	101	15148	1088	627	461	2.72e-02	8.84e-04	9.55e-01	7.18e-01	1.44e-01	1.00e+00	Predominantly up regulated
Weaning time	Kidney	GO:0016331	GO:0008150	morphogenesis of embryonic epithelium	29	12	17	168	15081	1088	627	461	7.54e-06	4.47e-02	1.36e-05	1.38e-02	8.18e-01	8.55e-02	Up and down regulated
Weaning time	Kidney	GO:0048858	GO:0008150	cell projection morphogenesis	84	57	27	720	14529	1088	627	461	4.60e-06	1.51e-06	1.46e-01	1.24e-02	2.20e-03	1.00e+00	Up and down regulated
Weaning time	Kidney	GO:0000904	GO:0008150	cell morphogenesis involved in differentiation	82	54	28	737	14512	1088	627	461	3.44e-05	2.65e-05	1.26e-01	2.50e-02	1.19e-02	1.00e+00	Up and down regulated
Weaning time	Kidney	GO:0032787	GO:0008150	monocarboxylic acid metabolic process	31	7	24	374	14875	1088	627	461	2.16e-01	9.95e-01	4.51e-04	1.00e+00	1.00e+00	3.23e-01	Predominantly down regulated
Weaning time	Kidney	GO:0050863	GO:0008150	regulation of T cell activation	26	19	7	187	15062	1088	627	461	8.01e-04	2.60e-04	3.37e-01	1.89e-01	6.34e-02	1.00e+00	Predominantly up regulated
Weaning time	Kidney	GO:0010627	GO:0008150	regulation of intracellular protein kinase cascade	58	40	18	538	14711	1088	627	461	1.03e-03	2.20e-04	3.63e-01	2.11e-01	5.77e-02	1.00e+00	Up and down regulated
Weaning time	Kidney	GO:0002757	GO:0008150	immune response-activating signal transduction	34	23	11	216	15033	1088	627	461	1.04e-05	2.91e-05	6.41e-02	1.50e-02	1.22e-02	1.00e+00	Up and down regulated
Weaning time	Kidney	GO:0035722	GO:0008150	interleukin-12-mediated signaling pathway	2	0	2	2	15247	1088	627	461	5.09e-03	1.00e+00	9.12e-04	3.67e-01	1.00e+00	3.52e-01	Predominantly down regulated
Weaning time	Kidney	GO:0072175	GO:0008150	epithelial tube formation	19	7	12	115	15134	1088	627	461	4.80e-04	1.95e-01	1.86e-04	1.35e-01	1.00e+00	2.07e-01	Up and down regulated
Weaning time	Kidney	GO:0002521	GO:0008150	leukocyte differentiation	33	27	6	297	14952	1088	627	461	7.49e-03	9.97e-05	8.89e-01	4.53e-01	3.15e-02	1.00e+00	Predominantly up regulated
Weaning time	Kidney	GO:0002244	GO:0008150	hemopoietic progenitor cell differentiation	6	6	0	29	15220	1088	627	461	1.49e-02	9.97e-04	1.00e+00	5.66e-01	1.57e-01	1.00e+00	Predominantly up regulated
Weaning time	Kidney	GO:0009064	GO:0008150	glutamine family amino acid metabolic process	9	1	8	55	15194	1088	627	461	1.51e-02	9.01e-01	2.30e-04	5.66e-01	1.00e+00	2.29e-01	Predominantly down regulated
Weaning time	Kidney	GO:0004198	GO:0003674	calcium-dependent cysteine-type endopeptidase activity	3	3	0	5	15244	1088	627	461	3.25e-03	6.50e-04	1.00e+00	3.28e-01	1.21e-01	1.00e+00	Predominantly up regulated
Weaning time	Kidney	GO:0001838	GO:0008150	embryonic epithelial tube formation	19	7	12	113	15136	1088	627	461	3.82e-04	1.84e-01	1.57e-04	1.17e-01	1.00e+00	1.92e-01	Up and down regulated
Weaning time	Kidney	GO:0030098	GO:0008150	lymphocyte differentiation	24	20	4	196	15053	1088	627	461	6.63e-03	1.70e-04	8.48e-01	4.23e-01	4.76e-02	1.00e+00	Predominantly up regulated
Weaning time	Kidney	GO:0060272	GO:0008150	embryonic skeletal joint morphogenesis	3	0	3	7	15242	1088	627	461	1.02e-02	1.00e+00	8.77e-04	5.10e-01	1.00e+00	3.52e-01	Predominantly down regulated
Weaning time	Kidney	GO:0006536	GO:0008150	glutamate metabolic process	7	1	6	23	15226	1088	627	461	8.20e-04	6.20e-01	4.81e-05	1.89e-01	1.00e+00	1.30e-01	Predominantly down regulated
Weaning time	Kidney	GO:0043196	GO:0005575	varicosity	6	5	1	11	15238	1088	627	461	4.40e-05	4.35e-05	2.87e-01	2.97e-02	1.68e-02	1.00e+00	Predominantly up regulated
Weaning time	Kidney	GO:0015377	GO:0003674	cation:chloride symporter activity	3	0	3	7	15242	1088	627	461	1.02e-02	1.00e+00	8.77e-04	5.10e-01	1.00e+00	3.52e-01	Predominantly down regulated
Weaning time	Kidney	GO:0070372	GO:0008150	regulation of ERK1 and ERK2 cascade	13	12	1	99	15150	1088	627	461	2.35e-02	7.39e-04	9.53e-01	7.11e-01	1.34e-01	1.00e+00	Predominantly up regulated
Weaning time	Kidney	GO:0003181	GO:0008150	atrioventricular valve morphogenesis	3	3	0	5	15244	1088	627	461	3.25e-03	6.50e-04	1.00e+00	3.28e-01	1.21e-01	1.00e+00	Predominantly up regulated
Weaning time	Kidney	GO:0030217	GO:0008150	T cell differentiation	19	15	4	138	15111	1088	627	461	4.28e-03	5.55e-04	6.04e-01	3.67e-01	1.11e-01	1.00e+00	Predominantly up regulated
Weaning time	Kidney	GO:0045836	GO:0008150	positive regulation of meiosis	3	0	3	7	15242	1088	627	461	1.02e-02	1.00e+00	8.77e-04	5.10e-01	1.00e+00	3.52e-01	Predominantly down regulated
Weaning time	Kidney	GO:0040037	GO:0008150	negative regulation of fibroblast growth factor receptor signaling pathway	6	5	1	15	15234	1088	627	461	3.72e-04	2.46e-04	3.69e-01	1.15e-01	6.21e-02	1.00e+00	Predominantly up regulated
Weaning time	Kidney	GO:0033077	GO:0008150	T cell differentiation in thymus	11	9	2	58	15191	1088	627	461	2.36e-03	5.56e-04	5.27e-01	2.85e-01	1.11e-01	1.00e+00	Predominantly up regulated
Weaning time	Kidney	GO:0009193	GO:0008150	pyrimidine ribonucleoside diphosphate metabolic process	2	0	2	2	15247	1088	627	461	5.09e-03	1.00e+00	9.12e-04	3.67e-01	1.00e+00	3.52e-01	Predominantly down regulated
Weaning time	Kidney	GO:0006686	GO:0008150	sphingomyelin biosynthetic process	3	0	3	4	15245	1088	627	461	1.37e-03	1.00e+00	1.07e-04	2.35e-01	1.00e+00	1.45e-01	Predominantly down regulated
Weaning time	Kidney	GO:0031228	GO:0005575	intrinsic to Golgi membrane	5	1	4	14	15235	1088	627	461	2.13e-03	4.45e-01	6.48e-04	2.75e-01	1.00e+00	3.37e-01	Predominantly down regulated
Weaning time	Kidney	GO:0043368	GO:0008150	positive T cell selection	4	4	0	9	15240	1088	627	461	2.43e-03	3.02e-04	1.00e+00	2.85e-01	6.89e-02	1.00e+00	Predominantly up regulated
Weaning time	Kidney	GO:0072257	GO:0008150	metanephric nephron tubule epithelial cell differentiation	3	3	0	5	15244	1088	627	461	3.25e-03	6.50e-04	1.00e+00	3.28e-01	1.21e-01	1.00e+00	Predominantly up regulated
Weaning time	Kidney	GO:0046048	GO:0008150	UDP metabolic process	2	0	2	2	15247	1088	627	461	5.09e-03	1.00e+00	9.12e-04	3.67e-01	1.00e+00	3.52e-01	Predominantly down regulated
Weaning time	Kidney	GO:0030173	GO:0005575	integral to Golgi membrane	5	1	4	13	15236	1088	627	461	1.45e-03	4.21e-01	4.74e-04	2.35e-01	1.00e+00	3.23e-01	Predominantly down regulated
Weaning time	Kidney	GO:0045059	GO:0008150	positive thymic T cell selection	4	4	0	8	15241	1088	627	461	1.43e-03	1.74e-04	1.00e+00	2.35e-01	4.76e-02	1.00e+00	Predominantly up regulated
Weaning time	Kidney	GO:0072307	GO:0008150	regulation of metanephric nephron tubule epithelial cell differentiation	3	3	0	5	15244	1088	627	461	3.25e-03	6.50e-04	1.00e+00	3.28e-01	1.21e-01	1.00e+00	Predominantly up regulated
Weaning time	Kidney	GO:0072108	GO:0008150	positive regulation of mesenchymal to epithelial transition involved in metanephros morphogenesis	3	3	0	4	15245	1088	627	461	1.37e-03	2.68e-04	1.00e+00	2.35e-01	6.34e-02	1.00e+00	Predominantly up regulated
Adult weight	Kidney	GO:0022892	GO:0003674	substrate-specific transporter activity	13	3	10	679	14570	113	46	67	1.54e-03	3.37e-01	7.15e-04	1.00e+00	1.00e+00	1.00e+00	Predominantly down regulated
Adult weight	Kidney	GO:0022857	GO:0003674	transmembrane transporter activity	13	3	10	641	14608	113	46	67	9.14e-04	3.05e-01	4.57e-04	1.00e+00	1.00e+00	9.60e-01	Predominantly down regulated
Adult weight	Kidney	GO:0022891	GO:0003674	substrate-specific transmembrane transporter activity	13	3	10	582	14667	113	46	67	3.71e-04	2.56e-01	2.12e-04	1.00e+00	1.00e+00	5.72e-01	Predominantly down regulated
Adult weight	Kidney	GO:0022804	GO:0003674	active transmembrane transporter activity	7	0	7	245	15004	113	46	67	2.31e-03	1.00e+00	9.71e-05	1.00e+00	1.00e+00	5.72e-01	Predominantly down regulated
Adult weight	Kidney	GO:0055085	GO:0008150	transmembrane transport	15	3	12	816	14433	113	46	67	9.99e-04	4.50e-01	2.01e-04	1.00e+00	1.00e+00	5.72e-01	Predominantly down regulated
Adult weight	Kidney	GO:0006811	GO:0008150	ion transport	14	2	12	776	14473	113	46	67	1.77e-03	6.87e-01	1.25e-04	1.00e+00	1.00e+00	5.72e-01	Predominantly down regulated
Adult weight	Kidney	GO:0015075	GO:0003674	ion transmembrane transporter activity	11	2	9	465	14784	113	46	67	6.67e-04	4.11e-01	1.88e-04	1.00e+00	1.00e+00	5.72e-01	Predominantly down regulated
Adult weight	Kidney	GO:0015293	GO:0003674	symporter activity	4	0	4	60	15189	113	46	67	1.01e-03	1.00e+00	1.38e-04	1.00e+00	1.00e+00	5.72e-01	Predominantly down regulated
Adult weight	Kidney	GO:0015294	GO:0003674	solute:cation symporter activity	4	0	4	59	15190	113	46	67	9.51e-04	1.00e+00	1.29e-04	1.00e+00	1.00e+00	5.72e-01	Predominantly down regulated
Adult weight	Kidney	GO:0031526	GO:0005575	brush border membrane	3	0	3	41	15208	113	46	67	3.44e-03	1.00e+00	7.67e-04	1.00e+00	1.00e+00	1.00e+00	Predominantly down regulated
Adult weight	Kidney	GO:0035428	GO:0008150	hexose transmembrane transport	2	0	2	7	15242	113	46	67	1.12e-03	1.00e+00	3.94e-04	1.00e+00	1.00e+00	9.31e-01	Predominantly down regulated
Adult weight	Kidney	GO:0043196	GO:0005575	varicosity	3	2	1	11	15238	113	46	67	6.26e-05	4.81e-04	4.73e-02	1.00e+00	1.00e+00	1.00e+00	Up and down regulated
Adult weight	Kidney	GO:0043383	GO:0008150	negative T cell selection	2	2	0	11	15238	113	46	67	2.87e-03	4.81e-04	1.00e+00	1.00e+00	1.00e+00	1.00e+00	Predominantly up regulated
Adult weight	Kidney	GO:0043368	GO:0008150	positive T cell selection	2	2	0	9	15240	113	46	67	1.89e-03	3.16e-04	1.00e+00	1.00e+00	1.00e+00	1.00e+00	Predominantly up regulated
Adult weight	Kidney	GO:0045060	GO:0008150	negative thymic T cell selection	2	2	0	11	15238	113	46	67	2.87e-03	4.81e-04	1.00e+00	1.00e+00	1.00e+00	1.00e+00	Predominantly up regulated
Adult weight	Kidney	GO:0045059	GO:0008150	positive thymic T cell selection	2	2	0	8	15241	113	46	67	1.48e-03	2.46e-04	1.00e+00	1.00e+00	1.00e+00	1.00e+00	Predominantly up regulated
Growth rate	Kidney	GO:0071841	GO:0008150	cellular component organization or biogenesis at cellular level	169	63	106	3101	11556	701	354	347	2.92e-02	9.51e-01	2.11e-05	1.00e+00	1.00e+00	3.74e-02	Up and down regulated
Growth rate	Kidney	GO:0016043	GO:0008150	cellular component organization	196	79	117	3675	10982	701	354	347	4.01e-02	9.00e-01	1.65e-04	1.00e+00	1.00e+00	9.72e-02	Up and down regulated
Growth rate	Kidney	GO:0065008	GO:0008150	regulation of biological quality	139	55	84	2322	12335	701	354	347	2.28e-03	5.86e-01	2.88e-05	9.33e-01	1.00e+00	4.19e-02	Up and down regulated
Growth rate	Kidney	GO:0050789	GO:0008150	regulation of biological process	306	130	176	6178	8479	701	354	347	2.16e-01	9.85e-01	6.91e-04	1.00e+00	1.00e+00	2.22e-01	Up and down regulated
Growth rate	Kidney	GO:0048869	GO:0008150	cellular developmental process	141	54	87	2650	12007	701	354	347	8.45e-02	9.31e-01	6.18e-04	1.00e+00	1.00e+00	2.09e-01	Up and down regulated
Growth rate	Kidney	GO:0048856	GO:0008150	anatomical structure development	220	98	122	4012	10645	701	354	347	8.85e-03	4.68e-01	7.88e-04	1.00e+00	1.00e+00	2.29e-01	Up and down regulated
Growth rate	Kidney	GO:0007275	GO:0008150	multicellular organismal development	213	95	118	3836	10821	701	354	347	5.79e-03	4.07e-01	6.43e-04	1.00e+00	1.00e+00	2.14e-01	Up and down regulated
Growth rate	Kidney	GO:0044281	GO:0008150	small molecule metabolic process	109	71	38	2051	12606	701	354	347	1.24e-01	9.38e-04	9.62e-01	1.00e+00	1.00e+00	1.00e+00	Up and down regulated
Growth rate	Kidney	GO:0036094	GO:0003674	small molecule binding	47	36	11	797	13860	701	354	347	7.93e-02	2.24e-04	9.84e-01	1.00e+00	1.00e+00	1.00e+00	Predominantly up regulated
Growth rate	Kidney	GO:0005515	GO:0003674	protein binding	350	156	194	6782	7875	701	354	347	2.56e-02	8.15e-01	1.70e-04	1.00e+00	1.00e+00	9.72e-02	Up and down regulated
Growth rate	Kidney	GO:0051184	GO:0003674	cofactor transporter activity	4	4	0	19	14638	701	354	347	1.13e-02	9.73e-04	1.00e+00	1.00e+00	1.00e+00	1.00e+00	Predominantly up regulated
Growth rate	Kidney	GO:0071842	GO:0008150	cellular component organization at cellular level	166	61	105	2991	11666	701	354	347	1.67e-02	9.44e-01	7.14e-06	1.00e+00	1.00e+00	1.93e-02	Up and down regulated
Growth rate	Kidney	GO:0051239	GO:0008150	regulation of multicellular organismal process	99	34	65	1704	12953	701	354	347	2.21e-02	9.03e-01	6.25e-05	1.00e+00	1.00e+00	6.57e-02	Up and down regulated
Growth rate	Kidney	GO:0050794	GO:0008150	regulation of cellular process	290	123	167	5769	8888	701	354	347	1.41e-01	9.69e-01	4.87e-04	1.00e+00	1.00e+00	2.02e-01	Up and down regulated
Growth rate	Kidney	GO:0006952	GO:0008150	defense response	50	14	36	808	13849	701	354	347	3.64e-02	9.28e-01	1.97e-04	1.00e+00	1.00e+00	1.10e-01	Predominantly down regulated
Growth rate	Kidney	GO:0030154	GO:0008150	cell differentiation	133	50	83	2485	12172	701	354	347	8.10e-02	9.37e-01	5.02e-04	1.00e+00	1.00e+00	2.02e-01	Up and down regulated
Growth rate	Kidney	GO:0048731	GO:0008150	system development	197	85	112	3447	11210	701	354	347	2.26e-03	4.33e-01	1.05e-04	9.33e-01	1.00e+00	7.97e-02	Up and down regulated
Growth rate	Kidney	GO:0000166	GO:0003674	nucleotide binding	41	32	9	707	13950	701	354	347	1.15e-01	4.86e-04	9.88e-01	1.00e+00	1.00e+00	1.00e+00	Predominantly up regulated
Growth rate	Kidney	GO:0019899	GO:0003674	enzyme binding	68	25	43	1066	13591	701	354	347	8.72e-03	5.92e-01	4.10e-04	1.00e+00	1.00e+00	1.76e-01	Up and down regulated
Growth rate	Kidney	GO:0008092	GO:0003674	cytoskeletal protein binding	30	6	24	474	14183	701	354	347	7.18e-02	9.74e-01	4.01e-04	1.00e+00	1.00e+00	1.76e-01	Predominantly down regulated
Growth rate	Kidney	GO:0001948	GO:0003674	glycoprotein binding	12	3	9	66	14591	701	354	347	5.95e-05	2.14e-01	2.37e-05	2.81e-01	1.00e+00	3.74e-02	Predominantly down regulated
Growth rate	Kidney	GO:0016772	GO:0003674	transferase activity, transferring phosphorus-containing groups	50	32	18	737	13920	701	354	347	7.86e-03	9.76e-04	4.81e-01	1.00e+00	1.00e+00	1.00e+00	Up and down regulated
Growth rate	Kidney	GO:0030030	GO:0008150	cell projection organization	67	21	46	950	13707	701	354	347	8.43e-04	6.96e-01	2.80e-06	7.72e-01	1.00e+00	1.03e-02	Up and down regulated
Growth rate	Kidney	GO:0006996	GO:0008150	organelle organization	112	41	71	1936	12721	701	354	347	1.70e-02	8.40e-01	9.36e-05	1.00e+00	1.00e+00	7.38e-02	Up and down regulated
Growth rate	Kidney	GO:0080090	GO:0008150	regulation of primary metabolic process	165	66	99	3096	11561	701	354	347	6.10e-02	8.91e-01	5.81e-04	1.00e+00	1.00e+00	2.09e-01	Up and down regulated
Growth rate	Kidney	GO:0051171	GO:0008150	regulation of nitrogen compound metabolic process	130	51	79	2312	12345	701	354	347	2.39e-02	7.83e-01	3.54e-04	1.00e+00	1.00e+00	1.60e-01	Up and down regulated
Growth rate	Kidney	GO:0048468	GO:0008150	cell development	101	34	67	1585	13072	701	354	347	1.49e-03	7.94e-01	1.56e-06	8.31e-01	1.00e+00	8.73e-03	Up and down regulated
Growth rate	Kidney	GO:0032989	GO:0008150	cellular component morphogenesis	71	24	47	1061	13596	701	354	347	2.37e-03	6.62e-01	2.26e-05	9.33e-01	1.00e+00	3.74e-02	Up and down regulated
Growth rate	Kidney	GO:0044463	GO:0005575	cell projection part	35	9	26	546	14111	701	354	347	4.77e-02	9.15e-01	5.88e-04	1.00e+00	1.00e+00	2.09e-01	Predominantly down regulated
Growth rate	Kidney	GO:0007010	GO:0008150	cytoskeleton organization	53	13	40	841	13816	701	354	347	2.37e-02	9.71e-01	2.00e-05	1.00e+00	1.00e+00	3.74e-02	Predominantly down regulated
Growth rate	Kidney	GO:0060284	GO:0008150	regulation of cell development	40	14	26	518	14139	701	354	347	1.94e-03	3.72e-01	2.64e-04	9.33e-01	1.00e+00	1.28e-01	Up and down regulated
Growth rate	Kidney	GO:0019219	GO:0008150	regulation of nucleobase-containing compound metabolic process	130	51	79	2238	12419	701	354	347	8.95e-03	6.98e-01	1.24e-04	1.00e+00	1.00e+00	8.37e-02	Up and down regulated
Growth rate	Kidney	GO:0072657	GO:0008150	protein localization in membrane	13	3	10	94	14563	701	354	347	5.16e-04	3.97e-01	7.53e-05	6.51e-01	1.00e+00	7.12e-02	Predominantly down regulated
Growth rate	Kidney	GO:0032990	GO:0008150	cell part morphogenesis	53	19	34	727	13930	701	354	347	1.43e-03	3.95e-01	1.20e-04	8.19e-01	1.00e+00	8.37e-02	Up and down regulated
Growth rate	Kidney	GO:0010927	GO:0008150	cellular component assembly involved in morphogenesis	17	2	15	185	14472	701	354	347	7.55e-03	9.41e-01	3.47e-05	1.00e+00	1.00e+00	4.69e-02	Predominantly down regulated
Growth rate	Kidney	GO:0000902	GO:0008150	cell morphogenesis	64	22	42	983	13674	701	354	347	7.04e-03	6.77e-01	1.43e-04	1.00e+00	1.00e+00	8.87e-02	Up and down regulated
Growth rate	Kidney	GO:0042119	GO:0008150	neutrophil activation	4	0	4	18	14639	701	354	347	9.28e-03	1.00e+00	7.26e-04	1.00e+00	1.00e+00	2.25e-01	Predominantly down regulated
Growth rate	Kidney	GO:0004777	GO:0003674	succinate-semialdehyde dehydrogenase (NAD+) activity	2	2	0	2	14655	701	354	347	2.28e-03	5.82e-04	1.00e+00	9.33e-01	1.00e+00	1.00e+00	Predominantly up regulated
Growth rate	Kidney	GO:0048858	GO:0008150	cell projection morphogenesis	51	17	34	715	13942	701	354	347	2.75e-03	5.62e-01	8.73e-05	9.69e-01	1.00e+00	7.35e-02	Up and down regulated
Growth rate	Kidney	GO:0000904	GO:0008150	cell morphogenesis involved in differentiation	51	17	34	728	13929	701	354	347	3.95e-03	5.93e-01	1.23e-04	1.00e+00	1.00e+00	8.37e-02	Up and down regulated
Growth rate	Kidney	GO:0042391	GO:0008150	regulation of membrane potential	20	3	17	240	14417	701	354	347	1.14e-02	9.32e-01	5.95e-05	1.00e+00	1.00e+00	6.57e-02	Predominantly down regulated
Growth rate	Kidney	GO:0032511	GO:0008150	late endosome to vacuole transport via multivesicular body sorting pathway	3	3	0	7	14650	701	354	347	3.30e-03	4.55e-04	1.00e+00	1.00e+00	1.00e+00	1.00e+00	Predominantly up regulated
Growth rate	Kidney	GO:0015798	GO:0008150	myo-inositol transport	2	2	0	2	14655	701	354	347	2.28e-03	5.82e-04	1.00e+00	9.33e-01	1.00e+00	1.00e+00	Predominantly up regulated
Growth rate	Kidney	GO:0045053	GO:0008150	protein retention in Golgi apparatus	3	3	0	5	14652	701	354	347	1.01e-03	1.35e-04	1.00e+00	7.94e-01	1.00e+00	1.00e+00	Predominantly up regulated
Growth rate	Kidney	GO:0043010	GO:0008150	camera-type eye development	27	10	17	292	14365	701	354	347	8.19e-04	1.70e-01	6.10e-04	7.72e-01	1.00e+00	2.09e-01	Up and down regulated
Growth rate	Kidney	GO:0005856	GO:0005575	cytoskeleton	71	21	50	1244	13413	701	354	347	6.59e-02	9.72e-01	1.45e-04	1.00e+00	1.00e+00	8.87e-02	Predominantly down regulated
Growth rate	Kidney	GO:0005739	GO:0005575	mitochondrion	81	60	21	1408	13249	701	354	347	4.46e-02	9.08e-06	9.94e-01	1.00e+00	1.72e-01	1.00e+00	Predominantly up regulated
Growth rate	Kidney	GO:0051881	GO:0008150	regulation of mitochondrial membrane potential	5	0	5	29	14628	701	354	347	1.13e-02	1.00e+00	5.37e-04	1.00e+00	1.00e+00	2.09e-01	Predominantly down regulated
Growth rate	Kidney	GO:2000310	GO:0008150	regulation of N-methyl-D-aspartate selective glutamate receptor activity	3	0	3	9	14648	701	354	347	7.37e-03	1.00e+00	9.94e-04	1.00e+00	1.00e+00	2.64e-01	Predominantly down regulated
Growth rate	Kidney	GO:0007380	GO:0008150	specification of segmental identity, head	2	0	2	2	14655	701	354	347	2.28e-03	1.00e+00	5.59e-04	9.33e-01	1.00e+00	2.09e-01	Predominantly down regulated
Growth rate	Kidney	GO:0044430	GO:0005575	cytoskeletal part	57	17	40	986	13671	701	354	347	7.72e-02	9.48e-01	5.89e-04	1.00e+00	1.00e+00	2.09e-01	Predominantly down regulated
Growth rate	Kidney	GO:0044429	GO:0005575	mitochondrial part	35	29	6	632	14025	701	354	347	2.05e-01	7.19e-04	9.98e-01	1.00e+00	1.00e+00	1.00e+00	Predominantly up regulated
Growth rate	Kidney	GO:0060080	GO:0008150	regulation of inhibitory postsynaptic membrane potential	3	0	3	9	14648	701	354	347	7.37e-03	1.00e+00	9.94e-04	1.00e+00	1.00e+00	2.64e-01	Predominantly down regulated
Growth rate	Kidney	GO:0030811	GO:0008150	regulation of nucleotide catabolic process	20	6	14	220	14437	701	354	347	4.48e-03	4.40e-01	7.74e-04	1.00e+00	1.00e+00	2.29e-01	Up and down regulated
Growth rate	Kidney	GO:0000139	GO:0005575	Golgi membrane	21	14	7	216	14441	701	354	347	1.62e-03	7.85e-04	2.52e-01	8.51e-01	1.00e+00	1.00e+00	Up and down regulated
Growth rate	Kidney	GO:0033121	GO:0008150	regulation of purine nucleotide catabolic process	20	6	14	220	14437	701	354	347	4.48e-03	4.40e-01	7.74e-04	1.00e+00	1.00e+00	2.29e-01	Up and down regulated
Growth rate	Kidney	GO:0002080	GO:0005575	acrosomal membrane	3	0	3	9	14648	701	354	347	7.37e-03	1.00e+00	9.94e-04	1.00e+00	1.00e+00	2.64e-01	Predominantly down regulated
Growth rate	Kidney	GO:0033124	GO:0008150	regulation of GTP catabolic process	18	5	13	195	14462	701	354	347	5.82e-03	5.10e-01	7.70e-04	1.00e+00	1.00e+00	2.29e-01	Predominantly down regulated
Growth rate	Kidney	GO:0030913	GO:0008150	paranodal junction assembly	3	0	3	6	14651	701	354	347	1.95e-03	1.00e+00	2.50e-04	9.33e-01	1.00e+00	1.26e-01	Predominantly down regulated
Growth rate	Kidney	GO:0043087	GO:0008150	regulation of GTPase activity	18	5	13	192	14465	701	354	347	4.96e-03	4.96e-01	6.66e-04	1.00e+00	1.00e+00	2.17e-01	Predominantly down regulated
Growth rate	Kidney	GO:0043547	GO:0008150	positive regulation of GTPase activity	17	5	12	151	14506	701	354	347	8.97e-04	3.01e-01	2.52e-04	7.72e-01	1.00e+00	1.26e-01	Predominantly down regulated
Time to maturity	Kidney	GO:0050789	GO:0008150	regulation of biological process	432	253	179	6290	8959	988	516	472	5.49e-02	1.68e-04	9.38e-01	1.00e+00	3.85e-01	1.00e+00	Up and down regulated
Time to maturity	Kidney	GO:0007275	GO:0008150	multicellular organismal development	300	166	134	3894	11355	988	516	472	2.29e-04	3.50e-04	8.32e-02	1.27e-01	3.85e-01	1.00e+00	Up and down regulated
Time to maturity	Kidney	GO:0006955	GO:0008150	immune response	63	43	20	774	14475	988	516	472	3.52e-02	9.65e-04	8.28e-01	1.00e+00	5.70e-01	1.00e+00	Up and down regulated
Time to maturity	Kidney	GO:0044281	GO:0008150	small molecule metabolic process	164	56	108	2085	13164	988	516	472	3.89e-03	9.78e-01	2.54e-08	6.15e-01	1.00e+00	4.80e-04	Up and down regulated
Time to maturity	Kidney	GO:0009056	GO:0008150	catabolic process	118	43	75	1680	13569	988	516	472	1.81e-01	9.83e-01	6.80e-04	1.00e+00	1.00e+00	3.79e-01	Up and down regulated
Time to maturity	Kidney	GO:0051184	GO:0003674	cofactor transporter activity	5	0	5	19	15230	988	516	472	6.12e-03	1.00e+00	2.26e-04	7.10e-01	1.00e+00	1.93e-01	Predominantly down regulated
Time to maturity	Kidney	GO:0022857	GO:0003674	transmembrane transporter activity	53	15	38	641	14608	988	516	472	3.96e-02	9.52e-01	9.79e-05	1.00e+00	1.00e+00	1.32e-01	Predominantly down regulated
Time to maturity	Kidney	GO:0016740	GO:0003674	transferase activity	116	51	65	1303	13946	988	516	472	2.27e-04	1.52e-01	7.93e-05	1.27e-01	1.00e+00	1.15e-01	Up and down regulated
Time to maturity	Kidney	GO:0048518	GO:0008150	positive regulation of biological process	239	141	98	3235	12014	988	516	472	1.08e-02	4.68e-04	6.15e-01	8.05e-01	3.85e-01	1.00e+00	Up and down regulated
Time to maturity	Kidney	GO:0006970	GO:0008150	response to osmotic stress	19	7	12	126	15123	988	516	472	4.72e-04	1.36e-01	5.37e-04	2.07e-01	1.00e+00	3.59e-01	Up and down regulated
Time to maturity	Kidney	GO:0042330	GO:0008150	taxis	51	34	17	563	14686	988	516	472	9.46e-03	8.10e-04	5.77e-01	8.05e-01	5.11e-01	1.00e+00	Up and down regulated
Time to maturity	Kidney	GO:0006952	GO:0008150	defense response	71	52	19	833	14416	988	516	472	1.03e-02	1.43e-05	9.38e-01	8.05e-01	1.61e-01	1.00e+00	Predominantly up regulated
Time to maturity	Kidney	GO:0048736	GO:0008150	appendage development	21	5	16	209	15040	988	516	472	3.02e-02	8.40e-01	8.10e-04	1.00e+00	1.00e+00	3.93e-01	Predominantly down regulated
Time to maturity	Kidney	GO:0048731	GO:0008150	system development	276	156	120	3500	11749	988	516	472	9.29e-05	6.27e-05	1.08e-01	7.64e-02	2.37e-01	1.00e+00	Up and down regulated
Time to maturity	Kidney	GO:0046483	GO:0008150	heterocycle metabolic process	87	34	53	957	14292	988	516	472	7.48e-04	4.09e-01	2.66e-05	2.72e-01	1.00e+00	8.06e-02	Up and down regulated
Time to maturity	Kidney	GO:0042180	GO:0008150	cellular ketone metabolic process	59	15	44	834	14415	988	516	472	2.56e-01	9.98e-01	3.83e-04	1.00e+00	1.00e+00	3.02e-01	Predominantly down regulated
Time to maturity	Kidney	GO:0006082	GO:0008150	organic acid metabolic process	56	14	42	818	14431	988	516	472	3.51e-01	9.99e-01	8.93e-04	1.00e+00	1.00e+00	3.93e-01	Predominantly down regulated
Time to maturity	Kidney	GO:0016772	GO:0003674	transferase activity, transferring phosphorus-containing groups	73	30	43	743	14506	988	516	472	2.23e-04	1.81e-01	5.91e-05	1.27e-01	1.00e+00	1.06e-01	Up and down regulated
Time to maturity	Kidney	GO:0043062	GO:0008150	extracellular structure organization	22	16	6	181	15068	988	516	472	3.25e-03	4.39e-04	4.91e-01	5.98e-01	3.85e-01	1.00e+00	Predominantly up regulated
Time to maturity	Kidney	GO:0030030	GO:0008150	cell projection organization	96	53	43	958	14291	988	516	472	1.03e-05	2.77e-04	9.07e-03	2.88e-02	3.85e-01	7.26e-01	Up and down regulated
Time to maturity	Kidney	GO:0048584	GO:0008150	positive regulation of response to stimulus	88	53	35	995	14254	988	516	472	1.61e-03	6.77e-04	2.38e-01	4.61e-01	4.58e-01	1.00e+00	Up and down regulated
Time to maturity	Kidney	GO:0055085	GO:0008150	transmembrane transport	71	24	47	816	14433	988	516	472	6.49e-03	7.91e-01	2.98e-05	7.19e-01	1.00e+00	8.06e-02	Up and down regulated
Time to maturity	Kidney	GO:0051181	GO:0008150	cofactor transport	5	0	5	24	15225	988	516	472	1.71e-02	1.00e+00	7.26e-04	8.91e-01	1.00e+00	3.82e-01	Predominantly down regulated
Time to maturity	Kidney	GO:0006935	GO:0008150	chemotaxis	50	34	16	550	14699	988	516	472	9.49e-03	5.38e-04	6.37e-01	8.05e-01	4.21e-01	1.00e+00	Up and down regulated
Time to maturity	Kidney	GO:0048468	GO:0008150	cell development	140	79	61	1608	13641	988	516	472	1.36e-04	4.15e-04	5.42e-02	8.78e-02	3.85e-01	9.45e-01	Up and down regulated
Time to maturity	Kidney	GO:0035107	GO:0008150	appendage morphogenesis	20	5	15	192	15057	988	516	472	2.42e-02	7.83e-01	9.50e-04	9.88e-01	1.00e+00	3.93e-01	Predominantly down regulated
Time to maturity	Kidney	GO:0006732	GO:0008150	coenzyme metabolic process	20	3	17	216	15033	988	516	472	6.81e-02	9.79e-01	4.09e-04	1.00e+00	1.00e+00	3.10e-01	Predominantly down regulated
Time to maturity	Kidney	GO:0072521	GO:0008150	purine-containing compound metabolic process	68	30	38	715	14534	988	516	472	8.83e-04	1.32e-01	8.35e-04	3.04e-01	1.00e+00	3.93e-01	Up and down regulated
Time to maturity	Kidney	GO:0044255	GO:0008150	cellular lipid metabolic process	57	18	39	730	14519	988	516	472	8.08e-02	9.40e-01	6.47e-04	1.00e+00	1.00e+00	3.71e-01	Up and down regulated
Time to maturity	Kidney	GO:0016773	GO:0003674	phosphotransferase activity, alcohol group as acceptor	58	23	35	581	14668	988	516	472	6.58e-04	2.47e-01	1.36e-04	2.44e-01	1.00e+00	1.32e-01	Up and down regulated
Time to maturity	Kidney	GO:0016301	GO:0003674	kinase activity	65	27	38	628	14621	988	516	472	1.14e-04	1.20e-01	6.38e-05	8.32e-02	1.00e+00	1.06e-01	Up and down regulated
Time to maturity	Kidney	GO:0030198	GO:0008150	extracellular matrix organization	22	16	6	175	15074	988	516	472	2.13e-03	3.01e-04	4.58e-01	5.06e-01	3.85e-01	1.00e+00	Predominantly up regulated
Time to maturity	Kidney	GO:0050778	GO:0008150	positive regulation of immune response	36	23	13	309	14940	988	516	472	4.53e-04	3.55e-04	1.64e-01	2.04e-01	3.85e-01	1.00e+00	Up and down regulated
Time to maturity	Kidney	GO:0032990	GO:0008150	cell part morphogenesis	78	43	35	732	14517	988	516	472	8.47e-06	3.08e-04	7.20e-03	2.88e-02	3.85e-01	6.95e-01	Up and down regulated
Time to maturity	Kidney	GO:0055086	GO:0008150	nucleobase-containing small molecule metabolic process	79	34	45	831	14418	988	516	472	3.50e-04	1.45e-01	1.85e-04	1.70e-01	1.00e+00	1.67e-01	Up and down regulated
Time to maturity	Kidney	GO:0006029	GO:0008150	proteoglycan metabolic process	12	8	4	58	15191	988	516	472	2.84e-04	7.04e-04	1.05e-01	1.49e-01	4.59e-01	1.00e+00	Up and down regulated
Time to maturity	Kidney	GO:0030935	GO:0005575	sheet-forming collagen	3	0	3	7	15242	988	516	472	7.79e-03	1.00e+00	9.40e-04	7.69e-01	1.00e+00	3.93e-01	Predominantly down regulated
Time to maturity	Kidney	GO:0047493	GO:0003674	ceramide cholinephosphotransferase activity	2	0	2	2	15247	988	516	472	4.19e-03	1.00e+00	9.56e-04	6.15e-01	1.00e+00	3.93e-01	Predominantly down regulated
Time to maturity	Kidney	GO:0002253	GO:0008150	activation of immune response	34	21	13	258	14991	988	516	472	6.13e-05	1.91e-04	5.85e-02	5.86e-02	3.85e-01	9.45e-01	Up and down regulated
Time to maturity	Kidney	GO:0016331	GO:0008150	morphogenesis of embryonic epithelium	23	7	16	168	15081	988	516	472	5.29e-04	3.42e-01	6.74e-05	2.16e-01	1.00e+00	1.06e-01	Up and down regulated
Time to maturity	Kidney	GO:0048858	GO:0008150	cell projection morphogenesis	77	43	34	720	14529	988	516	472	8.50e-06	2.16e-04	9.58e-03	2.88e-02	3.85e-01	7.44e-01	Up and down regulated
Time to maturity	Kidney	GO:0000904	GO:0008150	cell morphogenesis involved in differentiation	78	42	36	737	14512	988	516	472	1.08e-05	6.70e-04	4.64e-03	2.88e-02	4.58e-01	5.98e-01	Up and down regulated
Time to maturity	Kidney	GO:0006753	GO:0008150	nucleoside phosphate metabolic process	74	31	43	772	14477	988	516	472	4.22e-04	1.84e-01	1.40e-04	1.95e-01	1.00e+00	1.32e-01	Up and down regulated
Time to maturity	Kidney	GO:0005587	GO:0005575	collagen type IV	3	0	3	6	15243	988	516	472	4.68e-03	1.00e+00	5.50e-04	6.19e-01	1.00e+00	3.59e-01	Predominantly down regulated
Time to maturity	Kidney	GO:0006821	GO:0008150	chloride transport	8	1	7	48	15201	988	516	472	1.13e-02	8.09e-01	6.39e-04	8.05e-01	1.00e+00	3.71e-01	Predominantly down regulated
Time to maturity	Kidney	GO:0072175	GO:0008150	epithelial tube formation	15	4	11	115	15134	988	516	472	7.29e-03	5.49e-01	8.74e-04	7.66e-01	1.00e+00	3.93e-01	Predominantly down regulated
Time to maturity	Kidney	GO:0009117	GO:0008150	nucleotide metabolic process	74	31	43	772	14477	988	516	472	4.22e-04	1.84e-01	1.40e-04	1.95e-01	1.00e+00	1.32e-01	Up and down regulated
Time to maturity	Kidney	GO:0005768	GO:0005575	endosome	35	10	25	396	14853	988	516	472	3.82e-02	8.67e-01	6.21e-04	1.00e+00	1.00e+00	3.71e-01	Predominantly down regulated
Time to maturity	Kidney	GO:0015108	GO:0003674	chloride transmembrane transporter activity	8	1	7	41	15208	988	516	472	4.25e-03	7.57e-01	2.35e-04	6.18e-01	1.00e+00	1.93e-01	Predominantly down regulated
Time to maturity	Kidney	GO:0015296	GO:0003674	anion:cation symporter activity	5	0	5	24	15225	988	516	472	1.71e-02	1.00e+00	7.26e-04	8.91e-01	1.00e+00	3.82e-01	Predominantly down regulated
Time to maturity	Kidney	GO:0004198	GO:0003674	calcium-dependent cysteine-type endopeptidase activity	3	3	0	5	15244	988	516	472	2.46e-03	3.66e-04	1.00e+00	5.11e-01	3.85e-01	1.00e+00	Predominantly up regulated
Time to maturity	Kidney	GO:0001838	GO:0008150	embryonic epithelial tube formation	15	4	11	113	15136	988	516	472	6.21e-03	5.35e-01	7.55e-04	7.16e-01	1.00e+00	3.86e-01	Predominantly down regulated
Time to maturity	Kidney	GO:0014010	GO:0008150	Schwann cell proliferation	3	0	3	7	15242	988	516	472	7.79e-03	1.00e+00	9.40e-04	7.69e-01	1.00e+00	3.93e-01	Predominantly down regulated
Time to maturity	Kidney	GO:0043196	GO:0005575	varicosity	6	5	1	11	15238	988	516	472	2.54e-05	1.70e-05	2.92e-01	4.00e-02	1.61e-01	1.00e+00	Predominantly up regulated
Time to maturity	Kidney	GO:0015377	GO:0003674	cation:chloride symporter activity	4	0	4	7	15242	988	516	472	5.23e-04	1.00e+00	2.95e-05	2.16e-01	1.00e+00	8.06e-02	Predominantly down regulated
Time to maturity	Kidney	GO:0070588	GO:0008150	calcium ion transmembrane transport	13	4	9	77	15172	988	516	472	1.25e-03	2.63e-01	6.03e-04	3.75e-01	1.00e+00	3.71e-01	Up and down regulated
Time to maturity	Kidney	GO:0008511	GO:0003674	sodium:potassium:chloride symporter activity	2	0	2	2	15247	988	516	472	4.19e-03	1.00e+00	9.56e-04	6.15e-01	1.00e+00	3.93e-01	Predominantly down regulated
Time to maturity	Kidney	GO:0071900	GO:0008150	regulation of protein serine/threonine kinase activity	40	18	22	326	14923	988	516	472	7.34e-05	2.90e-02	5.39e-04	6.62e-02	1.00e+00	3.59e-01	Up and down regulated
Time to maturity	Kidney	GO:0006686	GO:0008150	sphingomyelin biosynthetic process	3	0	3	4	15245	988	516	472	1.03e-03	1.00e+00	1.15e-04	3.20e-01	1.00e+00	1.32e-01	Predominantly down regulated
Time to maturity	Kidney	GO:0031228	GO:0005575	intrinsic to Golgi membrane	6	1	5	14	15235	988	516	472	1.39e-04	3.83e-01	4.42e-05	8.78e-02	1.00e+00	1.01e-01	Predominantly down regulated
Time to maturity	Kidney	GO:0071902	GO:0008150	positive regulation of protein serine/threonine kinase activity	29	11	18	214	15035	988	516	472	1.27e-04	1.11e-01	1.22e-04	8.78e-02	1.00e+00	1.32e-01	Up and down regulated
Time to maturity	Kidney	GO:0043405	GO:0008150	regulation of MAP kinase activity	33	15	18	241	15008	988	516	472	3.64e-05	1.74e-02	5.25e-04	4.91e-02	1.00e+00	3.59e-01	Up and down regulated
Time to maturity	Kidney	GO:0030173	GO:0005575	integral to Golgi membrane	6	1	5	13	15236	988	516	472	8.42e-05	3.61e-01	2.91e-05	7.24e-02	1.00e+00	8.06e-02	Predominantly down regulated
Time to maturity	Kidney	GO:0043406	GO:0008150	positive regulation of MAP kinase activity	27	10	17	181	15068	988	516	472	4.10e-05	8.79e-02	4.80e-05	4.94e-02	1.00e+00	1.01e-01	Up and down regulated
Time to maturity	Kidney	GO:0000187	GO:0008150	activation of MAPK activity	23	8	15	133	15116	988	516	472	1.37e-05	8.22e-02	1.57e-05	2.89e-02	1.00e+00	8.06e-02	Up and down regulated
Maximum lifespan	Kidney	GO:0071841	GO:0008150	cellular component organization or biogenesis at cellular level	157	96	61	3152	12097	702	344	358	1.39e-01	7.36e-04	9.65e-01	1.00e+00	2.16e-01	1.00e+00	Up and down regulated
Maximum lifespan	Kidney	GO:0050789	GO:0008150	regulation of biological process	303	180	123	6290	8959	702	344	358	1.55e-01	1.80e-05	9.97e-01	1.00e+00	2.13e-02	1.00e+00	Up and down regulated
Maximum lifespan	Kidney	GO:0009605	GO:0008150	response to external stimulus	81	54	27	1379	13870	702	344	358	1.29e-02	4.22e-05	8.65e-01	9.67e-01	3.85e-02	1.00e+00	Up and down regulated
Maximum lifespan	Kidney	GO:0006950	GO:0008150	response to stress	141	88	53	2638	12611	702	344	358	2.74e-02	5.97e-05	9.11e-01	9.81e-01	4.50e-02	1.00e+00	Up and down regulated
Maximum lifespan	Kidney	GO:0048869	GO:0008150	cellular developmental process	142	84	58	2686	12563	702	344	358	3.68e-02	7.96e-04	7.81e-01	9.81e-01	2.21e-01	1.00e+00	Up and down regulated
Maximum lifespan	Kidney	GO:0048856	GO:0008150	anatomical structure development	213	123	90	4078	11171	702	344	358	1.61e-02	1.27e-04	7.73e-01	9.79e-01	6.74e-02	1.00e+00	Up and down regulated
Maximum lifespan	Kidney	GO:0007275	GO:0008150	multicellular organismal development	213	120	93	3894	11355	702	344	358	1.87e-03	6.15e-05	4.44e-01	5.89e-01	4.50e-02	1.00e+00	Up and down regulated
Maximum lifespan	Kidney	GO:0001816	GO:0008150	cytokine production	23	18	5	345	14904	702	344	358	4.85e-02	8.76e-04	9.11e-01	9.85e-01	2.33e-01	1.00e+00	Predominantly up regulated
Maximum lifespan	Kidney	GO:0006928	GO:0008150	cellular component movement	62	43	19	1117	14132	702	344	358	7.03e-02	3.98e-04	9.49e-01	1.00e+00	1.39e-01	1.00e+00	Up and down regulated
Maximum lifespan	Kidney	GO:0006955	GO:0008150	immune response	46	35	11	774	14475	702	344	358	4.50e-02	7.17e-05	9.76e-01	9.81e-01	4.77e-02	1.00e+00	Predominantly up regulated
Maximum lifespan	Kidney	GO:0044281	GO:0008150	small molecule metabolic process	123	42	81	2085	13164	702	344	358	1.89e-03	8.09e-01	2.25e-06	5.89e-01	1.00e+00	4.25e-02	Up and down regulated
Maximum lifespan	Kidney	GO:0061134	GO:0003674	peptidase regulator activity	14	10	4	119	15130	702	344	358	1.14e-03	3.61e-04	3.06e-01	4.66e-01	1.32e-01	1.00e+00	Predominantly up regulated
Maximum lifespan	Kidney	GO:0036094	GO:0003674	small molecule binding	52	15	37	803	14446	702	344	358	8.00e-03	8.09e-01	6.95e-05	8.89e-01	1.00e+00	1.65e-01	Predominantly down regulated
Maximum lifespan	Kidney	GO:0051184	GO:0003674	cofactor transporter activity	4	0	4	19	15230	702	344	358	9.93e-03	1.00e+00	8.76e-04	9.34e-01	1.00e+00	5.02e-01	Predominantly down regulated
Maximum lifespan	Kidney	GO:0022857	GO:0003674	transmembrane transporter activity	44	11	33	641	14608	702	344	358	5.29e-03	8.61e-01	2.04e-05	7.92e-01	1.00e+00	1.29e-01	Predominantly down regulated
Maximum lifespan	Kidney	GO:0071842	GO:0008150	cellular component organization at cellular level	154	95	59	3040	12209	702	344	358	9.60e-02	3.23e-04	9.60e-01	1.00e+00	1.22e-01	1.00e+00	Up and down regulated
Maximum lifespan	Kidney	GO:0051239	GO:0008150	regulation of multicellular organismal process	91	59	32	1724	13525	702	344	358	8.89e-02	6.96e-04	9.39e-01	1.00e+00	2.12e-01	1.00e+00	Up and down regulated
Maximum lifespan	Kidney	GO:0050794	GO:0008150	regulation of cellular process	286	167	119	5872	9377	702	344	358	1.14e-01	8.10e-05	9.84e-01	1.00e+00	4.94e-02	1.00e+00	Up and down regulated
Maximum lifespan	Kidney	GO:0048583	GO:0008150	regulation of response to stimulus	110	67	43	2010	13239	702	344	358	2.83e-02	5.88e-04	7.68e-01	9.81e-01	1.92e-01	1.00e+00	Up and down regulated
Maximum lifespan	Kidney	GO:0048518	GO:0008150	positive regulation of biological process	165	101	64	3235	12014	702	344	358	7.17e-02	1.98e-04	9.51e-01	1.00e+00	8.91e-02	1.00e+00	Up and down regulated
Maximum lifespan	Kidney	GO:0002682	GO:0008150	regulation of immune system process	45	34	11	742	14507	702	344	358	3.55e-02	7.06e-05	9.65e-01	9.81e-01	4.77e-02	1.00e+00	Predominantly up regulated
Maximum lifespan	Kidney	GO:0042330	GO:0008150	taxis	39	27	12	563	14686	702	344	358	7.24e-03	1.94e-04	6.75e-01	8.61e-01	8.91e-02	1.00e+00	Up and down regulated
Maximum lifespan	Kidney	GO:0009611	GO:0008150	response to wounding	56	39	17	927	14322	702	344	358	2.21e-02	1.28e-04	8.84e-01	9.81e-01	6.74e-02	1.00e+00	Up and down regulated
Maximum lifespan	Kidney	GO:0006952	GO:0008150	defense response	55	42	13	833	14416	702	344	358	4.39e-03	8.46e-07	9.59e-01	7.79e-01	8.01e-03	1.00e+00	Predominantly up regulated
Maximum lifespan	Kidney	GO:0009653	GO:0008150	anatomical structure morphogenesis	126	79	47	2255	12994	702	344	358	1.04e-02	3.05e-05	8.34e-01	9.34e-01	3.04e-02	1.00e+00	Up and down regulated
Maximum lifespan	Kidney	GO:0048731	GO:0008150	system development	193	112	81	3500	11749	702	344	358	2.30e-03	2.39e-05	5.80e-01	5.89e-01	2.66e-02	1.00e+00	Up and down regulated
Maximum lifespan	Kidney	GO:0046483	GO:0008150	heterocycle metabolic process	63	22	41	957	14292	702	344	358	2.53e-03	4.95e-01	1.39e-04	6.30e-01	1.00e+00	2.18e-01	Up and down regulated
Maximum lifespan	Kidney	GO:0042180	GO:0008150	cellular ketone metabolic process	50	14	36	834	14415	702	344	358	3.32e-02	9.03e-01	3.13e-04	9.81e-01	1.00e+00	2.90e-01	Predominantly down regulated
Maximum lifespan	Kidney	GO:0006082	GO:0008150	organic acid metabolic process	48	13	35	818	14431	702	344	358	4.94e-02	9.31e-01	4.46e-04	9.85e-01	1.00e+00	3.24e-01	Predominantly down regulated
Maximum lifespan	Kidney	GO:0009308	GO:0008150	amine metabolic process	42	15	27	574	14675	702	344	358	2.05e-03	3.16e-01	4.96e-04	5.89e-01	1.00e+00	3.35e-01	Up and down regulated
Maximum lifespan	Kidney	GO:0000166	GO:0003674	nucleotide binding	46	14	32	713	14536	702	344	358	1.30e-02	7.41e-01	3.47e-04	9.70e-01	1.00e+00	2.90e-01	Up and down regulated
Maximum lifespan	Kidney	GO:0019899	GO:0003674	enzyme binding	66	41	25	1080	14169	702	344	358	1.08e-02	7.20e-04	5.60e-01	9.34e-01	2.16e-01	1.00e+00	Up and down regulated
Maximum lifespan	Kidney	GO:0022891	GO:0003674	substrate-specific transmembrane transporter activity	39	11	28	582	14667	702	344	358	1.21e-02	7.67e-01	2.72e-04	9.34e-01	1.00e+00	2.90e-01	Predominantly down regulated
Maximum lifespan	Kidney	GO:0022804	GO:0003674	active transmembrane transporter activity	23	5	18	245	15004	702	344	358	9.65e-04	6.51e-01	2.01e-05	4.28e-01	1.00e+00	1.29e-01	Predominantly down regulated
Maximum lifespan	Kidney	GO:0016772	GO:0003674	transferase activity, transferring phosphorus-containing groups	56	24	32	743	14506	702	344	358	1.87e-04	4.95e-02	7.03e-04	2.53e-01	1.00e+00	4.16e-01	Up and down regulated
Maximum lifespan	Kidney	GO:0043062	GO:0008150	extracellular structure organization	16	12	4	181	15068	702	344	358	9.50e-03	8.45e-04	6.18e-01	9.34e-01	2.32e-01	1.00e+00	Predominantly up regulated
Maximum lifespan	Kidney	GO:0030030	GO:0008150	cell projection organization	69	45	24	958	14291	702	344	358	1.34e-04	2.28e-06	4.01e-01	2.46e-01	1.02e-02	1.00e+00	Up and down regulated
Maximum lifespan	Kidney	GO:0050776	GO:0008150	regulation of immune response	31	23	8	446	14803	702	344	358	1.49e-02	2.07e-04	8.26e-01	9.79e-01	9.11e-02	1.00e+00	Predominantly up regulated
Maximum lifespan	Kidney	GO:0055085	GO:0008150	transmembrane transport	55	18	37	816	14433	702	344	358	2.86e-03	5.74e-01	9.66e-05	6.43e-01	1.00e+00	2.03e-01	Up and down regulated
Maximum lifespan	Kidney	GO:0006811	GO:0008150	ion transport	51	17	34	776	14473	702	344	358	6.53e-03	5.85e-01	3.52e-04	8.19e-01	1.00e+00	2.90e-01	Up and down regulated
Maximum lifespan	Kidney	GO:0006935	GO:0008150	chemotaxis	39	27	12	550	14699	702	344	358	4.96e-03	1.33e-04	6.44e-01	7.92e-01	6.80e-02	1.00e+00	Up and down regulated
Maximum lifespan	Kidney	GO:0006954	GO:0008150	inflammatory response	27	21	6	355	14894	702	344	358	7.43e-03	5.86e-05	8.44e-01	8.68e-01	4.50e-02	1.00e+00	Predominantly up regulated
Maximum lifespan	Kidney	GO:0048468	GO:0008150	cell development	98	63	35	1608	13641	702	344	358	2.17e-03	8.42e-06	7.09e-01	5.89e-01	1.50e-02	1.00e+00	Up and down regulated
Maximum lifespan	Kidney	GO:0032989	GO:0008150	cellular component morphogenesis	72	47	25	1075	14174	702	344	358	7.95e-04	9.16e-06	5.50e-01	3.67e-01	1.50e-02	1.00e+00	Up and down regulated
Maximum lifespan	Kidney	GO:0048646	GO:0008150	anatomical structure formation involved in morphogenesis	62	38	24	907	14342	702	344	358	1.12e-03	1.71e-04	3.01e-01	4.66e-01	8.51e-02	1.00e+00	Up and down regulated
Maximum lifespan	Kidney	GO:0006732	GO:0008150	coenzyme metabolic process	15	1	14	216	15033	702	344	358	7.43e-02	9.93e-01	5.98e-04	1.00e+00	1.00e+00	3.65e-01	Predominantly down regulated
Maximum lifespan	Kidney	GO:0003341	GO:0008150	cilium movement	4	4	0	19	15230	702	344	358	9.93e-03	7.54e-04	1.00e+00	9.34e-01	2.16e-01	1.00e+00	Predominantly up regulated
Maximum lifespan	Kidney	GO:0044271	GO:0008150	cellular nitrogen compound biosynthetic process	35	11	24	442	14807	702	344	358	1.28e-03	4.13e-01	1.27e-04	4.85e-01	1.00e+00	2.18e-01	Up and down regulated
Maximum lifespan	Kidney	GO:0032553	GO:0003674	ribonucleotide binding	38	10	28	586	14663	702	344	358	2.10e-02	8.56e-01	3.04e-04	9.81e-01	1.00e+00	2.90e-01	Predominantly down regulated
Maximum lifespan	Kidney	GO:0017076	GO:0003674	purine nucleotide binding	38	10	28	593	14656	702	344	358	2.47e-02	8.66e-01	3.68e-04	9.81e-01	1.00e+00	2.90e-01	Predominantly down regulated
Maximum lifespan	Kidney	GO:0015291	GO:0003674	secondary active transmembrane transporter activity	12	2	10	119	15130	702	344	358	8.69e-03	7.53e-01	4.94e-04	9.23e-01	1.00e+00	3.35e-01	Predominantly down regulated
Maximum lifespan	Kidney	GO:0016773	GO:0003674	phosphotransferase activity, alcohol group as acceptor	45	18	27	581	14668	702	344	358	4.46e-04	1.09e-01	5.96e-04	3.02e-01	1.00e+00	3.65e-01	Up and down regulated
Maximum lifespan	Kidney	GO:0016301	GO:0003674	kinase activity	52	22	30	628	14621	702	344	358	2.93e-05	2.77e-02	1.86e-04	1.85e-01	9.67e-01	2.71e-01	Up and down regulated
Maximum lifespan	Kidney	GO:0030198	GO:0008150	extracellular matrix organization	16	12	4	175	15074	702	344	358	6.96e-03	6.27e-04	5.91e-01	8.48e-01	1.98e-01	1.00e+00	Predominantly up regulated
Maximum lifespan	Kidney	GO:0050778	GO:0008150	positive regulation of immune response	23	17	6	309	14940	702	344	358	1.62e-02	6.74e-04	7.36e-01	9.79e-01	2.09e-01	1.00e+00	Predominantly up regulated
Maximum lifespan	Kidney	GO:0032990	GO:0008150	cell part morphogenesis	57	37	20	732	14517	702	344	358	6.86e-05	3.79e-06	2.73e-01	2.16e-01	1.02e-02	1.00e+00	Up and down regulated
Maximum lifespan	Kidney	GO:0010927	GO:0008150	cellular component assembly involved in morphogenesis	16	13	3	188	15061	702	344	358	1.33e-02	3.47e-04	8.22e-01	9.76e-01	1.29e-01	1.00e+00	Predominantly up regulated
Maximum lifespan	Kidney	GO:0000902	GO:0008150	cell morphogenesis	68	44	24	995	14254	702	344	358	6.53e-04	1.38e-05	4.76e-01	3.35e-01	1.91e-02	1.00e+00	Up and down regulated
Maximum lifespan	Kidney	GO:0072001	GO:0008150	renal system development	25	9	16	252	14997	702	344	358	2.58e-04	1.18e-01	3.13e-04	2.66e-01	1.00e+00	2.90e-01	Up and down regulated
Maximum lifespan	Kidney	GO:0055086	GO:0008150	nucleobase-containing small molecule metabolic process	58	22	36	831	14418	702	344	358	9.92e-04	2.48e-01	2.92e-04	4.28e-01	1.00e+00	2.90e-01	Up and down regulated
Maximum lifespan	Kidney	GO:0042119	GO:0008150	neutrophil activation	4	4	0	18	15231	702	344	358	8.13e-03	6.06e-04	1.00e+00	8.89e-01	1.94e-01	1.00e+00	Predominantly up regulated
Maximum lifespan	Kidney	GO:0006029	GO:0008150	proteoglycan metabolic process	9	7	2	58	15191	702	344	358	1.24e-03	3.13e-04	3.97e-01	4.85e-01	1.21e-01	1.00e+00	Predominantly up regulated
Maximum lifespan	Kidney	GO:0005737	GO:0005575	cytoplasm	366	188	178	6907	8342	702	344	358	1.16e-04	2.68e-04	4.98e-02	2.46e-01	1.06e-01	1.00e+00	Up and down regulated
Maximum lifespan	Kidney	GO:0032555	GO:0003674	purine ribonucleotide binding	38	10	28	584	14665	702	344	358	2.00e-02	8.53e-01	2.88e-04	9.81e-01	1.00e+00	2.90e-01	Predominantly down regulated
Maximum lifespan	Kidney	GO:0002253	GO:0008150	activation of immune response	22	16	6	258	14991	702	344	358	4.08e-03	2.61e-04	5.67e-01	7.56e-01	1.05e-01	1.00e+00	Predominantly up regulated
Maximum lifespan	Kidney	GO:0048858	GO:0008150	cell projection morphogenesis	56	37	19	720	14529	702	344	358	8.20e-05	2.59e-06	3.33e-01	2.22e-01	1.02e-02	1.00e+00	Up and down regulated
Maximum lifespan	Kidney	GO:0000904	GO:0008150	cell morphogenesis involved in differentiation	54	34	20	737	14512	702	344	358	4.83e-04	6.18e-05	2.83e-01	3.05e-01	4.50e-02	1.00e+00	Up and down regulated
Maximum lifespan	Kidney	GO:0006753	GO:0008150	nucleoside phosphate metabolic process	58	22	36	772	14477	702	344	358	1.56e-04	1.55e-01	6.87e-05	2.46e-01	1.00e+00	1.65e-01	Up and down regulated
Maximum lifespan	Kidney	GO:0006520	GO:0008150	cellular amino acid metabolic process	30	9	21	420	14829	702	344	358	1.16e-02	6.10e-01	9.71e-04	9.34e-01	1.00e+00	5.04e-01	Up and down regulated
Maximum lifespan	Kidney	GO:0035639	GO:0003674	purine ribonucleoside triphosphate binding	37	10	27	554	14695	702	344	358	1.50e-02	8.06e-01	2.85e-04	9.79e-01	1.00e+00	2.90e-01	Predominantly down regulated
Maximum lifespan	Kidney	GO:0032559	GO:0003674	adenyl ribonucleotide binding	32	10	22	449	14800	702	344	358	9.62e-03	5.62e-01	9.64e-04	9.34e-01	1.00e+00	5.04e-01	Up and down regulated
Maximum lifespan	Kidney	GO:0009117	GO:0008150	nucleotide metabolic process	58	22	36	772	14477	702	344	358	1.56e-04	1.55e-01	6.87e-05	2.46e-01	1.00e+00	1.65e-01	Up and down regulated
Maximum lifespan	Kidney	GO:0006575	GO:0008150	cellular modified amino acid metabolic process	14	4	10	130	15119	702	344	358	2.65e-03	3.37e-01	9.87e-04	6.42e-01	1.00e+00	5.04e-01	Predominantly down regulated
Maximum lifespan	Kidney	GO:0030204	GO:0008150	chondroitin sulfate metabolic process	4	4	0	19	15230	702	344	358	9.93e-03	7.54e-04	1.00e+00	9.34e-01	2.16e-01	1.00e+00	Predominantly up regulated
Maximum lifespan	Kidney	GO:0005856	GO:0005575	cytoskeleton	77	54	23	1256	13993	702	344	358	5.63e-03	2.96e-06	9.17e-01	7.92e-01	1.02e-02	1.00e+00	Predominantly up regulated
Maximum lifespan	Kidney	GO:0003306	GO:0008150	Wnt receptor signaling pathway involved in heart development	3	0	3	9	15240	702	344	358	6.62e-03	1.00e+00	9.70e-04	8.19e-01	1.00e+00	5.04e-01	Predominantly down regulated
Maximum lifespan	Kidney	GO:0060272	GO:0008150	embryonic skeletal joint morphogenesis	3	0	3	7	15242	702	344	358	2.96e-03	1.00e+00	4.19e-04	6.43e-01	1.00e+00	3.17e-01	Predominantly down regulated
Maximum lifespan	Kidney	GO:0044430	GO:0005575	cytoskeletal part	66	44	22	996	14253	702	344	358	1.71e-03	1.41e-05	6.49e-01	5.68e-01	1.91e-02	1.00e+00	Up and down regulated
Maximum lifespan	Kidney	GO:0015630	GO:0005575	microtubule cytoskeleton	48	31	17	746	14503	702	344	358	1.18e-02	7.90e-04	5.86e-01	9.34e-01	2.21e-01	1.00e+00	Up and down regulated
Maximum lifespan	Kidney	GO:0006285	GO:0008150	base-excision repair, AP site formation	3	3	0	8	15241	702	344	358	4.57e-03	5.86e-04	1.00e+00	7.79e-01	1.92e-01	1.00e+00	Predominantly up regulated
Maximum lifespan	Kidney	GO:0043368	GO:0008150	positive T cell selection	3	3	0	9	15240	702	344	358	6.62e-03	8.64e-04	1.00e+00	8.19e-01	2.33e-01	1.00e+00	Predominantly up regulated
Maximum lifespan	Kidney	GO:0043366	GO:0008150	beta selection	2	2	0	2	15247	702	344	358	2.12e-03	5.07e-04	1.00e+00	5.89e-01	1.75e-01	1.00e+00	Predominantly up regulated
Maximum lifespan	Kidney	GO:0043406	GO:0008150	positive regulation of MAP kinase activity	19	6	13	181	15068	702	344	358	6.92e-04	2.25e-01	3.53e-04	3.35e-01	1.00e+00	2.90e-01	Up and down regulated
Maximum lifespan	Kidney	GO:0045059	GO:0008150	positive thymic T cell selection	3	3	0	8	15241	702	344	358	4.57e-03	5.86e-04	1.00e+00	7.79e-01	1.92e-01	1.00e+00	Predominantly up regulated
Maximum lifespan	Kidney	GO:0000187	GO:0008150	activation of MAPK activity	16	4	12	133	15116	702	344	358	4.04e-04	3.53e-01	7.00e-05	2.84e-01	1.00e+00	1.65e-01	Predominantly down regulated
Oxygen consumption	Kidney	GO:0044281	GO:0008150	small molecule metabolic process	49	35	14	2085	13164	207	138	69	6.60e-05	1.70e-04	8.16e-02	4.14e-01	4.58e-01	1.00e+00	Predominantly up regulated
Oxygen consumption	Kidney	GO:0022892	GO:0003674	substrate-specific transporter activity	19	16	3	679	14570	207	138	69	2.29e-03	4.26e-04	5.99e-01	9.38e-01	5.47e-01	1.00e+00	Predominantly up regulated
Oxygen consumption	Kidney	GO:0022857	GO:0003674	transmembrane transporter activity	21	18	3	641	14608	207	138	69	1.74e-04	1.91e-05	5.59e-01	4.54e-01	1.81e-01	1.00e+00	Predominantly up regulated
Oxygen consumption	Kidney	GO:0006810	GO:0008150	transport	53	41	12	2747	12502	207	138	69	3.85e-03	5.18e-04	6.03e-01	1.00e+00	5.47e-01	1.00e+00	Predominantly up regulated
Oxygen consumption	Kidney	GO:0046483	GO:0008150	heterocycle metabolic process	24	19	5	957	14292	207	138	69	2.69e-03	1.00e-03	4.38e-01	9.79e-01	8.62e-01	1.00e+00	Predominantly up regulated
Oxygen consumption	Kidney	GO:0071944	GO:0005575	cell periphery	64	45	19	2964	12285	207	138	69	4.90e-05	1.61e-04	6.47e-02	4.14e-01	4.58e-01	1.00e+00	Predominantly up regulated
Oxygen consumption	Kidney	GO:0031224	GO:0005575	intrinsic to membrane	35	26	9	1511	13738	207	138	69	1.15e-03	9.75e-04	2.42e-01	7.52e-01	8.62e-01	1.00e+00	Predominantly up regulated
Oxygen consumption	Kidney	GO:0022891	GO:0003674	substrate-specific transmembrane transporter activity	19	16	3	582	14667	207	138	69	3.73e-04	7.39e-05	4.93e-01	5.46e-01	4.38e-01	1.00e+00	Predominantly up regulated
Oxygen consumption	Kidney	GO:0022804	GO:0003674	active transmembrane transporter activity	9	9	0	245	15004	207	138	69	6.36e-03	3.91e-04	1.00e+00	1.00e+00	5.47e-01	1.00e+00	Predominantly up regulated
Oxygen consumption	Kidney	GO:0042127	GO:0008150	regulation of cell proliferation	19	5	14	1064	14185	207	138	69	1.34e-01	9.68e-01	2.46e-04	1.00e+00	1.00e+00	1.00e+00	Predominantly down regulated
Oxygen consumption	Kidney	GO:0055085	GO:0008150	transmembrane transport	25	22	3	816	14433	207	138	69	1.19e-04	3.96e-06	7.22e-01	4.14e-01	7.50e-02	1.00e+00	Predominantly up regulated
Oxygen consumption	Kidney	GO:0006811	GO:0008150	ion transport	19	17	2	776	14473	207	138	69	9.44e-03	6.42e-04	8.73e-01	1.00e+00	6.07e-01	1.00e+00	Predominantly up regulated
Oxygen consumption	Kidney	GO:0005886	GO:0005575	plasma membrane	63	44	19	2861	12388	207	138	69	3.14e-05	1.46e-04	4.78e-02	4.14e-01	4.58e-01	1.00e+00	Up and down regulated
Oxygen consumption	Kidney	GO:0030159	GO:0003674	receptor signaling complex scaffold activity	2	0	2	8	15241	207	138	69	4.87e-03	1.00e+00	5.55e-04	1.00e+00	1.00e+00	1.00e+00	Predominantly down regulated
Oxygen consumption	Kidney	GO:0045597	GO:0008150	positive regulation of cell differentiation	17	9	8	447	14802	207	138	69	1.31e-04	2.04e-02	8.94e-04	4.14e-01	1.00e+00	1.00e+00	Up and down regulated
Oxygen consumption	Kidney	GO:0015849	GO:0008150	organic acid transport	9	8	1	206	15043	207	138	69	2.03e-03	5.73e-04	6.10e-01	8.75e-01	5.71e-01	1.00e+00	Predominantly up regulated
Oxygen consumption	Kidney	GO:0046942	GO:0008150	carboxylic acid transport	9	8	1	203	15046	207	138	69	1.84e-03	5.20e-04	6.04e-01	8.25e-01	5.47e-01	1.00e+00	Predominantly up regulated
Oxygen consumption	Kidney	GO:0030243	GO:0008150	cellulose metabolic process	2	2	0	4	15245	207	138	69	1.08e-03	4.82e-04	1.00e+00	7.52e-01	5.47e-01	1.00e+00	Predominantly up regulated
Oxygen consumption	Kidney	GO:0031526	GO:0005575	brush border membrane	5	4	1	41	15208	207	138	69	2.21e-04	5.02e-04	1.70e-01	4.54e-01	5.47e-01	1.00e+00	Predominantly up regulated
Oxygen consumption	Kidney	GO:2000121	GO:0008150	regulation of removal of superoxide radicals	2	2	0	4	15245	207	138	69	1.08e-03	4.82e-04	1.00e+00	7.52e-01	5.47e-01	1.00e+00	Predominantly up regulated
Oxygen consumption	Kidney	GO:0043368	GO:0008150	positive T cell selection	2	0	2	9	15240	207	138	69	6.20e-03	1.00e+00	7.12e-04	1.00e+00	1.00e+00	1.00e+00	Predominantly down regulated
Oxygen consumption	Kidney	GO:0045059	GO:0008150	positive thymic T cell selection	2	0	2	8	15241	207	138	69	4.87e-03	1.00e+00	5.55e-04	1.00e+00	1.00e+00	1.00e+00	Predominantly down regulated
Gestation period	Brain	GO:0051716	GO:0008150	cellular response to stimulus	282	122	160	4212	11383	932	350	582	1.24e-02	6.66e-04	4.11e-01	1.00e+00	3.70e-01	1.00e+00	Up and down regulated
Gestation period	Brain	GO:0007610	GO:0008150	behavior	47	8	39	613	14982	932	350	582	4.69e-02	9.68e-01	8.34e-04	1.00e+00	1.00e+00	2.44e-01	Predominantly down regulated
Gestation period	Brain	GO:0006950	GO:0008150	response to stress	171	96	75	2657	12938	932	350	582	1.47e-01	6.04e-07	9.98e-01	1.00e+00	8.59e-03	1.00e+00	Up and down regulated
Gestation period	Brain	GO:0003008	GO:0008150	system process	121	29	92	1584	14011	932	350	582	2.53e-03	8.99e-01	1.03e-05	9.75e-01	1.00e+00	2.50e-02	Predominantly down regulated
Gestation period	Brain	GO:0035637	GO:0008150	multicellular organismal signaling	68	13	55	796	14799	932	350	582	1.77e-03	9.12e-01	7.48e-06	8.61e-01	1.00e+00	2.50e-02	Predominantly down regulated
Gestation period	Brain	GO:0006955	GO:0008150	immune response	51	36	15	765	14830	932	350	582	2.24e-01	2.22e-05	9.99e-01	1.00e+00	4.68e-02	1.00e+00	Predominantly up regulated
Gestation period	Brain	GO:0036094	GO:0003674	small molecule binding	75	22	53	814	14781	932	350	582	1.11e-04	2.12e-01	5.54e-05	3.01e-01	1.00e+00	5.05e-02	Predominantly down regulated
Gestation period	Brain	GO:0005515	GO:0003674	protein binding	458	199	259	6977	8618	932	350	582	2.99e-03	2.79e-06	5.63e-01	9.78e-01	1.13e-02	1.00e+00	Up and down regulated
Gestation period	Brain	GO:0022857	GO:0003674	transmembrane transporter activity	56	14	42	667	14928	932	350	582	6.21e-03	6.40e-01	6.54e-04	1.00e+00	1.00e+00	2.17e-01	Predominantly down regulated
Gestation period	Brain	GO:0006952	GO:0008150	defense response	52	37	15	833	14762	932	350	582	3.91e-01	5.83e-05	1.00e+00	1.00e+00	9.19e-02	1.00e+00	Predominantly up regulated
Gestation period	Brain	GO:0050877	GO:0008150	neurological system process	89	17	72	1154	14441	932	350	582	7.25e-03	9.79e-01	1.04e-05	1.00e+00	1.00e+00	2.50e-02	Predominantly down regulated
Gestation period	Brain	GO:0071706	GO:0008150	tumor necrosis factor superfamily cytokine production	9	7	2	57	15538	932	350	582	6.32e-03	2.72e-04	6.33e-01	1.00e+00	2.24e-01	1.00e+00	Predominantly up regulated
Gestation period	Brain	GO:0007267	GO:0008150	cell-cell signaling	86	13	73	1091	14504	932	350	582	4.70e-03	9.97e-01	7.20e-07	1.00e+00	1.00e+00	1.36e-02	Predominantly down regulated
Gestation period	Brain	GO:0006959	GO:0008150	humoral immune response	10	9	1	100	15495	932	350	582	7.53e-02	4.12e-04	9.78e-01	1.00e+00	2.78e-01	1.00e+00	Predominantly up regulated
Gestation period	Brain	GO:0044297	GO:0005575	cell body	38	7	31	418	15177	932	350	582	6.58e-03	8.32e-01	2.26e-04	1.00e+00	1.00e+00	1.22e-01	Predominantly down regulated
Gestation period	Brain	GO:0031224	GO:0005575	intrinsic to membrane	127	40	87	1561	14034	932	350	582	1.65e-04	2.08e-01	8.39e-05	3.13e-01	1.00e+00	5.67e-02	Up and down regulated
Gestation period	Brain	GO:0000166	GO:0003674	nucleotide binding	65	19	46	721	14874	932	350	582	5.72e-04	2.67e-01	2.74e-04	4.70e-01	1.00e+00	1.38e-01	Predominantly down regulated
Gestation period	Brain	GO:0022891	GO:0003674	substrate-specific transmembrane transporter activity	53	14	39	604	14991	932	350	582	3.18e-03	4.90e-01	6.30e-04	9.78e-01	1.00e+00	2.13e-01	Predominantly down regulated
Gestation period	Brain	GO:0022803	GO:0003674	passive transmembrane transporter activity	29	5	24	283	15312	932	350	582	3.24e-03	7.65e-01	1.62e-04	9.78e-01	1.00e+00	9.27e-02	Predominantly down regulated
Gestation period	Brain	GO:0016835	GO:0003674	carbon-oxygen lyase activity	8	6	2	46	15549	932	350	582	5.43e-03	5.38e-04	5.16e-01	1.00e+00	3.37e-01	1.00e+00	Predominantly up regulated
Gestation period	Brain	GO:0017171	GO:0003674	serine hydrolase activity	12	8	4	87	15508	932	350	582	5.45e-03	7.43e-04	4.09e-01	1.00e+00	3.91e-01	1.00e+00	Up and down regulated
Gestation period	Brain	GO:0008233	GO:0003674	peptidase activity	39	21	18	328	15267	932	350	582	3.15e-05	1.71e-05	6.68e-02	1.49e-01	4.63e-02	1.00e+00	Up and down regulated
Gestation period	Brain	GO:0044057	GO:0008150	regulation of system process	48	8	40	505	15090	932	350	582	9.79e-04	8.84e-01	6.22e-06	6.86e-01	1.00e+00	2.50e-02	Predominantly down regulated
Gestation period	Brain	GO:0001817	GO:0008150	regulation of cytokine production	23	17	6	306	15289	932	350	582	1.52e-01	5.73e-04	9.74e-01	1.00e+00	3.37e-01	1.00e+00	Predominantly up regulated
Gestation period	Brain	GO:0006811	GO:0008150	ion transport	65	13	52	804	14791	932	350	582	7.74e-03	9.18e-01	7.74e-05	1.00e+00	1.00e+00	5.42e-02	Predominantly down regulated
Gestation period	Brain	GO:0045087	GO:0008150	innate immune response	30	25	5	391	15204	932	350	582	9.57e-02	2.76e-06	9.99e-01	1.00e+00	1.13e-02	1.00e+00	Predominantly up regulated
Gestation period	Brain	GO:0019226	GO:0008150	transmission of nerve impulse	66	13	53	786	14809	932	350	582	3.11e-03	9.03e-01	2.17e-05	9.78e-01	1.00e+00	3.16e-02	Predominantly down regulated
Gestation period	Brain	GO:0032640	GO:0008150	tumor necrosis factor production	9	7	2	56	15539	932	350	582	5.61e-03	2.43e-04	6.24e-01	1.00e+00	2.09e-01	1.00e+00	Predominantly up regulated
Gestation period	Brain	GO:0072376	GO:0008150	protein activation cascade	7	7	0	46	15549	932	350	582	1.85e-02	6.81e-05	1.00e+00	1.00e+00	9.90e-02	1.00e+00	Predominantly up regulated
Gestation period	Brain	GO:0043025	GO:0005575	neuronal cell body	36	5	31	393	15202	932	350	582	7.14e-03	9.43e-01	7.45e-05	1.00e+00	1.00e+00	5.42e-02	Predominantly down regulated
Gestation period	Brain	GO:0043005	GO:0005575	neuron projection	64	14	50	697	14898	932	350	582	3.87e-04	7.03e-01	7.20e-06	4.37e-01	1.00e+00	2.50e-02	Predominantly down regulated
Gestation period	Brain	GO:0016021	GO:0005575	integral to membrane	124	39	85	1512	14083	932	350	582	1.43e-04	2.00e-01	7.60e-05	3.04e-01	1.00e+00	5.42e-02	Up and down regulated
Gestation period	Brain	GO:0070679	GO:0003674	inositol 1,4,5 trisphosphate binding	4	0	4	7	15588	932	350	582	3.83e-04	1.00e+00	6.14e-05	4.37e-01	1.00e+00	5.05e-02	Predominantly down regulated
Gestation period	Brain	GO:0032553	GO:0003674	ribonucleotide binding	56	14	42	596	14999	932	350	582	5.09e-04	4.69e-01	5.94e-05	4.37e-01	1.00e+00	5.05e-02	Predominantly down regulated
Gestation period	Brain	GO:0017076	GO:0003674	purine nucleotide binding	56	14	42	603	14992	932	350	582	6.74e-04	4.87e-01	7.72e-05	5.10e-01	1.00e+00	5.42e-02	Predominantly down regulated
Gestation period	Brain	GO:0015075	GO:0003674	ion transmembrane transporter activity	44	10	34	485	15110	932	350	582	3.77e-03	6.53e-01	3.28e-04	9.86e-01	1.00e+00	1.44e-01	Predominantly down regulated
Gestation period	Brain	GO:0015267	GO:0003674	channel activity	29	5	24	283	15312	932	350	582	3.24e-03	7.65e-01	1.62e-04	9.78e-01	1.00e+00	9.27e-02	Predominantly down regulated
Gestation period	Brain	GO:0070011	GO:0003674	peptidase activity, acting on L-amino acid peptides	39	21	18	308	15287	932	350	582	7.31e-06	6.58e-06	4.08e-02	6.91e-02	2.08e-02	1.00e+00	Up and down regulated
Gestation period	Brain	GO:0031644	GO:0008150	regulation of neurological system process	25	3	22	263	15332	932	350	582	1.47e-02	9.37e-01	3.62e-04	1.00e+00	1.00e+00	1.56e-01	Predominantly down regulated
Gestation period	Brain	GO:0031347	GO:0008150	regulation of defense response	29	21	8	386	15209	932	350	582	1.21e-01	1.77e-04	9.78e-01	1.00e+00	1.77e-01	1.00e+00	Predominantly up regulated
Gestation period	Brain	GO:0001819	GO:0008150	positive regulation of cytokine production	16	12	4	165	15430	932	350	582	3.82e-02	3.53e-04	8.69e-01	1.00e+00	2.57e-01	1.00e+00	Predominantly up regulated
Gestation period	Brain	GO:0043269	GO:0008150	regulation of ion transport	23	1	22	258	15337	932	350	582	3.60e-02	9.97e-01	2.77e-04	1.00e+00	1.00e+00	1.38e-01	Predominantly down regulated
Gestation period	Brain	GO:0002920	GO:0008150	regulation of humoral immune response	6	5	1	33	15562	932	350	582	1.24e-02	7.83e-04	7.15e-01	1.00e+00	4.00e-01	1.00e+00	Predominantly up regulated
Gestation period	Brain	GO:0034220	GO:0008150	ion transmembrane transport	36	5	31	432	15163	932	350	582	2.73e-02	9.68e-01	4.00e-04	1.00e+00	1.00e+00	1.59e-01	Predominantly down regulated
Gestation period	Brain	GO:0006812	GO:0008150	cation transport	47	8	39	584	15011	932	350	582	2.30e-02	9.54e-01	3.27e-04	1.00e+00	1.00e+00	1.44e-01	Predominantly down regulated
Gestation period	Brain	GO:0007268	GO:0008150	synaptic transmission	62	10	52	697	14898	932	350	582	1.06e-03	9.54e-01	1.50e-06	6.94e-01	1.00e+00	1.42e-02	Predominantly down regulated
Gestation period	Brain	GO:0032680	GO:0008150	regulation of tumor necrosis factor production	9	7	2	56	15539	932	350	582	5.61e-03	2.43e-04	6.24e-01	1.00e+00	2.09e-01	1.00e+00	Predominantly up regulated
Gestation period	Brain	GO:0030425	GO:0005575	dendrite	39	7	32	396	15199	932	350	582	1.49e-03	7.89e-01	3.59e-05	8.12e-01	1.00e+00	4.24e-02	Predominantly down regulated
Gestation period	Brain	GO:0034702	GO:0005575	ion channel complex	15	4	11	94	15501	932	350	582	4.34e-04	1.61e-01	7.42e-04	4.37e-01	1.00e+00	2.30e-01	Predominantly down regulated
Gestation period	Brain	GO:0032555	GO:0003674	purine ribonucleotide binding	56	14	42	594	15001	932	350	582	4.69e-04	4.64e-01	5.50e-05	4.37e-01	1.00e+00	5.05e-02	Predominantly down regulated
Gestation period	Brain	GO:0030554	GO:0003674	adenyl nucleotide binding	48	12	36	464	15131	932	350	582	1.45e-04	3.49e-01	2.83e-05	3.04e-01	1.00e+00	3.56e-02	Predominantly down regulated
Gestation period	Brain	GO:0008324	GO:0003674	cation transmembrane transporter activity	38	7	31	380	15215	932	350	582	1.29e-03	7.53e-01	3.96e-05	7.89e-01	1.00e+00	4.41e-02	Predominantly down regulated
Gestation period	Brain	GO:0022838	GO:0003674	substrate-specific channel activity	28	5	23	264	15331	932	350	582	2.31e-03	7.10e-01	1.48e-04	9.30e-01	1.00e+00	9.04e-02	Predominantly down regulated
Gestation period	Brain	GO:0022836	GO:0003674	gated channel activity	22	3	19	181	15414	932	350	582	1.19e-03	7.76e-01	4.78e-05	7.52e-01	1.00e+00	5.03e-02	Predominantly down regulated
Gestation period	Brain	GO:0008236	GO:0003674	serine-type peptidase activity	12	8	4	84	15511	932	350	582	4.09e-03	5.88e-04	3.84e-01	1.00e+00	3.37e-01	1.00e+00	Up and down regulated
Gestation period	Brain	GO:0004175	GO:0003674	endopeptidase activity	28	13	15	188	15407	932	350	582	7.00e-06	3.32e-04	4.66e-03	6.91e-02	2.57e-01	6.68e-01	Up and down regulated
Gestation period	Brain	GO:0051259	GO:0008150	protein oligomerization	34	19	15	335	15260	932	350	582	1.78e-03	2.12e-04	2.71e-01	8.61e-01	2.01e-01	1.00e+00	Up and down regulated
Gestation period	Brain	GO:0051969	GO:0008150	regulation of transmission of nerve impulse	24	3	21	246	15349	932	350	582	1.24e-02	9.17e-01	3.73e-04	1.00e+00	1.00e+00	1.57e-01	Predominantly down regulated
Gestation period	Brain	GO:0050727	GO:0008150	regulation of inflammatory response	17	11	6	158	15437	932	350	582	1.35e-02	8.87e-04	5.41e-01	1.00e+00	4.29e-01	1.00e+00	Up and down regulated
Gestation period	Brain	GO:0034765	GO:0008150	regulation of ion transmembrane transport	15	0	15	137	15458	932	350	582	1.69e-02	1.00e+00	1.84e-04	1.00e+00	1.00e+00	1.02e-01	Predominantly down regulated
Gestation period	Brain	GO:0022898	GO:0008150	regulation of transmembrane transporter activity	12	0	12	110	15485	932	350	582	3.13e-02	1.00e+00	8.19e-04	1.00e+00	1.00e+00	2.44e-01	Predominantly down regulated
Gestation period	Brain	GO:2000257	GO:0008150	regulation of protein activation cascade	4	4	0	16	15579	932	350	582	1.29e-02	3.67e-04	1.00e+00	1.00e+00	2.57e-01	1.00e+00	Predominantly up regulated
Gestation period	Brain	GO:0030001	GO:0008150	metal ion transport	42	4	38	501	15094	932	350	582	1.67e-02	9.97e-01	2.80e-05	1.00e+00	1.00e+00	3.56e-02	Predominantly down regulated
Gestation period	Brain	GO:0034703	GO:0005575	cation channel complex	12	2	10	82	15513	932	350	582	3.34e-03	5.52e-01	9.25e-04	9.78e-01	1.00e+00	2.61e-01	Predominantly down regulated
Gestation period	Brain	GO:0005031	GO:0003674	tumor necrosis factor-activated receptor activity	3	3	0	8	15587	932	350	582	9.50e-03	5.77e-04	1.00e+00	1.00e+00	3.37e-01	1.00e+00	Predominantly up regulated
Gestation period	Brain	GO:0035639	GO:0003674	purine ribonucleoside triphosphate binding	51	14	37	565	15030	932	350	582	2.12e-03	3.91e-01	6.66e-04	9.17e-01	1.00e+00	2.17e-01	Predominantly down regulated
Gestation period	Brain	GO:0032559	GO:0003674	adenyl ribonucleotide binding	48	12	36	458	15137	932	350	582	1.06e-04	3.33e-01	2.14e-05	3.01e-01	1.00e+00	3.16e-02	Predominantly down regulated
Gestation period	Brain	GO:0022890	GO:0003674	inorganic cation transmembrane transporter activity	32	3	29	325	15270	932	350	582	3.81e-03	9.78e-01	1.35e-05	9.86e-01	1.00e+00	2.55e-02	Predominantly down regulated
Gestation period	Brain	GO:0046873	GO:0003674	metal ion transmembrane transporter activity	28	2	26	271	15324	932	350	582	3.36e-03	9.85e-01	1.06e-05	9.78e-01	1.00e+00	2.50e-02	Predominantly down regulated
Gestation period	Brain	GO:0005216	GO:0003674	ion channel activity	28	5	23	255	15340	932	350	582	1.38e-03	6.81e-01	8.80e-05	7.92e-01	1.00e+00	5.74e-02	Predominantly down regulated
Gestation period	Brain	GO:0022832	GO:0003674	voltage-gated channel activity	11	0	11	90	15505	932	350	582	1.81e-02	1.00e+00	5.11e-04	1.00e+00	1.00e+00	1.83e-01	Predominantly down regulated
Gestation period	Brain	GO:0051260	GO:0008150	protein homooligomerization	26	14	12	191	15404	932	350	582	7.13e-05	1.07e-04	5.47e-02	2.70e-01	1.24e-01	1.00e+00	Up and down regulated
[truncated: 676 more rows]
