# Supplementary material for: Gene expression defines natural changes in mammalian lifespan
Source: Aging Cell. 2015 Feb 9;14(3):352–65. doi: 10.1111/acel.12283 (PMC4406664; doi:10.1111/acel.12283)
Supplement: Supplementary file 2 [file acel0014-0352-sd2.xlsx]

## Sheet: Start here
Gestation period	Weaning time	Adult weight	Growth rate	Time to matirity	Maximum lifespan	Metabolic rate
Biological GO functions for genes whose expression variation associates with gestation period
Term ID	Description	Nb. of genes	Line in the table	Direct link
GO:0006790	Sulfur compound metabolic process	34	4	click here
GO:0035383	Thioester metabolic process	15	42	click here
GO:0044248	Cellular catabolic process	153	61	click here
GO:0051188	Cofactor biosynthetic process	21	218	click here
GO:0035384	Thioester biosynthetic process	9	243	click here
GO:0044272	Sulfur compound biosynthetic process	18	256	click here
GO:0030036	Actin cytoskeleton organization	49	278	click here
GO:0051592	Response to calcium ion	17	331	click here
GO:0009108	Coenzyme biosynthetic process	16	352	click here
GO:0006637	Acyl-CoA metabolic process	15	372	click here
GO:0030258	Lipid modification	24	391	click here
GO:0016053	Organic acid biosynthetic process	36	419	click here
GO:0071616	Acyl-CoA biosynthetic process	9	459	click here
GO:0015949	Nucleobase-containing small molecule interconversion	7	472	click here
GO:0046394	Carboxylic acid biosynthetic process	36	483	click here
GO:0046470	Phosphatidylcholine metabolic process	12	523	click here
GO:0042398	Cellular modified amino acid biosynthetic process	9	539	click here
GO:0000038	Very long-chain fatty acid metabolic process	8	552	click here
GO:0009066	Aspartate family amino acid metabolic process	11	564	click here
GO:0006749	Glutathione metabolic process	10	579	click here
GO:0042758	Long-chain fatty acid catabolic process	3	593	click here
GO:0043651	Linoleic acid metabolic process	5	600	click here
GO:0036109	Alpha-linolenic acid metabolic process	5	609	click here
GO:0006793	Phosphorus metabolic process	126	618	click here
GO:0006959	Humoral immune response	13	748	click here
GO:1901135	Carbohydrate derivative metabolic process	75	765	click here
GO:0050776	Regulation of immune response	41	844	click here
GO:0033993	Response to lipid	51	889	click here
GO:0045087	Innate immune response	42	944	click here
GO:0006954	Inflammatory response	29	990	click here
GO:0006796	Phosphate-containing compound metabolic process	124	1023	click here
GO:0050778	Positive regulation of immune response	30	1151	click here
GO:0032990	Cell part morphogenesis	50	1185	click here
GO:0007229	Integrin-mediated signaling pathway	8	1239	click here
GO:0036230	Granulocyte activation	5	1251	click here
GO:0019752	Carboxylic acid metabolic process	52	1260	click here
GO:0042119	Neutrophil activation	5	1316	click here
GO:0008347	Glial cell migration	6	1325	click here
GO:0006284	Base-excision repair	7	1335	click here
GO:0046513	Ceramide biosynthetic process	6	1346	click here
GO:0048667	Cell morphogenesis involved in neuron differentiation	41	1356	click here
GO:0009151	Purine deoxyribonucleotide metabolic process	5	1401	click here
GO:0071902	Positive regulation of protein serine/threonine kinase activity	20	1410	click here
GO:0048812	Neuron projection morphogenesis	43	1434	click here
GO:0007409	Axonogenesis	37	1481	click here
GO:0051260	Protein homooligomerization	27	1522	click here
Biological GO functions for genes whose expression variation associates with weaning time
Term ID	Description	Nb. of genes	Line in the table	Direct link
GO:0010033	Response to organic substance	306	4	click here
GO:0042493	Response to drug	86	314	click here
GO:0051186	Cofactor metabolic process	50	404	click here
GO:0071702	Organic substance transport	222	458	click here
GO:0010243	Response to organonitrogen compound	120	684	click here
GO:0009725	Response to hormone stimulus	134	808	click here
GO:0006732	Coenzyme metabolic process	44	946	click here
GO:0044262	Cellular carbohydrate metabolic process	45	994	click here
GO:0048545	Response to steroid hormone stimulus	70	1043	click here
GO:0048737	Imaginal disc-derived appendage development	22	1117	click here
GO:0002165	Instar larval or pupal development	31	1143	click here
GO:0055086	Nucleobase-containing small molecule metabolic process	135	1178	click here
GO:0030258	Lipid modification	33	1317	click here
GO:0006638	Neutral lipid metabolic process	26	1354	click here
GO:0016053	Organic acid biosynthetic process	51	1384	click here
GO:0097194	Execution phase of apoptosis	27	1439	click here
GO:0035114	Imaginal disc-derived appendage morphogenesis	22	1470	click here
GO:0035120	Post-embryonic appendage morphogenesis	22	1496	click here
GO:0046503	Glycerolipid catabolic process	13	1522	click here
GO:0006639	Acylglycerol metabolic process	26	1539	click here
GO:0006085	Acetyl-CoA biosynthetic process	8	1569	click here
GO:0046394	Carboxylic acid biosynthetic process	51	1581	click here
GO:0046475	Glycerophospholipid catabolic process	7	1636	click here
GO:0007295	Growth of a germarium-derived egg chamber	4	1647	click here
GO:0006101	Citrate metabolic process	5	1655	click here
GO:0009226	Nucleotide-sugar biosynthetic process	8	1664	click here
GO:0009068	Aspartate family amino acid catabolic process	8	1676	click here
GO:0048583	Regulation of response to stimulus	218	1688	click here
GO:0048518	Positive regulation of biological process	300	1910	click here
GO:0010035	Response to inorganic substance	60	2214	click here
GO:0051707	Response to other organism	71	2278	click here
GO:0001817	Regulation of cytokine production	45	2353	click here
GO:0051240	Positive regulation of multicellular organismal process	64	2402	click here
GO:0050790	Regulation of catalytic activity	142	2470	click here
GO:0002684	Positive regulation of immune system process	65	2616	click here
GO:0002683	Negative regulation of immune system process	27	2685	click here
GO:0010038	Response to metal ion	44	2716	click here
GO:0009617	Response to bacterium	50	2764	click here
GO:0032989	Cellular component morphogenesis	117	2818	click here
GO:0030154	Cell differentiation	245	2939	click here
GO:0050865	Regulation of cell activation	42	3188	click here
GO:0045321	Leukocyte activation	56	3234	click here
GO:0031347	Regulation of defense response	53	3294	click here
GO:0009891	Positive regulation of biosynthetic process	118	3351	click here
GO:0002764	Immune response-regulating signaling pathway	46	3473	click here
GO:0007166	Cell surface receptor signaling pathway	199	3523	click here
GO:0035556	Intracellular signal transduction	317	3726	click here
GO:0000902	Cell morphogenesis	107	4047	click here
GO:0002009	Morphogenesis of an epithelium	59	4158	click here
GO:0048513	Organ development	254	4221	click here
GO:0001655	Urogenital system development	40	4479	click here
GO:0035239	Tube morphogenesis	45	4523	click here
GO:0061053	Somite development	16	4572	click here
GO:0016310	Phosphorylation	129	4592	click here
GO:0019751	Polyol metabolic process	17	4725	click here
GO:0030168	Platelet activation	28	4746	click here
GO:0045088	Regulation of innate immune response	32	4778	click here
GO:0045935	Positive regulation of nucleobase-containing compound metabolic process	110	4814	click here
GO:0010562	Positive regulation of phosphorus metabolic process	70	4928	click here
GO:0010628	Positive regulation of gene expression	104	5002	click here
GO:0031328	Positive regulation of cellular biosynthetic process	117	5110	click here
GO:0010557	Positive regulation of macromolecule biosynthetic process	108	5231	click here
GO:0032496	Response to lipopolysaccharide	36	5343	click here
GO:0007243	Intracellular protein kinase cascade	91	5383	click here
GO:0045597	Positive regulation of cell differentiation	57	5478	click here
GO:0055001	Muscle cell development	33	5539	click here
GO:0060326	Cell chemotaxis	23	5576	click here
GO:0046852	Positive regulation of bone remodeling	5	5603	click here
GO:0051960	Regulation of nervous system development	61	5612	click here
GO:0007417	Central nervous system development	88	5677	click here
GO:0072001	Renal system development	39	5769	click here
GO:0035148	Tube formation	22	5812	click here
GO:0043647	Inositol phosphate metabolic process	13	5838	click here
GO:0045089	Positive regulation of innate immune response	27	5855	click here
GO:0045937	Positive regulation of phosphate metabolic process	70	5886	click here
GO:0000165	MAPK cascade	61	5960	click here
GO:0050863	Regulation of T cell activation	27	6025	click here
GO:0001822	Kidney development	33	6056	click here
GO:0072175	Epithelial tube formation	20	6093	click here
GO:0001756	Somitogenesis	15	6117	click here
GO:0006468	Protein phosphorylation	111	6136	click here
GO:0045780	Positive regulation of bone resorption	5	6251	click here
GO:0002218	Activation of innate immune response	25	6260	click here
GO:0043408	Regulation of MAPK cascade	54	6289	click here
GO:0010740	Positive regulation of intracellular protein kinase cascade	55	6347	click here
GO:0050767	Regulation of neurogenesis	53	6406	click here
GO:0048793	Pronephros development	12	6463	click here
GO:0001838	Embryonic epithelial tube formation	20	6479	click here
GO:0051254	Positive regulation of RNA metabolic process	100	6503	click here
GO:0002758	Innate immune response-activating signal transduction	23	6607	click here
GO:0043410	Positive regulation of MAPK cascade	41	6634	click here
GO:0002221	Pattern recognition receptor signaling pathway	22	6679	click here
GO:0071900	Regulation of protein serine/threonine kinase activity	42	6705	click here
GO:0040037	Negative regulation of fibroblast growth factor receptor signaling pathway	6	6751	click here
GO:0045893	Positive regulation of transcription, DNA-dependent	99	6761	click here
GO:0006536	Glutamate metabolic process	7	6864	click here
GO:0045944	Positive regulation of transcription from RNA polymerase II promoter	77	6875	click here
GO:0033057	Multicellular organismal reproductive behavior	12	6956	click here
GO:0043279	Response to alkaloid	27	6972	click here
GO:0050890	Cognition	39	7003	click here
GO:0019226	Transmission of nerve impulse	109	7046	click here
GO:0014072	Response to isoquinoline alkaloid	10	7159	click here
GO:0007611	Learning or memory	37	7173	click here
GO:0007268	Synaptic transmission	99	7214	click here
GO:0072511	Divalent inorganic cation transport	44	7317	click here
GO:0043278	Response to morphine	10	7365	click here
GO:0006816	Calcium ion transport	40	7379	click here
GO:0031175	Neuron projection development	112	7423	click here
Biological GO functions for genes whose expression variation associates with adult weight
Term ID	Description	Nb. of genes	Line in the table	Direct link
GO:0035383	Thioester metabolic process	9	4	click here
GO:0044248	Cellular catabolic process	81	17	click here
GO:0006732	Coenzyme metabolic process	18	102	click here
GO:0015980	Energy derivation by oxidation of organic compounds	24	124	click here
GO:0044283	Small molecule biosynthetic process	29	152	click here
GO:0044282	Small molecule catabolic process	22	185	click here
GO:0051592	Response to calcium ion	12	211	click here
GO:0006637	Acyl-CoA metabolic process	9	227	click here
GO:0045333	Cellular respiration	16	240	click here
GO:0044242	Cellular lipid catabolic process	14	260	click here
GO:0051259	Protein oligomerization	24	278	click here
GO:0006104	Succinyl-CoA metabolic process	3	306	click here
GO:0006099	Tricarboxylic acid cycle	6	313	click here
GO:2001234	Negative regulation of apoptotic signaling pathway	14	323	click here
GO:0007512	Adult heart development	4	341	click here
GO:0010955	Negative regulation of protein processing	5	349	click here
GO:0072329	Monocarboxylic acid catabolic process	11	358	click here
GO:0006631	Fatty acid metabolic process	23	373	click here
GO:0010755	Regulation of plasminogen activation	4	400	click here
GO:0009062	Fatty acid catabolic process	10	408	click here
GO:0001676	Long-chain fatty acid metabolic process	10	422	click here
GO:0000038	Very long-chain fatty acid metabolic process	6	436	click here
GO:0006749	Glutathione metabolic process	7	446	click here
GO:0010757	Negative regulation of plasminogen activation	3	457	click here
GO:0009068	Aspartate family amino acid catabolic process	5	464	click here
GO:0055085	Transmembrane transport	16	473	click here
GO:0019896	Axon transport of mitochondrion	2	493	click here
GO:0030030	Cell projection organization	63	499	click here
GO:0048518	Positive regulation of biological process	159	566	click here
GO:0023051	Regulation of signaling	104	729	click here
GO:0014075	Response to amine stimulus	8	837	click here
GO:0035556	Intracellular signal transduction	86	849	click here
GO:0048468	Cell development	95	939	click here
GO:0007399	Nervous system development	102	1038	click here
GO:0034762	Regulation of transmembrane transport	17	1144	click here
GO:0043269	Regulation of ion transport	26	1165	click here
GO:0042220	Response to cocaine	8	1195	click here
GO:0014072	Response to isoquinoline alkaloid	6	1207	click here
GO:0007628	Adult walking behavior	7	1217	click here
GO:0043069	Negative regulation of programmed cell death	38	1228	click here
GO:0034765	Regulation of ion transmembrane transport	16	1270	click here
GO:0043278	Response to morphine	6	1290	click here
GO:0007187	G-protein coupled receptor signaling pathway, coupled to cyclic nucleotide second messenger	14	1300	click here
GO:0043066	Negative regulation of apoptotic process	38	1318	click here
GO:0007269	Neurotransmitter secretion	14	1360	click here
GO:0007188	Adenylate cyclase-modulating G-protein coupled receptor signaling pathway	13	1378	click here
GO:0030182	Neuron differentiation	65	1395	click here
GO:0051932	Synaptic transmission, GABAergic	6	1464	click here
GO:0009187	Cyclic nucleotide metabolic process	15	1474	click here
GO:0042053	Regulation of dopamine metabolic process	4	1493	click here
GO:0006816	Calcium ion transport	20	1501	click here
GO:0045664	Regulation of neuron differentiation	29	1525	click here
GO:0060291	Long-term synaptic potentiation	6	1558	click here
GO:0021544	Subpallium development	5	1568	click here
GO:0046058	CAMP metabolic process	13	1577	click here
GO:0010975	Regulation of neuron projection development	22	1594	click here
GO:0021892	Cerebral cortex GABAergic interneuron differentiation	4	1620	click here
GO:1900273	Positive regulation of long-term synaptic potentiation	3	1628	click here
GO:0021894	Cerebral cortex GABAergic interneuron development	3	1635	click here
GO:0021830	Interneuron migration from the subpallium to the cortex	3	1642	click here
GO:0021853	Cerebral cortex GABAergic interneuron migration	3	1649	click here
Biological GO functions for genes whose expression variation associates with growth rate
Term ID	Description	Nb. of genes	Line in the table	Direct link
GO:0006629	Lipid metabolic process	94	4	click here
GO:0071702	Organic substance transport	131	102	click here
GO:0044255	Cellular lipid metabolic process	78	237	click here
GO:0044283	Small molecule biosynthetic process	47	319	click here
GO:0046700	Heterocycle catabolic process	77	370	click here
GO:0019439	Aromatic compound catabolic process	77	451	click here
GO:0015849	Organic acid transport	30	532	click here
GO:0009108	Coenzyme biosynthetic process	15	566	click here
GO:0046486	Glycerolipid metabolic process	38	585	click here
GO:0046503	Glycerolipid catabolic process	9	627	click here
GO:0015711	Organic anion transport	37	640	click here
GO:0006085	Acetyl-CoA biosynthetic process	6	681	click here
GO:0043648	Dicarboxylic acid metabolic process	16	691	click here
GO:0046942	Carboxylic acid transport	30	711	click here
GO:0008652	Cellular amino acid biosynthetic process	16	745	click here
GO:0006090	Pyruvate metabolic process	9	765	click here
GO:0015718	Monocarboxylic acid transport	18	778	click here
GO:0019217	Regulation of fatty acid metabolic process	13	800	click here
GO:0006086	Acetyl-CoA biosynthetic process from pyruvate	5	817	click here
GO:0010510	Regulation of acetyl-CoA biosynthetic process from pyruvate	5	826	click here
GO:0030030	Cell projection organization	75	835	click here
GO:0045185	Maintenance of protein location	16	914	click here
GO:0070727	Cellular macromolecule localization	70	934	click here
GO:0003401	Axis elongation	8	1008	click here
GO:0034613	Cellular protein localization	70	1020	click here
GO:0048468	Cell development	119	1094	click here
GO:0060284	Regulation of cell development	50	1217	click here
GO:0051960	Regulation of nervous system development	45	1271	click here
GO:0050767	Regulation of neurogenesis	39	1320	click here
GO:0046636	Negative regulation of alpha-beta T cell activation	5	1363	click here
GO:0002088	Lens development in camera-type eye	10	1372	click here
GO:0045664	Regulation of neuron differentiation	34	1386	click here
GO:0048666	Neuron development	70	1424	click here
GO:0031175	Neuron projection development	62	1498	click here
GO:0043547	Positive regulation of GTPase activity	18	1564	click here
GO:0010259	Multicellular organismal aging	12	1586	click here
GO:0008340	Determination of adult lifespan	10	1602	click here
GO:1901142	Insulin metabolic process	3	1616	click here
GO:0030950	Establishment or maintenance of actin cytoskeleton polarity	3	1623	click here
GO:0015812	Gamma-aminobutyric acid transport	5	1630	click here
GO:0051928	Positive regulation of calcium ion transport	11	1639	click here
Biological GO functions for genes whose expression variation associates with time to maturity
Term ID	Description	Nb. of genes	Line in the table	Direct link
GO:0051186	Cofactor metabolic process	54	4	click here
GO:0006629	Lipid metabolic process	162	62	click here
GO:0005975	Carbohydrate metabolic process	108	228	click here
GO:0006796	Phosphate-containing compound metabolic process	336	340	click here
GO:0044255	Cellular lipid metabolic process	132	680	click here
GO:0044262	Cellular carbohydrate metabolic process	48	816	click here
GO:0044283	Small molecule biosynthetic process	76	868	click here
GO:0016042	Lipid catabolic process	37	948	click here
GO:0015849	Organic acid transport	47	989	click here
GO:0009108	Coenzyme biosynthetic process	22	1040	click here
GO:0055086	Nucleobase-containing small molecule metabolic process	139	1066	click here
GO:0005996	Monosaccharide metabolic process	49	1209	click here
GO:0044242	Cellular lipid catabolic process	33	1262	click here
GO:0051654	Establishment of mitochondrion localization	7	1299	click here
GO:0006084	Acetyl-CoA metabolic process	12	1310	click here
GO:0034440	Lipid oxidation	24	1326	click here
GO:0019318	Hexose metabolic process	46	1354	click here
GO:0006006	Glucose metabolic process	41	1404	click here
GO:0046942	Carboxylic acid transport	47	1449	click here
GO:0032007	Negative regulation of TOR signaling cascade	9	1500	click here
GO:0006101	Citrate metabolic process	5	1513	click here
GO:0072329	Monocarboxylic acid catabolic process	24	1522	click here
GO:0006575	Cellular modified amino acid metabolic process	38	1550	click here
GO:0047497	Mitochondrion transport along microtubule	6	1592	click here
GO:0009062	Fatty acid catabolic process	22	1602	click here
GO:0019395	Fatty acid oxidation	24	1628	click here
GO:0015807	L-amino acid transport	14	1656	click here
GO:0006635	Fatty acid beta-oxidation	19	1674	click here
GO:0006553	Lysine metabolic process	6	1697	click here
GO:0006554	Lysine catabolic process	6	1707	click here
GO:0010035	Response to inorganic substance	56	1717	click here
GO:0006970	Response to osmotic stress	21	1777	click here
GO:0010038	Response to metal ion	43	1802	click here
GO:0033993	Response to lipid	77	1849	click here
GO:0009651	Response to salt stress	15	1930	click here
GO:0048870	Cell motility	89	1949	click here
GO:0048731	System development	303	2042	click here
GO:0006801	Superoxide metabolic process	9	2349	click here
GO:0050778	Positive regulation of immune response	45	2362	click here
GO:0000902	Cell morphogenesis	99	2411	click here
GO:0061430	Bone trabecula morphogenesis	4	2514	click here
GO:0016310	Phosphorylation	116	2522	click here
GO:0019751	Polyol metabolic process	17	2642	click here
GO:0018991	Oviposition	4	2663	click here
GO:0016331	Morphogenesis of embryonic epithelium	24	2671	click here
GO:0006029	Proteoglycan metabolic process	15	2699	click here
GO:0002757	Immune response-activating signal transduction	35	2718	click here
GO:0001764	Neuron migration	17	2757	click here
GO:0071392	Cellular response to estradiol stimulus	6	2778	click here
GO:0032836	Glomerular basement membrane development	5	2788	click here
GO:0030030	Cell projection organization	137	2797	click here
GO:0023051	Regulation of signaling	240	2938	click here
GO:0031344	Regulation of cell projection organization	52	3182	click here
GO:0051240	Positive regulation of multicellular organismal process	75	3238	click here
GO:0060359	Response to ammonium ion	16	3317	click here
GO:0007165	Signal transduction	385	3337	click here
GO:0010646	Regulation of cell communication	240	3726	click here
GO:0055085	Transmembrane transport	100	3970	click here
GO:0006811	Ion transport	126	4074	click here
GO:0043279	Response to alkaloid	25	4204	click here
GO:0048468	Cell development	217	4233	click here
GO:0045595	Regulation of cell differentiation	135	4454	click here
GO:0010647	Positive regulation of cell communication	115	4593	click here
GO:0009966	Regulation of signal transduction	211	4712	click here
GO:0019226	Transmission of nerve impulse	104	4927	click here
GO:0043269	Regulation of ion transport	51	5035	click here
GO:0007264	Small GTPase mediated signal transduction	62	5090	click here
GO:0051960	Regulation of nervous system development	78	5156	click here
GO:0007268	Synaptic transmission	93	5238	click here
GO:0048699	Generation of neurons	153	5335	click here
GO:0050767	Regulation of neurogenesis	69	5492	click here
GO:0042133	Neurotransmitter metabolic process	8	5565	click here
GO:0035725	Sodium ion transmembrane transport	16	5577	click here
GO:0048666	Neuron development	122	5597	click here
GO:0010975	Regulation of neuron projection development	47	5723	click here
Biological GO functions for genes whose expression variation associates with maximum lifespan
Term ID	Description	Nb. of genes	Line in the table	Direct link
GO:0051186	Cofactor metabolic process	45	4	click here
GO:0006629	Lipid metabolic process	134	53	click here
GO:0006732	Coenzyme metabolic process	37	191	click here
GO:0044255	Cellular lipid metabolic process	108	232	click here
GO:0016042	Lipid catabolic process	34	344	click here
GO:0046700	Heterocycle catabolic process	110	382	click here
GO:0044270	Cellular nitrogen compound catabolic process	108	496	click here
GO:0019439	Aromatic compound catabolic process	109	608	click here
GO:0051592	Response to calcium ion	20	721	click here
GO:0046434	Organophosphate catabolic process	82	745	click here
GO:0043201	Response to leucine	4	831	click here
GO:0097194	Execution phase of apoptosis	23	839	click here
GO:0015949	Nucleobase-containing small molecule interconversion	8	866	click here
GO:0009116	Nucleoside metabolic process	87	878	click here
GO:0046503	Glycerolipid catabolic process	12	969	click here
GO:0015711	Organic anion transport	49	985	click here
GO:0043648	Dicarboxylic acid metabolic process	19	1038	click here
GO:0019320	Hexose catabolic process	17	1061	click here
GO:0002576	Platelet degranulation	17	1082	click here
GO:0032007	Negative regulation of TOR signaling cascade	9	1103	click here
GO:0072329	Monocarboxylic acid catabolic process	21	1116	click here
GO:0009063	Cellular amino acid catabolic process	21	1141	click here
GO:0006631	Fatty acid metabolic process	47	1166	click here
GO:0006865	Amino acid transport	27	1217	click here
GO:0009136	Purine nucleoside diphosphate biosynthetic process	5	1248	click here
GO:0019673	GDP-mannose metabolic process	5	1257	click here
GO:0009062	Fatty acid catabolic process	19	1266	click here
GO:0003333	Amino acid transmembrane transport	12	1289	click here
GO:0009180	Purine ribonucleoside diphosphate biosynthetic process	5	1305	click here
GO:0042758	Long-chain fatty acid catabolic process	3	1314	click here
GO:0006750	Glutathione biosynthetic process	5	1321	click here
GO:0006553	Lysine metabolic process	6	1330	click here
GO:0006554	Lysine catabolic process	6	1340	click here
GO:0006790	Sulfur compound metabolic process	24	1350	click here
GO:2000241	Regulation of reproductive process	15	1378	click here
GO:0045927	Positive regulation of growth	22	1397	click here
GO:0010038	Response to metal ion	33	1423	click here
GO:0032989	Cellular component morphogenesis	79	1460	click here
GO:0006801	Superoxide metabolic process	8	1543	click here
GO:0006082	Organic acid metabolic process	68	1555	click here
GO:1901137	Carbohydrate derivative biosynthetic process	47	1627	click here
GO:0035556	Intracellular signal transduction	255	1678	click here
GO:0000902	Cell morphogenesis	74	1937	click here
GO:0048468	Cell development	115	2015	click here
GO:0007399	Nervous system development	127	2134	click here
GO:0016310	Phosphorylation	88	2265	click here
GO:0043436	Oxoacid metabolic process	66	2357	click here
GO:0042045	Epithelial fluid transport	3	2427	click here
GO:0000904	Cell morphogenesis involved in differentiation	58	2434	click here
GO:0022008	Neurogenesis	95	2496	click here
GO:0072001	Renal system development	27	2595	click here
GO:0006753	Nucleoside phosphate metabolic process	62	2626	click here
GO:0046662	Regulation of oviposition	3	2692	click here
GO:0036022	Limb joint morphogenesis	3	2699	click here
GO:0048699	Generation of neurons	84	2706	click here
GO:0001822	Kidney development	23	2794	click here
GO:0009117	Nucleotide metabolic process	61	2821	click here
GO:0030182	Neuron differentiation	79	2886	click here
GO:0048793	Pronephros development	10	2969	click here
GO:0071900	Regulation of protein serine/threonine kinase activity	31	2983	click here
GO:0048667	Cell morphogenesis involved in neuron differentiation	49	3018	click here
GO:0031175	Neuron projection development	154	3071	click here
GO:0071902	Positive regulation of protein serine/threonine kinase activity	23	3229	click here
GO:0043405	Regulation of MAP kinase activity	24	3256	click here
GO:0048812	Neuron projection morphogenesis	50	3284	click here
GO:0060686	Negative regulation of prostatic bud formation	3	3338	click here
GO:0007409	Axonogenesis	42	3345	click here
GO:0000187	Activation of MAPK activity	16	3391	click here
GO:0051239	Regulation of multicellular organismal process	202	3411	click here
GO:0051240	Positive regulation of multicellular organismal process	69	3617	click here
GO:0050877	Neurological system process	128	3690	click here
GO:0019226	Transmission of nerve impulse	95	3822	click here
GO:0034220	Ion transmembrane transport	64	3921	click here
GO:0051960	Regulation of nervous system development	68	3989	click here
GO:0034765	Regulation of ion transmembrane transport	26	4061	click here
GO:0001505	Regulation of neurotransmitter levels	26	4091	click here
GO:0018209	Peptidyl-serine modification	25	4121	click here
GO:0048666	Neuron development	107	4150	click here
GO:0018105	Peptidyl-serine phosphorylation	23	4261	click here
GO:0051124	Synaptic growth at neuromuscular junction	10	4288	click here
Biological GO functions for genes whose expression variation associates with metabolic rate
Term ID	Description	Nb. of genes	Line in the table	Direct link
GO:0010876	Lipid localization	19	4	click here
GO:0006629	Lipid metabolic process	57	27	click here
GO:0044255	Cellular lipid metabolic process	48	88	click here
GO:0016053	Organic acid biosynthetic process	23	140	click here
GO:0044242	Cellular lipid catabolic process	14	167	click here
GO:0009310	Amine catabolic process	5	185	click here
GO:0046503	Glycerolipid catabolic process	7	194	click here
GO:0046394	Carboxylic acid biosynthetic process	23	205	click here
GO:0042402	Cellular biogenic amine catabolic process	5	232	click here
GO:0007512	Adult heart development	4	241	click here
GO:0008652	Cellular amino acid biosynthetic process	11	249	click here
GO:0006631	Fatty acid metabolic process	23	264	click here
GO:0015718	Monocarboxylic acid transport	12	291	click here
GO:0006865	Amino acid transport	13	307	click here
GO:0033559	Unsaturated fatty acid metabolic process	10	324	click here
GO:0000038	Very long-chain fatty acid metabolic process	6	338	click here
GO:0009069	Serine family amino acid metabolic process	6	348	click here
GO:0015908	Fatty acid transport	9	358	click here
GO:0043651	Linoleic acid metabolic process	4	371	click here
GO:0036109	Alpha-linolenic acid metabolic process	4	379	click here
GO:0009070	Serine family amino acid biosynthetic process	4	387	click here
GO:0006553	Lysine metabolic process	4	395	click here
GO:0015909	Long-chain fatty acid transport	8	403	click here
GO:0006554	Lysine catabolic process	4	415	click here
GO:0051094	Positive regulation of developmental process	21	423	click here
GO:0006082	Organic acid metabolic process	28	448	click here
GO:0055085	Transmembrane transport	23	480	click here
GO:0045595	Regulation of cell differentiation	29	507	click here
GO:0042953	Lipoprotein transport	3	540	click here
GO:0060284	Regulation of cell development	21	547	click here
GO:0051960	Regulation of nervous system development	19	572	click here
GO:0019752	Carboxylic acid metabolic process	25	595	click here
GO:0010769	Regulation of cell morphogenesis involved in differentiation	11	624	click here
GO:0051273	Beta-glucan metabolic process	3	639	click here
GO:0032787	Monocarboxylic acid metabolic process	15	646	click here
GO:0010744	Positive regulation of macrophage derived foam cell differentiation	3	665	click here
GO:0050767	Regulation of neurogenesis	17	672	click here
GO:0045664	Regulation of neuron differentiation	15	693	click here
GO:0050808	Synapse organization	16	712	click here
GO:0030030	Cell projection organization	52	732	click here
GO:0051239	Regulation of multicellular organismal process	84	788	click here
GO:0050794	Regulation of cellular process	212	876	click here
GO:0048522	Positive regulation of cellular process	118	1092	click here
GO:0006836	Neurotransmitter transport	13	1214	click here
GO:0043279	Response to alkaloid	12	1231	click here
GO:0007166	Cell surface receptor signaling pathway	88	1247	click here
GO:0048468	Cell development	79	1339	click here
GO:0003001	Generation of a signal involved in cell-cell signaling	22	1422	click here
GO:0050890	Cognition	16	1448	click here
GO:0051588	Regulation of neurotransmitter transport	7	1468	click here
GO:0014072	Response to isoquinoline alkaloid	6	1479	click here
GO:0007186	G-protein coupled receptor signaling pathway	31	1489	click here
GO:0007611	Learning or memory	16	1524	click here
GO:0034765	Regulation of ion transmembrane transport	15	1544	click here
GO:0051590	Positive regulation of neurotransmitter transport	4	1563	click here
GO:0023061	Signal release	22	1571	click here
GO:0043278	Response to morphine	6	1597	click here
GO:0007212	Dopamine receptor signaling pathway	5	1607	click here
GO:0060538	Skeletal muscle organ development	21	1616	click here
GO:0007613	Memory	10	1641	click here
GO:0001505	Regulation of neurotransmitter levels	14	1655	click here
GO:0007188	Adenylate cyclase-modulating G-protein coupled receptor signaling pathway	12	1673	click here
GO:0048747	Muscle fiber development	15	1689	click here
GO:0007519	Skeletal muscle tissue development	21	1708	click here
GO:0030182	Neuron differentiation	55	1733	click here
GO:0051932	Synaptic transmission, GABAergic	6	1792	click here
GO:0009187	Cyclic nucleotide metabolic process	14	1802	click here
GO:0048741	Skeletal muscle fiber development	13	1820	click here
GO:0046636	Negative regulation of alpha-beta T cell activation	4	1837	click here
GO:0007528	Neuromuscular junction development	10	1845	click here
GO:0014002	Astrocyte development	4	1859	click here
GO:0021892	Cerebral cortex GABAergic interneuron differentiation	4	1867	click here
GO:0010977	Negative regulation of neuron projection development	7	1875	click here
GO:0006540	Glutamate decarboxylation to succinate	2	1886	click here

## Sheet: Gestation period
Biological GO functions for genes whose expression variation associates with gestation period
Sulfur compound metabolic process (GO:0006790). The chemical reactions and pathways involving the nonmetallic element sulfur or compounds that contain sulfur, such as the amino acids methionine and cysteine or the tripeptide glutathione.
Gene symbol	P-value, F-test (liver)	R-squared (liver)	Slope (liver)	P-value, F-test (kidney)	R-squared (kidney)	Slope (kidney)	P-value, F-test (brain)	R-squared (brain)	Slope (brain)	Product description
GCLM	1.4e-06	0.57	-0.72	-	-	-	-	-	-	glutamate-cysteine ligase, modifier subunit
TXNRD1	9.0e-04	0.33	-0.92	-	-	-	-	-	-	thioredoxin reductase 1
DLD	1.1e-05	0.50	-1.42	-	-	-	-	-	-	dihydrolipoamide dehydrogenase
GSTZ1	1.9e-03	0.30	-0.85	-	-	-	-	-	-	glutathione transferase zeta 1
CTH	5.4e-05	0.46	-0.57	-	-	-	-	-	-	cystathionase (cystathionine gamma-lyase)
BPNT1	2.4e-04	0.40	-0.92	-	-	-	-	-	-	3'(2'), 5'-bisphosphate nucleotidase 1
LIAS	2.1e-03	0.31	-0.98	-	-	-	-	-	-	lipoic acid synthetase
LIPA	7.0e-06	0.53	-0.91	-	-	-	-	-	-	lipase A, lysosomal acid, cholesterol esterase
MAT2A	8.1e-04	0.37	0.81	-	-	-	-	-	-	methionine adenosyltransferase II, alpha
CDO1	2.3e-05	0.50	-0.86	2.4e-04	0.41	-0.32	-	-	-	cysteine dioxygenase, type I
CTNNB1	8.6e-04	0.33	-1.65	-	-	-	-	-	-	catenin (cadherin-associated protein), beta 1, 88kDa
PCMT1	2.2e-03	0.31	1.17	-	-	-	-	-	-	protein-L-isoaspartate (D-aspartate) O-methyltransferase
GCLC	1.1e-04	0.44	-0.87	-	-	-	-	-	-	glutamate-cysteine ligase, catalytic subunit
GPC4	7.1e-05	0.46	-0.79	-	-	-	1.8e-04	0.42	-1.70	glypican 4
CNDP2	5.8e-05	0.48	1.34	-	-	-	5.3e-04	0.40	0.68	CNDP dipeptidase 2 (metallopeptidase M20 family)
CPS1	1.3e-03	0.35	-0.66	-	-	-	-	-	-	carbamoyl-phosphate synthase 1, mitochondrial
B4GALT2	1.8e-04	0.45	0.54	4.9e-04	0.38	0.58	-	-	-	UDP-Gal:betaGlcNAc beta 1,4- galactosyltransferase, polypeptide 2
CHST13	1.4e-03	0.34	0.58	-	-	-	-	-	-	carbohydrate (chondroitin 4) sulfotransferase 13
B4GALT7	2.6e-03	0.31	1.11	1.5e-03	0.34	1.51	-	-	-	xylosylprotein beta 1,4-galactosyltransferase, polypeptide 7 (galactosyltransferase I)
GSR	5.5e-05	0.48	-1.30	-	-	-	-	-	-	glutathione reductase
CHPF	1.3e-04	0.46	0.70	-	-	-	-	-	-	chondroitin polymerizing factor
TPK1	2.2e-03	0.32	-0.56	6.7e-04	0.38	-0.48	-	-	-	thiamin pyrophosphokinase 1
MTRR	4.9e-04	0.40	0.85	-	-	-	-	-	-	5-methyltetrahydrofolate-homocysteine methyltransferase reductase
GNS	4.2e-05	0.52	-0.83	-	-	-	-	-	-	glucosamine (N-acetyl)-6-sulfatase
PHGDH	3.2e-05	0.54	0.41	-	-	-	-	-	-	phosphoglycerate dehydrogenase
HINT3	8.1e-04	0.37	-0.83	-	-	-	-	-	-	histidine triad nucleotide binding protein 3
BHMT	1.7e-03	0.37	-0.69	-	-	-	-	-	-	betaine--homocysteine S-methyltransferase
CHST11	4.4e-04	0.44	1.25	-	-	-	-	-	-	carbohydrate (chondroitin 4) sulfotransferase 11
SLC35D2	2.4e-03	0.35	1.02	-	-	-	-	-	-	solute carrier family 35, member D2
B4GALT4	1.4e-05	0.58	0.98	-	-	-	-	-	-	UDP-Gal:betaGlcNAc beta 1,4- galactosyltransferase, polypeptide 4
GSTA4	1.2e-03	0.43	-0.36	-	-	-	-	-	-	glutathione S-transferase alpha 4
GPX2	5.1e-04	0.48	0.34	-	-	-	-	-	-	glutathione peroxidase 2 (gastrointestinal)
CHST14	1.1e-03	0.50	1.21	-	-	-	-	-	-	carbohydrate (N-acetylgalactosamine 4-0) sulfotransferase 14
MGST2	2.2e-03	0.45	0.33	6.6e-04	0.53	0.39	5.5e-04	0.54	0.77	microsomal glutathione S-transferase 2
Thioester metabolic process (GO:0035383). The chemical reactions and pathways involving a thioester, a compound of general formula RC(=O)SR' in which the linking oxygen in an ester is replaced by a sulfur atom. They are the product of esterification between a carboxylic acid and a thiol.
Gene symbol	P-value, F-test (liver)	R-squared (liver)	Slope (liver)	P-value, F-test (kidney)	R-squared (kidney)	Slope (kidney)	P-value, F-test (brain)	R-squared (brain)	Slope (brain)	Product description
DLD	1.1e-05	0.50	-1.42	-	-	-	-	-	-	dihydrolipoamide dehydrogenase
ELOVL5	6.0e-05	0.46	-0.61	-	-	-	-	-	-	ELOVL fatty acid elongase 5
PANK1	2.0e-04	0.41	-0.67	1.5e-04	0.43	-0.89	-	-	-	pantothenate kinase 1
OGDH	1.4e-04	0.42	-1.06	-	-	-	-	-	-	oxoglutarate (alpha-ketoglutarate) dehydrogenase (lipoamide)
EHHADH	2.5e-03	0.30	-0.91	-	-	-	-	-	-	enoyl-CoA, hydratase/3-hydroxyacyl CoA dehydrogenase
ACSL5	1.1e-03	0.34	-0.85	-	-	-	-	-	-	acyl-CoA synthetase long-chain family member 5
GCDH	1.6e-04	0.43	-0.99	-	-	-	-	-	-	glutaryl-CoA dehydrogenase
DLAT	4.6e-04	0.38	-1.10	3.8e-04	0.40	-0.72	1.3e-05	0.54	-1.44
FADD	3.7e-04	0.40	0.95	-	-	-	5.2e-06	0.57	1.00
ELOVL2	2.2e-03	0.31	-0.33	-	-	-	-	-	-	ELOVL fatty acid elongase 2
PDK1	1.2e-04	0.45	-0.74	-	-	-	1.5e-03	0.35	-0.90	pyruvate dehydrogenase kinase, isozyme 1
SUCLA2	4.4e-06	0.58	-0.90	7.3e-06	0.57	-1.09	-	-	-	succinate-CoA ligase, ADP-forming, beta subunit
SUCLG1	1.2e-03	0.36	-1.24	-	-	-	-	-	-	succinate-CoA ligase, alpha subunit
ACLY	3.1e-03	0.31	-0.61	-	-	-	-	-	-
CS	3.9e-05	0.53	-1.08	-	-	-	1.7e-03	0.40	-1.00	citrate synthase
Cellular catabolic process (GO:0044248). The chemical reactions and pathways resulting in the breakdown of substances, carried out by individual cells.
Gene symbol	P-value, F-test (liver)	R-squared (liver)	Slope (liver)	P-value, F-test (kidney)	R-squared (kidney)	Slope (kidney)	P-value, F-test (brain)	R-squared (brain)	Slope (brain)	Product description
ENTPD4	2.5e-03	0.28	-1.06	7.4e-05	0.45	-1.01	2.2e-03	0.30	-0.84	ectonucleoside triphosphate diphosphohydrolase 4
PSMD2	7.5e-05	0.45	-2.27	-	-	-	-	-	-	proteasome (prosome, macropain) 26S subunit, non-ATPase, 2
GPLD1	6.5e-05	0.44	-0.63	-	-	-	-	-	-	glycosylphosphatidylinositol specific phospholipase D1
S1PR1	1.6e-03	0.31	-0.73	-	-	-	-	-	-	sphingosine-1-phosphate receptor 1
HAL	2.8e-04	0.38	-0.53	-	-	-	-	-	-	histidine ammonia-lyase
HADHA	1.3e-04	0.41	-1.72	-	-	-	-	-	-	hydroxyacyl-CoA dehydrogenase/3-ketoacyl-CoA thiolase/enoyl-CoA hydratase (trifunctional protein), alpha subunit
CCBL2	1.4e-03	0.31	-0.53	-	-	-	-	-	-	cysteine conjugate-beta lyase 2
GFM1	2.1e-04	0.40	-1.14	-	-	-	-	-	-	G elongation factor, mitochondrial 1
CUL2	8.9e-07	0.58	-2.07	-	-	-	-	-	-	cullin 2
TXNRD1	9.0e-04	0.33	-0.92	-	-	-	-	-	-	thioredoxin reductase 1
IDE	3.4e-04	0.37	-0.87	5.7e-06	0.54	-1.21	3.5e-06	0.56	-1.28	insulin-degrading enzyme
ABCE1	4.5e-04	0.36	-1.30	2.0e-04	0.41	-1.30	2.0e-05	0.50	-1.77	ATP-binding cassette, sub-family E (OABP), member 1
HADH	1.3e-03	0.32	-0.98	-	-	-	-	-	-	hydroxyacyl-CoA dehydrogenase
SLC25A17	9.2e-05	0.43	-0.87	-	-	-	-	-	-	solute carrier family 25 (mitochondrial carrier; peroxisomal membrane protein, 34kDa), member 17
NPC1	9.9e-07	0.58	-0.93	-	-	-	-	-	-	Niemann-Pick disease, type C1
ABHD5	9.7e-04	0.33	-0.79	-	-	-	-	-	-	abhydrolase domain containing 5
PPP1R8	2.5e-05	0.49	2.12	-	-	-	-	-	-	protein phosphatase 1, regulatory subunit 8
PRMT5	7.5e-04	0.35	1.35	-	-	-	-	-	-	protein arginine methyltransferase 5
SLC27A2	9.7e-10	0.74	-0.82	-	-	-	-	-	-	solute carrier family 27 (fatty acid transporter), member 2
ALDH6A1	3.3e-03	0.27	-0.77	-	-	-	-	-	-	aldehyde dehydrogenase 6 family, member A1
DLST	3.0e-04	0.38	-0.87	-	-	-	-	-	-	dihydrolipoamide S-succinyltransferase (E2 component of 2-oxo-glutarate complex)
USP25	5.7e-04	0.36	-1.38	1.6e-05	0.52	-1.60	-	-	-	ubiquitin specific peptidase 25
BCKDHB	1.1e-05	0.52	-1.14	-	-	-	-	-	-	branched chain keto acid dehydrogenase E1, beta polypeptide
DLD	1.1e-05	0.50	-1.42	-	-	-	-	-	-	dihydrolipoamide dehydrogenase
GSTZ1	1.9e-03	0.30	-0.85	-	-	-	-	-	-	glutathione transferase zeta 1
DDX6	1.9e-03	0.30	-0.96	-	-	-	-	-	-	DEAD (Asp-Glu-Ala-Asp) box helicase 6
CTH	5.4e-05	0.46	-0.57	-	-	-	-	-	-	cystathionase (cystathionine gamma-lyase)
USP14	4.1e-05	0.47	-1.52	-	-	-	-	-	-	ubiquitin specific peptidase 14 (tRNA-guanine transglycosylase)
PRKAA2	4.1e-05	0.47	-0.54	-	-	-	-	-	-	protein kinase, AMP-activated, alpha 2 catalytic subunit
CLU	5.9e-05	0.46	1.02	-	-	-	-	-	-	clusterin
RND3	3.0e-03	0.29	0.73	-	-	-	-	-	-	Rho family GTPase 3
VPS4B	1.6e-04	0.41	-1.21	3.7e-04	0.39	-1.15	-	-	-	vacuolar protein sorting 4 homolog B (S. cerevisiae)
OGDH	1.4e-04	0.42	-1.06	-	-	-	-	-	-	oxoglutarate (alpha-ketoglutarate) dehydrogenase (lipoamide)
ERCC1	1.3e-05	0.53	1.27	1.1e-03	0.35	0.74	-	-	-	excision repair cross-complementing rodent repair deficiency, complementation group 1 (includes overlapping antisense sequence)
ETFDH	1.1e-05	0.52	-1.22	-	-	-	-	-	-	electron-transferring-flavoprotein dehydrogenase
SNX13	7.9e-06	0.54	-1.38	1.6e-03	0.33	-1.33	-	-	-	sorting nexin 13
ATG9A	3.5e-03	0.28	-1.16	-	-	-	-	-	-	ATG9 autophagy related 9 homolog A (S. cerevisiae)
ATAD1	1.6e-03	0.31	-1.41	-	-	-	-	-	-	ATPase family, AAA domain containing 1
AASS	2.8e-06	0.56	-0.76	-	-	-	-	-	-	aminoadipate-semialdehyde synthase
AADAT	1.3e-04	0.42	-0.50	-	-	-	-	-	-	aminoadipate aminotransferase
ADAM9	2.3e-03	0.30	-0.92	-	-	-	-	-	-	ADAM metallopeptidase domain 9
DBT	8.3e-06	0.53	-1.06	-	-	-	-	-	-	dihydrolipoamide branched chain transacylase E2
NAGK	5.5e-04	0.36	0.75	-	-	-	1.3e-03	0.34	0.61	N-acetylglucosamine kinase
PSMD11	1.1e-03	0.33	-1.75	-	-	-	-	-	-	proteasome (prosome, macropain) 26S subunit, non-ATPase, 11
UROC1	1.9e-04	0.41	-0.78	-	-	-	-	-	-	urocanase domain containing 1
OPA1	7.1e-07	0.60	-1.37	8.2e-07	0.61	-1.57	1.6e-03	0.32	-1.74	optic atrophy 1 (autosomal dominant)
GALE	1.9e-05	0.51	0.98	-	-	-	-	-	-	UDP-galactose-4-epimerase
DPYD	6.6e-05	0.45	-0.66	-	-	-	-	-	-	dihydropyrimidine dehydrogenase
LIPA	7.0e-06	0.53	-0.91	-	-	-	-	-	-	lipase A, lysosomal acid, cholesterol esterase
RNF144B	1.9e-03	0.31	-0.81	-	-	-	-	-	-	ring finger protein 144B
CDO1	2.3e-05	0.50	-0.86	2.4e-04	0.41	-0.32	-	-	-	cysteine dioxygenase, type I
EHHADH	2.5e-03	0.30	-0.91	-	-	-	-	-	-	enoyl-CoA, hydratase/3-hydroxyacyl CoA dehydrogenase
ACSL5	1.1e-03	0.34	-0.85	-	-	-	-	-	-	acyl-CoA synthetase long-chain family member 5
GCDH	1.6e-04	0.43	-0.99	-	-	-	-	-	-	glutaryl-CoA dehydrogenase
OS9	2.3e-04	0.41	1.48	-	-	-	-	-	-	osteosarcoma amplified 9, endoplasmic reticulum lectin
CCBL1	1.7e-03	0.32	-0.62	-	-	-	-	-	-	cysteine conjugate-beta lyase, cytoplasmic
RAB22A	3.8e-04	0.38	-1.41	-	-	-	-	-	-	RAB22A, member RAS oncogene family
CPEB2	1.1e-04	0.44	-1.01	-	-	-	-	-	-	cytoplasmic polyadenylation element binding protein 2
OXA1L	3.4e-03	0.28	1.29	-	-	-	-	-	-	oxidase (cytochrome c) assembly 1-like
BOK	5.6e-06	0.55	0.49	-	-	-	-	-	-	BCL2-related ovarian killer
RGS14	7.2e-04	0.36	0.51	5.4e-05	0.47	0.50	-	-	-	regulator of G-protein signaling 14
LDLR	3.6e-04	0.40	-0.93	-	-	-	-	-	-
RCHY1	1.9e-03	0.31	-1.04	-	-	-	-	-	-	ring finger and CHY zinc finger domain containing 1, E3 ubiquitin protein ligase
UBR2	7.4e-04	0.36	-1.27	-	-	-	-	-	-	ubiquitin protein ligase E3 component n-recognin 2
CLPX	7.8e-06	0.53	-1.06	4.9e-04	0.39	-1.04	-	-	-	ClpX caseinolytic peptidase X homolog (E. coli)
PEX13	3.9e-07	0.63	-1.46	-	-	-	1.9e-03	0.32	-1.35	peroxisomal biogenesis factor 13
ARIH1	3.6e-04	0.39	-1.60	-	-	-	-	-	-	ariadne homolog, ubiquitin-conjugating enzyme E2 binding protein, 1 (Drosophila)
DDIT3	9.4e-05	0.46	0.90	-	-	-	-	-	-	DNA-damage-inducible transcript 3
CAPN1	1.1e-05	0.53	1.20	-	-	-	2.3e-05	0.50	0.92	calpain 1, (mu/I) large subunit
ACOX2	3.1e-03	0.29	-0.74	-	-	-	-	-	-	acyl-CoA oxidase 2, branched chain
PXK	7.6e-04	0.36	-1.18	-	-	-	-	-	-	PX domain containing serine/threonine kinase
ACOX1	9.2e-08	0.67	-0.78	2.3e-04	0.42	-0.69	4.3e-05	0.49	-1.05	acyl-CoA oxidase 1, palmitoyl
GCLC	1.1e-04	0.44	-0.87	-	-	-	-	-	-	glutamate-cysteine ligase, catalytic subunit
PPARA	3.2e-03	0.29	-0.61	-	-	-	-	-	-	peroxisome proliferator-activated receptor alpha
ATP5F1	9.8e-05	0.45	-1.37	-	-	-	-	-	-	ATP synthase, H+ transporting, mitochondrial Fo complex, subunit B1
ACADL	6.0e-04	0.37	-0.48	3.4e-05	0.50	-0.55	1.0e-04	0.46	-0.58	acyl-CoA dehydrogenase, long chain
HOGA1	6.8e-05	0.48	-1.04	-	-	-	-	-	-	4-hydroxy-2-oxoglutarate aldolase 1
RAB10	2.3e-04	0.42	-1.19	-	-	-	-	-	-	RAB10, member RAS oncogene family
ADSS	1.8e-03	0.32	-0.95	1.1e-03	0.35	-1.24	-	-	-	adenylosuccinate synthase
LPIN1	1.3e-03	0.35	-0.72	-	-	-	-	-	-	lipin 1
ABCD3	2.0e-06	0.57	-0.97	2.0e-04	0.44	-1.05	1.4e-03	0.35	-1.46	ATP-binding cassette, sub-family D (ALD), member 3
CPS1	1.3e-03	0.35	-0.66	-	-	-	-	-	-	carbamoyl-phosphate synthase 1, mitochondrial
DDIT4	1.3e-03	0.35	0.56	-	-	-	-	-	-	DNA-damage-inducible transcript 4
ERBB2	8.9e-05	0.47	0.51	2.3e-04	0.40	1.22	-	-	-	v-erb-b2 erythroblastic leukemia viral oncogene homolog 2, neuro/glioblastoma derived oncogene homolog (avian)
CRYAB	4.7e-04	0.39	0.46	-	-	-	4.1e-05	0.47	0.39
FADD	3.7e-04	0.40	0.95	-	-	-	5.2e-06	0.57	1.00
MLST8	2.8e-03	0.30	0.91	-	-	-	-	-	-	MTOR associated protein, LST8 homolog (S. cerevisiae)
ATP5A1	2.3e-03	0.32	-1.50	-	-	-	-	-	-	ATP synthase, H+ transporting, mitochondrial F1 complex, alpha subunit 1, cardiac muscle
RUVBL2	1.2e-04	0.44	1.45	-	-	-	-	-	-	RuvB-like 2 (E. coli)
FBXW5	3.9e-04	0.40	1.21	-	-	-	-	-	-	F-box and WD repeat domain containing 5
ALDH7A1	1.6e-03	0.35	-0.85	-	-	-	-	-	-	aldehyde dehydrogenase 7 family, member A1
ULK2	4.5e-05	0.51	-0.78	-	-	-	-	-	-	unc-51-like kinase 2 (C. elegans)
LRP1	6.1e-04	0.39	-1.08	-	-	-	-	-	-	low density lipoprotein receptor-related protein 1
AMBRA1	1.3e-03	0.34	-1.20	-	-	-	-	-	-	autophagy/beclin-1 regulator 1
LONP2	3.2e-04	0.42	-0.96	-	-	-	-	-	-	lon peptidase 2, peroxisomal
TMEM64	1.0e-03	0.37	-0.82	-	-	-	-	-	-	transmembrane protein 64
PNPLA8	1.3e-04	0.46	-1.00	-	-	-	-	-	-	patatin-like phospholipase domain containing 8
MCM7	1.3e-04	0.46	1.30	-	-	-	-	-	-	minichromosome maintenance complex component 7
RC3H1	6.2e-04	0.39	-1.19	2.2e-05	0.53	-1.47	-	-	-	ring finger and CCCH-type domains 1
RASA1	2.7e-03	0.32	-1.28	-	-	-	-	-	-	RAS p21 protein activator (GTPase activating protein) 1
GNAI3	1.1e-03	0.34	-1.32	-	-	-	-	-	-	guanine nucleotide binding protein (G protein), alpha inhibiting activity polypeptide 3
PEX7	1.1e-03	0.36	-1.04	-	-	-	-	-	-	peroxisomal biogenesis factor 7
ACLY	3.1e-03	0.31	-0.61	-	-	-	-	-	-
MAGOH	1.7e-03	0.35	1.29	-	-	-	-	-	-	mago-nashi homolog, proliferation-associated (Drosophila)
GNS	4.2e-05	0.52	-0.83	-	-	-	-	-	-	glucosamine (N-acetyl)-6-sulfatase
RPS9	5.9e-05	0.53	0.97	-	-	-	1.3e-03	0.40	0.86
MBD4	3.7e-04	0.42	1.11	8.1e-05	0.47	1.12	1.8e-03	0.33	1.35	methyl-CpG binding domain protein 4
RLIM	2.3e-03	0.34	-0.97	8.8e-04	0.38	-1.44	-	-	-	ring finger protein, LIM domain interacting
TRIB2	2.1e-04	0.44	0.75	-	-	-	-	-	-	tribbles homolog 2 (Drosophila)
AUH	1.1e-04	0.46	-1.05	-	-	-	1.3e-03	0.38	-1.29	AU RNA binding protein/enoyl-CoA hydratase
CNOT6	1.7e-03	0.33	-1.02	-	-	-	-	-	-	CCR4-NOT transcription complex, subunit 6
CYP4B1	2.0e-04	0.45	-0.30	5.3e-04	0.43	-0.33	-	-	-	cytochrome P450, family 4, subfamily B, polypeptide 1
LLGL1	3.1e-04	0.45	-1.55	-	-	-	-	-	-	lethal giant larvae homolog 1 (Drosophila)
RPS5	2.5e-04	0.45	1.28	-	-	-	-	-	-	ribosomal protein S5
TESC	5.4e-05	0.50	0.86	-	-	-	-	-	-	tescalcin
ISG15	2.3e-04	0.48	0.60	-	-	-	7.1e-04	0.44	0.63	ISG15 ubiquitin-like modifier
EVI5	4.7e-09	0.78	-1.11	9.5e-05	0.51	-0.94	7.8e-05	0.52	-1.22	ecotropic viral integration site 5
INPP5F	2.8e-03	0.34	-0.76	-	-	-	-	-	-	inositol polyphosphate-5-phosphatase F
S100A9	1.4e-03	0.38	0.32	1.2e-03	0.36	0.40	-	-	-	S100 calcium binding protein A9
ALS2	4.9e-04	0.40	-1.50	-	-	-	-	-	-	amyotrophic lateral sclerosis 2 (juvenile)
LIPE	2.6e-04	0.45	-0.73	-	-	-	-	-	-	lipase, hormone-sensitive
RGS2	9.6e-06	0.58	0.81	-	-	-	-	-	-	regulator of G-protein signaling 2, 24kDa
MAP1S	3.0e-03	0.34	1.16	-	-	-	-	-	-	microtubule-associated protein 1S
TIMP1	4.8e-05	0.55	0.48	1.4e-03	0.38	0.47	-	-	-	TIMP metallopeptidase inhibitor 1
SPAST	2.8e-04	0.47	-1.21	1.8e-03	0.38	-1.00	-	-	-	spastin
PRODH	5.4e-04	0.44	-0.51	-	-	-	-	-	-	proline dehydrogenase (oxidase) 1
ARL4C	7.5e-04	0.43	1.08	-	-	-	-	-	-	ADP-ribosylation factor-like 4C
PEX5	1.5e-03	0.39	-1.14	-	-	-	-	-	-	peroxisomal biogenesis factor 5
MPG	7.1e-07	0.70	1.06	2.7e-04	0.46	0.74	6.2e-04	0.42	0.67	N-methylpurine-DNA glycosylase
ATF4	7.2e-04	0.41	1.31	-	-	-	-	-	-	activating transcription factor 4 (tax-responsive enhancer element B67)
CYP26B1	2.6e-03	0.34	-0.97	-	-	-	-	-	-	cytochrome P450, family 26, subfamily B, polypeptide 1
SPRY2	1.1e-03	0.41	0.86	-	-	-	-	-	-	sprouty homolog 2 (Drosophila)
ABCD1	1.3e-03	0.40	-0.94	-	-	-	-	-	-	ATP-binding cassette, sub-family D (ALD), member 1
JUN	1.9e-03	0.37	0.68	-	-	-	2.0e-03	0.36	1.22	jun proto-oncogene
MYH10	1.4e-05	0.64	1.28	-	-	-	-	-	-	myosin, heavy chain 10, non-muscle
SRPX	1.4e-03	0.39	0.72	-	-	-	-	-	-	sushi-repeat containing protein, X-linked
ANAPC11	7.7e-04	0.48	0.54	-	-	-	-	-	-	anaphase promoting complex subunit 11
DUT	1.4e-03	0.44	1.01	-	-	-	-	-	-	deoxyuridine triphosphatase
RAB37	5.0e-04	0.46	0.80	-	-	-	-	-	-	RAB37, member RAS oncogene family
DQX1	4.9e-04	0.48	-0.67	4.8e-04	0.50	-0.56	-	-	-	DEAQ box RNA-dependent ATPase 1
SOCS4	6.4e-04	0.45	-1.52	-	-	-	-	-	-	suppressor of cytokine signaling 4
UBR3	3.2e-04	0.54	-1.34	8.6e-04	0.51	-1.48	-	-	-	ubiquitin protein ligase E3 component n-recognin 3 (putative)
RPL14	6.7e-04	0.50	1.05	-	-	-	1.7e-04	0.60	1.95	ribosomal protein L14
SIAH2	1.5e-03	0.42	1.01	-	-	-	-	-	-	siah E3 ubiquitin protein ligase 2
RAB13	8.0e-04	0.45	0.84	-	-	-	-	-	-	RAB13, member RAS oncogene family
RAB26	2.3e-03	0.39	0.47	-	-	-	-	-	-	RAB26, member RAS oncogene family
GPX2	5.1e-04	0.48	0.34	-	-	-	-	-	-	glutathione peroxidase 2 (gastrointestinal)
DAPK2	1.1e-03	0.50	-1.40	-	-	-	-	-	-	death-associated protein kinase 2
PLN	2.7e-04	0.57	0.65	-	-	-	-	-	-	phospholamban
KRAS	5.0e-04	0.68	-1.23	4.0e-04	0.69	-1.20	2.2e-03	0.59	-1.12	v-Ki-ras2 Kirsten rat sarcoma viral oncogene homolog
PDE4C	3.7e-04	0.67	-0.77	2.0e-06	0.86	-0.91	-	-	-	phosphodiesterase 4C, cAMP-specific
DIS3L2	3.4e-03	0.73	-3.23	-	-	-	-	-	-	DIS3 mitotic control homolog (S. cerevisiae)-like 2
PLA2G4C	1.1e-03	0.80	1.23	-	-	-	5.8e-04	0.83	0.68	phospholipase A2, group IVC (cytosolic, calcium-independent)
Cofactor biosynthetic process (GO:0051188). The chemical reactions and pathways resulting in the formation of a cofactor, a substance that is required for the activity of an enzyme or other protein.
Gene symbol	P-value, F-test (liver)	R-squared (liver)	Slope (liver)	P-value, F-test (kidney)	R-squared (kidney)	Slope (kidney)	P-value, F-test (brain)	R-squared (brain)	Slope (brain)	Product description
ATIC	3.2e-03	0.27	1.25	-	-	-	-	-	-	5-aminoimidazole-4-carboxamide ribonucleotide formyltransferase/IMP cyclohydrolase
DLD	1.1e-05	0.50	-1.42	-	-	-	-	-	-	dihydrolipoamide dehydrogenase
ELOVL5	6.0e-05	0.46	-0.61	-	-	-	-	-	-	ELOVL fatty acid elongase 5
PANK1	2.0e-04	0.41	-0.67	1.5e-04	0.43	-0.89	-	-	-	pantothenate kinase 1
COQ4	2.5e-05	0.49	1.08	-	-	-	-	-	-	coenzyme Q4 homolog (S. cerevisiae)
GPHN	4.9e-04	0.37	-1.15	-	-	-	-	-	-	gephyrin
LIAS	2.1e-03	0.31	-0.98	-	-	-	-	-	-	lipoic acid synthetase
FECH	1.1e-03	0.33	-0.82	-	-	-	-	-	-	ferrochelatase
LIPA	7.0e-06	0.53	-0.91	-	-	-	-	-	-	lipase A, lysosomal acid, cholesterol esterase
MAT2A	8.1e-04	0.37	0.81	-	-	-	-	-	-	methionine adenosyltransferase II, alpha
ACSL5	1.1e-03	0.34	-0.85	-	-	-	-	-	-	acyl-CoA synthetase long-chain family member 5
GCDH	1.6e-04	0.43	-0.99	-	-	-	-	-	-	glutaryl-CoA dehydrogenase
DLAT	4.6e-04	0.38	-1.10	3.8e-04	0.40	-0.72	1.3e-05	0.54	-1.44
SLC25A38	6.5e-04	0.38	0.80	-	-	-	-	-	-	solute carrier family 25, member 38
ELOVL2	2.2e-03	0.31	-0.33	-	-	-	-	-	-	ELOVL fatty acid elongase 2
PDK1	1.2e-04	0.45	-0.74	-	-	-	1.5e-03	0.35	-0.90	pyruvate dehydrogenase kinase, isozyme 1
ACLY	3.1e-03	0.31	-0.61	-	-	-	-	-	-
SLC22A5	4.4e-04	0.41	-0.80	-	-	-	-	-	-	solute carrier family 22 (organic cation/carnitine transporter), member 5
ME1	3.3e-03	0.33	-0.42	5.4e-04	0.43	-0.50	2.8e-03	0.34	-0.98	malic enzyme 1, NADP(+)-dependent, cytosolic
GPS1	8.0e-04	0.42	1.43	-	-	-	-	-	-	G protein pathway suppressor 1
ALAS2	3.2e-03	0.37	-0.47	-	-	-	-	-	-	aminolevulinate, delta-, synthase 2
Thioester biosynthetic process (GO:0035384). The chemical reactions and pathways resulting in the formation of a thioester, a compound of general formula RC(=O)SR' in which the linking oxygen in an ester is replaced by a sulfur atom. They are the product of esterification between a carboxylic acid and a thiol.
Gene symbol	P-value, F-test (liver)	R-squared (liver)	Slope (liver)	P-value, F-test (kidney)	R-squared (kidney)	Slope (kidney)	P-value, F-test (brain)	R-squared (brain)	Slope (brain)	Product description
DLD	1.1e-05	0.50	-1.42	-	-	-	-	-	-	dihydrolipoamide dehydrogenase
ELOVL5	6.0e-05	0.46	-0.61	-	-	-	-	-	-	ELOVL fatty acid elongase 5
PANK1	2.0e-04	0.41	-0.67	1.5e-04	0.43	-0.89	-	-	-	pantothenate kinase 1
ACSL5	1.1e-03	0.34	-0.85	-	-	-	-	-	-	acyl-CoA synthetase long-chain family member 5
GCDH	1.6e-04	0.43	-0.99	-	-	-	-	-	-	glutaryl-CoA dehydrogenase
DLAT	4.6e-04	0.38	-1.10	3.8e-04	0.40	-0.72	1.3e-05	0.54	-1.44
ELOVL2	2.2e-03	0.31	-0.33	-	-	-	-	-	-	ELOVL fatty acid elongase 2
PDK1	1.2e-04	0.45	-0.74	-	-	-	1.5e-03	0.35	-0.90	pyruvate dehydrogenase kinase, isozyme 1
ACLY	3.1e-03	0.31	-0.61	-	-	-	-	-	-
Sulfur compound biosynthetic process (GO:0044272). The chemical reactions and pathways resulting in the formation of compounds that contain sulfur, such as the amino acids methionine and cysteine or the tripeptide glutathione.
Gene symbol	P-value, F-test (liver)	R-squared (liver)	Slope (liver)	P-value, F-test (kidney)	R-squared (kidney)	Slope (kidney)	P-value, F-test (brain)	R-squared (brain)	Slope (brain)	Product description
GCLM	1.4e-06	0.57	-0.72	-	-	-	-	-	-	glutamate-cysteine ligase, modifier subunit
CTH	5.4e-05	0.46	-0.57	-	-	-	-	-	-	cystathionase (cystathionine gamma-lyase)
LIAS	2.1e-03	0.31	-0.98	-	-	-	-	-	-	lipoic acid synthetase
LIPA	7.0e-06	0.53	-0.91	-	-	-	-	-	-	lipase A, lysosomal acid, cholesterol esterase
MAT2A	8.1e-04	0.37	0.81	-	-	-	-	-	-	methionine adenosyltransferase II, alpha
CDO1	2.3e-05	0.50	-0.86	2.4e-04	0.41	-0.32	-	-	-	cysteine dioxygenase, type I
CTNNB1	8.6e-04	0.33	-1.65	-	-	-	-	-	-	catenin (cadherin-associated protein), beta 1, 88kDa
GCLC	1.1e-04	0.44	-0.87	-	-	-	-	-	-	glutamate-cysteine ligase, catalytic subunit
CNDP2	5.8e-05	0.48	1.34	-	-	-	5.3e-04	0.40	0.68	CNDP dipeptidase 2 (metallopeptidase M20 family)
B4GALT2	1.8e-04	0.45	0.54	4.9e-04	0.38	0.58	-	-	-	UDP-Gal:betaGlcNAc beta 1,4- galactosyltransferase, polypeptide 2
CHST13	1.4e-03	0.34	0.58	-	-	-	-	-	-	carbohydrate (chondroitin 4) sulfotransferase 13
CHPF	1.3e-04	0.46	0.70	-	-	-	-	-	-	chondroitin polymerizing factor
BHMT	1.7e-03	0.37	-0.69	-	-	-	-	-	-	betaine--homocysteine S-methyltransferase
CHST11	4.4e-04	0.44	1.25	-	-	-	-	-	-	carbohydrate (chondroitin 4) sulfotransferase 11
SLC35D2	2.4e-03	0.35	1.02	-	-	-	-	-	-	solute carrier family 35, member D2
B4GALT4	1.4e-05	0.58	0.98	-	-	-	-	-	-	UDP-Gal:betaGlcNAc beta 1,4- galactosyltransferase, polypeptide 4
CHST14	1.1e-03	0.50	1.21	-	-	-	-	-	-	carbohydrate (N-acetylgalactosamine 4-0) sulfotransferase 14
MGST2	2.2e-03	0.45	0.33	6.6e-04	0.53	0.39	5.5e-04	0.54	0.77	microsomal glutathione S-transferase 2
Actin cytoskeleton organization (GO:0030036). A process that is carried out at the cellular level which results in the assembly, arrangement of constituent parts, or disassembly of cytoskeletal structures comprising actin filaments and their associated proteins.
Gene symbol	P-value, F-test (liver)	R-squared (liver)	Slope (liver)	P-value, F-test (kidney)	R-squared (kidney)	Slope (kidney)	P-value, F-test (brain)	R-squared (brain)	Slope (brain)	Product description
S1PR1	1.6e-03	0.31	-0.73	-	-	-	-	-	-	sphingosine-1-phosphate receptor 1
NCKAP1	9.5e-04	0.33	-1.02	7.0e-04	0.35	-1.56	6.5e-05	0.45	-1.60	NCK-associated protein 1
RDX	7.3e-04	0.34	-0.98	-	-	-	-	-	-	radixin
NF2	2.2e-03	0.30	-1.06	-	-	-	-	-	-	neurofibromin 2 (merlin)
RND3	3.0e-03	0.29	0.73	-	-	-	-	-	-	Rho family GTPase 3
VPS4B	1.6e-04	0.41	-1.21	3.7e-04	0.39	-1.15	-	-	-	vacuolar protein sorting 4 homolog B (S. cerevisiae)
DBNL	6.8e-08	0.67	2.11	-	-	-	-	-	-	drebrin-like
TAGLN2	8.3e-06	0.53	0.95	-	-	-	-	-	-	transgelin 2
LDLR	3.6e-04	0.40	-0.93	-	-	-	-	-	-
CSRP1	1.2e-04	0.43	0.72	1.3e-04	0.45	1.33	-	-	-	cysteine and glycine-rich protein 1
LPIN1	1.3e-03	0.35	-0.72	-	-	-	-	-	-	lipin 1
EZR	2.6e-03	0.31	0.60	-	-	-	-	-	-	ezrin
MLST8	2.8e-03	0.30	0.91	-	-	-	-	-	-	MTOR associated protein, LST8 homolog (S. cerevisiae)
ARHGDIB	2.3e-04	0.43	0.72	-	-	-	-	-	-	Rho GDP dissociation inhibitor (GDI) beta
PDK1	1.2e-04	0.45	-0.74	-	-	-	1.5e-03	0.35	-0.90	pyruvate dehydrogenase kinase, isozyme 1
MPI	6.7e-04	0.40	0.71	-	-	-	-	-	-	mannose phosphate isomerase
LRP1	6.1e-04	0.39	-1.08	-	-	-	-	-	-	low density lipoprotein receptor-related protein 1
RASA1	2.7e-03	0.32	-1.28	-	-	-	-	-	-	RAS p21 protein activator (GTPase activating protein) 1
LATS1	7.9e-04	0.38	-1.20	-	-	-	-	-	-	LATS, large tumor suppressor, homolog 1 (Drosophila)
ARHGEF2	3.5e-03	0.30	1.00	-	-	-	-	-	-	Rho/Rac guanine nucleotide exchange factor (GEF) 2
RND1	1.1e-03	0.36	0.60	-	-	-	-	-	-	Rho family GTPase 1
TMOD1	1.6e-03	0.36	0.77	-	-	-	-	-	-	tropomodulin 1
PRKCI	2.4e-03	0.34	-1.07	-	-	-	1.1e-03	0.36	-1.22	protein kinase C, iota
LLGL1	3.1e-04	0.45	-1.55	-	-	-	-	-	-	lethal giant larvae homolog 1 (Drosophila)
ARHGEF11	1.7e-03	0.35	-1.26	-	-	-	-	-	-	Rho guanine nucleotide exchange factor (GEF) 11
CXADR	4.0e-04	0.44	-0.97	-	-	-	-	-	-	coxsackie virus and adenovirus receptor
HSPB1	4.6e-04	0.43	0.35	1.6e-03	0.37	0.31	5.8e-04	0.42	0.41
EPB41L4B	3.3e-03	0.31	-0.85	3.6e-04	0.43	-0.91	-	-	-	erythrocyte membrane protein band 4.1 like 4B
EPS8	9.1e-05	0.51	0.91	-	-	-	-	-	-	epidermal growth factor receptor pathway substrate 8
S100A9	1.4e-03	0.38	0.32	1.2e-03	0.36	0.40	-	-	-	S100 calcium binding protein A9
FAT1	6.0e-04	0.41	-1.04	-	-	-	-	-	-	FAT tumor suppressor homolog 1 (Drosophila)
PHPT1	2.7e-03	0.34	0.62	-	-	-	-	-	-	phosphohistidine phosphatase 1
JMY	6.8e-04	0.40	-1.47	-	-	-	-	-	-	junction mediating and regulatory protein, p53 cofactor
KIF12	2.4e-03	0.34	0.47	-	-	-	-	-	-	kinesin family member 12
ELMO1	2.8e-03	0.35	0.59	-	-	-	-	-	-	engulfment and cell motility 1
HCLS1	3.2e-03	0.32	0.74	1.0e-03	0.40	0.74	-	-	-	hematopoietic cell-specific Lyn substrate 1
MYH10	1.4e-05	0.64	1.28	-	-	-	-	-	-	myosin, heavy chain 10, non-muscle
PPARGC1B	2.8e-04	0.47	-1.16	-	-	-	-	-	-	peroxisome proliferator-activated receptor gamma, coactivator 1 beta
FSCN1	7.6e-04	0.48	1.04	-	-	-	-	-	-	fascin homolog 1, actin-bundling protein (Strongylocentrotus purpuratus)
CAPZA1	1.9e-03	0.39	0.52	-	-	-	-	-	-	capping protein (actin filament) muscle Z-line, alpha 1
RAB13	8.0e-04	0.45	0.84	-	-	-	-	-	-	RAB13, member RAS oncogene family
FMNL1	6.3e-04	0.47	1.44	-	-	-	-	-	-	formin-like 1
MYO1F	2.0e-03	0.40	1.01	1.5e-03	0.42	1.07	-	-	-
FGR	8.0e-04	0.45	1.05	-	-	-	-	-	-	Gardner-Rasheed feline sarcoma viral (v-fgr) oncogene homolog
EVL	3.0e-04	0.57	0.72	-	-	-	-	-	-	Enah/Vasp-like
ACTA2	2.6e-03	0.42	0.62	-	-	-	-	-	-	actin, alpha 2, smooth muscle, aorta
PRF1	8.2e-04	0.51	0.99	-	-	-	-	-	-
KRAS	5.0e-04	0.68	-1.23	4.0e-04	0.69	-1.20	2.2e-03	0.59	-1.12	v-Ki-ras2 Kirsten rat sarcoma viral oncogene homolog
MTPN	3.1e-03	0.64	-0.98	-	-	-	-	-	-	myotrophin
Response to calcium ion (GO:0051592). Any process that results in a change in state or activity of a cell or an organism (in terms of movement, secretion, enzyme production, gene expression, etc.) as a result of a calcium ion stimulus.
Gene symbol	P-value, F-test (liver)	R-squared (liver)	Slope (liver)	P-value, F-test (kidney)	R-squared (kidney)	Slope (kidney)	P-value, F-test (brain)	R-squared (brain)	Slope (brain)	Product description
GPLD1	6.5e-05	0.44	-0.63	-	-	-	-	-	-	glycosylphosphatidylinositol specific phospholipase D1
FGB	2.3e-05	0.49	0.79	-	-	-	-	-	-	fibrinogen beta chain
DUSP1	4.0e-04	0.38	0.49	-	-	-	-	-	-	dual specificity phosphatase 1
ADAM9	2.3e-03	0.30	-0.92	-	-	-	-	-	-	ADAM metallopeptidase domain 9
FGG	5.8e-05	0.47	0.89	-	-	-	-	-	-	fibrinogen gamma chain
MTTP	2.1e-04	0.42	-1.09	-	-	-	-	-	-	microsomal triglyceride transfer protein
SLC25A12	2.3e-03	0.32	-0.84	7.9e-05	0.44	-1.18	8.5e-06	0.53	-2.12	solute carrier family 25 (mitochondrial carrier, Aralar), member 12
SLC25A23	5.6e-04	0.40	-0.51	-	-	-	-	-	-	solute carrier family 25 (mitochondrial carrier; phosphate carrier), member 23
FGA	1.2e-04	0.47	1.03	-	-	-	-	-	-	fibrinogen alpha chain
FOS	7.6e-04	0.37	0.43	1.7e-03	0.32	0.47	-	-	-	FBJ murine osteosarcoma viral oncogene homolog
SLC25A13	1.7e-06	0.62	-1.59	-	-	-	-	-	-	solute carrier family 25, member 13 (citrin)
ENTPD6	1.9e-04	0.45	0.90	6.3e-04	0.39	0.83	2.7e-03	0.32	1.00	ectonucleoside triphosphate diphosphohydrolase 6 (putative)
PDCD6	2.2e-03	0.33	1.13	-	-	-	1.5e-04	0.50	1.32	programmed cell death 6
NCS1	3.0e-03	0.34	0.66	7.0e-04	0.39	1.00	-	-	-	neuronal calcium sensor 1
JUNB	9.9e-04	0.41	0.70	-	-	-	-	-	-	jun B proto-oncogene
JUN	1.9e-03	0.37	0.68	-	-	-	2.0e-03	0.36	1.22	jun proto-oncogene
KCNMB1	1.0e-03	0.41	1.13	-	-	-	-	-	-	potassium large conductance calcium-activated channel, subfamily M, beta member 1
Coenzyme biosynthetic process (GO:0009108). The chemical reactions and pathways resulting in the formation of coenzymes, any of various nonprotein organic cofactors that are required, in addition to an enzyme and a substrate, for an enzymatic reaction to proceed.
Gene symbol	P-value, F-test (liver)	R-squared (liver)	Slope (liver)	P-value, F-test (kidney)	R-squared (kidney)	Slope (kidney)	P-value, F-test (brain)	R-squared (brain)	Slope (brain)	Product description
ATIC	3.2e-03	0.27	1.25	-	-	-	-	-	-	5-aminoimidazole-4-carboxamide ribonucleotide formyltransferase/IMP cyclohydrolase
DLD	1.1e-05	0.50	-1.42	-	-	-	-	-	-	dihydrolipoamide dehydrogenase
ELOVL5	6.0e-05	0.46	-0.61	-	-	-	-	-	-	ELOVL fatty acid elongase 5
PANK1	2.0e-04	0.41	-0.67	1.5e-04	0.43	-0.89	-	-	-	pantothenate kinase 1
COQ4	2.5e-05	0.49	1.08	-	-	-	-	-	-	coenzyme Q4 homolog (S. cerevisiae)
LIAS	2.1e-03	0.31	-0.98	-	-	-	-	-	-	lipoic acid synthetase
LIPA	7.0e-06	0.53	-0.91	-	-	-	-	-	-	lipase A, lysosomal acid, cholesterol esterase
MAT2A	8.1e-04	0.37	0.81	-	-	-	-	-	-	methionine adenosyltransferase II, alpha
ACSL5	1.1e-03	0.34	-0.85	-	-	-	-	-	-	acyl-CoA synthetase long-chain family member 5
GCDH	1.6e-04	0.43	-0.99	-	-	-	-	-	-	glutaryl-CoA dehydrogenase
DLAT	4.6e-04	0.38	-1.10	3.8e-04	0.40	-0.72	1.3e-05	0.54	-1.44
ELOVL2	2.2e-03	0.31	-0.33	-	-	-	-	-	-	ELOVL fatty acid elongase 2
PDK1	1.2e-04	0.45	-0.74	-	-	-	1.5e-03	0.35	-0.90	pyruvate dehydrogenase kinase, isozyme 1
ACLY	3.1e-03	0.31	-0.61	-	-	-	-	-	-
ME1	3.3e-03	0.33	-0.42	5.4e-04	0.43	-0.50	2.8e-03	0.34	-0.98	malic enzyme 1, NADP(+)-dependent, cytosolic
GPS1	8.0e-04	0.42	1.43	-	-	-	-	-	-	G protein pathway suppressor 1
Acyl-CoA metabolic process (GO:0006637). The chemical reactions and pathways involving acyl-CoA, any derivative of coenzyme A in which the sulfhydryl group is in thiolester linkage with an acyl group.
Gene symbol	P-value, F-test (liver)	R-squared (liver)	Slope (liver)	P-value, F-test (kidney)	R-squared (kidney)	Slope (kidney)	P-value, F-test (brain)	R-squared (brain)	Slope (brain)	Product description
DLD	1.1e-05	0.50	-1.42	-	-	-	-	-	-	dihydrolipoamide dehydrogenase
ELOVL5	6.0e-05	0.46	-0.61	-	-	-	-	-	-	ELOVL fatty acid elongase 5
PANK1	2.0e-04	0.41	-0.67	1.5e-04	0.43	-0.89	-	-	-	pantothenate kinase 1
OGDH	1.4e-04	0.42	-1.06	-	-	-	-	-	-	oxoglutarate (alpha-ketoglutarate) dehydrogenase (lipoamide)
EHHADH	2.5e-03	0.30	-0.91	-	-	-	-	-	-	enoyl-CoA, hydratase/3-hydroxyacyl CoA dehydrogenase
ACSL5	1.1e-03	0.34	-0.85	-	-	-	-	-	-	acyl-CoA synthetase long-chain family member 5
GCDH	1.6e-04	0.43	-0.99	-	-	-	-	-	-	glutaryl-CoA dehydrogenase
DLAT	4.6e-04	0.38	-1.10	3.8e-04	0.40	-0.72	1.3e-05	0.54	-1.44
FADD	3.7e-04	0.40	0.95	-	-	-	5.2e-06	0.57	1.00
ELOVL2	2.2e-03	0.31	-0.33	-	-	-	-	-	-	ELOVL fatty acid elongase 2
PDK1	1.2e-04	0.45	-0.74	-	-	-	1.5e-03	0.35	-0.90	pyruvate dehydrogenase kinase, isozyme 1
SUCLA2	4.4e-06	0.58	-0.90	7.3e-06	0.57	-1.09	-	-	-	succinate-CoA ligase, ADP-forming, beta subunit
SUCLG1	1.2e-03	0.36	-1.24	-	-	-	-	-	-	succinate-CoA ligase, alpha subunit
ACLY	3.1e-03	0.31	-0.61	-	-	-	-	-	-
CS	3.9e-05	0.53	-1.08	-	-	-	1.7e-03	0.40	-1.00	citrate synthase
Lipid modification (GO:0030258). The covalent alteration of one or more fatty acids in a lipid, resulting in a change in the properties of the lipid.
Gene symbol	P-value, F-test (liver)	R-squared (liver)	Slope (liver)	P-value, F-test (kidney)	R-squared (kidney)	Slope (kidney)	P-value, F-test (brain)	R-squared (brain)	Slope (brain)	Product description
HADHA	1.3e-04	0.41	-1.72	-	-	-	-	-	-	hydroxyacyl-CoA dehydrogenase/3-ketoacyl-CoA thiolase/enoyl-CoA hydratase (trifunctional protein), alpha subunit
HADH	1.3e-03	0.32	-0.98	-	-	-	-	-	-	hydroxyacyl-CoA dehydrogenase
SLC25A17	9.2e-05	0.43	-0.87	-	-	-	-	-	-	solute carrier family 25 (mitochondrial carrier; peroxisomal membrane protein, 34kDa), member 17
SLC27A2	9.7e-10	0.74	-0.82	-	-	-	-	-	-	solute carrier family 27 (fatty acid transporter), member 2
ETFDH	1.1e-05	0.52	-1.22	-	-	-	-	-	-	electron-transferring-flavoprotein dehydrogenase
CYP4V2	2.0e-05	0.50	-0.65	-	-	-	-	-	-	cytochrome P450, family 4, subfamily V, polypeptide 2
EHHADH	2.5e-03	0.30	-0.91	-	-	-	-	-	-	enoyl-CoA, hydratase/3-hydroxyacyl CoA dehydrogenase
ACSL5	1.1e-03	0.34	-0.85	-	-	-	-	-	-	acyl-CoA synthetase long-chain family member 5
GCDH	1.6e-04	0.43	-0.99	-	-	-	-	-	-	glutaryl-CoA dehydrogenase
PEX13	3.9e-07	0.63	-1.46	-	-	-	1.9e-03	0.32	-1.35	peroxisomal biogenesis factor 13
ACOX2	3.1e-03	0.29	-0.74	-	-	-	-	-	-	acyl-CoA oxidase 2, branched chain
ACOX1	9.2e-08	0.67	-0.78	2.3e-04	0.42	-0.69	4.3e-05	0.49	-1.05	acyl-CoA oxidase 1, palmitoyl
PPARA	3.2e-03	0.29	-0.61	-	-	-	-	-	-	peroxisome proliferator-activated receptor alpha
ACADL	6.0e-04	0.37	-0.48	3.4e-05	0.50	-0.55	1.0e-04	0.46	-0.58	acyl-CoA dehydrogenase, long chain
ABCD3	2.0e-06	0.57	-0.97	2.0e-04	0.44	-1.05	1.4e-03	0.35	-1.46	ATP-binding cassette, sub-family D (ALD), member 3
IP6K1	2.7e-04	0.42	-1.27	-	-	-	-	-	-	inositol hexakisphosphate kinase 1
FADD	3.7e-04	0.40	0.95	-	-	-	5.2e-06	0.57	1.00
LONP2	3.2e-04	0.42	-0.96	-	-	-	-	-	-	lon peptidase 2, peroxisomal
PEX7	1.1e-03	0.36	-1.04	-	-	-	-	-	-	peroxisomal biogenesis factor 7
IPMK	2.6e-05	0.54	-0.71	5.9e-07	0.67	-0.71	4.4e-05	0.52	-0.92	inositol polyphosphate multikinase
TESC	5.4e-05	0.50	0.86	-	-	-	-	-	-	tescalcin
PEX5	1.5e-03	0.39	-1.14	-	-	-	-	-	-	peroxisomal biogenesis factor 5
ABCD1	1.3e-03	0.40	-0.94	-	-	-	-	-	-	ATP-binding cassette, sub-family D (ALD), member 1
C1QTNF2	1.3e-03	0.41	-1.88	3.6e-04	0.48	-1.23	-	-	-	C1q and tumor necrosis factor related protein 2
Organic acid biosynthetic process (GO:0016053). The chemical reactions and pathways resulting in the formation of organic acids, any acidic compound containing carbon in covalent linkage.
Gene symbol	P-value, F-test (liver)	R-squared (liver)	Slope (liver)	P-value, F-test (kidney)	R-squared (kidney)	Slope (kidney)	P-value, F-test (brain)	R-squared (brain)	Slope (brain)	Product description
GCLM	1.4e-06	0.57	-0.72	-	-	-	-	-	-	glutamate-cysteine ligase, modifier subunit
MAPK9	4.4e-04	0.36	-0.92	-	-	-	-	-	-	mitogen-activated protein kinase 9
ATIC	3.2e-03	0.27	1.25	-	-	-	-	-	-	5-aminoimidazole-4-carboxamide ribonucleotide formyltransferase/IMP cyclohydrolase
SLC27A2	9.7e-10	0.74	-0.82	-	-	-	-	-	-	solute carrier family 27 (fatty acid transporter), member 2
OTC	3.1e-04	0.38	-0.72	-	-	-	-	-	-	ornithine carbamoyltransferase
ELOVL5	6.0e-05	0.46	-0.61	-	-	-	-	-	-	ELOVL fatty acid elongase 5
CTH	5.4e-05	0.46	-0.57	-	-	-	-	-	-	cystathionase (cystathionine gamma-lyase)
PRKAA2	4.1e-05	0.47	-0.54	-	-	-	-	-	-	protein kinase, AMP-activated, alpha 2 catalytic subunit
SARDH	5.6e-04	0.36	-0.66	-	-	-	-	-	-	sarcosine dehydrogenase
LIAS	2.1e-03	0.31	-0.98	-	-	-	-	-	-	lipoic acid synthetase
NAGK	5.5e-04	0.36	0.75	-	-	-	1.3e-03	0.34	0.61	N-acetylglucosamine kinase
LIPA	7.0e-06	0.53	-0.91	-	-	-	-	-	-	lipase A, lysosomal acid, cholesterol esterase
MAT2A	8.1e-04	0.37	0.81	-	-	-	-	-	-	methionine adenosyltransferase II, alpha
CDO1	2.3e-05	0.50	-0.86	2.4e-04	0.41	-0.32	-	-	-	cysteine dioxygenase, type I
CD74	5.6e-04	0.37	0.71	-	-	-	-	-	-	CD74 molecule, major histocompatibility complex, class II invariant chain
CCBL1	1.7e-03	0.32	-0.62	-	-	-	-	-	-	cysteine conjugate-beta lyase, cytoplasmic
ADK	3.3e-05	0.49	-0.70	1.0e-03	0.36	-0.62	8.1e-04	0.37	-1.20	adenosine kinase
ACOX2	3.1e-03	0.29	-0.74	-	-	-	-	-	-	acyl-CoA oxidase 2, branched chain
GCLC	1.1e-04	0.44	-0.87	-	-	-	-	-	-	glutamate-cysteine ligase, catalytic subunit
ACADL	6.0e-04	0.37	-0.48	3.4e-05	0.50	-0.55	1.0e-04	0.46	-0.58	acyl-CoA dehydrogenase, long chain
HOGA1	6.8e-05	0.48	-1.04	-	-	-	-	-	-	4-hydroxy-2-oxoglutarate aldolase 1
CYP39A1	2.1e-03	0.31	-0.48	-	-	-	-	-	-	cytochrome P450, family 39, subfamily A, polypeptide 1
CNDP2	5.8e-05	0.48	1.34	-	-	-	5.3e-04	0.40	0.68	CNDP dipeptidase 2 (metallopeptidase M20 family)
ELOVL2	2.2e-03	0.31	-0.33	-	-	-	-	-	-	ELOVL fatty acid elongase 2
PNPLA8	1.3e-04	0.46	-1.00	-	-	-	-	-	-	patatin-like phospholipase domain containing 8
FADS1	1.6e-03	0.36	-0.36	-	-	-	-	-	-	fatty acid desaturase 1
GATM	9.5e-06	0.57	0.31	-	-	-	-	-	-	glycine amidinotransferase (L-arginine:glycine amidinotransferase)
ALDH18A1	2.2e-03	0.32	0.56	1.5e-03	0.34	0.71	-	-	-	aldehyde dehydrogenase 18 family, member A1
ACLY	3.1e-03	0.31	-0.61	-	-	-	-	-	-
SRR	8.9e-07	0.66	-0.76	1.6e-04	0.46	-0.66	7.7e-05	0.49	-1.19	serine racemase
PHGDH	3.2e-05	0.54	0.41	-	-	-	-	-	-	phosphoglycerate dehydrogenase
BHMT	1.7e-03	0.37	-0.69	-	-	-	-	-	-	betaine--homocysteine S-methyltransferase
PRODH	5.4e-04	0.44	-0.51	-	-	-	-	-	-	proline dehydrogenase (oxidase) 1
PTGR1	1.1e-03	0.48	0.37	1.3e-03	0.44	0.39	-	-	-	prostaglandin reductase 1
CHST14	1.1e-03	0.50	1.21	-	-	-	-	-	-	carbohydrate (N-acetylgalactosamine 4-0) sulfotransferase 14
MGST2	2.2e-03	0.45	0.33	6.6e-04	0.53	0.39	5.5e-04	0.54	0.77	microsomal glutathione S-transferase 2
Acyl-CoA biosynthetic process (GO:0071616). The chemical reactions and pathways resulting in the formation of acyl-CoA, any derivative of coenzyme A in which the sulfhydryl group is in thiolester linkage with an acyl group.
Gene symbol	P-value, F-test (liver)	R-squared (liver)	Slope (liver)	P-value, F-test (kidney)	R-squared (kidney)	Slope (kidney)	P-value, F-test (brain)	R-squared (brain)	Slope (brain)	Product description
DLD	1.1e-05	0.50	-1.42	-	-	-	-	-	-	dihydrolipoamide dehydrogenase
ELOVL5	6.0e-05	0.46	-0.61	-	-	-	-	-	-	ELOVL fatty acid elongase 5
PANK1	2.0e-04	0.41	-0.67	1.5e-04	0.43	-0.89	-	-	-	pantothenate kinase 1
ACSL5	1.1e-03	0.34	-0.85	-	-	-	-	-	-	acyl-CoA synthetase long-chain family member 5
GCDH	1.6e-04	0.43	-0.99	-	-	-	-	-	-	glutaryl-CoA dehydrogenase
DLAT	4.6e-04	0.38	-1.10	3.8e-04	0.40	-0.72	1.3e-05	0.54	-1.44
ELOVL2	2.2e-03	0.31	-0.33	-	-	-	-	-	-	ELOVL fatty acid elongase 2
PDK1	1.2e-04	0.45	-0.74	-	-	-	1.5e-03	0.35	-0.90	pyruvate dehydrogenase kinase, isozyme 1
ACLY	3.1e-03	0.31	-0.61	-	-	-	-	-	-
Nucleobase-containing small molecule interconversion (GO:0015949). The chemical reactions and pathways by which a nucleobase, nucleoside or nucleotide small molecule is synthesized from another nucleobase, nucleoside or nucleotide small molecule.
Gene symbol	P-value, F-test (liver)	R-squared (liver)	Slope (liver)	P-value, F-test (kidney)	R-squared (kidney)	Slope (kidney)	P-value, F-test (brain)	R-squared (brain)	Slope (brain)	Product description
TXNRD1	9.0e-04	0.33	-0.92	-	-	-	-	-	-	thioredoxin reductase 1
ADK	3.3e-05	0.49	-0.70	1.0e-03	0.36	-0.62	8.1e-04	0.37	-1.20	adenosine kinase
ADSS	1.8e-03	0.32	-0.95	1.1e-03	0.35	-1.24	-	-	-	adenylosuccinate synthase
GSR	5.5e-05	0.48	-1.30	-	-	-	-	-	-	glutathione reductase
GUK1	1.2e-05	0.56	0.94	1.5e-03	0.36	0.52	-	-	-	guanylate kinase 1
AK1	5.5e-04	0.41	0.58	-	-	-	-	-	-	adenylate kinase 1
NME4	7.0e-04	0.50	0.43	-	-	-	-	-	-	non-metastatic cells 4, protein expressed in
Carboxylic acid biosynthetic process (GO:0046394). The chemical reactions and pathways resulting in the formation of carboxylic acids, any organic acid containing one or more carboxyl (-COOH) groups.
Gene symbol	P-value, F-test (liver)	R-squared (liver)	Slope (liver)	P-value, F-test (kidney)	R-squared (kidney)	Slope (kidney)	P-value, F-test (brain)	R-squared (brain)	Slope (brain)	Product description
GCLM	1.4e-06	0.57	-0.72	-	-	-	-	-	-	glutamate-cysteine ligase, modifier subunit
MAPK9	4.4e-04	0.36	-0.92	-	-	-	-	-	-	mitogen-activated protein kinase 9
ATIC	3.2e-03	0.27	1.25	-	-	-	-	-	-	5-aminoimidazole-4-carboxamide ribonucleotide formyltransferase/IMP cyclohydrolase
SLC27A2	9.7e-10	0.74	-0.82	-	-	-	-	-	-	solute carrier family 27 (fatty acid transporter), member 2
OTC	3.1e-04	0.38	-0.72	-	-	-	-	-	-	ornithine carbamoyltransferase
ELOVL5	6.0e-05	0.46	-0.61	-	-	-	-	-	-	ELOVL fatty acid elongase 5
CTH	5.4e-05	0.46	-0.57	-	-	-	-	-	-	cystathionase (cystathionine gamma-lyase)
PRKAA2	4.1e-05	0.47	-0.54	-	-	-	-	-	-	protein kinase, AMP-activated, alpha 2 catalytic subunit
SARDH	5.6e-04	0.36	-0.66	-	-	-	-	-	-	sarcosine dehydrogenase
LIAS	2.1e-03	0.31	-0.98	-	-	-	-	-	-	lipoic acid synthetase
NAGK	5.5e-04	0.36	0.75	-	-	-	1.3e-03	0.34	0.61	N-acetylglucosamine kinase
LIPA	7.0e-06	0.53	-0.91	-	-	-	-	-	-	lipase A, lysosomal acid, cholesterol esterase
MAT2A	8.1e-04	0.37	0.81	-	-	-	-	-	-	methionine adenosyltransferase II, alpha
CDO1	2.3e-05	0.50	-0.86	2.4e-04	0.41	-0.32	-	-	-	cysteine dioxygenase, type I
CD74	5.6e-04	0.37	0.71	-	-	-	-	-	-	CD74 molecule, major histocompatibility complex, class II invariant chain
CCBL1	1.7e-03	0.32	-0.62	-	-	-	-	-	-	cysteine conjugate-beta lyase, cytoplasmic
ADK	3.3e-05	0.49	-0.70	1.0e-03	0.36	-0.62	8.1e-04	0.37	-1.20	adenosine kinase
ACOX2	3.1e-03	0.29	-0.74	-	-	-	-	-	-	acyl-CoA oxidase 2, branched chain
GCLC	1.1e-04	0.44	-0.87	-	-	-	-	-	-	glutamate-cysteine ligase, catalytic subunit
ACADL	6.0e-04	0.37	-0.48	3.4e-05	0.50	-0.55	1.0e-04	0.46	-0.58	acyl-CoA dehydrogenase, long chain
HOGA1	6.8e-05	0.48	-1.04	-	-	-	-	-	-	4-hydroxy-2-oxoglutarate aldolase 1
CYP39A1	2.1e-03	0.31	-0.48	-	-	-	-	-	-	cytochrome P450, family 39, subfamily A, polypeptide 1
CNDP2	5.8e-05	0.48	1.34	-	-	-	5.3e-04	0.40	0.68	CNDP dipeptidase 2 (metallopeptidase M20 family)
ELOVL2	2.2e-03	0.31	-0.33	-	-	-	-	-	-	ELOVL fatty acid elongase 2
PNPLA8	1.3e-04	0.46	-1.00	-	-	-	-	-	-	patatin-like phospholipase domain containing 8
FADS1	1.6e-03	0.36	-0.36	-	-	-	-	-	-	fatty acid desaturase 1
GATM	9.5e-06	0.57	0.31	-	-	-	-	-	-	glycine amidinotransferase (L-arginine:glycine amidinotransferase)
ALDH18A1	2.2e-03	0.32	0.56	1.5e-03	0.34	0.71	-	-	-	aldehyde dehydrogenase 18 family, member A1
ACLY	3.1e-03	0.31	-0.61	-	-	-	-	-	-
SRR	8.9e-07	0.66	-0.76	1.6e-04	0.46	-0.66	7.7e-05	0.49	-1.19	serine racemase
PHGDH	3.2e-05	0.54	0.41	-	-	-	-	-	-	phosphoglycerate dehydrogenase
BHMT	1.7e-03	0.37	-0.69	-	-	-	-	-	-	betaine--homocysteine S-methyltransferase
PRODH	5.4e-04	0.44	-0.51	-	-	-	-	-	-	proline dehydrogenase (oxidase) 1
PTGR1	1.1e-03	0.48	0.37	1.3e-03	0.44	0.39	-	-	-	prostaglandin reductase 1
CHST14	1.1e-03	0.50	1.21	-	-	-	-	-	-	carbohydrate (N-acetylgalactosamine 4-0) sulfotransferase 14
MGST2	2.2e-03	0.45	0.33	6.6e-04	0.53	0.39	5.5e-04	0.54	0.77	microsomal glutathione S-transferase 2
Phosphatidylcholine metabolic process (GO:0046470). The chemical reactions and pathways involving phosphatidylcholines, any of a class of glycerophospholipids in which the phosphatidyl group is esterified to the hydroxyl group of choline. They are important constituents of cell membranes.
Gene symbol	P-value, F-test (liver)	R-squared (liver)	Slope (liver)	P-value, F-test (kidney)	R-squared (kidney)	Slope (kidney)	P-value, F-test (brain)	R-squared (brain)	Slope (brain)	Product description
GPLD1	6.5e-05	0.44	-0.63	-	-	-	-	-	-	glycosylphosphatidylinositol specific phospholipase D1
PCYT1A	7.8e-05	0.46	-1.11	-	-	-	-	-	-	phosphate cytidylyltransferase 1, choline, alpha
SLC44A2	9.2e-04	0.35	0.95	-	-	-	1.1e-03	0.33	0.61	solute carrier family 44, member 2
LDLR	3.6e-04	0.40	-0.93	-	-	-	-	-	-
LPIN1	1.3e-03	0.35	-0.72	-	-	-	-	-	-	lipin 1
PLA2G16	2.2e-03	0.33	0.38	-	-	-	2.7e-04	0.43	0.46	phospholipase A2, group XVI
PNPLA8	1.3e-04	0.46	-1.00	-	-	-	-	-	-	patatin-like phospholipase domain containing 8
EPT1	3.4e-04	0.45	-0.94	-	-	-	-	-	-	ethanolaminephosphotransferase 1 (CDP-ethanolamine-specific)
LRAT	1.7e-03	0.33	-0.61	-	-	-	-	-	-	lecithin retinol acyltransferase (phosphatidylcholine--retinol O-acyltransferase)
LPIN3	3.4e-03	0.32	0.56	-	-	-	-	-	-	lipin 3
CEPT1	6.4e-04	0.49	-1.11	-	-	-	-	-	-	choline/ethanolamine phosphotransferase 1
PLA2G4C	1.1e-03	0.80	1.23	-	-	-	5.8e-04	0.83	0.68	phospholipase A2, group IVC (cytosolic, calcium-independent)
Cellular modified amino acid biosynthetic process (GO:0042398). The chemical reactions and pathways resulting in the formation of compounds derived from amino acids, organic acids containing one or more amino substituents.
Gene symbol	P-value, F-test (liver)	R-squared (liver)	Slope (liver)	P-value, F-test (kidney)	R-squared (kidney)	Slope (kidney)	P-value, F-test (brain)	R-squared (brain)	Slope (brain)	Product description
GCLM	1.4e-06	0.57	-0.72	-	-	-	-	-	-	glutamate-cysteine ligase, modifier subunit
ATIC	3.2e-03	0.27	1.25	-	-	-	-	-	-	5-aminoimidazole-4-carboxamide ribonucleotide formyltransferase/IMP cyclohydrolase
OTC	3.1e-04	0.38	-0.72	-	-	-	-	-	-	ornithine carbamoyltransferase
MAT2A	8.1e-04	0.37	0.81	-	-	-	-	-	-	methionine adenosyltransferase II, alpha
GCLC	1.1e-04	0.44	-0.87	-	-	-	-	-	-	glutamate-cysteine ligase, catalytic subunit
CNDP2	5.8e-05	0.48	1.34	-	-	-	5.3e-04	0.40	0.68	CNDP dipeptidase 2 (metallopeptidase M20 family)
GATM	9.5e-06	0.57	0.31	-	-	-	-	-	-	glycine amidinotransferase (L-arginine:glycine amidinotransferase)
ALDH18A1	2.2e-03	0.32	0.56	1.5e-03	0.34	0.71	-	-	-	aldehyde dehydrogenase 18 family, member A1
MGST2	2.2e-03	0.45	0.33	6.6e-04	0.53	0.39	5.5e-04	0.54	0.77	microsomal glutathione S-transferase 2
Very long-chain fatty acid metabolic process (GO:0000038). The chemical reactions and pathways involving a fatty acid which has a chain length greater than C22.
Gene symbol	P-value, F-test (liver)	R-squared (liver)	Slope (liver)	P-value, F-test (kidney)	R-squared (kidney)	Slope (kidney)	P-value, F-test (brain)	R-squared (brain)	Slope (brain)	Product description
SLC27A2	9.7e-10	0.74	-0.82	-	-	-	-	-	-	solute carrier family 27 (fatty acid transporter), member 2
ELOVL5	6.0e-05	0.46	-0.61	-	-	-	-	-	-	ELOVL fatty acid elongase 5
ACOX1	9.2e-08	0.67	-0.78	2.3e-04	0.42	-0.69	4.3e-05	0.49	-1.05	acyl-CoA oxidase 1, palmitoyl
ABCD3	2.0e-06	0.57	-0.97	2.0e-04	0.44	-1.05	1.4e-03	0.35	-1.46	ATP-binding cassette, sub-family D (ALD), member 3
ELOVL2	2.2e-03	0.31	-0.33	-	-	-	-	-	-	ELOVL fatty acid elongase 2
FAT1	6.0e-04	0.41	-1.04	-	-	-	-	-	-	FAT tumor suppressor homolog 1 (Drosophila)
PEX5	1.5e-03	0.39	-1.14	-	-	-	-	-	-	peroxisomal biogenesis factor 5
ABCD1	1.3e-03	0.40	-0.94	-	-	-	-	-	-	ATP-binding cassette, sub-family D (ALD), member 1
Aspartate family amino acid metabolic process (GO:0009066). The chemical reactions and pathways involving amino acids of the aspartate family, comprising asparagine, aspartate, lysine, methionine and threonine.
Gene symbol	P-value, F-test (liver)	R-squared (liver)	Slope (liver)	P-value, F-test (kidney)	R-squared (kidney)	Slope (kidney)	P-value, F-test (brain)	R-squared (brain)	Slope (brain)	Product description
DLST	3.0e-04	0.38	-0.87	-	-	-	-	-	-	dihydrolipoamide S-succinyltransferase (E2 component of 2-oxo-glutarate complex)
DLD	1.1e-05	0.50	-1.42	-	-	-	-	-	-	dihydrolipoamide dehydrogenase
OGDH	1.4e-04	0.42	-1.06	-	-	-	-	-	-	oxoglutarate (alpha-ketoglutarate) dehydrogenase (lipoamide)
AASS	2.8e-06	0.56	-0.76	-	-	-	-	-	-	aminoadipate-semialdehyde synthase
AADAT	1.3e-04	0.42	-0.50	-	-	-	-	-	-	aminoadipate aminotransferase
GCDH	1.6e-04	0.43	-0.99	-	-	-	-	-	-	glutaryl-CoA dehydrogenase
ADSS	1.8e-03	0.32	-0.95	1.1e-03	0.35	-1.24	-	-	-	adenylosuccinate synthase
ALDH7A1	1.6e-03	0.35	-0.85	-	-	-	-	-	-	aldehyde dehydrogenase 7 family, member A1
MTRR	4.9e-04	0.40	0.85	-	-	-	-	-	-	5-methyltetrahydrofolate-homocysteine methyltransferase reductase
PHGDH	3.2e-05	0.54	0.41	-	-	-	-	-	-	phosphoglycerate dehydrogenase
BHMT	1.7e-03	0.37	-0.69	-	-	-	-	-	-	betaine--homocysteine S-methyltransferase
Glutathione metabolic process (GO:0006749). The chemical reactions and pathways involving glutathione, the tripeptide glutamylcysteinylglycine, which acts as a coenzyme for some enzymes and as an antioxidant in the protection of sulfhydryl groups in enzymes and other proteins; it has a specific role in the reduction of hydrogen peroxide (H2O2) and oxidized ascorbate, and it participates in the ga…
Gene symbol	P-value, F-test (liver)	R-squared (liver)	Slope (liver)	P-value, F-test (kidney)	R-squared (kidney)	Slope (kidney)	P-value, F-test (brain)	R-squared (brain)	Slope (brain)	Product description
GCLM	1.4e-06	0.57	-0.72	-	-	-	-	-	-	glutamate-cysteine ligase, modifier subunit
TXNRD1	9.0e-04	0.33	-0.92	-	-	-	-	-	-	thioredoxin reductase 1
GSTZ1	1.9e-03	0.30	-0.85	-	-	-	-	-	-	glutathione transferase zeta 1
CTH	5.4e-05	0.46	-0.57	-	-	-	-	-	-	cystathionase (cystathionine gamma-lyase)
GCLC	1.1e-04	0.44	-0.87	-	-	-	-	-	-	glutamate-cysteine ligase, catalytic subunit
CNDP2	5.8e-05	0.48	1.34	-	-	-	5.3e-04	0.40	0.68	CNDP dipeptidase 2 (metallopeptidase M20 family)
GSR	5.5e-05	0.48	-1.30	-	-	-	-	-	-	glutathione reductase
GSTA4	1.2e-03	0.43	-0.36	-	-	-	-	-	-	glutathione S-transferase alpha 4
GPX2	5.1e-04	0.48	0.34	-	-	-	-	-	-	glutathione peroxidase 2 (gastrointestinal)
MGST2	2.2e-03	0.45	0.33	6.6e-04	0.53	0.39	5.5e-04	0.54	0.77	microsomal glutathione S-transferase 2
Long-chain fatty acid catabolic process (GO:0042758). The chemical reactions and pathways resulting in the breakdown of long-chain fatty acids, a fatty acid with a chain length between C13 and C22.
Gene symbol	P-value, F-test (liver)	R-squared (liver)	Slope (liver)	P-value, F-test (kidney)	R-squared (kidney)	Slope (kidney)	P-value, F-test (brain)	R-squared (brain)	Slope (brain)	Product description
ACADL	6.0e-04	0.37	-0.48	3.4e-05	0.50	-0.55	1.0e-04	0.46	-0.58	acyl-CoA dehydrogenase, long chain
LIPE	2.6e-04	0.45	-0.73	-	-	-	-	-	-	lipase, hormone-sensitive
ABCD1	1.3e-03	0.40	-0.94	-	-	-	-	-	-	ATP-binding cassette, sub-family D (ALD), member 1
Linoleic acid metabolic process (GO:0043651). The chemical reactions and pathways involving linoleic acid, an unsaturated omega-6 fatty acid that has the molecular formula C18H32O2.
Gene symbol	P-value, F-test (liver)	R-squared (liver)	Slope (liver)	P-value, F-test (kidney)	R-squared (kidney)	Slope (kidney)	P-value, F-test (brain)	R-squared (brain)	Slope (brain)	Product description
ELOVL5	6.0e-05	0.46	-0.61	-	-	-	-	-	-	ELOVL fatty acid elongase 5
ELOVL2	2.2e-03	0.31	-0.33	-	-	-	-	-	-	ELOVL fatty acid elongase 2
PNPLA8	1.3e-04	0.46	-1.00	-	-	-	-	-	-	patatin-like phospholipase domain containing 8
FADS1	1.6e-03	0.36	-0.36	-	-	-	-	-	-	fatty acid desaturase 1
ABCD1	1.3e-03	0.40	-0.94	-	-	-	-	-	-	ATP-binding cassette, sub-family D (ALD), member 1
Alpha-linolenic acid metabolic process (GO:0036109). The chemical reactions and pathways involving alpha-linolenic acid, an unsaturated omega-6 fatty acid that has the molecular formula C18H32O2.
Gene symbol	P-value, F-test (liver)	R-squared (liver)	Slope (liver)	P-value, F-test (kidney)	R-squared (kidney)	Slope (kidney)	P-value, F-test (brain)	R-squared (brain)	Slope (brain)	Product description
ELOVL5	6.0e-05	0.46	-0.61	-	-	-	-	-	-	ELOVL fatty acid elongase 5
ACOX1	9.2e-08	0.67	-0.78	2.3e-04	0.42	-0.69	4.3e-05	0.49	-1.05	acyl-CoA oxidase 1, palmitoyl
ELOVL2	2.2e-03	0.31	-0.33	-	-	-	-	-	-	ELOVL fatty acid elongase 2
FADS1	1.6e-03	0.36	-0.36	-	-	-	-	-	-	fatty acid desaturase 1
ABCD1	1.3e-03	0.40	-0.94	-	-	-	-	-	-	ATP-binding cassette, sub-family D (ALD), member 1
Phosphorus metabolic process (GO:0006793). The chemical reactions and pathways involving the nonmetallic element phosphorus or compounds that contain phosphorus, usually in the form of a phosphate group (PO4).
Gene symbol	P-value, F-test (liver)	R-squared (liver)	Slope (liver)	P-value, F-test (kidney)	R-squared (kidney)	Slope (kidney)	P-value, F-test (brain)	R-squared (brain)	Slope (brain)	Product description
ENTPD4	2.5e-03	0.28	-1.06	7.4e-05	0.45	-1.01	2.2e-03	0.30	-0.84	ectonucleoside triphosphate diphosphohydrolase 4
IDE	3.4e-04	0.37	-0.87	5.7e-06	0.54	-1.21	3.5e-06	0.56	-1.28	insulin-degrading enzyme
PLD3	1.5e-03	0.31	0.93	1.8e-03	0.32	1.19	-	-	-	phospholipase D family, member 3
KLHDC3	3.2e-03	0.28	0.94	1.6e-03	0.32	1.03	7.2e-04	0.36	0.93	kelch domain containing 3
PANK1	2.0e-04	0.41	-0.67	1.5e-04	0.43	-0.89	-	-	-	pantothenate kinase 1
ABHD12	-	-	-	2.3e-06	0.60	1.73	-	-	-	abhydrolase domain containing 12
VPS4B	1.6e-04	0.41	-1.21	3.7e-04	0.39	-1.15	-	-	-	vacuolar protein sorting 4 homolog B (S. cerevisiae)
SPTLC2	-	-	-	1.7e-03	0.31	-1.12	-	-	-	serine palmitoyltransferase, long chain base subunit 2
SNX13	7.9e-06	0.54	-1.38	1.6e-03	0.33	-1.33	-	-	-	sorting nexin 13
PPM1B	2.2e-04	0.40	-1.30	4.4e-04	0.38	-1.55	-	-	-	protein phosphatase, Mg2+/Mn2+ dependent, 1B
OPA1	7.1e-07	0.60	-1.37	8.2e-07	0.61	-1.57	1.6e-03	0.32	-1.74	optic atrophy 1 (autosomal dominant)
IMPA1	-	-	-	7.1e-04	0.37	-0.88	-	-	-	inositol(myo)-1(or 4)-monophosphatase 1
MVP	1.9e-03	0.31	0.75	8.0e-04	0.37	0.87	7.5e-04	0.37	1.28	major vault protein
DCTPP1	-	-	-	8.5e-04	0.35	0.97	-	-	-	dCTP pyrophosphatase 1
TP53	-	-	-	6.8e-04	0.38	-1.16	8.0e-05	0.47	-1.60	tumor protein p53
ATP1A1	-	-	-	1.5e-03	0.34	-1.66	-	-	-	ATPase, Na+/K+ transporting, alpha 1 polypeptide
COQ7	-	-	-	1.5e-03	0.34	-1.00	-	-	-	coenzyme Q7 homolog, ubiquinone (yeast)
PDK2	-	-	-	1.4e-03	0.35	-0.93	-	-	-	pyruvate dehydrogenase kinase, isozyme 2
DLAT	4.6e-04	0.38	-1.10	3.8e-04	0.40	-0.72	1.3e-05	0.54	-1.44
ADK	3.3e-05	0.49	-0.70	1.0e-03	0.36	-0.62	8.1e-04	0.37	-1.20	adenosine kinase
RGS14	7.2e-04	0.36	0.51	5.4e-05	0.47	0.50	-	-	-	regulator of G-protein signaling 14
CLPX	7.8e-06	0.53	-1.06	4.9e-04	0.39	-1.04	-	-	-	ClpX caseinolytic peptidase X homolog (E. coli)
MAPKAPK5	-	-	-	1.8e-03	0.33	-1.37	-	-	-	mitogen-activated protein kinase-activated protein kinase 5
PLA1A	-	-	-	5.8e-04	0.37	0.55	-	-	-	phospholipase A1 member A
ANKLE2	-	-	-	1.3e-03	0.35	1.01	-	-	-	ankyrin repeat and LEM domain containing 2
ADSS	1.8e-03	0.32	-0.95	1.1e-03	0.35	-1.24	-	-	-	adenylosuccinate synthase
UQCRC2	2.2e-04	0.43	-1.49	4.1e-06	0.59	-1.94	-	-	-	ubiquinol-cytochrome c reductase core protein II
CYR61	3.3e-03	0.30	0.48	8.0e-04	0.35	0.83	3.7e-04	0.38	0.91	cysteine-rich, angiogenic inducer, 61
ABCD3	2.0e-06	0.57	-0.97	2.0e-04	0.44	-1.05	1.4e-03	0.35	-1.46	ATP-binding cassette, sub-family D (ALD), member 3
PAPSS1	-	-	-	3.2e-04	0.41	-1.10	-	-	-	3'-phosphoadenosine 5'-phosphosulfate synthase 1
ERBB2	8.9e-05	0.47	0.51	2.3e-04	0.40	1.22	-	-	-	v-erb-b2 erythroblastic leukemia viral oncogene homolog 2, neuro/glioblastoma derived oncogene homolog (avian)
TESK2	-	-	-	7.2e-04	0.37	-1.09	-	-	-	testis-specific kinase 2
SLC25A12	2.3e-03	0.32	-0.84	7.9e-05	0.44	-1.18	8.5e-06	0.53	-2.12	solute carrier family 25 (mitochondrial carrier, Aralar), member 12
IMPA2	1.8e-04	0.44	0.59	8.0e-06	0.57	0.75	-	-	-	inositol(myo)-1(or 4)-monophosphatase 2
GUCY1B3	-	-	-	1.8e-03	0.31	1.17	-	-	-	guanylate cyclase 1, soluble, beta 3
NCEH1	-	-	-	2.3e-04	0.42	-0.76	-	-	-	neutral cholesterol ester hydrolase 1
FMO2	-	-	-	2.0e-05	0.51	-0.48	-	-	-	flavin containing monooxygenase 2 (non-functional)
ITGA5	-	-	-	1.0e-05	0.55	1.24	-	-	-	integrin, alpha 5 (fibronectin receptor, alpha polypeptide)
SUCLA2	4.4e-06	0.58	-0.90	7.3e-06	0.57	-1.09	-	-	-	succinate-CoA ligase, ADP-forming, beta subunit
SH3YL1	-	-	-	2.8e-05	0.53	1.07	-	-	-	SH3 domain containing, Ysc84-like 1 (S. cerevisiae)
HSF1	5.6e-07	0.65	1.58	1.1e-03	0.38	1.32	2.7e-04	0.44	1.56
MAPK10	-	-	-	1.1e-03	0.34	0.54	-	-	-	mitogen-activated protein kinase 10
GUK1	1.2e-05	0.56	0.94	1.5e-03	0.36	0.52	-	-	-	guanylate kinase 1
NUDT7	-	-	-	3.8e-04	0.43	-1.00	-	-	-	nudix (nucleoside diphosphate linked moiety X)-type motif 7
PLXNB1	-	-	-	1.6e-03	0.34	0.73	-	-	-	plexin B1
SERINC2	-	-	-	2.4e-04	0.45	0.82	-	-	-
TYK2	5.4e-04	0.39	0.71	1.6e-04	0.43	0.80	-	-	-	tyrosine kinase 2
FOS	7.6e-04	0.37	0.43	1.7e-03	0.32	0.47	-	-	-	FBJ murine osteosarcoma viral oncogene homolog
TAOK3	-	-	-	1.6e-03	0.35	1.72	-	-	-	TAO kinase 3
TPK1	2.2e-03	0.32	-0.56	6.7e-04	0.38	-0.48	-	-	-	thiamin pyrophosphokinase 1
ALDH18A1	2.2e-03	0.32	0.56	1.5e-03	0.34	0.71	-	-	-	aldehyde dehydrogenase 18 family, member A1
BCR	-	-	-	1.0e-03	0.37	1.19	-	-	-	breakpoint cluster region
ADM	1.1e-03	0.37	0.69	2.0e-04	0.42	0.80	-	-	-	adrenomedullin
RYK	-	-	-	5.6e-04	0.42	-2.32	-	-	-	receptor-like tyrosine kinase
TAOK1	2.5e-06	0.63	-1.26	1.5e-04	0.46	-1.57	-	-	-	TAO kinase 1
EIF4G3	-	-	-	7.3e-04	0.38	-1.37	-	-	-	eukaryotic translation initiation factor 4 gamma, 3
MBD4	3.7e-04	0.42	1.11	8.1e-05	0.47	1.12	1.8e-03	0.33	1.35	methyl-CpG binding domain protein 4
PKN2	2.5e-03	0.32	-1.23	1.5e-04	0.44	-1.81	-	-	-	protein kinase N2
IL6R	-	-	-	6.9e-04	0.41	0.75	-	-	-	interleukin 6 receptor
DDX5	-	-	-	1.1e-03	0.36	-1.74	2.4e-04	0.44	-1.84
IPMK	2.6e-05	0.54	-0.71	5.9e-07	0.67	-0.71	4.4e-05	0.52	-0.92	inositol polyphosphate multikinase
MAL	-	-	-	1.7e-03	0.33	1.30	-	-	-	mal, T-cell differentiation protein
TAF7	1.2e-05	0.59	0.99	2.2e-04	0.49	0.66	5.9e-04	0.44	0.60	TAF7 RNA polymerase II, TATA box binding protein (TBP)-associated factor, 55kDa
CDK5RAP1	6.7e-04	0.39	1.40	1.1e-03	0.36	1.60	3.4e-06	0.60	1.44	CDK5 regulatory subunit associated protein 1
CNP	-	-	-	5.3e-05	0.50	1.08	-	-	-
OXSR1	-	-	-	1.2e-03	0.35	-2.11	-	-	-	oxidative-stress responsive 1
CYB5R4	7.4e-06	0.59	-1.06	2.2e-04	0.47	-0.93	7.7e-04	0.41	-1.02	cytochrome b5 reductase 4
EVI5	4.7e-09	0.78	-1.11	9.5e-05	0.51	-0.94	7.8e-05	0.52	-1.22	ecotropic viral integration site 5
HSPB1	4.6e-04	0.43	0.35	1.6e-03	0.37	0.31	5.8e-04	0.42	0.41
MOB1B	7.7e-06	0.59	-0.81	6.9e-04	0.40	-0.95	-	-	-	MOB kinase activator 1B
CDKL1	-	-	-	1.6e-03	0.36	-0.63	-	-	-	cyclin-dependent kinase-like 1 (CDC2-related kinase)
BIN1	-	-	-	8.9e-06	0.60	0.84	4.4e-04	0.44	2.23	bridging integrator 1
SLC27A1	-	-	-	3.2e-04	0.44	-0.70	2.3e-04	0.45	-1.83	solute carrier family 27 (fatty acid transporter), member 1
INHBA	-	-	-	1.0e-03	0.39	1.62	-	-	-	inhibin, beta A
SPAST	2.8e-04	0.47	-1.21	1.8e-03	0.38	-1.00	-	-	-	spastin
AKAP6	-	-	-	1.3e-03	0.37	1.13	-	-	-	A kinase (PRKA) anchor protein 6
OGG1	-	-	-	1.8e-03	0.34	0.63	-	-	-	8-oxoguanine DNA glycosylase
CHI3L1	8.1e-04	0.39	0.29	4.8e-04	0.42	0.39	-	-	-	chitinase 3-like 1 (cartilage glycoprotein-39)
RPS6KA2	-	-	-	1.1e-05	0.58	1.06	-	-	-	ribosomal protein S6 kinase, 90kDa, polypeptide 2
PREX1	-	-	-	5.7e-04	0.44	1.86	-	-	-	phosphatidylinositol-3,4,5-trisphosphate-dependent Rac exchange factor 1
PSTK	-	-	-	3.1e-05	0.54	-1.17	8.8e-04	0.39	-0.94	phosphoseryl-tRNA kinase
FN3K	-	-	-	2.6e-05	0.54	0.57	3.4e-04	0.43	0.81	fructosamine 3 kinase
MPG	7.1e-07	0.70	1.06	2.7e-04	0.46	0.74	6.2e-04	0.42	0.67	N-methylpurine-DNA glycosylase
HCLS1	3.2e-03	0.32	0.74	1.0e-03	0.40	0.74	-	-	-	hematopoietic cell-specific Lyn substrate 1
PDGFRB	-	-	-	1.4e-03	0.36	1.57	-	-	-	platelet-derived growth factor receptor, beta polypeptide
MCM4	-	-	-	1.5e-04	0.49	1.36	1.4e-03	0.38	0.81	minichromosome maintenance complex component 4
GPATCH2	-	-	-	6.4e-04	0.43	-1.68	-	-	-	G patch domain containing 2
CXCR4	-	-	-	5.2e-04	0.43	0.93	-	-	-
ME1	3.3e-03	0.33	-0.42	5.4e-04	0.43	-0.50	2.8e-03	0.34	-0.98	malic enzyme 1, NADP(+)-dependent, cytosolic
PIM1	-	-	-	2.0e-04	0.49	0.87	1.2e-03	0.40	0.90	pim-1 oncogene
AK8	-	-	-	4.8e-04	0.43	0.72	-	-	-	adenylate kinase 8
DUSP9	-	-	-	1.9e-03	0.36	0.49	-	-	-	dual specificity phosphatase 9
ADORA2A	-	-	-	3.4e-05	0.57	1.39	-	-	-	adenosine A2a receptor
PTPRM	-	-	-	2.9e-04	0.49	1.62	-	-	-	protein tyrosine phosphatase, receptor type, M
PKN1	-	-	-	1.2e-03	0.41	1.75	-	-	-	protein kinase N1
AVPR2	-	-	-	7.8e-05	0.53	-1.28	-	-	-	arginine vasopressin receptor 2
TLK2	-	-	-	7.0e-04	0.44	-1.74	-	-	-	tousled-like kinase 2
NCK2	-	-	-	1.7e-03	0.38	1.09	-	-	-	NCK adaptor protein 2
IGF2	1.6e-04	0.52	0.31	4.2e-04	0.53	0.43	-	-	-	insulin-like growth factor 2 (somatomedin A)
VAV3	-	-	-	9.4e-04	0.41	0.77	-	-	-	vav 3 guanine nucleotide exchange factor
NCF2	-	-	-	1.9e-03	0.38	1.15	-	-	-
DQX1	4.9e-04	0.48	-0.67	4.8e-04	0.50	-0.56	-	-	-	DEAQ box RNA-dependent ATPase 1
PIGX	1.9e-03	0.41	-0.82	1.8e-03	0.41	-1.01	-	-	-	phosphatidylinositol glycan anchor biosynthesis, class X
SYK	-	-	-	2.4e-04	0.50	0.96	-	-	-	spleen tyrosine kinase
ZAP70	-	-	-	1.7e-03	0.40	1.05	-	-	-
WNT5A	-	-	-	5.1e-05	0.59	-1.21	-	-	-	wingless-type MMTV integration site family, member 5A
C1QTNF2	1.3e-03	0.41	-1.88	3.6e-04	0.48	-1.23	-	-	-	C1q and tumor necrosis factor related protein 2
LPAR3	-	-	-	3.1e-06	0.67	-0.56	-	-	-	lysophosphatidic acid receptor 3
P2RX7	-	-	-	1.4e-03	0.41	-0.98	-	-	-	purinergic receptor P2X, ligand-gated ion channel, 7
TPM1	-	-	-	6.3e-05	0.58	1.44	-	-	-	tropomyosin 1 (alpha)
LAT	-	-	-	1.1e-03	0.44	0.81	-	-	-	linker for activation of T cells
RAC3	-	-	-	2.8e-04	0.53	0.88	-	-	-	ras-related C3 botulinum toxin substrate 3 (rho family, small GTP binding protein Rac3)
CKB	-	-	-	1.2e-03	0.49	0.74	-	-	-	creatine kinase, brain
LTF	-	-	-	1.1e-03	0.47	0.35	-	-	-	lactotransferrin
PON1	-	-	-	1.5e-03	0.46	-0.86	-	-	-	paraoxonase 1
PLCB2	-	-	-	1.3e-03	0.45	1.21	-	-	-	phospholipase C, beta 2
ARL4A	-	-	-	5.3e-04	0.52	-1.22	-	-	-	ADP-ribosylation factor-like 4A
CMYA5	-	-	-	1.3e-03	0.46	0.98	-	-	-	cardiomyopathy associated 5
PURB	-	-	-	2.5e-04	0.58	-1.65	1.3e-06	0.78	-1.33	purine-rich element binding protein B
SRMS	-	-	-	8.9e-04	0.53	-1.14	-	-	-	src-related kinase lacking C-terminal regulatory tyrosine and N-terminal myristylation sites
MAPK11	-	-	-	4.4e-04	0.60	1.13	-	-	-	mitogen-activated protein kinase 11
AKD1	-	-	-	5.4e-04	0.62	1.81	-	-	-	adenylate kinase domain containing 1
KRAS	5.0e-04	0.68	-1.23	4.0e-04	0.69	-1.20	2.2e-03	0.59	-1.12	v-Ki-ras2 Kirsten rat sarcoma viral oncogene homolog
PDE4C	3.7e-04	0.67	-0.77	2.0e-06	0.86	-0.91	-	-	-	phosphodiesterase 4C, cAMP-specific
GCH1	-	-	-	2.0e-04	0.80	0.90	-	-	-	GTP cyclohydrolase 1
UCHL1	-	-	-	3.2e-05	0.90	0.84	-	-	-	ubiquitin carboxyl-terminal esterase L1 (ubiquitin thiolesterase)
Humoral immune response (GO:0006959). An immune response mediated through a body fluid.
Gene symbol	P-value, F-test (liver)	R-squared (liver)	Slope (liver)	P-value, F-test (kidney)	R-squared (kidney)	Slope (kidney)	P-value, F-test (brain)	R-squared (brain)	Slope (brain)	Product description
CFI	-	-	-	4.2e-04	0.39	0.39	1.7e-03	0.32	0.50
SERPING1	1.1e-05	0.53	1.13	4.0e-05	0.50	0.65	-	-	-
C7	-	-	-	4.6e-04	0.38	0.59	-	-	-
C1QB	-	-	-	1.6e-03	0.36	0.69	-	-	-
FOS	7.6e-04	0.37	0.43	1.7e-03	0.32	0.47	-	-	-	FBJ murine osteosarcoma viral oncogene homolog
BCL3	-	-	-	5.3e-04	0.41	0.66	3.8e-06	0.61	0.99	B-cell CLL/lymphoma 3
C1QC	-	-	-	1.7e-03	0.35	0.63	-	-	-
TUB	-	-	-	3.3e-04	0.44	0.71	-	-	-	tubby homolog (mouse)
A2M	-	-	-	3.5e-06	0.67	0.42	2.6e-04	0.49	0.43	alpha-2-macroglobulin
MMP7	-	-	-	1.0e-03	0.42	0.36	-	-	-	matrix metallopeptidase 7 (matrilysin, uterine)
CD69	-	-	-	1.7e-03	0.43	0.88	-	-	-	CD69 molecule
LTF	-	-	-	1.1e-03	0.47	0.35	-	-	-	lactotransferrin
CD46	1.3e-06	0.93	0.65	1.6e-05	0.89	0.62	5.6e-05	0.85	1.06
Carbohydrate derivative metabolic process (GO:1901135). The chemical reactions and pathways involving carbohydrate derivative.
Gene symbol	P-value, F-test (liver)	R-squared (liver)	Slope (liver)	P-value, F-test (kidney)	R-squared (kidney)	Slope (kidney)	P-value, F-test (brain)	R-squared (brain)	Slope (brain)	Product description
ENTPD4	2.5e-03	0.28	-1.06	7.4e-05	0.45	-1.01	2.2e-03	0.30	-0.84	ectonucleoside triphosphate diphosphohydrolase 4
IDE	3.4e-04	0.37	-0.87	5.7e-06	0.54	-1.21	3.5e-06	0.56	-1.28	insulin-degrading enzyme
PANK1	2.0e-04	0.41	-0.67	1.5e-04	0.43	-0.89	-	-	-	pantothenate kinase 1
ABHD12	-	-	-	2.3e-06	0.60	1.73	-	-	-	abhydrolase domain containing 12
VPS4B	1.6e-04	0.41	-1.21	3.7e-04	0.39	-1.15	-	-	-	vacuolar protein sorting 4 homolog B (S. cerevisiae)
SNX13	7.9e-06	0.54	-1.38	1.6e-03	0.33	-1.33	-	-	-	sorting nexin 13
OPA1	7.1e-07	0.60	-1.37	8.2e-07	0.61	-1.57	1.6e-03	0.32	-1.74	optic atrophy 1 (autosomal dominant)
HS2ST1	-	-	-	1.1e-03	0.34	-1.07	4.7e-05	0.48	-1.07	heparan sulfate 2-O-sulfotransferase 1
ATP1A1	-	-	-	1.5e-03	0.34	-1.66	-	-	-	ATPase, Na+/K+ transporting, alpha 1 polypeptide
ADK	3.3e-05	0.49	-0.70	1.0e-03	0.36	-0.62	8.1e-04	0.37	-1.20	adenosine kinase
RGS14	7.2e-04	0.36	0.51	5.4e-05	0.47	0.50	-	-	-	regulator of G-protein signaling 14
AATF	-	-	-	8.4e-05	0.44	1.88	-	-	-	apoptosis antagonizing transcription factor
CLPX	7.8e-06	0.53	-1.06	4.9e-04	0.39	-1.04	-	-	-	ClpX caseinolytic peptidase X homolog (E. coli)
PLA1A	-	-	-	5.8e-04	0.37	0.55	-	-	-	phospholipase A1 member A
GBA2	-	-	-	6.8e-04	0.35	1.08	-	-	-	glucosidase, beta (bile acid) 2
SDC1	-	-	-	9.6e-06	0.57	0.55	-	-	-	syndecan 1
ADSS	1.8e-03	0.32	-0.95	1.1e-03	0.35	-1.24	-	-	-	adenylosuccinate synthase
ABCD3	2.0e-06	0.57	-0.97	2.0e-04	0.44	-1.05	1.4e-03	0.35	-1.46	ATP-binding cassette, sub-family D (ALD), member 3
PAPSS1	-	-	-	3.2e-04	0.41	-1.10	-	-	-	3'-phosphoadenosine 5'-phosphosulfate synthase 1
ERBB2	8.9e-05	0.47	0.51	2.3e-04	0.40	1.22	-	-	-	v-erb-b2 erythroblastic leukemia viral oncogene homolog 2, neuro/glioblastoma derived oncogene homolog (avian)
B4GALT2	1.8e-04	0.45	0.54	4.9e-04	0.38	0.58	-	-	-	UDP-Gal:betaGlcNAc beta 1,4- galactosyltransferase, polypeptide 2
SLC25A12	2.3e-03	0.32	-0.84	7.9e-05	0.44	-1.18	8.5e-06	0.53	-2.12	solute carrier family 25 (mitochondrial carrier, Aralar), member 12
GUCY1B3	-	-	-	1.8e-03	0.31	1.17	-	-	-	guanylate cyclase 1, soluble, beta 3
B4GALT7	2.6e-03	0.31	1.11	1.5e-03	0.34	1.51	-	-	-	xylosylprotein beta 1,4-galactosyltransferase, polypeptide 7 (galactosyltransferase I)
GUK1	1.2e-05	0.56	0.94	1.5e-03	0.36	0.52	-	-	-	guanylate kinase 1
NUDT7	-	-	-	3.8e-04	0.43	-1.00	-	-	-	nudix (nucleoside diphosphate linked moiety X)-type motif 7
PLXNB1	-	-	-	1.6e-03	0.34	0.73	-	-	-	plexin B1
SERINC2	-	-	-	2.4e-04	0.45	0.82	-	-	-
B4GALT6	-	-	-	3.8e-04	0.42	-0.80	2.0e-03	0.33	-0.91	UDP-Gal:betaGlcNAc beta 1,4- galactosyltransferase, polypeptide 6
B4GALNT1	8.9e-04	0.37	-0.40	3.7e-04	0.39	-0.46	2.6e-03	0.30	-1.46	beta-1,4-N-acetyl-galactosaminyl transferase 1
BCR	-	-	-	1.0e-03	0.37	1.19	-	-	-	breakpoint cluster region
ADM	1.1e-03	0.37	0.69	2.0e-04	0.42	0.80	-	-	-	adrenomedullin
MAN1C1	-	-	-	1.7e-05	0.58	0.87	-	-	-	mannosidase, alpha, class 1C, member 1
MBD4	3.7e-04	0.42	1.11	8.1e-05	0.47	1.12	1.8e-03	0.33	1.35	methyl-CpG binding domain protein 4
DDX5	-	-	-	1.1e-03	0.36	-1.74	2.4e-04	0.44	-1.84
SPOCK2	-	-	-	5.6e-04	0.38	0.49	-	-	-	sparc/osteonectin, cwcv and kazal-like domains proteoglycan (testican) 2
CNP	-	-	-	5.3e-05	0.50	1.08	-	-	-
QTRT1	1.2e-06	0.65	1.10	3.1e-04	0.43	0.67	-	-	-	queuine tRNA-ribosyltransferase 1
EVI5	4.7e-09	0.78	-1.11	9.5e-05	0.51	-0.94	7.8e-05	0.52	-1.22	ecotropic viral integration site 5
LUM	-	-	-	2.9e-05	0.52	0.63	-	-	-	lumican
BIN1	-	-	-	8.9e-06	0.60	0.84	4.4e-04	0.44	2.23	bridging integrator 1
MGAT3	-	-	-	1.3e-03	0.36	-0.69	-	-	-	mannosyl (beta-1,4-)-glycoprotein beta-1,4-N-acetylglucosaminyltransferase
SLC27A1	-	-	-	3.2e-04	0.44	-0.70	2.3e-04	0.45	-1.83	solute carrier family 27 (fatty acid transporter), member 1
SPAST	2.8e-04	0.47	-1.21	1.8e-03	0.38	-1.00	-	-	-	spastin
UGCG	-	-	-	1.7e-03	0.35	1.07	1.3e-03	0.37	-1.15	UDP-glucose ceramide glucosyltransferase
AKAP6	-	-	-	1.3e-03	0.37	1.13	-	-	-	A kinase (PRKA) anchor protein 6
OGG1	-	-	-	1.8e-03	0.34	0.63	-	-	-	8-oxoguanine DNA glycosylase
PREX1	-	-	-	5.7e-04	0.44	1.86	-	-	-	phosphatidylinositol-3,4,5-trisphosphate-dependent Rac exchange factor 1
FUT8	-	-	-	1.0e-04	0.49	-0.96	-	-	-	fucosyltransferase 8 (alpha (1,6) fucosyltransferase)
FN3K	-	-	-	2.6e-05	0.54	0.57	3.4e-04	0.43	0.81	fructosamine 3 kinase
MPG	7.1e-07	0.70	1.06	2.7e-04	0.46	0.74	6.2e-04	0.42	0.67	N-methylpurine-DNA glycosylase
PDGFRB	-	-	-	1.4e-03	0.36	1.57	-	-	-	platelet-derived growth factor receptor, beta polypeptide
MCM4	-	-	-	1.5e-04	0.49	1.36	1.4e-03	0.38	0.81	minichromosome maintenance complex component 4
SLC34A1	-	-	-	3.0e-05	0.54	-0.80	-	-	-	solute carrier family 34 (sodium phosphate), member 1
GALNT10	-	-	-	2.0e-04	0.46	1.30	-	-	-	UDP-N-acetyl-alpha-D-galactosamine:polypeptide N-acetylgalactosaminyltransferase 10 (GalNAc-T10)
PIM1	-	-	-	2.0e-04	0.49	0.87	1.2e-03	0.40	0.90	pim-1 oncogene
CBR4	-	-	-	6.3e-04	0.47	-1.16	8.0e-04	0.46	-1.45	carbonyl reductase 4
ADORA2A	-	-	-	3.4e-05	0.57	1.39	-	-	-	adenosine A2a receptor
AVPR2	-	-	-	7.8e-05	0.53	-1.28	-	-	-	arginine vasopressin receptor 2
VAV3	-	-	-	9.4e-04	0.41	0.77	-	-	-	vav 3 guanine nucleotide exchange factor
DQX1	4.9e-04	0.48	-0.67	4.8e-04	0.50	-0.56	-	-	-	DEAQ box RNA-dependent ATPase 1
PIGX	1.9e-03	0.41	-0.82	1.8e-03	0.41	-1.01	-	-	-	phosphatidylinositol glycan anchor biosynthesis, class X
CTBS	-	-	-	2.6e-04	0.55	-0.94	7.2e-04	0.50	-1.19	chitobiase, di-N-acetyl-
PNMT	-	-	-	1.9e-03	0.41	1.04	-	-	-	phenylethanolamine N-methyltransferase
WNT5A	-	-	-	5.1e-05	0.59	-1.21	-	-	-	wingless-type MMTV integration site family, member 5A
TPM1	-	-	-	6.3e-05	0.58	1.44	-	-	-	tropomyosin 1 (alpha)
CHST3	-	-	-	9.1e-05	0.58	0.95	-	-	-	carbohydrate (chondroitin 6) sulfotransferase 3
RAC3	-	-	-	2.8e-04	0.53	0.88	-	-	-	ras-related C3 botulinum toxin substrate 3 (rho family, small GTP binding protein Rac3)
ARL4A	-	-	-	5.3e-04	0.52	-1.22	-	-	-	ADP-ribosylation factor-like 4A
PURB	-	-	-	2.5e-04	0.58	-1.65	1.3e-06	0.78	-1.33	purine-rich element binding protein B
ARSJ	-	-	-	1.2e-03	0.49	0.94	-	-	-	arylsulfatase family, member J
AKD1	-	-	-	5.4e-04	0.62	1.81	-	-	-	adenylate kinase domain containing 1
KRAS	5.0e-04	0.68	-1.23	4.0e-04	0.69	-1.20	2.2e-03	0.59	-1.12	v-Ki-ras2 Kirsten rat sarcoma viral oncogene homolog
PDE4C	3.7e-04	0.67	-0.77	2.0e-06	0.86	-0.91	-	-	-	phosphodiesterase 4C, cAMP-specific
GCH1	-	-	-	2.0e-04	0.80	0.90	-	-	-	GTP cyclohydrolase 1
Regulation of immune response (GO:0050776). Any process that modulates the frequency, rate or extent of the immune response, the immunological reaction of an organism to an immunogenic stimulus.
Gene symbol	P-value, F-test (liver)	R-squared (liver)	Slope (liver)	P-value, F-test (kidney)	R-squared (kidney)	Slope (kidney)	P-value, F-test (brain)	R-squared (brain)	Slope (brain)	Product description
IDE	3.4e-04	0.37	-0.87	5.7e-06	0.54	-1.21	3.5e-06	0.56	-1.28	insulin-degrading enzyme
NCKAP1	9.5e-04	0.33	-1.02	7.0e-04	0.35	-1.56	6.5e-05	0.45	-1.60	NCK-associated protein 1
VCAM1	-	-	-	6.6e-04	0.37	0.56	-	-	-	vascular cell adhesion molecule 1
CFI	-	-	-	4.2e-04	0.39	0.39	1.7e-03	0.32	0.50
SERPING1	1.1e-05	0.53	1.13	4.0e-05	0.50	0.65	-	-	-
C7	-	-	-	4.6e-04	0.38	0.59	-	-	-
ERBB2	8.9e-05	0.47	0.51	2.3e-04	0.40	1.22	-	-	-	v-erb-b2 erythroblastic leukemia viral oncogene homolog 2, neuro/glioblastoma derived oncogene homolog (avian)
PVRL2	-	-	-	2.2e-04	0.44	0.77	1.0e-05	0.56	0.94	poliovirus receptor-related 2 (herpesvirus entry mediator B)
POLR3C	-	-	-	2.4e-04	0.41	-2.08	-	-	-	polymerase (RNA) III (DNA directed) polypeptide C (62kD)
MAPK10	-	-	-	1.1e-03	0.34	0.54	-	-	-	mitogen-activated protein kinase 10
NUDT7	-	-	-	3.8e-04	0.43	-1.00	-	-	-	nudix (nucleoside diphosphate linked moiety X)-type motif 7
C1QB	-	-	-	1.6e-03	0.36	0.69	-	-	-
RC3H1	6.2e-04	0.39	-1.19	2.2e-05	0.53	-1.47	-	-	-	ring finger and CCCH-type domains 1
TYK2	5.4e-04	0.39	0.71	1.6e-04	0.43	0.80	-	-	-	tyrosine kinase 2
FOS	7.6e-04	0.37	0.43	1.7e-03	0.32	0.47	-	-	-	FBJ murine osteosarcoma viral oncogene homolog
C1QC	-	-	-	1.7e-03	0.35	0.63	-	-	-
BCR	-	-	-	1.0e-03	0.37	1.19	-	-	-	breakpoint cluster region
MMP2	-	-	-	3.0e-04	0.40	0.84	-	-	-	matrix metallopeptidase 2 (gelatinase A, 72kDa gelatinase, 72kDa type IV collagenase)
TYROBP	1.6e-03	0.35	0.73	6.1e-04	0.42	0.80	-	-	-	TYRO protein tyrosine kinase binding protein
RPS6KA2	-	-	-	1.1e-05	0.58	1.06	-	-	-	ribosomal protein S6 kinase, 90kDa, polypeptide 2
PDGFRB	-	-	-	1.4e-03	0.36	1.57	-	-	-	platelet-derived growth factor receptor, beta polypeptide
TMEM173	2.4e-03	0.34	0.71	5.7e-04	0.41	0.65	-	-	-	transmembrane protein 173
A2M	-	-	-	3.5e-06	0.67	0.42	2.6e-04	0.49	0.43	alpha-2-macroglobulin
SARM1	-	-	-	1.1e-03	0.40	0.85	-	-	-	sterile alpha and TIR motif containing 1
VAV3	-	-	-	9.4e-04	0.41	0.77	-	-	-	vav 3 guanine nucleotide exchange factor
SYK	-	-	-	2.4e-04	0.50	0.96	-	-	-	spleen tyrosine kinase
ZAP70	-	-	-	1.7e-03	0.40	1.05	-	-	-
WNT5A	-	-	-	5.1e-05	0.59	-1.21	-	-	-	wingless-type MMTV integration site family, member 5A
P2RX7	-	-	-	1.4e-03	0.41	-0.98	-	-	-	purinergic receptor P2X, ligand-gated ion channel, 7
ITGB7	-	-	-	1.6e-03	0.41	0.68	-	-	-	integrin, beta 7
TRPM4	6.4e-04	0.47	0.88	3.6e-06	0.69	1.01	-	-	-	transient receptor potential cation channel, subfamily M, member 4
MYO1F	2.0e-03	0.40	1.01	1.5e-03	0.42	1.07	-	-	-
LAT	-	-	-	1.1e-03	0.44	0.81	-	-	-	linker for activation of T cells
RAC3	-	-	-	2.8e-04	0.53	0.88	-	-	-	ras-related C3 botulinum toxin substrate 3 (rho family, small GTP binding protein Rac3)
CD69	-	-	-	1.7e-03	0.43	0.88	-	-	-	CD69 molecule
LTF	-	-	-	1.1e-03	0.47	0.35	-	-	-	lactotransferrin
UBASH3A	-	-	-	1.4e-03	0.50	2.15	-	-	-	ubiquitin associated and SH3 domain containing A
C3AR1	-	-	-	2.8e-04	0.57	1.46	-	-	-	complement component 3a receptor 1
MAPK11	-	-	-	4.4e-04	0.60	1.13	-	-	-	mitogen-activated protein kinase 11
KRAS	5.0e-04	0.68	-1.23	4.0e-04	0.69	-1.20	2.2e-03	0.59	-1.12	v-Ki-ras2 Kirsten rat sarcoma viral oncogene homolog
CD46	1.3e-06	0.93	0.65	1.6e-05	0.89	0.62	5.6e-05	0.85	1.06
Response to lipid (GO:0033993). Any process that results in a change in state or activity of a cell or an organism (in terms of movement, secretion, enzyme production, gene expression, etc.) as a result of a lipid stimulus.
Gene symbol	P-value, F-test (liver)	R-squared (liver)	Slope (liver)	P-value, F-test (kidney)	R-squared (kidney)	Slope (kidney)	P-value, F-test (brain)	R-squared (brain)	Slope (brain)	Product description
OAT	-	-	-	6.0e-05	0.45	-0.89	-	-	-	ornithine aminotransferase
ASPA	-	-	-	5.9e-05	0.46	-0.82	-	-	-	aspartoacylase
VCAM1	-	-	-	6.6e-04	0.37	0.56	-	-	-	vascular cell adhesion molecule 1
VPS4B	1.6e-04	0.41	-1.21	3.7e-04	0.39	-1.15	-	-	-	vacuolar protein sorting 4 homolog B (S. cerevisiae)
CDO1	2.3e-05	0.50	-0.86	2.4e-04	0.41	-0.32	-	-	-	cysteine dioxygenase, type I
TP53	-	-	-	6.8e-04	0.38	-1.16	8.0e-05	0.47	-1.60	tumor protein p53
ATP2B1	-	-	-	1.7e-03	0.32	-1.54	-	-	-	ATPase, Ca++ transporting, plasma membrane 1
RGL1	-	-	-	2.7e-04	0.40	-1.21	-	-	-	ral guanine nucleotide dissociation stimulator-like 1
SDC1	-	-	-	9.6e-06	0.57	0.55	-	-	-	syndecan 1
ERBB2	8.9e-05	0.47	0.51	2.3e-04	0.40	1.22	-	-	-	v-erb-b2 erythroblastic leukemia viral oncogene homolog 2, neuro/glioblastoma derived oncogene homolog (avian)
PAX8	-	-	-	9.7e-04	0.36	1.42	-	-	-	paired box 8
HSF1	5.6e-07	0.65	1.58	1.1e-03	0.38	1.32	2.7e-04	0.44	1.56
C1QB	-	-	-	1.6e-03	0.36	0.69	-	-	-
FOS	7.6e-04	0.37	0.43	1.7e-03	0.32	0.47	-	-	-	FBJ murine osteosarcoma viral oncogene homolog
HMGCS2	-	-	-	1.6e-03	0.33	-0.28	6.4e-04	0.38	-0.60	3-hydroxy-3-methylglutaryl-CoA synthase 2 (mitochondrial)
NPY1R	1.5e-03	0.35	0.52	1.4e-03	0.33	0.57	2.3e-03	0.31	-1.21	neuropeptide Y receptor Y1
BCR	-	-	-	1.0e-03	0.37	1.19	-	-	-	breakpoint cluster region
ADM	1.1e-03	0.37	0.69	2.0e-04	0.42	0.80	-	-	-	adrenomedullin
IL6R	-	-	-	6.9e-04	0.41	0.75	-	-	-	interleukin 6 receptor
SRR	8.9e-07	0.66	-0.76	1.6e-04	0.46	-0.66	7.7e-05	0.49	-1.19	serine racemase
AQP4	-	-	-	1.3e-04	0.46	-0.51	-	-	-	aquaporin 4
MMP2	-	-	-	3.0e-04	0.40	0.84	-	-	-	matrix metallopeptidase 2 (gelatinase A, 72kDa gelatinase, 72kDa type IV collagenase)
GDAP1	2.2e-05	0.55	1.81	3.4e-04	0.41	0.94	-	-	-	ganglioside induced differentiation associated protein 1
CNP	-	-	-	5.3e-05	0.50	1.08	-	-	-
VIM	-	-	-	1.1e-03	0.39	1.17	-	-	-	vimentin
FOSL2	-	-	-	9.0e-05	0.48	0.93	-	-	-	FOS-like antigen 2
S100A9	1.4e-03	0.38	0.32	1.2e-03	0.36	0.40	-	-	-	S100 calcium binding protein A9
CRHBP	-	-	-	3.6e-04	0.42	0.38	-	-	-	corticotropin releasing hormone binding protein
INHBA	-	-	-	1.0e-03	0.39	1.62	-	-	-	inhibin, beta A
MMP14	-	-	-	1.7e-04	0.45	1.01	-	-	-	matrix metallopeptidase 14 (membrane-inserted)
ABCA3	-	-	-	3.5e-05	0.53	-0.72	-	-	-	ATP-binding cassette, sub-family A (ABC1), member 3
OGG1	-	-	-	1.8e-03	0.34	0.63	-	-	-	8-oxoguanine DNA glycosylase
TNFRSF1B	-	-	-	5.5e-04	0.44	1.16	3.0e-06	0.65	1.40	tumor necrosis factor receptor superfamily, member 1B
SOCS2	-	-	-	1.1e-04	0.50	1.22	-	-	-	suppressor of cytokine signaling 2
PDGFRB	-	-	-	1.4e-03	0.36	1.57	-	-	-	platelet-derived growth factor receptor, beta polypeptide
SLC34A1	-	-	-	3.0e-05	0.54	-0.80	-	-	-	solute carrier family 34 (sodium phosphate), member 1
A2M	-	-	-	3.5e-06	0.67	0.42	2.6e-04	0.49	0.43	alpha-2-macroglobulin
IGF2	1.6e-04	0.52	0.31	4.2e-04	0.53	0.43	-	-	-	insulin-like growth factor 2 (somatomedin A)
NCF2	-	-	-	1.9e-03	0.38	1.15	-	-	-
PNMT	-	-	-	1.9e-03	0.41	1.04	-	-	-	phenylethanolamine N-methyltransferase
WNT5A	-	-	-	5.1e-05	0.59	-1.21	-	-	-	wingless-type MMTV integration site family, member 5A
P2RX7	-	-	-	1.4e-03	0.41	-0.98	-	-	-	purinergic receptor P2X, ligand-gated ion channel, 7
IL18BP	-	-	-	9.9e-04	0.46	0.83	-	-	-	interleukin 18 binding protein
PAPPA	-	-	-	1.6e-03	0.43	1.16	-	-	-	pregnancy-associated plasma protein A, pappalysin 1
LTF	-	-	-	1.1e-03	0.47	0.35	-	-	-	lactotransferrin
MGST2	2.2e-03	0.45	0.33	6.6e-04	0.53	0.39	5.5e-04	0.54	0.77	microsomal glutathione S-transferase 2
GNG12	-	-	-	1.4e-03	0.48	-0.66	6.2e-04	0.53	-0.60	guanine nucleotide binding protein (G protein), gamma 12
KRAS	5.0e-04	0.68	-1.23	4.0e-04	0.69	-1.20	2.2e-03	0.59	-1.12	v-Ki-ras2 Kirsten rat sarcoma viral oncogene homolog
GCH1	-	-	-	2.0e-04	0.80	0.90	-	-	-	GTP cyclohydrolase 1
SP100	1.4e-04	0.85	1.08	9.2e-04	0.77	0.92	-	-	-	SP100 nuclear antigen
CBR1	-	-	-	1.4e-03	0.79	0.90	-	-	-	carbonyl reductase 1
Innate immune response (GO:0045087). Innate immune responses are defense responses mediated by germline encoded components that directly recognize components of potential pathogens.
Gene symbol	P-value, F-test (liver)	R-squared (liver)	Slope (liver)	P-value, F-test (kidney)	R-squared (kidney)	Slope (kidney)	P-value, F-test (brain)	R-squared (brain)	Slope (brain)	Product description
IDE	3.4e-04	0.37	-0.87	5.7e-06	0.54	-1.21	3.5e-06	0.56	-1.28	insulin-degrading enzyme
NCKAP1	9.5e-04	0.33	-1.02	7.0e-04	0.35	-1.56	6.5e-05	0.45	-1.60	NCK-associated protein 1
VCAM1	-	-	-	6.6e-04	0.37	0.56	-	-	-	vascular cell adhesion molecule 1
CFI	-	-	-	4.2e-04	0.39	0.39	1.7e-03	0.32	0.50
IFI35	-	-	-	1.2e-03	0.35	0.69	2.8e-03	0.30	0.74	interferon-induced protein 35
SERPING1	1.1e-05	0.53	1.13	4.0e-05	0.50	0.65	-	-	-
C7	-	-	-	4.6e-04	0.38	0.59	-	-	-
ERBB2	8.9e-05	0.47	0.51	2.3e-04	0.40	1.22	-	-	-	v-erb-b2 erythroblastic leukemia viral oncogene homolog 2, neuro/glioblastoma derived oncogene homolog (avian)
PVRL2	-	-	-	2.2e-04	0.44	0.77	1.0e-05	0.56	0.94	poliovirus receptor-related 2 (herpesvirus entry mediator B)
POLR3C	-	-	-	2.4e-04	0.41	-2.08	-	-	-	polymerase (RNA) III (DNA directed) polypeptide C (62kD)
MAPK10	-	-	-	1.1e-03	0.34	0.54	-	-	-	mitogen-activated protein kinase 10
NUDT7	-	-	-	3.8e-04	0.43	-1.00	-	-	-	nudix (nucleoside diphosphate linked moiety X)-type motif 7
C1QB	-	-	-	1.6e-03	0.36	0.69	-	-	-
TYK2	5.4e-04	0.39	0.71	1.6e-04	0.43	0.80	-	-	-	tyrosine kinase 2
FOS	7.6e-04	0.37	0.43	1.7e-03	0.32	0.47	-	-	-	FBJ murine osteosarcoma viral oncogene homolog
C1QC	-	-	-	1.7e-03	0.35	0.63	-	-	-
AQP4	-	-	-	1.3e-04	0.46	-0.51	-	-	-	aquaporin 4
MMP2	-	-	-	3.0e-04	0.40	0.84	-	-	-	matrix metallopeptidase 2 (gelatinase A, 72kDa gelatinase, 72kDa type IV collagenase)
TYROBP	1.6e-03	0.35	0.73	6.1e-04	0.42	0.80	-	-	-	TYRO protein tyrosine kinase binding protein
RNF125	8.9e-06	0.58	-0.57	1.2e-03	0.39	-0.68	-	-	-	ring finger protein 125, E3 ubiquitin protein ligase
RPS6KA2	-	-	-	1.1e-05	0.58	1.06	-	-	-	ribosomal protein S6 kinase, 90kDa, polypeptide 2
PDGFRB	-	-	-	1.4e-03	0.36	1.57	-	-	-	platelet-derived growth factor receptor, beta polypeptide
TMEM173	2.4e-03	0.34	0.71	5.7e-04	0.41	0.65	-	-	-	transmembrane protein 173
NFASC	-	-	-	1.1e-03	0.39	0.53	-	-	-	neurofascin
A2M	-	-	-	3.5e-06	0.67	0.42	2.6e-04	0.49	0.43	alpha-2-macroglobulin
SARM1	-	-	-	1.1e-03	0.40	0.85	-	-	-	sterile alpha and TIR motif containing 1
VAV3	-	-	-	9.4e-04	0.41	0.77	-	-	-	vav 3 guanine nucleotide exchange factor
NCF2	-	-	-	1.9e-03	0.38	1.15	-	-	-
SYK	-	-	-	2.4e-04	0.50	0.96	-	-	-	spleen tyrosine kinase
WNT5A	-	-	-	5.1e-05	0.59	-1.21	-	-	-	wingless-type MMTV integration site family, member 5A
P2RX7	-	-	-	1.4e-03	0.41	-0.98	-	-	-	purinergic receptor P2X, ligand-gated ion channel, 7
MYO1F	2.0e-03	0.40	1.01	1.5e-03	0.42	1.07	-	-	-
LAT	-	-	-	1.1e-03	0.44	0.81	-	-	-	linker for activation of T cells
RAC3	-	-	-	2.8e-04	0.53	0.88	-	-	-	ras-related C3 botulinum toxin substrate 3 (rho family, small GTP binding protein Rac3)
CD69	-	-	-	1.7e-03	0.43	0.88	-	-	-	CD69 molecule
LTF	-	-	-	1.1e-03	0.47	0.35	-	-	-	lactotransferrin
MAPK11	-	-	-	4.4e-04	0.60	1.13	-	-	-	mitogen-activated protein kinase 11
SLC26A6	-	-	-	1.8e-04	0.70	1.05	-	-	-	solute carrier family 26, member 6
KRAS	5.0e-04	0.68	-1.23	4.0e-04	0.69	-1.20	2.2e-03	0.59	-1.12	v-Ki-ras2 Kirsten rat sarcoma viral oncogene homolog
GCH1	-	-	-	2.0e-04	0.80	0.90	-	-	-	GTP cyclohydrolase 1
CD46	1.3e-06	0.93	0.65	1.6e-05	0.89	0.62	5.6e-05	0.85	1.06
SP100	1.4e-04	0.85	1.08	9.2e-04	0.77	0.92	-	-	-	SP100 nuclear antigen
Inflammatory response (GO:0006954). The immediate defensive reaction (by vertebrate tissue) to infection or injury caused by chemical or physical agents. The process is characterized by local vasodilation, extravasation of plasma into intercellular spaces and accumulation of white blood cells and macrophages.
Gene symbol	P-value, F-test (liver)	R-squared (liver)	Slope (liver)	P-value, F-test (kidney)	R-squared (kidney)	Slope (kidney)	P-value, F-test (brain)	R-squared (brain)	Slope (brain)	Product description
VCAM1	-	-	-	6.6e-04	0.37	0.56	-	-	-	vascular cell adhesion molecule 1
CFI	-	-	-	4.2e-04	0.39	0.39	1.7e-03	0.32	0.50
CDO1	2.3e-05	0.50	-0.86	2.4e-04	0.41	-0.32	-	-	-	cysteine dioxygenase, type I
SERPING1	1.1e-05	0.53	1.13	4.0e-05	0.50	0.65	-	-	-
IL1R1	-	-	-	7.8e-05	0.46	0.84	-	-	-	interleukin 1 receptor, type I
C7	-	-	-	4.6e-04	0.38	0.59	-	-	-
SDC1	-	-	-	9.6e-06	0.57	0.55	-	-	-	syndecan 1
FOS	7.6e-04	0.37	0.43	1.7e-03	0.32	0.47	-	-	-	FBJ murine osteosarcoma viral oncogene homolog
BCR	-	-	-	1.0e-03	0.37	1.19	-	-	-	breakpoint cluster region
IL6R	-	-	-	6.9e-04	0.41	0.75	-	-	-	interleukin 6 receptor
ZYX	2.4e-03	0.35	0.97	1.4e-03	0.38	1.34	-	-	-	zyxin
S100A9	1.4e-03	0.38	0.32	1.2e-03	0.36	0.40	-	-	-	S100 calcium binding protein A9
PNMA1	3.0e-03	0.32	0.48	3.2e-05	0.54	0.48	-	-	-	paraneoplastic Ma antigen 1
CRHBP	-	-	-	3.6e-04	0.42	0.38	-	-	-	corticotropin releasing hormone binding protein
OGG1	-	-	-	1.8e-03	0.34	0.63	-	-	-	8-oxoguanine DNA glycosylase
CHI3L1	8.1e-04	0.39	0.29	4.8e-04	0.42	0.39	-	-	-	chitinase 3-like 1 (cartilage glycoprotein-39)
TNFRSF1B	-	-	-	5.5e-04	0.44	1.16	3.0e-06	0.65	1.40	tumor necrosis factor receptor superfamily, member 1B
CXCR4	-	-	-	5.2e-04	0.43	0.93	-	-	-
A2M	-	-	-	3.5e-06	0.67	0.42	2.6e-04	0.49	0.43	alpha-2-macroglobulin
ADORA2A	-	-	-	3.4e-05	0.57	1.39	-	-	-	adenosine A2a receptor
SYK	-	-	-	2.4e-04	0.50	0.96	-	-	-	spleen tyrosine kinase
WNT5A	-	-	-	5.1e-05	0.59	-1.21	-	-	-	wingless-type MMTV integration site family, member 5A
IL17B	-	-	-	4.6e-04	0.47	1.42	-	-	-	interleukin 17B
P2RX7	-	-	-	1.4e-03	0.41	-0.98	-	-	-	purinergic receptor P2X, ligand-gated ion channel, 7
LAT	-	-	-	1.1e-03	0.44	0.81	-	-	-	linker for activation of T cells
RAC3	-	-	-	2.8e-04	0.53	0.88	-	-	-	ras-related C3 botulinum toxin substrate 3 (rho family, small GTP binding protein Rac3)
C3AR1	-	-	-	2.8e-04	0.57	1.46	-	-	-	complement component 3a receptor 1
CELA1	-	-	-	3.5e-04	0.64	-0.50	-	-	-	chymotrypsin-like elastase family, member 1
CD46	1.3e-06	0.93	0.65	1.6e-05	0.89	0.62	5.6e-05	0.85	1.06
Phosphate-containing compound metabolic process (GO:0006796). The chemical reactions and pathways involving the phosphate group, the anion or salt of any phosphoric acid.
Gene symbol	P-value, F-test (liver)	R-squared (liver)	Slope (liver)	P-value, F-test (kidney)	R-squared (kidney)	Slope (kidney)	P-value, F-test (brain)	R-squared (brain)	Slope (brain)	Product description
ENTPD4	2.5e-03	0.28	-1.06	7.4e-05	0.45	-1.01	2.2e-03	0.30	-0.84	ectonucleoside triphosphate diphosphohydrolase 4
IDE	3.4e-04	0.37	-0.87	5.7e-06	0.54	-1.21	3.5e-06	0.56	-1.28	insulin-degrading enzyme
PLD3	1.5e-03	0.31	0.93	1.8e-03	0.32	1.19	-	-	-	phospholipase D family, member 3
KLHDC3	3.2e-03	0.28	0.94	1.6e-03	0.32	1.03	7.2e-04	0.36	0.93	kelch domain containing 3
PANK1	2.0e-04	0.41	-0.67	1.5e-04	0.43	-0.89	-	-	-	pantothenate kinase 1
ABHD12	-	-	-	2.3e-06	0.60	1.73	-	-	-	abhydrolase domain containing 12
VPS4B	1.6e-04	0.41	-1.21	3.7e-04	0.39	-1.15	-	-	-	vacuolar protein sorting 4 homolog B (S. cerevisiae)
SPTLC2	-	-	-	1.7e-03	0.31	-1.12	-	-	-	serine palmitoyltransferase, long chain base subunit 2
SNX13	7.9e-06	0.54	-1.38	1.6e-03	0.33	-1.33	-	-	-	sorting nexin 13
PPM1B	2.2e-04	0.40	-1.30	4.4e-04	0.38	-1.55	-	-	-	protein phosphatase, Mg2+/Mn2+ dependent, 1B
OPA1	7.1e-07	0.60	-1.37	8.2e-07	0.61	-1.57	1.6e-03	0.32	-1.74	optic atrophy 1 (autosomal dominant)
IMPA1	-	-	-	7.1e-04	0.37	-0.88	-	-	-	inositol(myo)-1(or 4)-monophosphatase 1
MVP	1.9e-03	0.31	0.75	8.0e-04	0.37	0.87	7.5e-04	0.37	1.28	major vault protein
DCTPP1	-	-	-	8.5e-04	0.35	0.97	-	-	-	dCTP pyrophosphatase 1
TP53	-	-	-	6.8e-04	0.38	-1.16	8.0e-05	0.47	-1.60	tumor protein p53
ATP1A1	-	-	-	1.5e-03	0.34	-1.66	-	-	-	ATPase, Na+/K+ transporting, alpha 1 polypeptide
COQ7	-	-	-	1.5e-03	0.34	-1.00	-	-	-	coenzyme Q7 homolog, ubiquinone (yeast)
PDK2	-	-	-	1.4e-03	0.35	-0.93	-	-	-	pyruvate dehydrogenase kinase, isozyme 2
ADK	3.3e-05	0.49	-0.70	1.0e-03	0.36	-0.62	8.1e-04	0.37	-1.20	adenosine kinase
RGS14	7.2e-04	0.36	0.51	5.4e-05	0.47	0.50	-	-	-	regulator of G-protein signaling 14
CLPX	7.8e-06	0.53	-1.06	4.9e-04	0.39	-1.04	-	-	-	ClpX caseinolytic peptidase X homolog (E. coli)
MAPKAPK5	-	-	-	1.8e-03	0.33	-1.37	-	-	-	mitogen-activated protein kinase-activated protein kinase 5
PLA1A	-	-	-	5.8e-04	0.37	0.55	-	-	-	phospholipase A1 member A
ANKLE2	-	-	-	1.3e-03	0.35	1.01	-	-	-	ankyrin repeat and LEM domain containing 2
ADSS	1.8e-03	0.32	-0.95	1.1e-03	0.35	-1.24	-	-	-	adenylosuccinate synthase
UQCRC2	2.2e-04	0.43	-1.49	4.1e-06	0.59	-1.94	-	-	-	ubiquinol-cytochrome c reductase core protein II
CYR61	3.3e-03	0.30	0.48	8.0e-04	0.35	0.83	3.7e-04	0.38	0.91	cysteine-rich, angiogenic inducer, 61
ABCD3	2.0e-06	0.57	-0.97	2.0e-04	0.44	-1.05	1.4e-03	0.35	-1.46	ATP-binding cassette, sub-family D (ALD), member 3
PAPSS1	-	-	-	3.2e-04	0.41	-1.10	-	-	-	3'-phosphoadenosine 5'-phosphosulfate synthase 1
ERBB2	8.9e-05	0.47	0.51	2.3e-04	0.40	1.22	-	-	-	v-erb-b2 erythroblastic leukemia viral oncogene homolog 2, neuro/glioblastoma derived oncogene homolog (avian)
TESK2	-	-	-	7.2e-04	0.37	-1.09	-	-	-	testis-specific kinase 2
SLC25A12	2.3e-03	0.32	-0.84	7.9e-05	0.44	-1.18	8.5e-06	0.53	-2.12	solute carrier family 25 (mitochondrial carrier, Aralar), member 12
IMPA2	1.8e-04	0.44	0.59	8.0e-06	0.57	0.75	-	-	-	inositol(myo)-1(or 4)-monophosphatase 2
GUCY1B3	-	-	-	1.8e-03	0.31	1.17	-	-	-	guanylate cyclase 1, soluble, beta 3
NCEH1	-	-	-	2.3e-04	0.42	-0.76	-	-	-	neutral cholesterol ester hydrolase 1
FMO2	-	-	-	2.0e-05	0.51	-0.48	-	-	-	flavin containing monooxygenase 2 (non-functional)
ITGA5	-	-	-	1.0e-05	0.55	1.24	-	-	-	integrin, alpha 5 (fibronectin receptor, alpha polypeptide)
SH3YL1	-	-	-	2.8e-05	0.53	1.07	-	-	-	SH3 domain containing, Ysc84-like 1 (S. cerevisiae)
HSF1	5.6e-07	0.65	1.58	1.1e-03	0.38	1.32	2.7e-04	0.44	1.56
MAPK10	-	-	-	1.1e-03	0.34	0.54	-	-	-	mitogen-activated protein kinase 10
GUK1	1.2e-05	0.56	0.94	1.5e-03	0.36	0.52	-	-	-	guanylate kinase 1
NUDT7	-	-	-	3.8e-04	0.43	-1.00	-	-	-	nudix (nucleoside diphosphate linked moiety X)-type motif 7
PLXNB1	-	-	-	1.6e-03	0.34	0.73	-	-	-	plexin B1
SERINC2	-	-	-	2.4e-04	0.45	0.82	-	-	-
TYK2	5.4e-04	0.39	0.71	1.6e-04	0.43	0.80	-	-	-	tyrosine kinase 2
FOS	7.6e-04	0.37	0.43	1.7e-03	0.32	0.47	-	-	-	FBJ murine osteosarcoma viral oncogene homolog
TAOK3	-	-	-	1.6e-03	0.35	1.72	-	-	-	TAO kinase 3
TPK1	2.2e-03	0.32	-0.56	6.7e-04	0.38	-0.48	-	-	-	thiamin pyrophosphokinase 1
ALDH18A1	2.2e-03	0.32	0.56	1.5e-03	0.34	0.71	-	-	-	aldehyde dehydrogenase 18 family, member A1
BCR	-	-	-	1.0e-03	0.37	1.19	-	-	-	breakpoint cluster region
ADM	1.1e-03	0.37	0.69	2.0e-04	0.42	0.80	-	-	-	adrenomedullin
RYK	-	-	-	5.6e-04	0.42	-2.32	-	-	-	receptor-like tyrosine kinase
TAOK1	2.5e-06	0.63	-1.26	1.5e-04	0.46	-1.57	-	-	-	TAO kinase 1
EIF4G3	-	-	-	7.3e-04	0.38	-1.37	-	-	-	eukaryotic translation initiation factor 4 gamma, 3
MBD4	3.7e-04	0.42	1.11	8.1e-05	0.47	1.12	1.8e-03	0.33	1.35	methyl-CpG binding domain protein 4
PKN2	2.5e-03	0.32	-1.23	1.5e-04	0.44	-1.81	-	-	-	protein kinase N2
IL6R	-	-	-	6.9e-04	0.41	0.75	-	-	-	interleukin 6 receptor
DDX5	-	-	-	1.1e-03	0.36	-1.74	2.4e-04	0.44	-1.84
IPMK	2.6e-05	0.54	-0.71	5.9e-07	0.67	-0.71	4.4e-05	0.52	-0.92	inositol polyphosphate multikinase
MAL	-	-	-	1.7e-03	0.33	1.30	-	-	-	mal, T-cell differentiation protein
TAF7	1.2e-05	0.59	0.99	2.2e-04	0.49	0.66	5.9e-04	0.44	0.60	TAF7 RNA polymerase II, TATA box binding protein (TBP)-associated factor, 55kDa
CDK5RAP1	6.7e-04	0.39	1.40	1.1e-03	0.36	1.60	3.4e-06	0.60	1.44	CDK5 regulatory subunit associated protein 1
CNP	-	-	-	5.3e-05	0.50	1.08	-	-	-
OXSR1	-	-	-	1.2e-03	0.35	-2.11	-	-	-	oxidative-stress responsive 1
CYB5R4	7.4e-06	0.59	-1.06	2.2e-04	0.47	-0.93	7.7e-04	0.41	-1.02	cytochrome b5 reductase 4
EVI5	4.7e-09	0.78	-1.11	9.5e-05	0.51	-0.94	7.8e-05	0.52	-1.22	ecotropic viral integration site 5
HSPB1	4.6e-04	0.43	0.35	1.6e-03	0.37	0.31	5.8e-04	0.42	0.41
MOB1B	7.7e-06	0.59	-0.81	6.9e-04	0.40	-0.95	-	-	-	MOB kinase activator 1B
CDKL1	-	-	-	1.6e-03	0.36	-0.63	-	-	-	cyclin-dependent kinase-like 1 (CDC2-related kinase)
BIN1	-	-	-	8.9e-06	0.60	0.84	4.4e-04	0.44	2.23	bridging integrator 1
SLC27A1	-	-	-	3.2e-04	0.44	-0.70	2.3e-04	0.45	-1.83	solute carrier family 27 (fatty acid transporter), member 1
INHBA	-	-	-	1.0e-03	0.39	1.62	-	-	-	inhibin, beta A
SPAST	2.8e-04	0.47	-1.21	1.8e-03	0.38	-1.00	-	-	-	spastin
AKAP6	-	-	-	1.3e-03	0.37	1.13	-	-	-	A kinase (PRKA) anchor protein 6
OGG1	-	-	-	1.8e-03	0.34	0.63	-	-	-	8-oxoguanine DNA glycosylase
CHI3L1	8.1e-04	0.39	0.29	4.8e-04	0.42	0.39	-	-	-	chitinase 3-like 1 (cartilage glycoprotein-39)
RPS6KA2	-	-	-	1.1e-05	0.58	1.06	-	-	-	ribosomal protein S6 kinase, 90kDa, polypeptide 2
PREX1	-	-	-	5.7e-04	0.44	1.86	-	-	-	phosphatidylinositol-3,4,5-trisphosphate-dependent Rac exchange factor 1
PSTK	-	-	-	3.1e-05	0.54	-1.17	8.8e-04	0.39	-0.94	phosphoseryl-tRNA kinase
FN3K	-	-	-	2.6e-05	0.54	0.57	3.4e-04	0.43	0.81	fructosamine 3 kinase
MPG	7.1e-07	0.70	1.06	2.7e-04	0.46	0.74	6.2e-04	0.42	0.67	N-methylpurine-DNA glycosylase
HCLS1	3.2e-03	0.32	0.74	1.0e-03	0.40	0.74	-	-	-	hematopoietic cell-specific Lyn substrate 1
PDGFRB	-	-	-	1.4e-03	0.36	1.57	-	-	-	platelet-derived growth factor receptor, beta polypeptide
MCM4	-	-	-	1.5e-04	0.49	1.36	1.4e-03	0.38	0.81	minichromosome maintenance complex component 4
GPATCH2	-	-	-	6.4e-04	0.43	-1.68	-	-	-	G patch domain containing 2
CXCR4	-	-	-	5.2e-04	0.43	0.93	-	-	-
ME1	3.3e-03	0.33	-0.42	5.4e-04	0.43	-0.50	2.8e-03	0.34	-0.98	malic enzyme 1, NADP(+)-dependent, cytosolic
PIM1	-	-	-	2.0e-04	0.49	0.87	1.2e-03	0.40	0.90	pim-1 oncogene
AK8	-	-	-	4.8e-04	0.43	0.72	-	-	-	adenylate kinase 8
DUSP9	-	-	-	1.9e-03	0.36	0.49	-	-	-	dual specificity phosphatase 9
ADORA2A	-	-	-	3.4e-05	0.57	1.39	-	-	-	adenosine A2a receptor
PTPRM	-	-	-	2.9e-04	0.49	1.62	-	-	-	protein tyrosine phosphatase, receptor type, M
PKN1	-	-	-	1.2e-03	0.41	1.75	-	-	-	protein kinase N1
AVPR2	-	-	-	7.8e-05	0.53	-1.28	-	-	-	arginine vasopressin receptor 2
TLK2	-	-	-	7.0e-04	0.44	-1.74	-	-	-	tousled-like kinase 2
NCK2	-	-	-	1.7e-03	0.38	1.09	-	-	-	NCK adaptor protein 2
IGF2	1.6e-04	0.52	0.31	4.2e-04	0.53	0.43	-	-	-	insulin-like growth factor 2 (somatomedin A)
VAV3	-	-	-	9.4e-04	0.41	0.77	-	-	-	vav 3 guanine nucleotide exchange factor
NCF2	-	-	-	1.9e-03	0.38	1.15	-	-	-
DQX1	4.9e-04	0.48	-0.67	4.8e-04	0.50	-0.56	-	-	-	DEAQ box RNA-dependent ATPase 1
PIGX	1.9e-03	0.41	-0.82	1.8e-03	0.41	-1.01	-	-	-	phosphatidylinositol glycan anchor biosynthesis, class X
SYK	-	-	-	2.4e-04	0.50	0.96	-	-	-	spleen tyrosine kinase
ZAP70	-	-	-	1.7e-03	0.40	1.05	-	-	-
WNT5A	-	-	-	5.1e-05	0.59	-1.21	-	-	-	wingless-type MMTV integration site family, member 5A
C1QTNF2	1.3e-03	0.41	-1.88	3.6e-04	0.48	-1.23	-	-	-	C1q and tumor necrosis factor related protein 2
LPAR3	-	-	-	3.1e-06	0.67	-0.56	-	-	-	lysophosphatidic acid receptor 3
P2RX7	-	-	-	1.4e-03	0.41	-0.98	-	-	-	purinergic receptor P2X, ligand-gated ion channel, 7
TPM1	-	-	-	6.3e-05	0.58	1.44	-	-	-	tropomyosin 1 (alpha)
LAT	-	-	-	1.1e-03	0.44	0.81	-	-	-	linker for activation of T cells
RAC3	-	-	-	2.8e-04	0.53	0.88	-	-	-	ras-related C3 botulinum toxin substrate 3 (rho family, small GTP binding protein Rac3)
CKB	-	-	-	1.2e-03	0.49	0.74	-	-	-	creatine kinase, brain
LTF	-	-	-	1.1e-03	0.47	0.35	-	-	-	lactotransferrin
PON1	-	-	-	1.5e-03	0.46	-0.86	-	-	-	paraoxonase 1
PLCB2	-	-	-	1.3e-03	0.45	1.21	-	-	-	phospholipase C, beta 2
ARL4A	-	-	-	5.3e-04	0.52	-1.22	-	-	-	ADP-ribosylation factor-like 4A
CMYA5	-	-	-	1.3e-03	0.46	0.98	-	-	-	cardiomyopathy associated 5
PURB	-	-	-	2.5e-04	0.58	-1.65	1.3e-06	0.78	-1.33	purine-rich element binding protein B
SRMS	-	-	-	8.9e-04	0.53	-1.14	-	-	-	src-related kinase lacking C-terminal regulatory tyrosine and N-terminal myristylation sites
MAPK11	-	-	-	4.4e-04	0.60	1.13	-	-	-	mitogen-activated protein kinase 11
AKD1	-	-	-	5.4e-04	0.62	1.81	-	-	-	adenylate kinase domain containing 1
KRAS	5.0e-04	0.68	-1.23	4.0e-04	0.69	-1.20	2.2e-03	0.59	-1.12	v-Ki-ras2 Kirsten rat sarcoma viral oncogene homolog
PDE4C	3.7e-04	0.67	-0.77	2.0e-06	0.86	-0.91	-	-	-	phosphodiesterase 4C, cAMP-specific
GCH1	-	-	-	2.0e-04	0.80	0.90	-	-	-	GTP cyclohydrolase 1
UCHL1	-	-	-	3.2e-05	0.90	0.84	-	-	-	ubiquitin carboxyl-terminal esterase L1 (ubiquitin thiolesterase)
Positive regulation of immune response (GO:0050778). Any process that activates or increases the frequency, rate or extent of the immune response, the immunological reaction of an organism to an immunogenic stimulus.
Gene symbol	P-value, F-test (liver)	R-squared (liver)	Slope (liver)	P-value, F-test (kidney)	R-squared (kidney)	Slope (kidney)	P-value, F-test (brain)	R-squared (brain)	Slope (brain)	Product description
IDE	3.4e-04	0.37	-0.87	5.7e-06	0.54	-1.21	3.5e-06	0.56	-1.28	insulin-degrading enzyme
NCKAP1	9.5e-04	0.33	-1.02	7.0e-04	0.35	-1.56	6.5e-05	0.45	-1.60	NCK-associated protein 1
CFI	-	-	-	4.2e-04	0.39	0.39	1.7e-03	0.32	0.50
SERPING1	1.1e-05	0.53	1.13	4.0e-05	0.50	0.65	-	-	-
C7	-	-	-	4.6e-04	0.38	0.59	-	-	-
PVRL2	-	-	-	2.2e-04	0.44	0.77	1.0e-05	0.56	0.94	poliovirus receptor-related 2 (herpesvirus entry mediator B)
POLR3C	-	-	-	2.4e-04	0.41	-2.08	-	-	-	polymerase (RNA) III (DNA directed) polypeptide C (62kD)
MAPK10	-	-	-	1.1e-03	0.34	0.54	-	-	-	mitogen-activated protein kinase 10
NUDT7	-	-	-	3.8e-04	0.43	-1.00	-	-	-	nudix (nucleoside diphosphate linked moiety X)-type motif 7
C1QB	-	-	-	1.6e-03	0.36	0.69	-	-	-
RC3H1	6.2e-04	0.39	-1.19	2.2e-05	0.53	-1.47	-	-	-	ring finger and CCCH-type domains 1
FOS	7.6e-04	0.37	0.43	1.7e-03	0.32	0.47	-	-	-	FBJ murine osteosarcoma viral oncogene homolog
C1QC	-	-	-	1.7e-03	0.35	0.63	-	-	-
MMP2	-	-	-	3.0e-04	0.40	0.84	-	-	-	matrix metallopeptidase 2 (gelatinase A, 72kDa gelatinase, 72kDa type IV collagenase)
RPS6KA2	-	-	-	1.1e-05	0.58	1.06	-	-	-	ribosomal protein S6 kinase, 90kDa, polypeptide 2
TMEM173	2.4e-03	0.34	0.71	5.7e-04	0.41	0.65	-	-	-	transmembrane protein 173
A2M	-	-	-	3.5e-06	0.67	0.42	2.6e-04	0.49	0.43	alpha-2-macroglobulin
SARM1	-	-	-	1.1e-03	0.40	0.85	-	-	-	sterile alpha and TIR motif containing 1
VAV3	-	-	-	9.4e-04	0.41	0.77	-	-	-	vav 3 guanine nucleotide exchange factor
SYK	-	-	-	2.4e-04	0.50	0.96	-	-	-	spleen tyrosine kinase
ZAP70	-	-	-	1.7e-03	0.40	1.05	-	-	-
P2RX7	-	-	-	1.4e-03	0.41	-0.98	-	-	-	purinergic receptor P2X, ligand-gated ion channel, 7
LAT	-	-	-	1.1e-03	0.44	0.81	-	-	-	linker for activation of T cells
RAC3	-	-	-	2.8e-04	0.53	0.88	-	-	-	ras-related C3 botulinum toxin substrate 3 (rho family, small GTP binding protein Rac3)
CD69	-	-	-	1.7e-03	0.43	0.88	-	-	-	CD69 molecule
LTF	-	-	-	1.1e-03	0.47	0.35	-	-	-	lactotransferrin
UBASH3A	-	-	-	1.4e-03	0.50	2.15	-	-	-	ubiquitin associated and SH3 domain containing A
C3AR1	-	-	-	2.8e-04	0.57	1.46	-	-	-	complement component 3a receptor 1
MAPK11	-	-	-	4.4e-04	0.60	1.13	-	-	-	mitogen-activated protein kinase 11
CD46	1.3e-06	0.93	0.65	1.6e-05	0.89	0.62	5.6e-05	0.85	1.06
Cell part morphogenesis (GO:0032990). The process in which the anatomical structures of a cell part are generated and organized.
Gene symbol	P-value, F-test (liver)	R-squared (liver)	Slope (liver)	P-value, F-test (kidney)	R-squared (kidney)	Slope (kidney)	P-value, F-test (brain)	R-squared (brain)	Slope (brain)	Product description
ERCC1	1.3e-05	0.53	1.27	1.1e-03	0.35	0.74	-	-	-	excision repair cross-complementing rodent repair deficiency, complementation group 1 (includes overlapping antisense sequence)
OPA1	7.1e-07	0.60	-1.37	8.2e-07	0.61	-1.57	1.6e-03	0.32	-1.74	optic atrophy 1 (autosomal dominant)
COQ7	-	-	-	1.5e-03	0.34	-1.00	-	-	-	coenzyme Q7 homolog, ubiquinone (yeast)
SUPV3L1	-	-	-	1.3e-03	0.33	-1.31	-	-	-	suppressor of var1, 3-like 1 (S. cerevisiae)
GBA2	-	-	-	6.8e-04	0.35	1.08	-	-	-	glucosidase, beta (bile acid) 2
USP22	-	-	-	1.5e-03	0.35	0.65	-	-	-	ubiquitin specific peptidase 22
ERBB2	8.9e-05	0.47	0.51	2.3e-04	0.40	1.22	-	-	-	v-erb-b2 erythroblastic leukemia viral oncogene homolog 2, neuro/glioblastoma derived oncogene homolog (avian)
SLC11A2	-	-	-	1.7e-03	0.33	-1.03	-	-	-	solute carrier family 11 (proton-coupled divalent metal ion transporters), member 2
APBB1	-	-	-	1.1e-03	0.34	0.99	-	-	-	amyloid beta (A4) precursor protein-binding, family B, member 1 (Fe65)
PVRL2	-	-	-	2.2e-04	0.44	0.77	1.0e-05	0.56	0.94	poliovirus receptor-related 2 (herpesvirus entry mediator B)
ITGA5	-	-	-	1.0e-05	0.55	1.24	-	-	-	integrin, alpha 5 (fibronectin receptor, alpha polypeptide)
PLXNB1	-	-	-	1.6e-03	0.34	0.73	-	-	-	plexin B1
KLF7	2.4e-03	0.34	0.97	5.8e-05	0.48	1.64	-	-	-	Kruppel-like factor 7 (ubiquitous)
FOS	7.6e-04	0.37	0.43	1.7e-03	0.32	0.47	-	-	-	FBJ murine osteosarcoma viral oncogene homolog
COL6A2	2.0e-04	0.46	0.78	2.0e-05	0.54	1.15	-	-	-	collagen, type VI, alpha 2
RYK	-	-	-	5.6e-04	0.42	-2.32	-	-	-	receptor-like tyrosine kinase
ANK2	-	-	-	8.4e-04	0.35	0.53	-	-	-
MATN2	1.3e-03	0.36	0.64	7.2e-04	0.39	0.89	-	-	-	matrilin 2
TYROBP	1.6e-03	0.35	0.73	6.1e-04	0.42	0.80	-	-	-	TYRO protein tyrosine kinase binding protein
CNP	-	-	-	5.3e-05	0.50	1.08	-	-	-
VIM	-	-	-	1.1e-03	0.39	1.17	-	-	-	vimentin
STXBP5	1.1e-03	0.39	-1.37	1.8e-05	0.54	-1.28	-	-	-	syntaxin binding protein 5 (tomosyn)
CHL1	-	-	-	2.8e-04	0.43	0.90	-	-	-	cell adhesion molecule with homology to L1CAM (close homolog of L1)
UNC119	2.1e-04	0.47	0.76	4.0e-04	0.44	0.88	-	-	-	unc-119 homolog (C. elegans)
COL6A1	1.1e-03	0.39	0.72	1.5e-03	0.36	0.84	-	-	-	collagen, type VI, alpha 1
SPAST	2.8e-04	0.47	-1.21	1.8e-03	0.38	-1.00	-	-	-	spastin
SYNE1	-	-	-	3.7e-04	0.43	0.89	-	-	-	spectrin repeat containing, nuclear envelope 1
MYL9	4.5e-05	0.56	0.82	4.7e-05	0.55	1.00	-	-	-	myosin, light chain 9, regulatory
CNTN4	-	-	-	2.9e-05	0.54	1.26	6.1e-04	0.41	-1.57	contactin 4
RPS6KA2	-	-	-	1.1e-05	0.58	1.06	-	-	-	ribosomal protein S6 kinase, 90kDa, polypeptide 2
RSG1	2.3e-03	0.34	0.81	6.8e-05	0.51	0.93	2.8e-04	0.44	0.90	REM2 and RAB-like small GTPase 1
CXCR4	-	-	-	5.2e-04	0.43	0.93	-	-	-
NFASC	-	-	-	1.1e-03	0.39	0.53	-	-	-	neurofascin
DZIP1	-	-	-	1.0e-03	0.39	0.57	-	-	-	DAZ interacting protein 1
NDN	-	-	-	2.3e-04	0.48	0.81	-	-	-	necdin homolog (mouse)
SARM1	-	-	-	1.1e-03	0.40	0.85	-	-	-	sterile alpha and TIR motif containing 1
NTNG1	-	-	-	8.8e-05	0.51	0.71	-	-	-	netrin G1
LRRC6	-	-	-	1.0e-03	0.41	0.76	-	-	-	leucine rich repeat containing 6
ADORA2A	-	-	-	3.4e-05	0.57	1.39	-	-	-	adenosine A2a receptor
PTPRM	-	-	-	2.9e-04	0.49	1.62	-	-	-	protein tyrosine phosphatase, receptor type, M
NCK2	-	-	-	1.7e-03	0.38	1.09	-	-	-	NCK adaptor protein 2
COL4A4	-	-	-	9.6e-06	0.61	-0.94	-	-	-
SYK	-	-	-	2.4e-04	0.50	0.96	-	-	-	spleen tyrosine kinase
WNT5A	-	-	-	5.1e-05	0.59	-1.21	-	-	-	wingless-type MMTV integration site family, member 5A
LPAR3	-	-	-	3.1e-06	0.67	-0.56	-	-	-	lysophosphatidic acid receptor 3
CACNA1A	-	-	-	1.2e-03	0.43	-1.24	-	-	-
RAC3	-	-	-	2.8e-04	0.53	0.88	-	-	-	ras-related C3 botulinum toxin substrate 3 (rho family, small GTP binding protein Rac3)
KIF27	1.9e-03	0.46	1.27	5.7e-04	0.53	1.28	-	-	-	kinesin family member 27
KRAS	5.0e-04	0.68	-1.23	4.0e-04	0.69	-1.20	2.2e-03	0.59	-1.12	v-Ki-ras2 Kirsten rat sarcoma viral oncogene homolog
UCHL1	-	-	-	3.2e-05	0.90	0.84	-	-	-	ubiquitin carboxyl-terminal esterase L1 (ubiquitin thiolesterase)
Integrin-mediated signaling pathway (GO:0007229). A series of molecular signals initiated by the binding of extracellular ligand to an integrin on the surface of a target cell, and ending with regulation of a downstream cellular process, e.g. transcription.
Gene symbol	P-value, F-test (liver)	R-squared (liver)	Slope (liver)	P-value, F-test (kidney)	R-squared (kidney)	Slope (kidney)	P-value, F-test (brain)	R-squared (brain)	Slope (brain)	Product description
ITGA5	-	-	-	1.0e-05	0.55	1.24	-	-	-	integrin, alpha 5 (fibronectin receptor, alpha polypeptide)
TYROBP	1.6e-03	0.35	0.73	6.1e-04	0.42	0.80	-	-	-	TYRO protein tyrosine kinase binding protein
ADAMTS1	-	-	-	1.4e-03	0.35	0.92	1.9e-03	0.34	0.91	ADAM metallopeptidase with thrombospondin type 1 motif, 1
FUT8	-	-	-	1.0e-04	0.49	-0.96	-	-	-	fucosyltransferase 8 (alpha (1,6) fucosyltransferase)
VAV3	-	-	-	9.4e-04	0.41	0.77	-	-	-	vav 3 guanine nucleotide exchange factor
SYK	-	-	-	2.4e-04	0.50	0.96	-	-	-	spleen tyrosine kinase
ITGB7	-	-	-	1.6e-03	0.41	0.68	-	-	-	integrin, beta 7
LAT	-	-	-	1.1e-03	0.44	0.81	-	-	-	linker for activation of T cells
Granulocyte activation (GO:0036230). The change in morphology and behavior of a granulocyte resulting from exposure to a cytokine, chemokine, cellular ligand, or soluble factor.
Gene symbol	P-value, F-test (liver)	R-squared (liver)	Slope (liver)	P-value, F-test (kidney)	R-squared (kidney)	Slope (kidney)	P-value, F-test (brain)	R-squared (brain)	Slope (brain)	Product description
BCR	-	-	-	1.0e-03	0.37	1.19	-	-	-	breakpoint cluster region
TYROBP	1.6e-03	0.35	0.73	6.1e-04	0.42	0.80	-	-	-	TYRO protein tyrosine kinase binding protein
PREX1	-	-	-	5.7e-04	0.44	1.86	-	-	-	phosphatidylinositol-3,4,5-trisphosphate-dependent Rac exchange factor 1
SYK	-	-	-	2.4e-04	0.50	0.96	-	-	-	spleen tyrosine kinase
MYO1F	2.0e-03	0.40	1.01	1.5e-03	0.42	1.07	-	-	-
Carboxylic acid metabolic process (GO:0019752). The chemical reactions and pathways involving carboxylic acids, any organic acid containing one or more carboxyl (COOH) groups or anions (COO-).
Gene symbol	P-value, F-test (liver)	R-squared (liver)	Slope (liver)	P-value, F-test (kidney)	R-squared (kidney)	Slope (kidney)	P-value, F-test (brain)	R-squared (brain)	Slope (brain)	Product description
BBOX1	-	-	-	6.4e-04	0.37	0.34	-	-	-	butyrobetaine (gamma), 2-oxoglutarate dioxygenase (gamma-butyrobetaine hydroxylase) 1
OAT	-	-	-	6.0e-05	0.45	-0.89	-	-	-	ornithine aminotransferase
ASPA	-	-	-	5.9e-05	0.46	-0.82	-	-	-	aspartoacylase
DAO	-	-	-	6.1e-05	0.45	-0.70	-	-	-	D-amino-acid oxidase
SLC46A1	3.5e-03	0.27	-0.56	2.2e-04	0.41	-0.77	-	-	-
PANK1	2.0e-04	0.41	-0.67	1.5e-04	0.43	-0.89	-	-	-	pantothenate kinase 1
ABHD12	-	-	-	2.3e-06	0.60	1.73	-	-	-	abhydrolase domain containing 12
CDO1	2.3e-05	0.50	-0.86	2.4e-04	0.41	-0.32	-	-	-	cysteine dioxygenase, type I
PDK2	-	-	-	1.4e-03	0.35	-0.93	-	-	-	pyruvate dehydrogenase kinase, isozyme 2
DLAT	4.6e-04	0.38	-1.10	3.8e-04	0.40	-0.72	1.3e-05	0.54	-1.44
ADK	3.3e-05	0.49	-0.70	1.0e-03	0.36	-0.62	8.1e-04	0.37	-1.20	adenosine kinase
PLA1A	-	-	-	5.8e-04	0.37	0.55	-	-	-	phospholipase A1 member A
ACOX1	9.2e-08	0.67	-0.78	2.3e-04	0.42	-0.69	4.3e-05	0.49	-1.05	acyl-CoA oxidase 1, palmitoyl
GBA2	-	-	-	6.8e-04	0.35	1.08	-	-	-	glucosidase, beta (bile acid) 2
ACADL	6.0e-04	0.37	-0.48	3.4e-05	0.50	-0.55	1.0e-04	0.46	-0.58	acyl-CoA dehydrogenase, long chain
ALKBH7	6.9e-06	0.58	0.96	1.8e-03	0.35	0.99	-	-	-	alkB, alkylation repair homolog 7 (E. coli)
ADSS	1.8e-03	0.32	-0.95	1.1e-03	0.35	-1.24	-	-	-	adenylosuccinate synthase
ABCD3	2.0e-06	0.57	-0.97	2.0e-04	0.44	-1.05	1.4e-03	0.35	-1.46	ATP-binding cassette, sub-family D (ALD), member 3
USP22	-	-	-	1.5e-03	0.35	0.65	-	-	-	ubiquitin specific peptidase 22
DOHH	-	-	-	4.8e-04	0.40	-1.48	-	-	-	deoxyhypusine hydroxylase/monooxygenase
SUCLA2	4.4e-06	0.58	-0.90	7.3e-06	0.57	-1.09	-	-	-	succinate-CoA ligase, ADP-forming, beta subunit
PAX8	-	-	-	9.7e-04	0.36	1.42	-	-	-	paired box 8
SLC6A6	-	-	-	9.8e-04	0.36	-0.92	5.6e-04	0.38	-0.97	solute carrier family 6 (neurotransmitter transporter, taurine), member 6
SERINC2	-	-	-	2.4e-04	0.45	0.82	-	-	-
ASRGL1	-	-	-	3.7e-04	0.42	0.45	-	-	-	asparaginase like 1
BCAT2	-	-	-	2.4e-04	0.42	-1.02	-	-	-	branched chain amino-acid transaminase 2, mitochondrial
GGT7	-	-	-	4.7e-04	0.38	0.61	-	-	-	gamma-glutamyltransferase 7
NAGS	-	-	-	1.2e-03	0.39	0.65	-	-	-	N-acetylglutamate synthase
ALDH18A1	2.2e-03	0.32	0.56	1.5e-03	0.34	0.71	-	-	-	aldehyde dehydrogenase 18 family, member A1
SRR	8.9e-07	0.66	-0.76	1.6e-04	0.46	-0.66	7.7e-05	0.49	-1.19	serine racemase
MSR1	-	-	-	6.0e-04	0.41	1.12	-	-	-	macrophage scavenger receptor 1
SLC19A1	-	-	-	7.2e-06	0.61	-0.66	-	-	-	solute carrier family 19 (folate transporter), member 1
SLC27A1	-	-	-	3.2e-04	0.44	-0.70	2.3e-04	0.45	-1.83	solute carrier family 27 (fatty acid transporter), member 1
SLC16A1	-	-	-	8.6e-05	0.55	-0.83	-	-	-	solute carrier family 16, member 1 (monocarboxylic acid transporter 1)
PEX11A	-	-	-	3.3e-04	0.48	-1.09	-	-	-	peroxisomal biogenesis factor 11 alpha
SLC34A1	-	-	-	3.0e-05	0.54	-0.80	-	-	-	solute carrier family 34 (sodium phosphate), member 1
ME1	3.3e-03	0.33	-0.42	5.4e-04	0.43	-0.50	2.8e-03	0.34	-0.98	malic enzyme 1, NADP(+)-dependent, cytosolic
SLC16A3	-	-	-	3.3e-04	0.47	0.45	-	-	-	solute carrier family 16, member 3 (monocarboxylic acid transporter 4)
PTGR1	1.1e-03	0.48	0.37	1.3e-03	0.44	0.39	-	-	-	prostaglandin reductase 1
PNMT	-	-	-	1.9e-03	0.41	1.04	-	-	-	phenylethanolamine N-methyltransferase
SYK	-	-	-	2.4e-04	0.50	0.96	-	-	-	spleen tyrosine kinase
FOLR1	-	-	-	9.0e-04	0.45	-0.81	-	-	-	folate receptor 1 (adult)
C1QTNF2	1.3e-03	0.41	-1.88	3.6e-04	0.48	-1.23	-	-	-	C1q and tumor necrosis factor related protein 2
CACNA1A	-	-	-	1.2e-03	0.43	-1.24	-	-	-
ADIPOR2	-	-	-	1.4e-03	0.44	-1.65	-	-	-	adiponectin receptor 2
CKB	-	-	-	1.2e-03	0.49	0.74	-	-	-	creatine kinase, brain
PON1	-	-	-	1.5e-03	0.46	-0.86	-	-	-	paraoxonase 1
TPH1	-	-	-	7.9e-04	0.52	-0.36	-	-	-	tryptophan hydroxylase 1
PURB	-	-	-	2.5e-04	0.58	-1.65	1.3e-06	0.78	-1.33	purine-rich element binding protein B
MGST2	2.2e-03	0.45	0.33	6.6e-04	0.53	0.39	5.5e-04	0.54	0.77	microsomal glutathione S-transferase 2
PKP3	-	-	-	9.7e-04	0.58	-0.97	-	-	-	plakophilin 3
CBR1	-	-	-	1.4e-03	0.79	0.90	-	-	-	carbonyl reductase 1
Neutrophil activation (GO:0042119). The change in morphology and behavior of a neutrophil resulting from exposure to a cytokine, chemokine, cellular ligand, or soluble factor.
Gene symbol	P-value, F-test (liver)	R-squared (liver)	Slope (liver)	P-value, F-test (kidney)	R-squared (kidney)	Slope (kidney)	P-value, F-test (brain)	R-squared (brain)	Slope (brain)	Product description
BCR	-	-	-	1.0e-03	0.37	1.19	-	-	-	breakpoint cluster region
TYROBP	1.6e-03	0.35	0.73	6.1e-04	0.42	0.80	-	-	-	TYRO protein tyrosine kinase binding protein
PREX1	-	-	-	5.7e-04	0.44	1.86	-	-	-	phosphatidylinositol-3,4,5-trisphosphate-dependent Rac exchange factor 1
SYK	-	-	-	2.4e-04	0.50	0.96	-	-	-	spleen tyrosine kinase
MYO1F	2.0e-03	0.40	1.01	1.5e-03	0.42	1.07	-	-	-
Glial cell migration (GO:0008347). The orderly movement of a glial cell, non-neuronal cells that provide support and nutrition, maintain homeostasis, form myelin, and participate in signal transmission in the nervous system.
Gene symbol	P-value, F-test (liver)	R-squared (liver)	Slope (liver)	P-value, F-test (kidney)	R-squared (kidney)	Slope (kidney)	P-value, F-test (brain)	R-squared (brain)	Slope (brain)	Product description
USP22	-	-	-	1.5e-03	0.35	0.65	-	-	-	ubiquitin specific peptidase 22
MATN2	1.3e-03	0.36	0.64	7.2e-04	0.39	0.89	-	-	-	matrilin 2
VIM	-	-	-	1.1e-03	0.39	1.17	-	-	-	vimentin
MMP14	-	-	-	1.7e-04	0.45	1.01	-	-	-	matrix metallopeptidase 14 (membrane-inserted)
NDN	-	-	-	2.3e-04	0.48	0.81	-	-	-	necdin homolog (mouse)
RAC3	-	-	-	2.8e-04	0.53	0.88	-	-	-	ras-related C3 botulinum toxin substrate 3 (rho family, small GTP binding protein Rac3)
Base-excision repair (GO:0006284). In base excision repair, an altered base is removed by a DNA glycosylase enzyme, followed by excision of the resulting sugar phosphate. The small gap left in the DNA helix is filled in by the sequential action of DNA polymerase and DNA ligase.
Gene symbol	P-value, F-test (liver)	R-squared (liver)	Slope (liver)	P-value, F-test (kidney)	R-squared (kidney)	Slope (kidney)	P-value, F-test (brain)	R-squared (brain)	Slope (brain)	Product description
ERCC1	1.3e-05	0.53	1.27	1.1e-03	0.35	0.74	-	-	-	excision repair cross-complementing rodent repair deficiency, complementation group 1 (includes overlapping antisense sequence)
TP53	-	-	-	6.8e-04	0.38	-1.16	8.0e-05	0.47	-1.60	tumor protein p53
POLD2	7.6e-04	0.36	0.56	5.5e-04	0.37	0.76	3.0e-04	0.40	1.03	polymerase (DNA directed), delta 2, regulatory subunit 50kDa
LIG3	-	-	-	2.8e-04	0.42	-1.43	3.9e-04	0.40	-1.83	ligase III, DNA, ATP-dependent
MBD4	3.7e-04	0.42	1.11	8.1e-05	0.47	1.12	1.8e-03	0.33	1.35	methyl-CpG binding domain protein 4
OGG1	-	-	-	1.8e-03	0.34	0.63	-	-	-	8-oxoguanine DNA glycosylase
MPG	7.1e-07	0.70	1.06	2.7e-04	0.46	0.74	6.2e-04	0.42	0.67	N-methylpurine-DNA glycosylase
Ceramide biosynthetic process (GO:0046513). The chemical reactions and pathways resulting in the formation of ceramides, any N-acylated sphingoid.
Gene symbol	P-value, F-test (liver)	R-squared (liver)	Slope (liver)	P-value, F-test (kidney)	R-squared (kidney)	Slope (kidney)	P-value, F-test (brain)	R-squared (brain)	Slope (brain)	Product description
SPTLC2	-	-	-	1.7e-03	0.31	-1.12	-	-	-	serine palmitoyltransferase, long chain base subunit 2
CYR61	3.3e-03	0.30	0.48	8.0e-04	0.35	0.83	3.7e-04	0.38	0.91	cysteine-rich, angiogenic inducer, 61
SAMD8	-	-	-	1.8e-03	0.32	-0.92	-	-	-	sterile alpha motif domain containing 8
B4GALNT1	8.9e-04	0.37	-0.40	3.7e-04	0.39	-0.46	2.6e-03	0.30	-1.46	beta-1,4-N-acetyl-galactosaminyl transferase 1
UGCG	-	-	-	1.7e-03	0.35	1.07	1.3e-03	0.37	-1.15	UDP-glucose ceramide glucosyltransferase
P2RX7	-	-	-	1.4e-03	0.41	-0.98	-	-	-	purinergic receptor P2X, ligand-gated ion channel, 7
Cell morphogenesis involved in neuron differentiation (GO:0048667). The process in which the structures of a neuron are generated and organized. This process occurs while the initially relatively unspecialized cell is acquiring the specialized features of a neuron.
Gene symbol	P-value, F-test (liver)	R-squared (liver)	Slope (liver)	P-value, F-test (kidney)	R-squared (kidney)	Slope (kidney)	P-value, F-test (brain)	R-squared (brain)	Slope (brain)	Product description
GBA2	-	-	-	6.8e-04	0.35	1.08	-	-	-	glucosidase, beta (bile acid) 2
USP22	-	-	-	1.5e-03	0.35	0.65	-	-	-	ubiquitin specific peptidase 22
ERBB2	8.9e-05	0.47	0.51	2.3e-04	0.40	1.22	-	-	-	v-erb-b2 erythroblastic leukemia viral oncogene homolog 2, neuro/glioblastoma derived oncogene homolog (avian)
SLC11A2	-	-	-	1.7e-03	0.33	-1.03	-	-	-	solute carrier family 11 (proton-coupled divalent metal ion transporters), member 2
APBB1	-	-	-	1.1e-03	0.34	0.99	-	-	-	amyloid beta (A4) precursor protein-binding, family B, member 1 (Fe65)
ITGA5	-	-	-	1.0e-05	0.55	1.24	-	-	-	integrin, alpha 5 (fibronectin receptor, alpha polypeptide)
PLXNB1	-	-	-	1.6e-03	0.34	0.73	-	-	-	plexin B1
KLF7	2.4e-03	0.34	0.97	5.8e-05	0.48	1.64	-	-	-	Kruppel-like factor 7 (ubiquitous)
FOS	7.6e-04	0.37	0.43	1.7e-03	0.32	0.47	-	-	-	FBJ murine osteosarcoma viral oncogene homolog
COL6A2	2.0e-04	0.46	0.78	2.0e-05	0.54	1.15	-	-	-	collagen, type VI, alpha 2
RYK	-	-	-	5.6e-04	0.42	-2.32	-	-	-	receptor-like tyrosine kinase
ANK2	-	-	-	8.4e-04	0.35	0.53	-	-	-
MATN2	1.3e-03	0.36	0.64	7.2e-04	0.39	0.89	-	-	-	matrilin 2
TYROBP	1.6e-03	0.35	0.73	6.1e-04	0.42	0.80	-	-	-	TYRO protein tyrosine kinase binding protein
CNP	-	-	-	5.3e-05	0.50	1.08	-	-	-
VIM	-	-	-	1.1e-03	0.39	1.17	-	-	-	vimentin
STXBP5	1.1e-03	0.39	-1.37	1.8e-05	0.54	-1.28	-	-	-	syntaxin binding protein 5 (tomosyn)
CHL1	-	-	-	2.8e-04	0.43	0.90	-	-	-	cell adhesion molecule with homology to L1CAM (close homolog of L1)
UNC119	2.1e-04	0.47	0.76	4.0e-04	0.44	0.88	-	-	-	unc-119 homolog (C. elegans)
COL6A1	1.1e-03	0.39	0.72	1.5e-03	0.36	0.84	-	-	-	collagen, type VI, alpha 1
SPAST	2.8e-04	0.47	-1.21	1.8e-03	0.38	-1.00	-	-	-	spastin
SYNE1	-	-	-	3.7e-04	0.43	0.89	-	-	-	spectrin repeat containing, nuclear envelope 1
MYL9	4.5e-05	0.56	0.82	4.7e-05	0.55	1.00	-	-	-	myosin, light chain 9, regulatory
CNTN4	-	-	-	2.9e-05	0.54	1.26	6.1e-04	0.41	-1.57	contactin 4
RPS6KA2	-	-	-	1.1e-05	0.58	1.06	-	-	-	ribosomal protein S6 kinase, 90kDa, polypeptide 2
CXCR4	-	-	-	5.2e-04	0.43	0.93	-	-	-
NFASC	-	-	-	1.1e-03	0.39	0.53	-	-	-	neurofascin
DZIP1	-	-	-	1.0e-03	0.39	0.57	-	-	-	DAZ interacting protein 1
NDN	-	-	-	2.3e-04	0.48	0.81	-	-	-	necdin homolog (mouse)
SARM1	-	-	-	1.1e-03	0.40	0.85	-	-	-	sterile alpha and TIR motif containing 1
NTNG1	-	-	-	8.8e-05	0.51	0.71	-	-	-	netrin G1
PTPRM	-	-	-	2.9e-04	0.49	1.62	-	-	-	protein tyrosine phosphatase, receptor type, M
NCK2	-	-	-	1.7e-03	0.38	1.09	-	-	-	NCK adaptor protein 2
COL4A4	-	-	-	9.6e-06	0.61	-0.94	-	-	-
CNN1	4.7e-05	0.55	0.94	6.4e-04	0.43	0.83	-	-	-	calponin 1, basic, smooth muscle
WNT5A	-	-	-	5.1e-05	0.59	-1.21	-	-	-	wingless-type MMTV integration site family, member 5A
LPAR3	-	-	-	3.1e-06	0.67	-0.56	-	-	-	lysophosphatidic acid receptor 3
CACNA1A	-	-	-	1.2e-03	0.43	-1.24	-	-	-
RAC3	-	-	-	2.8e-04	0.53	0.88	-	-	-	ras-related C3 botulinum toxin substrate 3 (rho family, small GTP binding protein Rac3)
KRAS	5.0e-04	0.68	-1.23	4.0e-04	0.69	-1.20	2.2e-03	0.59	-1.12	v-Ki-ras2 Kirsten rat sarcoma viral oncogene homolog
UCHL1	-	-	-	3.2e-05	0.90	0.84	-	-	-	ubiquitin carboxyl-terminal esterase L1 (ubiquitin thiolesterase)
Purine deoxyribonucleotide metabolic process (GO:0009151). The chemical reactions and pathways involving purine deoxyribonucleotide, a compound consisting of deoxyribonucleoside (a purine base linked to a deoxyribose sugar) esterified with a phosphate group at either the 3' or 5'-hydroxyl group of the sugar.
Gene symbol	P-value, F-test (liver)	R-squared (liver)	Slope (liver)	P-value, F-test (kidney)	R-squared (kidney)	Slope (kidney)	P-value, F-test (brain)	R-squared (brain)	Slope (brain)	Product description
ADK	3.3e-05	0.49	-0.70	1.0e-03	0.36	-0.62	8.1e-04	0.37	-1.20	adenosine kinase
GUK1	1.2e-05	0.56	0.94	1.5e-03	0.36	0.52	-	-	-	guanylate kinase 1
OGG1	-	-	-	1.8e-03	0.34	0.63	-	-	-	8-oxoguanine DNA glycosylase
MPG	7.1e-07	0.70	1.06	2.7e-04	0.46	0.74	6.2e-04	0.42	0.67	N-methylpurine-DNA glycosylase
AKD1	-	-	-	5.4e-04	0.62	1.81	-	-	-	adenylate kinase domain containing 1
Positive regulation of protein serine/threonine kinase activity (GO:0071902). Any process that increases the rate, frequency, or extent of protein serine/threonine kinase activity.
Gene symbol	P-value, F-test (liver)	R-squared (liver)	Slope (liver)	P-value, F-test (kidney)	R-squared (kidney)	Slope (kidney)	P-value, F-test (brain)	R-squared (brain)	Slope (brain)	Product description
MAPKAPK5	-	-	-	1.8e-03	0.33	-1.37	-	-	-	mitogen-activated protein kinase-activated protein kinase 5
ERBB2	8.9e-05	0.47	0.51	2.3e-04	0.40	1.22	-	-	-	v-erb-b2 erythroblastic leukemia viral oncogene homolog 2, neuro/glioblastoma derived oncogene homolog (avian)
MAPK10	-	-	-	1.1e-03	0.34	0.54	-	-	-	mitogen-activated protein kinase 10
TAOK3	-	-	-	1.6e-03	0.35	1.72	-	-	-	TAO kinase 3
SLC27A1	-	-	-	3.2e-04	0.44	-0.70	2.3e-04	0.45	-1.83	solute carrier family 27 (fatty acid transporter), member 1
AKAP6	-	-	-	1.3e-03	0.37	1.13	-	-	-	A kinase (PRKA) anchor protein 6
CHI3L1	8.1e-04	0.39	0.29	4.8e-04	0.42	0.39	-	-	-	chitinase 3-like 1 (cartilage glycoprotein-39)
PDGFRB	-	-	-	1.4e-03	0.36	1.57	-	-	-	platelet-derived growth factor receptor, beta polypeptide
CXCR4	-	-	-	5.2e-04	0.43	0.93	-	-	-
PIM1	-	-	-	2.0e-04	0.49	0.87	1.2e-03	0.40	0.90	pim-1 oncogene
PKN1	-	-	-	1.2e-03	0.41	1.75	-	-	-	protein kinase N1
IGF2	1.6e-04	0.52	0.31	4.2e-04	0.53	0.43	-	-	-	insulin-like growth factor 2 (somatomedin A)
SYK	-	-	-	2.4e-04	0.50	0.96	-	-	-	spleen tyrosine kinase
WNT5A	-	-	-	5.1e-05	0.59	-1.21	-	-	-	wingless-type MMTV integration site family, member 5A
C1QTNF2	1.3e-03	0.41	-1.88	3.6e-04	0.48	-1.23	-	-	-	C1q and tumor necrosis factor related protein 2
LPAR3	-	-	-	3.1e-06	0.67	-0.56	-	-	-	lysophosphatidic acid receptor 3
P2RX7	-	-	-	1.4e-03	0.41	-0.98	-	-	-	purinergic receptor P2X, ligand-gated ion channel, 7
LTF	-	-	-	1.1e-03	0.47	0.35	-	-	-	lactotransferrin
MAPK11	-	-	-	4.4e-04	0.60	1.13	-	-	-	mitogen-activated protein kinase 11
KRAS	5.0e-04	0.68	-1.23	4.0e-04	0.69	-1.20	2.2e-03	0.59	-1.12	v-Ki-ras2 Kirsten rat sarcoma viral oncogene homolog
Neuron projection morphogenesis (GO:0048812). The process in which the anatomical structures of a neuron projection are generated and organized. A neuron projection is any process extending from a neural cell, such as axons or dendrites.
Gene symbol	P-value, F-test (liver)	R-squared (liver)	Slope (liver)	P-value, F-test (kidney)	R-squared (kidney)	Slope (kidney)	P-value, F-test (brain)	R-squared (brain)	Slope (brain)	Product description
ERCC1	1.3e-05	0.53	1.27	1.1e-03	0.35	0.74	-	-	-	excision repair cross-complementing rodent repair deficiency, complementation group 1 (includes overlapping antisense sequence)
GBA2	-	-	-	6.8e-04	0.35	1.08	-	-	-	glucosidase, beta (bile acid) 2
USP22	-	-	-	1.5e-03	0.35	0.65	-	-	-	ubiquitin specific peptidase 22
ERBB2	8.9e-05	0.47	0.51	2.3e-04	0.40	1.22	-	-	-	v-erb-b2 erythroblastic leukemia viral oncogene homolog 2, neuro/glioblastoma derived oncogene homolog (avian)
SLC11A2	-	-	-	1.7e-03	0.33	-1.03	-	-	-	solute carrier family 11 (proton-coupled divalent metal ion transporters), member 2
APBB1	-	-	-	1.1e-03	0.34	0.99	-	-	-	amyloid beta (A4) precursor protein-binding, family B, member 1 (Fe65)
ITGA5	-	-	-	1.0e-05	0.55	1.24	-	-	-	integrin, alpha 5 (fibronectin receptor, alpha polypeptide)
PLXNB1	-	-	-	1.6e-03	0.34	0.73	-	-	-	plexin B1
KLF7	2.4e-03	0.34	0.97	5.8e-05	0.48	1.64	-	-	-	Kruppel-like factor 7 (ubiquitous)
FOS	7.6e-04	0.37	0.43	1.7e-03	0.32	0.47	-	-	-	FBJ murine osteosarcoma viral oncogene homolog
COL6A2	2.0e-04	0.46	0.78	2.0e-05	0.54	1.15	-	-	-	collagen, type VI, alpha 2
RYK	-	-	-	5.6e-04	0.42	-2.32	-	-	-	receptor-like tyrosine kinase
ANK2	-	-	-	8.4e-04	0.35	0.53	-	-	-
MATN2	1.3e-03	0.36	0.64	7.2e-04	0.39	0.89	-	-	-	matrilin 2
TYROBP	1.6e-03	0.35	0.73	6.1e-04	0.42	0.80	-	-	-	TYRO protein tyrosine kinase binding protein
CNP	-	-	-	5.3e-05	0.50	1.08	-	-	-
VIM	-	-	-	1.1e-03	0.39	1.17	-	-	-	vimentin
STXBP5	1.1e-03	0.39	-1.37	1.8e-05	0.54	-1.28	-	-	-	syntaxin binding protein 5 (tomosyn)
CHL1	-	-	-	2.8e-04	0.43	0.90	-	-	-	cell adhesion molecule with homology to L1CAM (close homolog of L1)
UNC119	2.1e-04	0.47	0.76	4.0e-04	0.44	0.88	-	-	-	unc-119 homolog (C. elegans)
COL6A1	1.1e-03	0.39	0.72	1.5e-03	0.36	0.84	-	-	-	collagen, type VI, alpha 1
SPAST	2.8e-04	0.47	-1.21	1.8e-03	0.38	-1.00	-	-	-	spastin
SYNE1	-	-	-	3.7e-04	0.43	0.89	-	-	-	spectrin repeat containing, nuclear envelope 1
MYL9	4.5e-05	0.56	0.82	4.7e-05	0.55	1.00	-	-	-	myosin, light chain 9, regulatory
CNTN4	-	-	-	2.9e-05	0.54	1.26	6.1e-04	0.41	-1.57	contactin 4
RPS6KA2	-	-	-	1.1e-05	0.58	1.06	-	-	-	ribosomal protein S6 kinase, 90kDa, polypeptide 2
CXCR4	-	-	-	5.2e-04	0.43	0.93	-	-	-
NFASC	-	-	-	1.1e-03	0.39	0.53	-	-	-	neurofascin
DZIP1	-	-	-	1.0e-03	0.39	0.57	-	-	-	DAZ interacting protein 1
NDN	-	-	-	2.3e-04	0.48	0.81	-	-	-	necdin homolog (mouse)
SARM1	-	-	-	1.1e-03	0.40	0.85	-	-	-	sterile alpha and TIR motif containing 1
NTNG1	-	-	-	8.8e-05	0.51	0.71	-	-	-	netrin G1
ADORA2A	-	-	-	3.4e-05	0.57	1.39	-	-	-	adenosine A2a receptor
PTPRM	-	-	-	2.9e-04	0.49	1.62	-	-	-	protein tyrosine phosphatase, receptor type, M
NCK2	-	-	-	1.7e-03	0.38	1.09	-	-	-	NCK adaptor protein 2
COL4A4	-	-	-	9.6e-06	0.61	-0.94	-	-	-
SYK	-	-	-	2.4e-04	0.50	0.96	-	-	-	spleen tyrosine kinase
WNT5A	-	-	-	5.1e-05	0.59	-1.21	-	-	-	wingless-type MMTV integration site family, member 5A
LPAR3	-	-	-	3.1e-06	0.67	-0.56	-	-	-	lysophosphatidic acid receptor 3
CACNA1A	-	-	-	1.2e-03	0.43	-1.24	-	-	-
RAC3	-	-	-	2.8e-04	0.53	0.88	-	-	-	ras-related C3 botulinum toxin substrate 3 (rho family, small GTP binding protein Rac3)
KRAS	5.0e-04	0.68	-1.23	4.0e-04	0.69	-1.20	2.2e-03	0.59	-1.12	v-Ki-ras2 Kirsten rat sarcoma viral oncogene homolog
UCHL1	-	-	-	3.2e-05	0.90	0.84	-	-	-	ubiquitin carboxyl-terminal esterase L1 (ubiquitin thiolesterase)
Axonogenesis (GO:0007409). Generation of a long process of a neuron, that carries efferent (outgoing) action potentials from the cell body towards target cells.
Gene symbol	P-value, F-test (liver)	R-squared (liver)	Slope (liver)	P-value, F-test (kidney)	R-squared (kidney)	Slope (kidney)	P-value, F-test (brain)	R-squared (brain)	Slope (brain)	Product description
GBA2	-	-	-	6.8e-04	0.35	1.08	-	-	-	glucosidase, beta (bile acid) 2
USP22	-	-	-	1.5e-03	0.35	0.65	-	-	-	ubiquitin specific peptidase 22
ERBB2	8.9e-05	0.47	0.51	2.3e-04	0.40	1.22	-	-	-	v-erb-b2 erythroblastic leukemia viral oncogene homolog 2, neuro/glioblastoma derived oncogene homolog (avian)
APBB1	-	-	-	1.1e-03	0.34	0.99	-	-	-	amyloid beta (A4) precursor protein-binding, family B, member 1 (Fe65)
ITGA5	-	-	-	1.0e-05	0.55	1.24	-	-	-	integrin, alpha 5 (fibronectin receptor, alpha polypeptide)
PLXNB1	-	-	-	1.6e-03	0.34	0.73	-	-	-	plexin B1
KLF7	2.4e-03	0.34	0.97	5.8e-05	0.48	1.64	-	-	-	Kruppel-like factor 7 (ubiquitous)
FOS	7.6e-04	0.37	0.43	1.7e-03	0.32	0.47	-	-	-	FBJ murine osteosarcoma viral oncogene homolog
COL6A2	2.0e-04	0.46	0.78	2.0e-05	0.54	1.15	-	-	-	collagen, type VI, alpha 2
RYK	-	-	-	5.6e-04	0.42	-2.32	-	-	-	receptor-like tyrosine kinase
ANK2	-	-	-	8.4e-04	0.35	0.53	-	-	-
MATN2	1.3e-03	0.36	0.64	7.2e-04	0.39	0.89	-	-	-	matrilin 2
TYROBP	1.6e-03	0.35	0.73	6.1e-04	0.42	0.80	-	-	-	TYRO protein tyrosine kinase binding protein
CNP	-	-	-	5.3e-05	0.50	1.08	-	-	-
VIM	-	-	-	1.1e-03	0.39	1.17	-	-	-	vimentin
STXBP5	1.1e-03	0.39	-1.37	1.8e-05	0.54	-1.28	-	-	-	syntaxin binding protein 5 (tomosyn)
CHL1	-	-	-	2.8e-04	0.43	0.90	-	-	-	cell adhesion molecule with homology to L1CAM (close homolog of L1)
UNC119	2.1e-04	0.47	0.76	4.0e-04	0.44	0.88	-	-	-	unc-119 homolog (C. elegans)
COL6A1	1.1e-03	0.39	0.72	1.5e-03	0.36	0.84	-	-	-	collagen, type VI, alpha 1
SPAST	2.8e-04	0.47	-1.21	1.8e-03	0.38	-1.00	-	-	-	spastin
MYL9	4.5e-05	0.56	0.82	4.7e-05	0.55	1.00	-	-	-	myosin, light chain 9, regulatory
CNTN4	-	-	-	2.9e-05	0.54	1.26	6.1e-04	0.41	-1.57	contactin 4
RPS6KA2	-	-	-	1.1e-05	0.58	1.06	-	-	-	ribosomal protein S6 kinase, 90kDa, polypeptide 2
CXCR4	-	-	-	5.2e-04	0.43	0.93	-	-	-
NFASC	-	-	-	1.1e-03	0.39	0.53	-	-	-	neurofascin
DZIP1	-	-	-	1.0e-03	0.39	0.57	-	-	-	DAZ interacting protein 1
NDN	-	-	-	2.3e-04	0.48	0.81	-	-	-	necdin homolog (mouse)
NTNG1	-	-	-	8.8e-05	0.51	0.71	-	-	-	netrin G1
PTPRM	-	-	-	2.9e-04	0.49	1.62	-	-	-	protein tyrosine phosphatase, receptor type, M
NCK2	-	-	-	1.7e-03	0.38	1.09	-	-	-	NCK adaptor protein 2
COL4A4	-	-	-	9.6e-06	0.61	-0.94	-	-	-
WNT5A	-	-	-	5.1e-05	0.59	-1.21	-	-	-	wingless-type MMTV integration site family, member 5A
LPAR3	-	-	-	3.1e-06	0.67	-0.56	-	-	-	lysophosphatidic acid receptor 3
CACNA1A	-	-	-	1.2e-03	0.43	-1.24	-	-	-
RAC3	-	-	-	2.8e-04	0.53	0.88	-	-	-	ras-related C3 botulinum toxin substrate 3 (rho family, small GTP binding protein Rac3)
KRAS	5.0e-04	0.68	-1.23	4.0e-04	0.69	-1.20	2.2e-03	0.59	-1.12	v-Ki-ras2 Kirsten rat sarcoma viral oncogene homolog
UCHL1	-	-	-	3.2e-05	0.90	0.84	-	-	-	ubiquitin carboxyl-terminal esterase L1 (ubiquitin thiolesterase)
Protein homooligomerization (GO:0051260). The process of creating protein oligomers, compounds composed of a small number, usually between three and ten, of identical component monomers. Oligomers may be formed by the polymerization of a number of monomers or the depolymerization of a large protein polymer.
Gene symbol	P-value, F-test (liver)	R-squared (liver)	Slope (liver)	P-value, F-test (kidney)	R-squared (kidney)	Slope (kidney)	P-value, F-test (brain)	R-squared (brain)	Slope (brain)	Product description
IDE	3.4e-04	0.37	-0.87	5.7e-06	0.54	-1.21	3.5e-06	0.56	-1.28	insulin-degrading enzyme
OPTN	-	-	-	-	-	-	1.8e-04	0.42	0.70	optineurin
TPP2	-	-	-	-	-	-	8.8e-04	0.35	-1.88	tripeptidyl peptidase II
TGM2	-	-	-	-	-	-	3.5e-04	0.39	0.76	transglutaminase 2 (C polypeptide, protein-glutamine-gamma-glutamyltransferase)
LNX2	-	-	-	-	-	-	5.4e-04	0.37	-1.49	ligand of numb-protein X 2
ALAD	-	-	-	-	-	-	5.6e-04	0.38	1.01	aminolevulinate dehydratase
ACADL	6.0e-04	0.37	-0.48	3.4e-05	0.50	-0.55	1.0e-04	0.46	-0.58	acyl-CoA dehydrogenase, long chain
EHD4	-	-	-	-	-	-	2.1e-03	0.32	-1.27	EH-domain containing 4
CRYAB	4.7e-04	0.39	0.46	-	-	-	4.1e-05	0.47	0.39
SHMT1	-	-	-	-	-	-	8.1e-04	0.37	0.80	serine hydroxymethyltransferase 1 (soluble)
PCBD1	-	-	-	-	-	-	8.0e-05	0.47	0.66	pterin-4 alpha-carbinolamine dehydratase/dimerization cofactor of hepatocyte nuclear factor 1 alpha
SRC	-	-	-	-	-	-	3.7e-04	0.39	-1.47	v-src sarcoma (Schmidt-Ruppin A-2) viral oncogene homolog (avian)
LGI1	-	-	-	-	-	-	1.6e-04	0.43	-1.94	leucine-rich, glioma inactivated 1
SRR	8.9e-07	0.66	-0.76	1.6e-04	0.46	-0.66	7.7e-05	0.49	-1.19	serine racemase
SKIL	-	-	-	-	-	-	1.9e-03	0.34	-0.91	SKI-like oncogene
DCXR	-	-	-	-	-	-	2.7e-03	0.34	0.75	dicarbonyl/L-xylulose reductase
PCBD2	2.7e-04	0.46	-0.77	-	-	-	8.9e-04	0.40	-0.66	pterin-4 alpha-carbinolamine dehydratase/dimerization cofactor of hepatocyte nuclear factor 1 alpha (TCF1) 2
NLGN1	-	-	-	-	-	-	4.5e-05	0.51	-1.57	neuroligin 1
ANGPTL4	-	-	-	-	-	-	1.2e-03	0.37	0.78	angiopoietin-like 4
LNX1	-	-	-	-	-	-	1.2e-03	0.36	0.96	ligand of numb-protein X 1, E3 ubiquitin protein ligase
STOM	-	-	-	-	-	-	1.8e-03	0.38	0.70	stomatin
PIM1	-	-	-	2.0e-04	0.49	0.87	1.2e-03	0.40	0.90	pim-1 oncogene
CBR4	-	-	-	6.3e-04	0.47	-1.16	8.0e-04	0.46	-1.45	carbonyl reductase 4
SCUBE1	-	-	-	-	-	-	1.6e-03	0.38	-0.90	signal peptide, CUB domain, EGF-like 1
ECT2	-	-	-	-	-	-	1.4e-03	0.48	1.64	epithelial cell transforming sequence 2 oncogene
NPM2	-	-	-	-	-	-	2.0e-04	0.64	0.46	nucleophosmin/nucleoplasmin 2
ALDH1A1	-	-	-	-	-	-	5.4e-04	0.75	0.61	aldehyde dehydrogenase 1 family, member A1

## Sheet: Weaning time
Biological GO functions for genes whose expression variation associates with weaning time
Response to organic substance (GO:0010033). Any process that results in a change in state or activity of a cell or an organism (in terms of movement, secretion, enzyme production, gene expression, etc.) as a result of an organic substance stimulus.
Gene symbol	P-value, F-test (liver)	R-squared (liver)	Slope (liver)	P-value, F-test (kidney)	R-squared (kidney)	Slope (kidney)	P-value, F-test (brain)	R-squared (brain)	Slope (brain)	Product description
EIF2B5	6.1e-04	0.35	2.56	-	-	-	-	-	-	eukaryotic translation initiation factor 2B, subunit 5 epsilon, 82kDa
GPLD1	2.6e-08	0.68	-1.02	-	-	-	4.4e-04	0.37	-0.96	glycosylphosphatidylinositol specific phospholipase D1
GCLM	8.7e-06	0.51	-0.89	3.0e-04	0.39	-0.58	-	-	-	glutamate-cysteine ligase, modifier subunit
EIF2B4	5.2e-04	0.36	2.32	-	-	-	-	-	-	eukaryotic translation initiation factor 2B, subunit 4 delta, 67kDa
CHUK	1.8e-03	0.30	-1.06	1.0e-03	0.33	-1.18	-	-	-	conserved helix-loop-helix ubiquitous kinase
HADH	2.6e-04	0.38	-1.42	-	-	-	-	-	-	hydroxyacyl-CoA dehydrogenase
MAPK9	5.3e-05	0.45	-1.33	1.4e-03	0.32	-1.31	-	-	-	mitogen-activated protein kinase 9
ACO2	3.4e-04	0.37	-1.65	-	-	-	-	-	-	aconitase 2, mitochondrial
NPLOC4	5.3e-03	0.25	-1.75	-	-	-	-	-	-	nuclear protein localization 4 homolog (S. cerevisiae)
IDH1	7.6e-04	0.35	-1.33	-	-	-	-	-	-	isocitrate dehydrogenase 1 (NADP+), soluble
NPC1	7.8e-05	0.43	-1.05	-	-	-	-	-	-	Niemann-Pick disease, type C1
ACO1	1.4e-03	0.32	-1.23	-	-	-	-	-	-	aconitase 1, soluble
DDOST	4.4e-03	0.26	1.53	-	-	-	-	-	-	dolichyl-diphosphooligosaccharide--protein glycosyltransferase
RDX	2.5e-05	0.48	-1.52	-	-	-	-	-	-	radixin
OTC	2.6e-05	0.47	-1.06	-	-	-	2.7e-03	0.29	-1.28	ornithine carbamoyltransferase
BCKDHB	5.1e-07	0.61	-1.63	-	-	-	-	-	-	branched chain keto acid dehydrogenase E1, beta polypeptide
KLHDC3	2.2e-05	0.49	1.64	1.6e-05	0.52	1.57	1.0e-04	0.45	1.24	kelch domain containing 3
PRKAB1	5.1e-06	0.53	-1.25	-	-	-	-	-	-	protein kinase, AMP-activated, beta 1 non-catalytic subunit
MTUS1	2.7e-03	0.29	-1.30	-	-	-	-	-	-	microtubule associated tumor suppressor 1
FGB	1.1e-04	0.43	0.97	-	-	-	-	-	-	fibrinogen beta chain
CTH	5.1e-05	0.46	-0.75	-	-	-	-	-	-	cystathionase (cystathionine gamma-lyase)
PRKAA2	3.4e-08	0.68	-0.86	-	-	-	3.1e-03	0.29	-1.27	protein kinase, AMP-activated, alpha 2 catalytic subunit
CLU	7.2e-04	0.35	1.20	-	-	-	-	-	-	clusterin
DUSP1	1.1e-04	0.43	0.69	-	-	-	3.0e-03	0.29	0.85	dual specificity phosphatase 1
TRIB1	3.6e-03	0.28	1.07	-	-	-	-	-	-	tribbles homolog 1 (Drosophila)
SQLE	2.0e-03	0.30	-0.83	-	-	-	-	-	-	squalene epoxidase
SYBU	3.5e-03	0.27	0.60	-	-	-	-	-	-	syntabulin (syntaxin-interacting)
VPS4B	6.9e-05	0.45	-1.63	1.2e-03	0.34	-1.27	-	-	-	vacuolar protein sorting 4 homolog B (S. cerevisiae)
LIPC	5.8e-03	0.25	-0.59	-	-	-	-	-	-	lipase, hepatic
SERPINF2	1.5e-03	0.33	2.45	-	-	-	-	-	-	serpin peptidase inhibitor, clade F (alpha-2 antiplasmin, pigment epithelium derived factor), member 2
ERCC1	1.0e-05	0.53	1.67	-	-	-	-	-	-	excision repair cross-complementing rodent repair deficiency, complementation group 1 (includes overlapping antisense sequence)
NFKBIA	1.6e-04	0.42	1.43	-	-	-	-	-	-
DNAJC3	4.4e-04	0.38	-1.15	-	-	-	-	-	-	DnaJ (Hsp40) homolog, subfamily C, member 3
ACADM	7.8e-04	0.35	-0.88	-	-	-	-	-	-	acyl-CoA dehydrogenase, C-4 to C-12 straight chain
BMPR1A	1.3e-03	0.32	-1.73	-	-	-	-	-	-	bone morphogenetic protein receptor, type IA
RAB14	1.1e-04	0.43	-2.19	-	-	-	3.4e-03	0.29	-1.83	RAB14, member RAS oncogene family
LIAS	1.8e-05	0.51	-1.65	-	-	-	-	-	-	lipoic acid synthetase
PPM1B	5.8e-04	0.36	-1.61	-	-	-	-	-	-	protein phosphatase, Mg2+/Mn2+ dependent, 1B
RRAGC	3.0e-03	0.28	-1.47	-	-	-	1.6e-04	0.43	-1.94	Ras-related GTP binding C
PSEN2	1.2e-03	0.33	-0.80	-	-	-	-	-	-	presenilin 2 (Alzheimer disease 4)
NUDC	4.7e-03	0.26	1.12	-	-	-	-	-	-	nuclear distribution C homolog (A. nidulans)
FECH	1.5e-03	0.31	-1.10	-	-	-	-	-	-	ferrochelatase
DBT	5.5e-09	0.72	-1.70	-	-	-	-	-	-	dihydrolipoamide branched chain transacylase E2
GHR	5.2e-03	0.25	-0.71	4.7e-04	0.38	-0.68	3.8e-05	0.49	-1.44	growth hormone receptor
EPRS	1.7e-03	0.31	-1.34	-	-	-	-	-	-	glutamyl-prolyl-tRNA synthetase
ATP6V0A2	1.2e-05	0.51	-1.42	1.0e-03	0.34	-0.88	1.3e-03	0.33	-0.90	ATPase, H+ transporting, lysosomal V0 subunit a2
FMO1	6.3e-08	0.67	-0.46	-	-	-	4.4e-04	0.37	-0.82	flavin containing monooxygenase 1
DCPS	7.4e-04	0.35	0.88	-	-	-	-	-	-	decapping enzyme, scavenger
CAT	9.6e-04	0.34	-1.03	1.2e-04	0.44	-1.15	1.8e-04	0.42	-1.26	catalase
DPYD	1.4e-06	0.58	-1.03	1.5e-03	0.33	-0.51	-	-	-	dihydropyrimidine dehydrogenase
ATL2	3.7e-04	0.37	-1.45	-	-	-	-	-	-	atlastin GTPase 2
SEH1L	4.1e-04	0.39	-2.06	2.9e-04	0.42	-1.44	-	-	-	SEH1-like (S. cerevisiae)
HPX	2.2e-03	0.30	1.15	-	-	-	-	-	-	hemopexin
MAT2A	1.9e-03	0.32	0.96	-	-	-	-	-	-	methionine adenosyltransferase II, alpha
CDO1	3.2e-06	0.57	-1.22	-	-	-	-	-	-	cysteine dioxygenase, type I
CAB39L	1.2e-03	0.34	-0.96	9.8e-04	0.34	-0.92	-	-	-	calcium binding protein 39-like
CD74	9.6e-07	0.61	1.20	1.3e-05	0.54	0.75	1.6e-04	0.44	0.66	CD74 molecule, major histocompatibility complex, class II invariant chain
ATP2B1	1.9e-03	0.31	-1.94	9.7e-05	0.45	-2.18	-	-	-	ATPase, Ca++ transporting, plasma membrane 1
VTN	2.4e-03	0.30	2.02	-	-	-	-	-	-
ATP6V0B	9.1e-05	0.45	2.00	-	-	-	-	-	-	ATPase, H+ transporting, lysosomal 21kDa, V0 subunit b
ACSL5	2.0e-03	0.31	-1.04	-	-	-	-	-	-	acyl-CoA synthetase long-chain family member 5
ELF3	3.3e-03	0.29	0.68	-	-	-	-	-	-	E74-like factor 3 (ets domain transcription factor, epithelial-specific )
EMD	6.1e-05	0.47	1.42	-	-	-	-	-	-	emerin
CYBA	1.8e-04	0.44	1.01	-	-	-	-	-	-
PDK2	7.3e-04	0.35	-0.93	-	-	-	-	-	-	pyruvate dehydrogenase kinase, isozyme 2
NUP85	5.8e-04	0.37	2.53	-	-	-	-	-	-	nucleoporin 85kDa
CTNNB1	1.2e-04	0.41	-2.39	7.8e-04	0.37	-2.59	9.0e-04	0.36	-3.20	catenin (cadherin-associated protein), beta 1, 88kDa
APC	1.7e-04	0.42	-1.28	1.3e-03	0.32	-1.11	2.9e-03	0.28	-1.39
HMGCR	1.1e-04	0.44	-1.23	-	-	-	-	-	-	3-hydroxy-3-methylglutaryl-CoA reductase
ALPL	1.5e-05	0.53	0.62	-	-	-	-	-	-	alkaline phosphatase, liver/bone/kidney
LDLR	2.3e-03	0.31	-1.09	-	-	-	-	-	-
AHR	2.0e-05	0.51	-1.15	-	-	-	-	-	-	aryl hydrocarbon receptor
CROT	2.9e-03	0.29	-0.69	-	-	-	2.8e-03	0.30	-0.87	carnitine O-octanoyltransferase
UBR2	2.0e-04	0.42	-1.76	2.1e-03	0.31	-1.79	-	-	-	ubiquitin protein ligase E3 component n-recognin 2
TJP2	4.2e-03	0.27	1.45	-	-	-	-	-	-	tight junction protein 2 (zona occludens 2)
DDIT3	2.1e-06	0.60	1.47	3.3e-03	0.31	1.05	-	-	-	DNA-damage-inducible transcript 3
ITGAV	2.1e-03	0.31	-0.98	-	-	-	3.4e-03	0.29	-0.95	integrin, alpha V (vitronectin receptor, alpha polypeptide, antigen CD51)
ATE1	4.9e-03	0.27	-1.41	-	-	-	-	-	-	arginyltransferase 1
ID1	2.4e-03	0.30	0.71	-	-	-	1.4e-03	0.34	1.29	inhibitor of DNA binding 1, dominant negative helix-loop-helix protein
GCLC	7.1e-05	0.46	-1.28	2.9e-03	0.30	-0.52	-	-	-	glutamate-cysteine ligase, catalytic subunit
PPARA	2.6e-04	0.41	-0.99	-	-	-	-	-	-	peroxisome proliferator-activated receptor alpha
KAT2B	2.7e-03	0.30	-0.96	-	-	-	-	-	-	K(lysine) acetyltransferase 2B
RPS6KB2	7.1e-04	0.36	1.26	-	-	-	-	-	-	ribosomal protein S6 kinase, 70kDa, polypeptide 2
RPS6KB1	5.6e-04	0.37	-2.19	-	-	-	-	-	-	ribosomal protein S6 kinase, 70kDa, polypeptide 1
RAB10	8.4e-05	0.47	-1.66	-	-	-	4.3e-04	0.41	-1.53	RAB10, member RAS oncogene family
ABCB11	2.1e-05	0.52	-1.04	-	-	-	-	-	-
ENG	4.1e-03	0.29	1.35	-	-	-	-	-	-	endoglin
ABCC2	3.1e-04	0.41	-1.13	-	-	-	-	-	-	ATP-binding cassette, sub-family C (CFTR/MRP), member 2
RAE1	8.7e-04	0.36	-3.17	-	-	-	-	-	-	RAE1 RNA export 1 homolog (S. pombe)
ADSS	2.0e-03	0.31	-1.22	7.1e-06	0.56	-1.95	-	-	-	adenylosuccinate synthase
SOS1	6.8e-04	0.36	-1.51	-	-	-	-	-	-	son of sevenless homolog 1 (Drosophila)
PIN1	2.9e-03	0.30	1.20	-	-	-	1.1e-04	0.47	1.24	peptidylprolyl cis/trans isomerase, NIMA-interacting 1
HIPK2	2.7e-03	0.31	-1.47	-	-	-	-	-	-	homeodomain interacting protein kinase 2
C1S	3.6e-05	0.50	1.50	-	-	-	-	-	-
CPS1	3.5e-04	0.41	-0.97	-	-	-	-	-	-	carbamoyl-phosphate synthase 1, mitochondrial
DDIT4	3.8e-05	0.50	0.87	-	-	-	-	-	-	DNA-damage-inducible transcript 4
ERBB2	1.4e-03	0.34	0.54	2.5e-06	0.57	1.74	-	-	-	v-erb-b2 erythroblastic leukemia viral oncogene homolog 2, neuro/glioblastoma derived oncogene homolog (avian)
HNF4A	7.7e-04	0.36	-1.39	-	-	-	-	-	-	hepatocyte nuclear factor 4, alpha
HOMER1	2.8e-03	0.31	-0.77	-	-	-	9.7e-04	0.35	-1.12	homer homolog 1 (Drosophila)
PRKAR2A	3.0e-07	0.66	-1.21	8.8e-04	0.38	-1.14	3.3e-04	0.42	-1.26	protein kinase, cAMP-dependent, regulatory, type II, alpha
FADD	5.1e-03	0.27	0.99	-	-	-	2.0e-03	0.32	0.91
PDGFC	1.9e-04	0.45	1.18	-	-	-	-	-	-	platelet derived growth factor C
DGKD	5.5e-04	0.39	-1.11	-	-	-	-	-	-	diacylglycerol kinase, delta 130kDa
LCAT	3.7e-03	0.30	-1.03	-	-	-	-	-	-	lecithin-cholesterol acyltransferase
GSR	8.0e-04	0.37	-1.44	-	-	-	-	-	-	glutathione reductase
FYN	2.3e-03	0.32	1.31	1.4e-03	0.32	1.43	-	-	-	FYN oncogene related to SRC, FGR, YES
SHPK	8.6e-04	0.36	-1.31	-	-	-	-	-	-	sedoheptulokinase
GSTM3	1.2e-03	0.34	-0.44	-	-	-	-	-	-	glutathione S-transferase mu 3 (brain)
IRF9	8.9e-04	0.36	1.63	2.1e-05	0.54	1.44	3.0e-03	0.31	1.43	interferon regulatory factor 9
PDK1	1.9e-04	0.43	-0.99	-	-	-	1.3e-05	0.56	-1.41	pyruvate dehydrogenase kinase, isozyme 1
IFNGR1	5.5e-03	0.27	1.07	-	-	-	-	-	-
PRKAB2	3.0e-03	0.30	0.90	-	-	-	-	-	-	protein kinase, AMP-activated, beta 2 non-catalytic subunit
HSF1	8.9e-06	0.57	1.87	8.2e-04	0.39	1.56	-	-	-
SORD	2.8e-03	0.32	-1.13	-	-	-	-	-	-	sorbitol dehydrogenase
LRP1	1.3e-03	0.36	-1.34	-	-	-	-	-	-	low density lipoprotein receptor-related protein 1
TGFB1	1.0e-03	0.37	1.72	-	-	-	-	-	-	transforming growth factor, beta 1
PDE3B	1.1e-04	0.46	-1.33	-	-	-	-	-	-
LONP2	4.1e-05	0.51	-1.44	-	-	-	-	-	-	lon peptidase 2, peroxisomal
BCL10	6.6e-04	0.39	-1.33	9.0e-05	0.46	-1.33	5.3e-05	0.49	-1.43	B-cell CLL/lymphoma 10
DDX41	2.1e-04	0.44	1.89	1.3e-04	0.48	2.02	1.0e-04	0.49	1.63	DEAD (Asp-Glu-Ala-Asp) box polypeptide 41
MCM7	1.4e-03	0.35	1.55	-	-	-	-	-	-	minichromosome maintenance complex component 7
CORO1A	6.7e-04	0.40	1.23	-	-	-	-	-	-
DHODH	3.2e-06	0.60	1.00	-	-	-	-	-	-	dihydroorotate dehydrogenase (quinone)
GAB1	4.3e-03	0.29	-1.55	-	-	-	-	-	-	GRB2-associated binding protein 1
TYK2	1.9e-03	0.32	0.84	2.1e-05	0.51	1.07	-	-	-	tyrosine kinase 2
FOS	3.9e-04	0.40	0.56	5.5e-04	0.37	0.64	3.8e-03	0.28	0.86	FBJ murine osteosarcoma viral oncogene homolog
NFIA	3.6e-03	0.31	-1.30	1.3e-03	0.37	-1.46	-	-	-	nuclear factor I/A
PFKFB2	4.6e-03	0.29	-0.93	-	-	-	-	-	-	6-phosphofructo-2-kinase/fructose-2,6-biphosphatase 2
COL6A2	2.3e-05	0.55	1.10	3.0e-03	0.31	1.06	-	-	-	collagen, type VI, alpha 2
HSPA4L	3.4e-03	0.30	-0.69	-	-	-	4.6e-06	0.58	-1.19	heat shock 70kDa protein 4-like
ACACA	5.7e-04	0.40	-0.94	-	-	-	-	-	-	acetyl-CoA carboxylase alpha
GATM	1.0e-03	0.37	0.31	-	-	-	-	-	-	glycine amidinotransferase (L-arginine:glycine amidinotransferase)
LATS1	8.8e-06	0.57	-1.89	1.7e-04	0.44	-1.72	5.4e-04	0.39	-1.36	LATS, large tumor suppressor, homolog 1 (Drosophila)
GDAP2	5.4e-03	0.27	-1.20	-	-	-	3.9e-05	0.50	-1.57	ganglioside induced differentiation associated protein 2
NPY1R	5.4e-05	0.50	0.81	-	-	-	-	-	-	neuropeptide Y receptor Y1
XRCC5	8.0e-06	0.57	1.05	1.5e-04	0.44	1.07	3.3e-08	0.71	1.34	X-ray repair complementing defective repair in Chinese hamster cells 5 (double-strand-break rejoining)
DPYSL2	2.3e-03	0.34	1.19	4.9e-04	0.39	1.38	-	-	-	dihydropyrimidinase-like 2
BCL9L	3.1e-03	0.31	-1.52	-	-	-	-	-	-	B-cell CLL/lymphoma 9-like
DSG2	4.4e-04	0.40	-1.06	-	-	-	-	-	-	desmoglein 2
ADM	1.5e-05	0.55	1.06	3.8e-07	0.64	1.18	-	-	-	adrenomedullin
SHARPIN	1.1e-03	0.36	1.44	-	-	-	-	-	-	SHANK-associated RH domain interactor
ADRBK1	3.5e-03	0.29	1.64	-	-	-	-	-	-	adrenergic, beta, receptor kinase 1
RALGDS	4.1e-03	0.30	1.30	-	-	-	-	-	-	ral guanine nucleotide dissociation stimulator
DICER1	1.7e-03	0.34	-1.93	-	-	-	-	-	-	dicer 1, ribonuclease type III
IFI30	3.5e-03	0.30	0.65	-	-	-	-	-	-	interferon, gamma-inducible protein 30
CPN1	2.1e-03	0.34	-1.58	-	-	-	-	-	-	carboxypeptidase N, polypeptide 1
THBS1	1.7e-04	0.47	0.74	-	-	-	-	-	-	thrombospondin 1
PRKCI	4.5e-03	0.30	-1.28	-	-	-	3.2e-03	0.31	-1.34	protein kinase C, iota
PIK3CA	3.2e-03	0.32	-1.79	1.6e-03	0.36	-1.66	2.5e-03	0.33	-1.59	phosphoinositide-3-kinase, catalytic, alpha polypeptide
AK1	1.1e-05	0.57	0.86	-	-	-	-	-	-	adenylate kinase 1
IRAK2	1.2e-03	0.37	-1.38	2.6e-04	0.45	-1.01	-	-	-	interleukin-1 receptor-associated kinase 2
KPNA4	3.1e-03	0.32	-1.42	-	-	-	-	-	-	karyopherin alpha 4 (importin alpha 3)
SMURF1	4.4e-03	0.30	-1.66	-	-	-	-	-	-	SMAD specific E3 ubiquitin protein ligase 1
ATP2A2	7.5e-04	0.37	-1.65	4.4e-05	0.54	-2.08	-	-	-	ATPase, Ca++ transporting, cardiac muscle, slow twitch 2
SRR	3.2e-04	0.44	-0.77	3.2e-03	0.31	-0.63	1.4e-04	0.46	-1.35	serine racemase
PPM1A	7.5e-04	0.40	-1.31	-	-	-	4.1e-03	0.32	-1.32	protein phosphatase, Mg2+/Mn2+ dependent, 1A
CDK4	2.9e-03	0.34	2.69	-	-	-	-	-	-	cyclin-dependent kinase 4
CAMK4	1.8e-03	0.36	1.72	-	-	-	1.0e-06	0.64	-1.93	calcium/calmodulin-dependent protein kinase IV
TGFBRAP1	2.4e-05	0.55	-2.01	-	-	-	-	-	-	transforming growth factor, beta receptor associated protein 1
PRLR	2.6e-04	0.43	-0.71	-	-	-	-	-	-	prolactin receptor
ONECUT2	4.4e-05	0.52	-1.03	-	-	-	-	-	-	one cut homeobox 2
IGF1	2.6e-03	0.33	-0.66	-	-	-	-	-	-	insulin-like growth factor 1 (somatomedin C)
GNAI1	4.5e-03	0.29	0.76	1.7e-03	0.33	-1.19	-	-	-	guanine nucleotide binding protein (G protein), alpha inhibiting activity polypeptide 1
ALDOC	7.1e-04	0.39	0.52	-	-	-	-	-	-	aldolase C, fructose-bisphosphate
TESC	1.9e-03	0.34	0.91	-	-	-	-	-	-	tescalcin
GDAP1	2.7e-07	0.69	2.66	2.2e-05	0.52	1.36	-	-	-	ganglioside induced differentiation associated protein 1
UBR1	1.6e-05	0.56	-2.16	-	-	-	1.3e-04	0.46	-2.03	ubiquitin protein ligase E3 component n-recognin 1
ZC3HAV1	4.9e-05	0.50	-2.02	-	-	-	-	-	-	zinc finger CCCH-type, antiviral 1
NR4A1	1.4e-03	0.38	0.86	1.6e-03	0.34	0.65	-	-	-	nuclear receptor subfamily 4, group A, member 1
FKBP11	4.9e-04	0.42	0.82	-	-	-	-	-	-	FK506 binding protein 11, 19 kDa
HDAC5	2.4e-03	0.33	-1.94	-	-	-	-	-	-	histone deacetylase 5
RAMP2	5.8e-03	0.28	1.08	-	-	-	-	-	-	receptor (G protein-coupled) activity modifying protein 2
ZFP106	3.5e-05	0.53	-1.37	-	-	-	-	-	-	zinc finger protein 106 homolog (mouse)
ISG15	1.5e-03	0.39	0.68	-	-	-	-	-	-	ISG15 ubiquitin-like modifier
E2F5	3.7e-04	0.45	-1.28	3.4e-06	0.60	-1.16	1.3e-03	0.36	-1.01	E2F transcription factor 5, p130-binding
HK1	1.6e-03	0.37	1.37	-	-	-	-	-	-	hexokinase 1
RBBP5	5.3e-03	0.30	-1.80	-	-	-	3.8e-03	0.31	-1.65	retinoblastoma binding protein 5
SPRED1	3.7e-04	0.45	-1.67	-	-	-	4.7e-04	0.42	-1.53	sprouty-related, EVH1 domain containing 1
DDX58	5.1e-03	0.29	-1.28	-	-	-	-	-	-	DEAD (Asp-Glu-Ala-Asp) box polypeptide 58
BHMT	9.6e-04	0.40	-0.93	-	-	-	-	-	-	betaine--homocysteine S-methyltransferase
PNPT1	1.0e-04	0.49	-2.41	2.1e-03	0.34	-1.63	-	-	-	polyribonucleotide nucleotidyltransferase 1
EPS8	4.2e-04	0.44	1.09	-	-	-	-	-	-	epidermal growth factor receptor pathway substrate 8
FOSL2	3.0e-03	0.34	0.84	9.3e-06	0.57	1.21	-	-	-	FOS-like antigen 2
DRD1	5.0e-03	0.31	1.64	-	-	-	3.4e-03	0.31	-1.15	dopamine receptor D1
PLCG2	4.8e-03	0.29	1.09	3.9e-04	0.40	0.86	-	-	-	phospholipase C, gamma 2 (phosphatidylinositol-specific)
AXIN2	7.5e-06	0.57	-1.99	-	-	-	-	-	-	axin 2
SLC30A4	1.1e-03	0.39	-1.02	-	-	-	4.4e-03	0.30	-0.90	solute carrier family 30 (zinc transporter), member 4
NUP155	3.2e-03	0.32	-1.90	-	-	-	-	-	-	nucleoporin 155kDa
S100A9	4.1e-04	0.44	0.45	1.2e-03	0.36	0.51	-	-	-	S100 calcium binding protein A9
CHST11	1.4e-03	0.38	1.47	-	-	-	-	-	-	carbohydrate (chondroitin 4) sulfotransferase 11
JAK2	7.8e-04	0.39	-1.44	1.9e-03	0.35	-1.64	-	-	-	Janus kinase 2
BRAF	5.8e-03	0.30	-1.62	-	-	-	7.0e-04	0.39	-1.42	v-raf murine sarcoma viral oncogene homolog B1
PPP1R1B	3.4e-03	0.32	-1.74	-	-	-	-	-	-	protein phosphatase 1, regulatory (inhibitor) subunit 1B
CX3CL1	2.0e-04	0.47	0.84	-	-	-	8.6e-05	0.48	-1.63	chemokine (C-X3-C motif) ligand 1
BAD	1.9e-04	0.48	1.22	-	-	-	-	-	-	BCL2-associated agonist of cell death
IL4R	2.4e-03	0.34	0.98	-	-	-	2.3e-03	0.34	0.98	interleukin 4 receptor
PRKACB	2.0e-03	0.34	-1.36	-	-	-	-	-	-	protein kinase, cAMP-dependent, catalytic, beta
PPP1R15A	5.1e-04	0.41	1.26	2.7e-03	0.34	1.39	-	-	-	protein phosphatase 1, regulatory subunit 15A
CRHBP	4.6e-06	0.62	0.58	2.1e-06	0.62	0.57	-	-	-	corticotropin releasing hormone binding protein
PLCD1	2.0e-03	0.36	1.07	2.2e-03	0.33	0.87	-	-	-	phospholipase C, delta 1
PHPT1	3.5e-04	0.45	0.97	-	-	-	-	-	-	phosphohistidine phosphatase 1
COL6A1	4.9e-04	0.43	0.92	-	-	-	-	-	-	collagen, type VI, alpha 1
LGALS1	4.8e-06	0.59	0.86	2.5e-03	0.35	0.85	2.9e-07	0.71	1.00	lectin, galactoside-binding, soluble, 1
MAPK1	2.2e-03	0.33	-1.40	3.2e-03	0.35	-1.63	-	-	-	mitogen-activated protein kinase 1
TIMP1	2.7e-06	0.66	0.61	-	-	-	-	-	-	TIMP metallopeptidase inhibitor 1
ABI1	2.8e-03	0.35	-2.24	-	-	-	-	-	-	abl-interactor 1
MEST	6.5e-04	0.42	0.65	-	-	-	-	-	-	mesoderm specific transcript homolog (mouse)
PPP3CA	3.6e-03	0.34	-1.46	3.2e-03	0.36	-1.29	2.0e-03	0.39	-1.23	protein phosphatase 3, catalytic subunit, alpha isozyme
ALDOA	1.2e-03	0.40	1.74	-	-	-	-	-	-	aldolase A, fructose-bisphosphate
MYOF	4.8e-03	0.31	1.54	-	-	-	-	-	-	myoferlin
MGST1	1.9e-03	0.34	-0.88	-	-	-	-	-	-	microsomal glutathione S-transferase 1
ABCA3	4.7e-05	0.55	-0.85	2.7e-05	0.54	-0.95	-	-	-	ATP-binding cassette, sub-family A (ABC1), member 3
PIAS2	3.1e-05	0.57	-2.19	1.5e-03	0.40	-1.86	-	-	-	protein inhibitor of activated STAT, 2
SOCS7	1.3e-03	0.37	-1.73	-	-	-	-	-	-
MGMT	6.0e-04	0.44	0.97	-	-	-	1.3e-04	0.53	0.93	O-6-methylguanine-DNA methyltransferase
BMP7	3.1e-03	0.32	-0.77	2.3e-03	0.34	-0.63	-	-	-	bone morphogenetic protein 7
CLOCK	2.8e-05	0.56	-1.77	2.7e-03	0.34	-1.49	-	-	-	clock homolog (mouse)
CHI3L1	1.2e-05	0.57	0.46	1.5e-05	0.57	0.60	-	-	-	chitinase 3-like 1 (cartilage glycoprotein-39)
KCNJ8	6.9e-04	0.43	0.82	-	-	-	-	-	-	potassium inwardly-rectifying channel, subfamily J, member 8
SMURF2	4.3e-04	0.44	-1.61	-	-	-	3.5e-03	0.32	-1.78
RAMP3	4.6e-05	0.54	0.68	-	-	-	-	-	-	receptor (G protein-coupled) activity modifying protein 3
CPT1A	3.1e-03	0.35	-0.78	-	-	-	-	-	-	carnitine palmitoyltransferase 1A (liver)
GGT5	2.1e-03	0.36	0.61	-	-	-	-	-	-	gamma-glutamyltransferase 5
ATF4	2.4e-03	0.35	1.58	-	-	-	-	-	-	activating transcription factor 4 (tax-responsive enhancer element B67)
MMP19	2.0e-05	0.55	-0.64	-	-	-	-	-	-	matrix metallopeptidase 19
TGFB1I1	5.0e-03	0.31	1.74	9.5e-04	0.38	2.03	-	-	-	transforming growth factor beta 1 induced transcript 1
TMEM173	4.0e-05	0.53	1.13	3.8e-05	0.53	0.94	-	-	-	transmembrane protein 173
ATF3	9.4e-05	0.52	0.80	-	-	-	-	-	-	activating transcription factor 3
CXCR4	4.2e-04	0.42	0.88	1.3e-03	0.38	1.05	-	-	-
DUSP10	3.8e-03	0.32	0.89	-	-	-	-	-	-	dual specificity phosphatase 10
KLB	2.7e-04	0.49	-1.30	-	-	-	-	-	-	klotho beta
CYP1A2	2.6e-03	0.36	-0.55	-	-	-	-	-	-	cytochrome P450, family 1, subfamily A, polypeptide 2
LCN2	3.9e-04	0.47	0.53	-	-	-	-	-	-	lipocalin 2
CLEC3B	2.4e-04	0.50	0.50	3.1e-05	0.55	0.66	4.3e-04	0.44	0.73	C-type lectin domain family 3, member B
AMN	3.1e-03	0.36	0.48	-	-	-	-	-	-	amnionless homolog (mouse)
SPRY2	1.0e-03	0.41	1.05	-	-	-	-	-	-	sprouty homolog 2 (Drosophila)
ADCY1	3.7e-03	0.34	0.63	-	-	-	-	-	-	adenylate cyclase 1 (brain)
JUNB	1.2e-03	0.40	0.83	-	-	-	-	-	-	jun B proto-oncogene
TIAM1	4.3e-03	0.36	1.33	-	-	-	-	-	-	T-cell lymphoma invasion and metastasis 1
ATP5G3	1.3e-03	0.41	-1.22	1.2e-04	0.55	-1.66	-	-	-	ATP synthase, H+ transporting, mitochondrial Fo complex, subunit C3 (subunit 9)
FGD3	3.7e-03	0.35	1.52	-	-	-	-	-	-	FYVE, RhoGEF and PH domain containing 3
ATP7B	4.2e-03	0.33	-1.51	-	-	-	-	-	-	ATPase, Cu++ transporting, beta polypeptide
JUN	1.3e-04	0.51	1.03	1.1e-03	0.39	1.27	3.7e-04	0.45	1.76	jun proto-oncogene
SHC2	1.4e-03	0.41	0.49	-	-	-	-	-	-	SHC (Src homology 2 domain containing) transforming protein 2
TOX2	1.6e-03	0.38	1.14	2.0e-03	0.36	1.36	-	-	-	TOX high mobility group box family member 2
MAPT	2.3e-03	0.36	-1.75	-	-	-	-	-	-	microtubule-associated protein tau
SERPINE1	1.7e-04	0.52	0.77	-	-	-	-	-	-	serpin peptidase inhibitor, clade E (nexin, plasminogen activator inhibitor type 1), member 1
S100A8	9.6e-05	0.52	0.53	3.8e-05	0.58	0.70	-	-	-	S100 calcium binding protein A8
PTGS1	5.1e-04	0.44	-1.43	-	-	-	-	-	-	prostaglandin-endoperoxide synthase 1 (prostaglandin G/H synthase and cyclooxygenase)
EGR2	2.5e-03	0.36	1.66	-	-	-	-	-	-	early growth response 2
DENND4C	1.8e-04	0.49	-2.25	3.2e-04	0.45	-2.27	-	-	-	DENN/MADD domain containing 4C
ADORA2A	1.6e-03	0.40	1.43	2.7e-04	0.48	1.71	-	-	-	adenosine A2a receptor
CITED2	2.2e-03	0.38	1.47	-	-	-	-	-	-	Cbp/p300-interacting transactivator, with Glu/Asp-rich carboxy-terminal domain, 2
TNIP2	3.9e-04	0.49	1.21	2.5e-03	0.37	0.89	-	-	-	TNFAIP3 interacting protein 2
RARB	1.5e-04	0.52	-1.37	-	-	-	-	-	-	retinoic acid receptor, beta
SOX6	3.0e-03	0.36	-1.86	-	-	-	-	-	-	SRY (sex determining region Y)-box 6
NCF2	8.4e-04	0.42	1.48	-	-	-	-	-	-
ATP6V0E2	5.3e-03	0.36	0.56	-	-	-	-	-	-	ATPase, H+ transporting V0 subunit e2
PIK3C2A	3.3e-03	0.36	-1.96	-	-	-	-	-	-	phosphoinositide-3-kinase, class 2, alpha polypeptide
NCOA6	1.1e-03	0.42	-2.65	-	-	-	-	-	-	nuclear receptor coactivator 6
FAM89B	4.4e-03	0.37	2.29	-	-	-	2.1e-03	0.42	1.56	family with sequence similarity 89, member B
ACSL6	3.8e-05	0.58	1.31	-	-	-	-	-	-	acyl-CoA synthetase long-chain family member 6
KLF4	1.7e-04	0.51	2.26	-	-	-	-	-	-	Kruppel-like factor 4 (gut)
MMP9	5.5e-04	0.46	0.96	-	-	-	-	-	-	matrix metallopeptidase 9 (gelatinase B, 92kDa gelatinase, 92kDa type IV collagenase)
ARHGAP4	5.3e-05	0.59	1.75	2.8e-03	0.37	0.76	8.2e-04	0.44	1.30	Rho GTPase activating protein 4
CCL5	1.9e-03	0.39	0.79	-	-	-	-	-	-	chemokine (C-C motif) ligand 5
RAB13	2.3e-05	0.62	1.26	6.0e-05	0.62	1.04	-	-	-	RAB13, member RAS oncogene family
GPR39	5.0e-04	0.52	-1.63	-	-	-	-	-	-	G protein-coupled receptor 39
TWF2	2.6e-03	0.44	1.04	-	-	-	-	-	-	twinfilin, actin-binding protein, homolog 2 (Drosophila)
DBH	7.0e-05	0.59	0.83	2.2e-04	0.54	1.14	8.5e-04	0.47	2.08	dopamine beta-hydroxylase (dopamine beta-monooxygenase)
HK3	2.2e-03	0.41	1.05	-	-	-	-	-	-	hexokinase 3 (white cell)
IL7R	1.4e-03	0.42	1.68	-	-	-	-	-	-
ADCY7	3.3e-03	0.37	1.56	-	-	-	-	-	-	adenylate cyclase 7
IL2RG	2.1e-05	0.64	1.50	-	-	-	-	-	-
GPX2	1.4e-04	0.54	0.49	-	-	-	-	-	-	glutathione peroxidase 2 (gastrointestinal)
CD40	9.8e-04	0.46	0.98	-	-	-	-	-	-
GPER	2.0e-03	0.44	0.88	1.9e-03	0.44	1.25	-	-	-	G protein-coupled estrogen receptor 1
PLP2	3.9e-04	0.56	1.25	-	-	-	-	-	-	proteolipid protein 2 (colonic epithelium-enriched)
IL2RB	1.1e-04	0.57	1.93	-	-	-	-	-	-	interleukin 2 receptor, beta
CNR2	1.2e-03	0.47	-1.89	-	-	-	-	-	-	cannabinoid receptor 2 (macrophage)
RGS1	3.3e-04	0.54	1.23	-	-	-	-	-	-	regulator of G-protein signaling 1
PRKDC	1.8e-03	0.43	2.04	8.1e-05	0.59	1.77	5.8e-05	0.60	1.40
CARD14	2.1e-03	0.44	0.87	-	-	-	-	-	-	caspase recruitment domain family, member 14
CACNA1H	1.4e-03	0.46	1.13	-	-	-	-	-	-	calcium channel, voltage-dependent, T type, alpha 1H subunit
NNMT	6.7e-04	0.52	0.54	-	-	-	5.6e-06	0.73	1.29	nicotinamide N-methyltransferase
FOSL1	5.5e-03	0.37	1.98	-	-	-	-	-	-	FOS-like antigen 1
TLR2	1.7e-03	0.47	1.85	-	-	-	-	-	-	toll-like receptor 2
PLN	1.6e-03	0.47	0.76	-	-	-	-	-	-	phospholamban
EPO	2.8e-03	0.44	0.83	-	-	-	-	-	-	erythropoietin
PRF1	3.1e-04	0.57	1.44	-	-	-	-	-	-
ALDH3A1	8.6e-04	0.53	1.32	-	-	-	1.5e-04	0.63	1.37	aldehyde dehydrogenase 3 family, member A1
CITED4	2.4e-03	0.47	0.75	-	-	-	-	-	-	Cbp/p300-interacting transactivator, with Glu/Asp-rich carboxy-terminal domain, 4
IL18RAP	8.0e-05	0.66	2.47	-	-	-	-	-	-	interleukin 18 receptor accessory protein
NGFRAP1	1.2e-04	0.64	0.72	1.1e-03	0.52	0.87	1.3e-03	0.51	1.30	nerve growth factor receptor (TNFRSF16) associated protein 1
CD27	2.5e-03	0.47	1.82	-	-	-	4.2e-03	0.43	1.53	CD27 molecule
LTK	1.5e-03	0.53	1.56	-	-	-	2.8e-04	0.62	-1.15	leukocyte receptor tyrosine kinase
NPFF	3.4e-03	0.50	1.53	-	-	-	-	-	-	neuropeptide FF-amide peptide precursor
TDGF1	7.6e-04	0.63	1.60	-	-	-	-	-	-	teratocarcinoma-derived growth factor 1
DEFB1	3.9e-03	0.55	0.59	-	-	-	-	-	-	defensin, beta 1
GJD3	4.6e-04	0.65	1.33	1.9e-04	0.70	1.52	-	-	-	gap junction protein, delta 3, 31.9kDa
UCN	5.6e-04	0.68	1.32	-	-	-	1.3e-04	0.75	1.10	urocortin
DMBT1	3.4e-03	0.59	-0.61	-	-	-	-	-	-	deleted in malignant brain tumors 1
TNFRSF14	2.1e-03	0.63	1.42	-	-	-	5.3e-04	0.72	1.32	tumor necrosis factor receptor superfamily, member 14
SP100	2.1e-03	0.72	1.66	2.4e-03	0.70	1.48	-	-	-	SP100 nuclear antigen
CXCR2	1.9e-03	0.77	1.82	-	-	-	-	-	-	chemokine (C-X-C motif) receptor 2
PDXP	9.9e-05	0.93	1.10	-	-	-	-	-	-	pyridoxal (pyridoxine, vitamin B6) phosphatase
Response to drug (GO:0042493). Any process that results in a change in state or activity of a cell or an organism (in terms of movement, secretion, enzyme production, gene expression, etc.) as a result of a drug stimulus. A drug is a substance used in the diagnosis, treatment or prevention of a disease.
Gene symbol	P-value, F-test (liver)	R-squared (liver)	Slope (liver)	P-value, F-test (kidney)	R-squared (kidney)	Slope (kidney)	P-value, F-test (brain)	R-squared (brain)	Slope (brain)	Product description
EIF2B5	6.1e-04	0.35	2.56	-	-	-	-	-	-	eukaryotic translation initiation factor 2B, subunit 5 epsilon, 82kDa
GPLD1	2.6e-08	0.68	-1.02	-	-	-	4.4e-04	0.37	-0.96	glycosylphosphatidylinositol specific phospholipase D1
GCLM	8.7e-06	0.51	-0.89	3.0e-04	0.39	-0.58	-	-	-	glutamate-cysteine ligase, modifier subunit
CHUK	1.8e-03	0.30	-1.06	1.0e-03	0.33	-1.18	-	-	-	conserved helix-loop-helix ubiquitous kinase
HADH	2.6e-04	0.38	-1.42	-	-	-	-	-	-	hydroxyacyl-CoA dehydrogenase
MAPK9	5.3e-05	0.45	-1.33	1.4e-03	0.32	-1.31	-	-	-	mitogen-activated protein kinase 9
NPC1	7.8e-05	0.43	-1.05	-	-	-	-	-	-	Niemann-Pick disease, type C1
OTC	2.6e-05	0.47	-1.06	-	-	-	2.7e-03	0.29	-1.28	ornithine carbamoyltransferase
ATG5	5.7e-03	0.24	-1.34	-	-	-	-	-	-	ATG5 autophagy related 5 homolog (S. cerevisiae)
USP47	3.0e-03	0.28	-1.82	2.6e-03	0.30	-1.85	-	-	-	ubiquitin specific peptidase 47
LIPC	5.8e-03	0.25	-0.59	-	-	-	-	-	-	lipase, hepatic
ACADM	7.8e-04	0.35	-0.88	-	-	-	-	-	-	acyl-CoA dehydrogenase, C-4 to C-12 straight chain
FECH	1.5e-03	0.31	-1.10	-	-	-	-	-	-	ferrochelatase
POLR2C	5.3e-04	0.38	1.59	-	-	-	-	-	-	polymerase (RNA) II (DNA directed) polypeptide C, 33kDa
FMO1	6.3e-08	0.67	-0.46	-	-	-	4.4e-04	0.37	-0.82	flavin containing monooxygenase 1
DPYD	1.4e-06	0.58	-1.03	1.5e-03	0.33	-0.51	-	-	-	dihydropyrimidine dehydrogenase
MAT2A	1.9e-03	0.32	0.96	-	-	-	-	-	-	methionine adenosyltransferase II, alpha
COQ7	4.1e-03	0.28	-1.26	1.2e-05	0.54	-1.53	1.5e-03	0.34	-1.15	coenzyme Q7 homolog, ubiquinone (yeast)
CYBA	1.8e-04	0.44	1.01	-	-	-	-	-	-
PDK2	7.3e-04	0.35	-0.93	-	-	-	-	-	-	pyruvate dehydrogenase kinase, isozyme 2
CTNNB1	1.2e-04	0.41	-2.39	7.8e-04	0.37	-2.59	9.0e-04	0.36	-3.20	catenin (cadherin-associated protein), beta 1, 88kDa
APC	1.7e-04	0.42	-1.28	1.3e-03	0.32	-1.11	2.9e-03	0.28	-1.39
CROT	2.9e-03	0.29	-0.69	-	-	-	2.8e-03	0.30	-0.87	carnitine O-octanoyltransferase
DDIT3	2.1e-06	0.60	1.47	3.3e-03	0.31	1.05	-	-	-	DNA-damage-inducible transcript 3
RPS6KB1	5.6e-04	0.37	-2.19	-	-	-	-	-	-	ribosomal protein S6 kinase, 70kDa, polypeptide 1
ABCB11	2.1e-05	0.52	-1.04	-	-	-	-	-	-
ENG	4.1e-03	0.29	1.35	-	-	-	-	-	-	endoglin
ABCC2	3.1e-04	0.41	-1.13	-	-	-	-	-	-	ATP-binding cassette, sub-family C (CFTR/MRP), member 2
ABCD3	1.7e-06	0.58	-1.28	3.9e-06	0.60	-1.51	5.8e-05	0.50	-2.17	ATP-binding cassette, sub-family D (ALD), member 3
CPS1	3.5e-04	0.41	-0.97	-	-	-	-	-	-	carbamoyl-phosphate synthase 1, mitochondrial
ERBB2	1.4e-03	0.34	0.54	2.5e-06	0.57	1.74	-	-	-	v-erb-b2 erythroblastic leukemia viral oncogene homolog 2, neuro/glioblastoma derived oncogene homolog (avian)
HNF4A	7.7e-04	0.36	-1.39	-	-	-	-	-	-	hepatocyte nuclear factor 4, alpha
FYN	2.3e-03	0.32	1.31	1.4e-03	0.32	1.43	-	-	-	FYN oncogene related to SRC, FGR, YES
GSTM3	1.2e-03	0.34	-0.44	-	-	-	-	-	-	glutathione S-transferase mu 3 (brain)
SORD	2.8e-03	0.32	-1.13	-	-	-	-	-	-	sorbitol dehydrogenase
TGFB1	1.0e-03	0.37	1.72	-	-	-	-	-	-	transforming growth factor, beta 1
MCM7	1.4e-03	0.35	1.55	-	-	-	-	-	-	minichromosome maintenance complex component 7
LPL	4.2e-03	0.29	-0.73	-	-	-	-	-	-	lipoprotein lipase
DHODH	3.2e-06	0.60	1.00	-	-	-	-	-	-	dihydroorotate dehydrogenase (quinone)
FOS	3.9e-04	0.40	0.56	5.5e-04	0.37	0.64	3.8e-03	0.28	0.86	FBJ murine osteosarcoma viral oncogene homolog
ACACA	5.7e-04	0.40	-0.94	-	-	-	-	-	-	acetyl-CoA carboxylase alpha
RRP9	1.8e-03	0.34	1.94	-	-	-	-	-	-	ribosomal RNA processing 9, small subunit (SSU) processome component, homolog (yeast)
TPK1	8.9e-04	0.36	-0.82	2.1e-05	0.52	-0.71	-	-	-	thiamin pyrophosphokinase 1
XRCC5	8.0e-06	0.57	1.05	1.5e-04	0.44	1.07	3.3e-08	0.71	1.34	X-ray repair complementing defective repair in Chinese hamster cells 5 (double-strand-break rejoining)
DPYSL2	2.3e-03	0.34	1.19	4.9e-04	0.39	1.38	-	-	-	dihydropyrimidinase-like 2
THBS1	1.7e-04	0.47	0.74	-	-	-	-	-	-	thrombospondin 1
AK1	1.1e-05	0.57	0.86	-	-	-	-	-	-	adenylate kinase 1
ATP2A2	7.5e-04	0.37	-1.65	4.4e-05	0.54	-2.08	-	-	-	ATPase, Ca++ transporting, cardiac muscle, slow twitch 2
SRR	3.2e-04	0.44	-0.77	3.2e-03	0.31	-0.63	1.4e-04	0.46	-1.35	serine racemase
CDK4	2.9e-03	0.34	2.69	-	-	-	-	-	-	cyclin-dependent kinase 4
CYP4B1	6.6e-05	0.49	-0.43	7.6e-04	0.41	-0.40	-	-	-	cytochrome P450, family 4, subfamily B, polypeptide 1
HDAC5	2.4e-03	0.33	-1.94	-	-	-	-	-	-	histone deacetylase 5
SNX27	1.1e-05	0.58	-2.26	-	-	-	8.8e-04	0.38	-2.34	sorting nexin family member 27
DRD1	5.0e-03	0.31	1.64	-	-	-	3.4e-03	0.31	-1.15	dopamine receptor D1
BAD	1.9e-04	0.48	1.22	-	-	-	-	-	-	BCL2-associated agonist of cell death
LIPE	1.0e-03	0.38	-0.95	-	-	-	-	-	-	lipase, hormone-sensitive
CRHBP	4.6e-06	0.62	0.58	2.1e-06	0.62	0.57	-	-	-	corticotropin releasing hormone binding protein
LGALS1	4.8e-06	0.59	0.86	2.5e-03	0.35	0.85	2.9e-07	0.71	1.00	lectin, galactoside-binding, soluble, 1
PPP3CA	3.6e-03	0.34	-1.46	3.2e-03	0.36	-1.29	2.0e-03	0.39	-1.23	protein phosphatase 3, catalytic subunit, alpha isozyme
UTP20	2.9e-05	0.54	-1.95	2.6e-03	0.32	-1.19	2.2e-03	0.33	-1.36	UTP20, small subunit (SSU) processome component, homolog (yeast)
MGST1	1.9e-03	0.34	-0.88	-	-	-	-	-	-	microsomal glutathione S-transferase 1
ABCA3	4.7e-05	0.55	-0.85	2.7e-05	0.54	-0.95	-	-	-	ATP-binding cassette, sub-family A (ABC1), member 3
SRP14	1.5e-03	0.36	1.35	1.6e-03	0.40	1.20	-	-	-	signal recognition particle 14kDa (homologous Alu RNA binding protein)
MGMT	6.0e-04	0.44	0.97	-	-	-	1.3e-04	0.53	0.93	O-6-methylguanine-DNA methyltransferase
CPT1A	3.1e-03	0.35	-0.78	-	-	-	-	-	-	carnitine palmitoyltransferase 1A (liver)
CYP1A2	2.6e-03	0.36	-0.55	-	-	-	-	-	-	cytochrome P450, family 1, subfamily A, polypeptide 2
LCN2	3.9e-04	0.47	0.53	-	-	-	-	-	-	lipocalin 2
ADCY1	3.7e-03	0.34	0.63	-	-	-	-	-	-	adenylate cyclase 1 (brain)
JUNB	1.2e-03	0.40	0.83	-	-	-	-	-	-	jun B proto-oncogene
JUN	1.3e-04	0.51	1.03	1.1e-03	0.39	1.27	3.7e-04	0.45	1.76	jun proto-oncogene
ADORA2A	1.6e-03	0.40	1.43	2.7e-04	0.48	1.71	-	-	-	adenosine A2a receptor
TAF4	2.7e-03	0.39	-2.92	-	-	-	-	-	-	TAF4 RNA polymerase II, TATA box binding protein (TBP)-associated factor, 135kDa
NCF2	8.4e-04	0.42	1.48	-	-	-	-	-	-
MMP9	5.5e-04	0.46	0.96	-	-	-	-	-	-	matrix metallopeptidase 9 (gelatinase B, 92kDa gelatinase, 92kDa type IV collagenase)
CCL5	1.9e-03	0.39	0.79	-	-	-	-	-	-	chemokine (C-C motif) ligand 5
DBH	7.0e-05	0.59	0.83	2.2e-04	0.54	1.14	8.5e-04	0.47	2.08	dopamine beta-hydroxylase (dopamine beta-monooxygenase)
SLC6A2	4.8e-03	0.35	0.65	-	-	-	-	-	-	solute carrier family 6 (neurotransmitter transporter, noradrenalin), member 2
GPX2	1.4e-04	0.54	0.49	-	-	-	-	-	-	glutathione peroxidase 2 (gastrointestinal)
NNMT	6.7e-04	0.52	0.54	-	-	-	5.6e-06	0.73	1.29	nicotinamide N-methyltransferase
FOSL1	5.5e-03	0.37	1.98	-	-	-	-	-	-	FOS-like antigen 1
TLR2	1.7e-03	0.47	1.85	-	-	-	-	-	-	toll-like receptor 2
SIT1	3.0e-03	0.43	2.08	-	-	-	-	-	-	signaling threshold regulating transmembrane adaptor 1
GABRE	2.2e-04	0.59	1.89	-	-	-	-	-	-	gamma-aminobutyric acid (GABA) A receptor, epsilon
CAPN3	1.7e-04	0.60	0.96	2.0e-03	0.46	0.67	-	-	-	calpain 3, (p94)
ALDH3A1	8.6e-04	0.53	1.32	-	-	-	1.5e-04	0.63	1.37	aldehyde dehydrogenase 3 family, member A1
NPFF	3.4e-03	0.50	1.53	-	-	-	-	-	-	neuropeptide FF-amide peptide precursor
Cofactor metabolic process (GO:0051186). The chemical reactions and pathways involving a cofactor, a substance that is required for the activity of an enzyme or other protein. Cofactors may be inorganic, such as the metal atoms zinc, iron, and copper in certain forms, or organic, in which case they are referred to as coenzymes. Cofactors may either be bound tightly to active sites or bind loosely…
Gene symbol	P-value, F-test (liver)	R-squared (liver)	Slope (liver)	P-value, F-test (kidney)	R-squared (kidney)	Slope (kidney)	P-value, F-test (brain)	R-squared (brain)	Slope (brain)	Product description
IDH1	7.6e-04	0.35	-1.33	-	-	-	-	-	-	isocitrate dehydrogenase 1 (NADP+), soluble
DMGDH	1.6e-05	0.49	-1.40	-	-	-	-	-	-	dimethylglycine dehydrogenase
DLD	5.1e-06	0.53	-1.91	-	-	-	-	-	-	dihydrolipoamide dehydrogenase
ELOVL5	1.0e-04	0.43	-0.79	-	-	-	-	-	-	ELOVL fatty acid elongase 5
SLC5A6	1.2e-04	0.43	1.02	-	-	-	-	-	-	solute carrier family 5 (sodium-dependent vitamin transporter), member 6
PANK1	5.8e-06	0.54	-1.02	4.2e-05	0.48	-1.14	-	-	-	pantothenate kinase 1
COQ4	9.7e-04	0.34	1.16	-	-	-	-	-	-	coenzyme Q4 homolog (S. cerevisiae)
ELOVL1	4.8e-03	0.27	1.06	-	-	-	1.8e-04	0.42	1.26	ELOVL fatty acid elongase 1
SARDH	6.2e-05	0.45	-0.95	-	-	-	-	-	-	sarcosine dehydrogenase
NUDT12	3.2e-03	0.27	-0.91	-	-	-	-	-	-	nudix (nucleoside diphosphate linked moiety X)-type motif 12
OGDH	9.5e-07	0.60	-1.64	-	-	-	-	-	-	oxoglutarate (alpha-ketoglutarate) dehydrogenase (lipoamide)
LIAS	1.8e-05	0.51	-1.65	-	-	-	-	-	-	lipoic acid synthetase
FECH	1.5e-03	0.31	-1.10	-	-	-	-	-	-	ferrochelatase
FMO1	6.3e-08	0.67	-0.46	-	-	-	4.4e-04	0.37	-0.82	flavin containing monooxygenase 1
LIPA	2.3e-05	0.49	-1.19	-	-	-	-	-	-	lipase A, lysosomal acid, cholesterol esterase
HPX	2.2e-03	0.30	1.15	-	-	-	-	-	-	hemopexin
MAT2A	1.9e-03	0.32	0.96	-	-	-	-	-	-	methionine adenosyltransferase II, alpha
EHHADH	1.8e-03	0.32	-1.19	-	-	-	-	-	-	enoyl-CoA, hydratase/3-hydroxyacyl CoA dehydrogenase
ACSL5	2.0e-03	0.31	-1.04	-	-	-	-	-	-	acyl-CoA synthetase long-chain family member 5
COQ7	4.1e-03	0.28	-1.26	1.2e-05	0.54	-1.53	1.5e-03	0.34	-1.15	coenzyme Q7 homolog, ubiquinone (yeast)
GCDH	5.7e-06	0.55	-1.49	1.3e-04	0.45	-1.25	-	-	-	glutaryl-CoA dehydrogenase
PDK2	7.3e-04	0.35	-0.93	-	-	-	-	-	-	pyruvate dehydrogenase kinase, isozyme 2
DLAT	3.9e-04	0.39	-1.49	1.2e-03	0.35	-0.82	3.2e-05	0.51	-1.72
SLC25A38	2.3e-04	0.42	1.08	-	-	-	-	-	-	solute carrier family 25, member 38
HMGCR	1.1e-04	0.44	-1.23	-	-	-	-	-	-	3-hydroxy-3-methylglutaryl-CoA reductase
PDP2	1.5e-03	0.34	-0.79	-	-	-	-	-	-	pyruvate dehyrogenase phosphatase catalytic subunit 2
OCLN	6.1e-04	0.37	-1.27	-	-	-	-	-	-
PCMT1	3.1e-06	0.57	2.03	-	-	-	-	-	-	protein-L-isoaspartate (D-aspartate) O-methyltransferase
TALDO1	5.6e-04	0.37	1.94	-	-	-	-	-	-	transaldolase 1
PDPR	8.4e-05	0.47	-1.61	-	-	-	-	-	-	pyruvate dehydrogenase phosphatase regulatory subunit
HNF4A	7.7e-04	0.36	-1.39	-	-	-	-	-	-	hepatocyte nuclear factor 4, alpha
FADD	5.1e-03	0.27	0.99	-	-	-	2.0e-03	0.32	0.91
GPD2	2.0e-03	0.32	-1.04	-	-	-	-	-	-	glycerol-3-phosphate dehydrogenase 2 (mitochondrial)
SHPK	8.6e-04	0.36	-1.31	-	-	-	-	-	-	sedoheptulokinase
PDK1	1.9e-04	0.43	-0.99	-	-	-	1.3e-05	0.56	-1.41	pyruvate dehydrogenase kinase, isozyme 1
SUCLA2	7.7e-07	0.63	-1.28	6.1e-05	0.50	-1.25	2.0e-03	0.33	-2.60	succinate-CoA ligase, ADP-forming, beta subunit
SUCLG1	5.4e-04	0.40	-1.70	-	-	-	-	-	-	succinate-CoA ligase, alpha subunit
FBL	8.6e-04	0.39	1.56	-	-	-	-	-	-	fibrillarin
ACACA	5.7e-04	0.40	-0.94	-	-	-	-	-	-	acetyl-CoA carboxylase alpha
SLC25A32	9.6e-04	0.37	-1.69	-	-	-	-	-	-	solute carrier family 25, member 32
ACLY	5.1e-03	0.28	-0.72	-	-	-	7.1e-04	0.39	-1.96
CYB5R4	8.2e-05	0.50	-1.30	3.3e-05	0.55	-1.29	5.0e-06	0.62	-1.61	cytochrome b5 reductase 4
CS	1.1e-03	0.38	-1.18	-	-	-	-	-	-	citrate synthase
CYP1A2	2.6e-03	0.36	-0.55	-	-	-	-	-	-	cytochrome P450, family 1, subfamily A, polypeptide 2
GPS1	3.4e-03	0.34	1.68	1.7e-03	0.43	2.10	-	-	-	G protein pathway suppressor 1
FES	1.1e-03	0.40	1.58	-	-	-	-	-	-	feline sarcoma oncogene
NCF2	8.4e-04	0.42	1.48	-	-	-	-	-	-
ACSL6	3.8e-05	0.58	1.31	-	-	-	-	-	-	acyl-CoA synthetase long-chain family member 6
DPH2	5.5e-03	0.34	1.49	-	-	-	-	-	-	DPH2 homolog (S. cerevisiae)
HK3	2.2e-03	0.41	1.05	-	-	-	-	-	-	hexokinase 3 (white cell)
Organic substance transport (GO:0071702). The directed movement of organic substances into, out of or within a cell, or between cells, or within a multicellular organism by means of some agent such as a transporter or pore. An organic substance is a molecular entity that contains carbon.
Gene symbol	P-value, F-test (liver)	R-squared (liver)	Slope (liver)	P-value, F-test (kidney)	R-squared (kidney)	Slope (kidney)	P-value, F-test (brain)	R-squared (brain)	Slope (brain)	Product description
GNPTG	6.3e-04	0.35	1.32	-	-	-	-	-	-	N-acetylglucosamine-1-phosphate transferase, gamma subunit
GPLD1	2.6e-08	0.68	-1.02	-	-	-	4.4e-04	0.37	-0.96	glycosylphosphatidylinositol specific phospholipase D1
HADH	2.6e-04	0.38	-1.42	-	-	-	-	-	-	hydroxyacyl-CoA dehydrogenase
MAPK9	5.3e-05	0.45	-1.33	1.4e-03	0.32	-1.31	-	-	-	mitogen-activated protein kinase 9
SLC25A17	1.9e-05	0.49	-1.22	-	-	-	-	-	-	solute carrier family 25 (mitochondrial carrier; peroxisomal membrane protein, 34kDa), member 17
NPLOC4	5.3e-03	0.25	-1.75	-	-	-	-	-	-	nuclear protein localization 4 homolog (S. cerevisiae)
SERINC3	5.9e-06	0.53	-1.57	-	-	-	-	-	-	serine incorporator 3
NPC1	7.8e-05	0.43	-1.05	-	-	-	-	-	-	Niemann-Pick disease, type C1
DDOST	4.4e-03	0.26	1.53	-	-	-	-	-	-	dolichyl-diphosphooligosaccharide--protein glycosyltransferase
HSPA4	1.6e-03	0.30	-1.91	-	-	-	-	-	-	heat shock 70kDa protein 4
SLC27A2	6.8e-07	0.59	-0.96	-	-	-	-	-	-	solute carrier family 27 (fatty acid transporter), member 2
RDX	2.5e-05	0.48	-1.52	-	-	-	-	-	-	radixin
VPS35	2.3e-03	0.30	-1.48	-	-	-	-	-	-	vacuolar protein sorting 35 homolog (S. cerevisiae)
ATG5	5.7e-03	0.24	-1.34	-	-	-	-	-	-	ATG5 autophagy related 5 homolog (S. cerevisiae)
VPS41	3.3e-03	0.28	-1.42	-	-	-	-	-	-	vacuolar protein sorting 41 homolog (S. cerevisiae)
SLC5A6	1.2e-04	0.43	1.02	-	-	-	-	-	-	solute carrier family 5 (sodium-dependent vitamin transporter), member 6
DNM1L	4.0e-03	0.27	-1.52	-	-	-	-	-	-	dynamin 1-like
GLS2	4.4e-03	0.26	-0.83	-	-	-	-	-	-	glutaminase 2 (liver, mitochondrial)
KPNA6	8.0e-05	0.44	-1.82	-	-	-	-	-	-	karyopherin alpha 6 (importin alpha 7)
DCTD	4.6e-03	0.26	0.46	-	-	-	-	-	-	dCMP deaminase
PRKAA2	3.4e-08	0.68	-0.86	-	-	-	3.1e-03	0.29	-1.27	protein kinase, AMP-activated, alpha 2 catalytic subunit
CLU	7.2e-04	0.35	1.20	-	-	-	-	-	-	clusterin
GORASP2	3.0e-03	0.28	-1.92	-	-	-	-	-	-	golgi reassembly stacking protein 2, 55kDa
SLC4A4	1.9e-05	0.50	-1.19	5.4e-04	0.37	-1.33	3.2e-04	0.40	-0.97	solute carrier family 4, sodium bicarbonate cotransporter, member 4
SYBU	3.5e-03	0.27	0.60	-	-	-	-	-	-	syntabulin (syntaxin-interacting)
VPS4B	6.9e-05	0.45	-1.63	1.2e-03	0.34	-1.27	-	-	-	vacuolar protein sorting 4 homolog B (S. cerevisiae)
LIPC	5.8e-03	0.25	-0.59	-	-	-	-	-	-	lipase, hepatic
NFKBIA	1.6e-04	0.42	1.43	-	-	-	-	-	-
SNX13	1.4e-06	0.60	-1.89	-	-	-	-	-	-	sorting nexin 13
BMPR1A	1.3e-03	0.32	-1.73	-	-	-	-	-	-	bone morphogenetic protein receptor, type IA
PPM1B	5.8e-04	0.36	-1.61	-	-	-	-	-	-	protein phosphatase, Mg2+/Mn2+ dependent, 1B
PSEN2	1.2e-03	0.33	-0.80	-	-	-	-	-	-	presenilin 2 (Alzheimer disease 4)
TOMM70A	1.0e-03	0.33	-1.85	-	-	-	-	-	-	translocase of outer mitochondrial membrane 70 homolog A (S. cerevisiae)
DBT	5.5e-09	0.72	-1.70	-	-	-	-	-	-	dihydrolipoamide branched chain transacylase E2
GBF1	5.2e-03	0.26	-1.48	-	-	-	-	-	-	golgi brefeldin A resistant guanine nucleotide exchange factor 1
ATP6V0A2	1.2e-05	0.51	-1.42	1.0e-03	0.34	-0.88	1.3e-03	0.33	-0.90	ATPase, H+ transporting, lysosomal V0 subunit a2
GALE	1.0e-04	0.45	1.25	3.8e-04	0.40	1.04	-	-	-	UDP-galactose-4-epimerase
TMED9	4.8e-05	0.45	1.89	4.7e-04	0.38	2.07	-	-	-	transmembrane emp24 protein transport domain containing 9
SEH1L	4.1e-04	0.39	-2.06	2.9e-04	0.42	-1.44	-	-	-	SEH1-like (S. cerevisiae)
ARCN1	5.0e-03	0.27	-1.49	-	-	-	-	-	-	archain 1
HPX	2.2e-03	0.30	1.15	-	-	-	-	-	-	hemopexin
AP4S1	5.8e-05	0.47	-1.09	5.7e-04	0.38	-0.77	3.6e-03	0.29	-0.98	adaptor-related protein complex 4, sigma 1 subunit
XPO7	7.6e-04	0.36	-1.46	-	-	-	-	-	-	exportin 7
GAPVD1	4.8e-03	0.27	-1.71	-	-	-	-	-	-	GTPase activating protein and VPS9 domains 1
SEC23A	6.6e-05	0.46	-2.31	-	-	-	-	-	-	Sec23 homolog A (S. cerevisiae)
SYNJ2BP	7.2e-04	0.37	-1.10	-	-	-	-	-	-	synaptojanin 2 binding protein
NDFIP1	1.3e-03	0.32	-1.40	-	-	-	-	-	-	Nedd4 family interacting protein 1
CD74	9.6e-07	0.61	1.20	1.3e-05	0.54	0.75	1.6e-04	0.44	0.66	CD74 molecule, major histocompatibility complex, class II invariant chain
ATP6V0B	9.1e-05	0.45	2.00	-	-	-	-	-	-	ATPase, H+ transporting, lysosomal 21kDa, V0 subunit b
ACSL5	2.0e-03	0.31	-1.04	-	-	-	-	-	-	acyl-CoA synthetase long-chain family member 5
ROCK2	3.9e-03	0.28	-1.23	1.6e-03	0.31	-1.50	4.3e-04	0.37	-1.34	Rho-associated, coiled-coil containing protein kinase 2
EMD	6.1e-05	0.47	1.42	-	-	-	-	-	-	emerin
MTTP	1.4e-07	0.66	-1.82	-	-	-	-	-	-	microsomal triglyceride transfer protein
NUP85	5.8e-04	0.37	2.53	-	-	-	-	-	-	nucleoporin 85kDa
APC	1.7e-04	0.42	-1.28	1.3e-03	0.32	-1.11	2.9e-03	0.28	-1.39
HMGCR	1.1e-04	0.44	-1.23	-	-	-	-	-	-	3-hydroxy-3-methylglutaryl-CoA reductase
OXA1L	1.2e-04	0.43	2.07	-	-	-	-	-	-	oxidase (cytochrome c) assembly 1-like
COG1	2.7e-03	0.30	-1.51	-	-	-	-	-	-	component of oligomeric golgi complex 1
GJB1	2.8e-03	0.29	-1.47	-	-	-	-	-	-	gap junction protein, beta 1, 32kDa
SCAMP5	2.0e-04	0.42	-0.77	-	-	-	-	-	-	secretory carrier membrane protein 5
LDLR	2.3e-03	0.31	-1.09	-	-	-	-	-	-
PMM1	2.4e-03	0.30	0.79	-	-	-	-	-	-	phosphomannomutase 1
RAB11A	2.9e-03	0.30	-1.27	2.9e-03	0.31	-1.10	-	-	-	RAB11A, member RAS oncogene family
CROT	2.9e-03	0.29	-0.69	-	-	-	2.8e-03	0.30	-0.87	carnitine O-octanoyltransferase
PEX13	1.2e-06	0.60	-1.88	1.8e-03	0.33	-1.17	7.8e-06	0.56	-2.14	peroxisomal biogenesis factor 13
AP3M1	2.6e-04	0.41	-1.31	-	-	-	-	-	-	adaptor-related protein complex 3, mu 1 subunit
NDFIP2	7.7e-05	0.46	-1.25	-	-	-	-	-	-	Nedd4 family interacting protein 2
ITGAV	2.1e-03	0.31	-0.98	-	-	-	3.4e-03	0.29	-0.95	integrin, alpha V (vitronectin receptor, alpha polypeptide, antigen CD51)
PPARA	2.6e-04	0.41	-0.99	-	-	-	-	-	-	peroxisome proliferator-activated receptor alpha
SLC38A4	9.4e-04	0.36	-1.04	-	-	-	1.6e-03	0.34	-2.38	solute carrier family 38, member 4
PLEKHA8	6.8e-06	0.55	-1.63	-	-	-	-	-	-	pleckstrin homology domain containing, family A (phosphoinositide binding specific) member 8
RPS6KB1	5.6e-04	0.37	-2.19	-	-	-	-	-	-	ribosomal protein S6 kinase, 70kDa, polypeptide 1
RAB10	8.4e-05	0.47	-1.66	-	-	-	4.3e-04	0.41	-1.53	RAB10, member RAS oncogene family
ABCB11	2.1e-05	0.52	-1.04	-	-	-	-	-	-
MCU	2.5e-03	0.30	-1.27	-	-	-	3.2e-03	0.30	-1.50	mitochondrial calcium uniporter
ABCC2	3.1e-04	0.41	-1.13	-	-	-	-	-	-	ATP-binding cassette, sub-family C (CFTR/MRP), member 2
RAE1	8.7e-04	0.36	-3.17	-	-	-	-	-	-	RAE1 RNA export 1 homolog (S. pombe)
RHBG	4.6e-03	0.28	-0.56	-	-	-	-	-	-	Rh family, B glycoprotein (gene/pseudogene)
XPO5	1.3e-04	0.45	-2.19	-	-	-	-	-	-	exportin 5
ABCD3	1.7e-06	0.58	-1.28	3.9e-06	0.60	-1.51	5.8e-05	0.50	-2.17	ATP-binding cassette, sub-family D (ALD), member 3
SLC33A1	1.0e-03	0.37	-1.44	-	-	-	-	-	-	solute carrier family 33 (acetyl-CoA transporter), member 1
THOC5	4.4e-03	0.28	2.25	6.5e-04	0.38	2.63	-	-	-	THO complex 5
PEX19	2.6e-04	0.42	-1.60	-	-	-	-	-	-	peroxisomal biogenesis factor 19
COG5	3.2e-04	0.41	-1.94	-	-	-	-	-	-	component of oligomeric golgi complex 5
SLC10A1	1.5e-06	0.61	-1.46	-	-	-	-	-	-	solute carrier family 10 (sodium/bile acid cotransporter family), member 1
HNF4A	7.7e-04	0.36	-1.39	-	-	-	-	-	-	hepatocyte nuclear factor 4, alpha
SLC7A8	9.1e-04	0.36	0.98	-	-	-	-	-	-	solute carrier family 7 (amino acid transporter light chain, L system), member 8
PRKAR2A	3.0e-07	0.66	-1.21	8.8e-04	0.38	-1.14	3.3e-04	0.42	-1.26	protein kinase, cAMP-dependent, regulatory, type II, alpha
APBB1	2.0e-03	0.32	1.22	6.1e-07	0.62	1.60	-	-	-	amyloid beta (A4) precursor protein-binding, family B, member 1 (Fe65)
AQP11	2.9e-04	0.40	-1.06	-	-	-	-	-	-	aquaporin 11
MON2	4.1e-04	0.40	-1.92	1.7e-04	0.45	-1.68	3.8e-04	0.42	-1.88	MON2 homolog (S. cerevisiae)
LCAT	3.7e-03	0.30	-1.03	-	-	-	-	-	-	lecithin-cholesterol acyltransferase
PEX1	3.6e-04	0.41	-1.61	-	-	-	-	-	-	peroxisomal biogenesis factor 1
NR1H2	3.0e-03	0.30	1.74	-	-	-	-	-	-	nuclear receptor subfamily 1, group H, member 2
ROCK1	2.2e-03	0.33	-1.44	-	-	-	-	-	-	Rho-associated, coiled-coil containing protein kinase 1
PRKAB2	3.0e-03	0.30	0.90	-	-	-	-	-	-	protein kinase, AMP-activated, beta 2 non-catalytic subunit
GET4	3.5e-03	0.28	1.23	-	-	-	-	-	-	golgi to ER traffic protein 4 homolog (S. cerevisiae)
SLC35B2	1.2e-03	0.36	2.12	-	-	-	-	-	-	solute carrier family 35, member B2
SLC7A9	7.6e-04	0.38	0.65	-	-	-	-	-	-	solute carrier family 7 (glycoprotein-associated amino acid transporter light chain, bo,+ system), member 9
RANBP1	1.8e-03	0.34	1.55	-	-	-	-	-	-	RAN binding protein 1
DTNBP1	4.3e-03	0.28	-1.28	-	-	-	-	-	-	dystrobrevin binding protein 1
SLC25A23	3.2e-04	0.42	-0.70	-	-	-	-	-	-	solute carrier family 25 (mitochondrial carrier; phosphate carrier), member 23
GUK1	1.4e-05	0.55	1.28	-	-	-	-	-	-	guanylate kinase 1
LRP1	1.3e-03	0.36	-1.34	-	-	-	-	-	-	low density lipoprotein receptor-related protein 1
TGFB1	1.0e-03	0.37	1.72	-	-	-	-	-	-	transforming growth factor, beta 1
PDE3B	1.1e-04	0.46	-1.33	-	-	-	-	-	-
SLC16A10	7.2e-05	0.47	-1.02	-	-	-	-	-	-	solute carrier family 16, member 10 (aromatic amino acid transporter)
PNPLA8	6.0e-04	0.39	-1.22	-	-	-	-	-	-	patatin-like phospholipase domain containing 8
FGA	1.1e-03	0.36	1.19	1.2e-04	0.48	-0.84	-	-	-	fibrinogen alpha chain
CA3	2.3e-06	0.58	-0.34	-	-	-	-	-	-	carbonic anhydrase III, muscle specific
PFKFB2	4.6e-03	0.29	-0.93	-	-	-	-	-	-	6-phosphofructo-2-kinase/fructose-2,6-biphosphatase 2
ACACA	5.7e-04	0.40	-0.94	-	-	-	-	-	-	acetyl-CoA carboxylase alpha
RAB4A	3.8e-04	0.42	1.28	-	-	-	-	-	-	RAB4A, member RAS oncogene family
LATS1	8.8e-06	0.57	-1.89	1.7e-04	0.44	-1.72	5.4e-04	0.39	-1.36	LATS, large tumor suppressor, homolog 1 (Drosophila)
SYNRG	3.8e-04	0.43	-2.32	3.0e-03	0.31	-1.76	2.8e-05	0.53	-1.92	synergin, gamma
MTX2	1.0e-03	0.38	-1.97	-	-	-	-	-	-	metaxin 2
DYRK2	9.3e-04	0.37	-1.40	-	-	-	2.8e-04	0.42	-2.41	dual-specificity tyrosine-(Y)-phosphorylation regulated kinase 2
SLC4A3	7.6e-04	0.40	-1.89	-	-	-	-	-	-	solute carrier family 4, anion exchanger, member 3
DPYSL2	2.3e-03	0.34	1.19	4.9e-04	0.39	1.38	-	-	-	dihydropyrimidinase-like 2
CLN8	1.4e-03	0.35	-1.45	-	-	-	-	-	-	ceroid-lipofuscinosis, neuronal 8 (epilepsy, progressive with mental retardation)
VTI1B	4.5e-03	0.29	1.57	-	-	-	-	-	-	vesicle transport through interaction with t-SNAREs homolog 1B (yeast)
SLC25A21	2.6e-03	0.29	-0.84	3.5e-03	0.30	-0.90	-	-	-	solute carrier family 25 (mitochondrial oxodicarboxylate carrier), member 21
SLC25A13	2.3e-05	0.53	-2.10	-	-	-	-	-	-	solute carrier family 25, member 13 (citrin)
RPA2	5.3e-03	0.27	1.19	-	-	-	-	-	-	replication protein A2, 32kDa
ADRBK1	3.5e-03	0.29	1.64	-	-	-	-	-	-	adrenergic, beta, receptor kinase 1
SRSF9	8.2e-06	0.57	1.53	1.3e-05	0.56	1.58	2.4e-05	0.53	1.37	serine/arginine-rich splicing factor 9
DICER1	1.7e-03	0.34	-1.93	-	-	-	-	-	-	dicer 1, ribonuclease type III
MAGOH	1.6e-06	0.64	2.50	-	-	-	-	-	-	mago-nashi homolog, proliferation-associated (Drosophila)
THBS1	1.7e-04	0.47	0.74	-	-	-	-	-	-	thrombospondin 1
PRKCI	4.5e-03	0.30	-1.28	-	-	-	3.2e-03	0.31	-1.34	protein kinase C, iota
AK1	1.1e-05	0.57	0.86	-	-	-	-	-	-	adenylate kinase 1
RPS9	5.6e-06	0.62	1.41	-	-	-	-	-	-
KPNA4	3.1e-03	0.32	-1.42	-	-	-	-	-	-	karyopherin alpha 4 (importin alpha 3)
SMURF1	4.4e-03	0.30	-1.66	-	-	-	-	-	-	SMAD specific E3 ubiquitin protein ligase 1
PPM1A	7.5e-04	0.40	-1.31	-	-	-	4.1e-03	0.32	-1.32	protein phosphatase, Mg2+/Mn2+ dependent, 1A
CAMK4	1.8e-03	0.36	1.72	-	-	-	1.0e-06	0.64	-1.93	calcium/calmodulin-dependent protein kinase IV
THOC6	3.4e-03	0.32	1.38	-	-	-	-	-	-	THO complex 6 homolog (Drosophila)
IGF1	2.6e-03	0.33	-0.66	-	-	-	-	-	-	insulin-like growth factor 1 (somatomedin C)
TAF7	1.7e-05	0.58	1.37	-	-	-	-	-	-	TAF7 RNA polymerase II, TATA box binding protein (TBP)-associated factor, 55kDa
RPS5	3.1e-05	0.54	1.86	-	-	-	-	-	-	ribosomal protein S5
TESC	1.9e-03	0.34	0.91	-	-	-	-	-	-	tescalcin
GDAP1	2.7e-07	0.69	2.66	2.2e-05	0.52	1.36	-	-	-	ganglioside induced differentiation associated protein 1
UBR1	1.6e-05	0.56	-2.16	-	-	-	1.3e-04	0.46	-2.03	ubiquitin protein ligase E3 component n-recognin 1
RAMP2	5.8e-03	0.28	1.08	-	-	-	-	-	-	receptor (G protein-coupled) activity modifying protein 2
SNX27	1.1e-05	0.58	-2.26	-	-	-	8.8e-04	0.38	-2.34	sorting nexin family member 27
SLC13A5	2.6e-05	0.51	0.46	-	-	-	-	-	-	solute carrier family 13 (sodium-dependent citrate transporter), member 5
CYB5R4	8.2e-05	0.50	-1.30	3.3e-05	0.55	-1.29	5.0e-06	0.62	-1.61	cytochrome b5 reductase 4
SLC35D1	1.4e-03	0.34	-1.03	-	-	-	-	-	-	solute carrier family 35 (UDP-glucuronic acid/UDP-N-acetylgalactosamine dual transporter), member D1
HK1	1.6e-03	0.37	1.37	-	-	-	-	-	-	hexokinase 1
DDX58	5.1e-03	0.29	-1.28	-	-	-	-	-	-	DEAD (Asp-Glu-Ala-Asp) box polypeptide 58
ATP11B	4.0e-03	0.32	-1.35	-	-	-	2.1e-03	0.36	-1.07	ATPase, class VI, type 11B
PNPT1	1.0e-04	0.49	-2.41	2.1e-03	0.34	-1.63	-	-	-	polyribonucleotide nucleotidyltransferase 1
SLC2A9	8.7e-05	0.51	-0.89	-	-	-	-	-	-	solute carrier family 2 (facilitated glucose transporter), member 9
SLC26A1	1.5e-03	0.36	-0.63	2.8e-03	0.33	-1.00	-	-	-	solute carrier family 26 (sulfate transporter), member 1
DRD1	5.0e-03	0.31	1.64	-	-	-	3.4e-03	0.31	-1.15	dopamine receptor D1
GRPEL2	3.3e-03	0.32	-1.27	3.5e-03	0.32	-1.26	-	-	-	GrpE-like 2, mitochondrial (E. coli)
AXIN2	7.5e-06	0.57	-1.99	-	-	-	-	-	-	axin 2
NUP155	3.2e-03	0.32	-1.90	-	-	-	-	-	-	nucleoporin 155kDa
MSR1	4.9e-04	0.40	-1.30	-	-	-	-	-	-	macrophage scavenger receptor 1
FAT1	6.9e-04	0.40	-1.30	-	-	-	-	-	-	FAT tumor suppressor homolog 1 (Drosophila)
JAK2	7.8e-04	0.39	-1.44	1.9e-03	0.35	-1.64	-	-	-	Janus kinase 2
CX3CL1	2.0e-04	0.47	0.84	-	-	-	8.6e-05	0.48	-1.63	chemokine (C-X3-C motif) ligand 1
BAD	1.9e-04	0.48	1.22	-	-	-	-	-	-	BCL2-associated agonist of cell death
IL4R	2.4e-03	0.34	0.98	-	-	-	2.3e-03	0.34	0.98	interleukin 4 receptor
PRKACB	2.0e-03	0.34	-1.36	-	-	-	-	-	-	protein kinase, cAMP-dependent, catalytic, beta
CRHBP	4.6e-06	0.62	0.58	2.1e-06	0.62	0.57	-	-	-	corticotropin releasing hormone binding protein
PLCD1	2.0e-03	0.36	1.07	2.2e-03	0.33	0.87	-	-	-	phospholipase C, delta 1
PHPT1	3.5e-04	0.45	0.97	-	-	-	-	-	-	phosphohistidine phosphatase 1
MAPK1	2.2e-03	0.33	-1.40	3.2e-03	0.35	-1.63	-	-	-	mitogen-activated protein kinase 1
SNX1	1.0e-04	0.49	1.64	-	-	-	-	-	-	sorting nexin 1
APBA1	1.1e-04	0.50	1.52	-	-	-	-	-	-
PPP3CA	3.6e-03	0.34	-1.46	3.2e-03	0.36	-1.29	2.0e-03	0.39	-1.23	protein phosphatase 3, catalytic subunit, alpha isozyme
VAMP5	4.6e-04	0.45	1.16	9.7e-04	0.40	1.24	1.3e-05	0.59	1.20	vesicle-associated membrane protein 5 (myobrevin)
OLFM2	2.1e-04	0.47	0.79	-	-	-	-	-	-	olfactomedin 2
SRP14	1.5e-03	0.36	1.35	1.6e-03	0.40	1.20	-	-	-	signal recognition particle 14kDa (homologous Alu RNA binding protein)
BMP7	3.1e-03	0.32	-0.77	2.3e-03	0.34	-0.63	-	-	-	bone morphogenetic protein 7
CHI3L1	1.2e-05	0.57	0.46	1.5e-05	0.57	0.60	-	-	-	chitinase 3-like 1 (cartilage glycoprotein-39)
SLC25A15	5.1e-04	0.45	-1.14	1.2e-03	0.42	-0.66	-	-	-	solute carrier family 25 (mitochondrial carrier; ornithine transporter) member 15
GRASP	6.1e-08	0.76	2.15	1.3e-04	0.48	1.36	-	-	-	GRP1 (general receptor for phosphoinositides 1)-associated scaffold protein
SLC36A1	1.4e-03	0.39	-1.31	-	-	-	-	-	-	solute carrier family 36 (proton/amino acid symporter), member 1
RAMP3	4.6e-05	0.54	0.68	-	-	-	-	-	-	receptor (G protein-coupled) activity modifying protein 3
GLMN	2.2e-05	0.55	-1.65	1.2e-03	0.36	-1.18	1.9e-05	0.54	-1.46	glomulin, FKBP associated protein
CPT1A	3.1e-03	0.35	-0.78	-	-	-	-	-	-	carnitine palmitoyltransferase 1A (liver)
LYPLA1	5.1e-03	0.32	-0.88	-	-	-	-	-	-	lysophospholipase I
TMEM173	4.0e-05	0.53	1.13	3.8e-05	0.53	0.94	-	-	-	transmembrane protein 173
ABCD1	4.7e-03	0.32	-1.08	-	-	-	-	-	-	ATP-binding cassette, sub-family D (ALD), member 1
SHD	4.6e-03	0.32	0.65	-	-	-	-	-	-	Src homology 2 domain containing transforming protein D
NAB2	1.9e-03	0.38	0.89	-	-	-	3.7e-03	0.34	1.73	NGFI-A binding protein 2 (EGR1 binding protein 2)
JUN	1.3e-04	0.51	1.03	1.1e-03	0.39	1.27	3.7e-04	0.45	1.76	jun proto-oncogene
PTGS1	5.1e-04	0.44	-1.43	-	-	-	-	-	-	prostaglandin-endoperoxide synthase 1 (prostaglandin G/H synthase and cyclooxygenase)
EGR2	2.5e-03	0.36	1.66	-	-	-	-	-	-	early growth response 2
ADORA2A	1.6e-03	0.40	1.43	2.7e-04	0.48	1.71	-	-	-	adenosine A2a receptor
DOC2B	4.0e-03	0.36	0.81	-	-	-	-	-	-
ATP6V0E2	5.3e-03	0.36	0.56	-	-	-	-	-	-	ATPase, H+ transporting V0 subunit e2
SLC7A6	4.5e-03	0.34	1.73	-	-	-	-	-	-	solute carrier family 7 (amino acid transporter light chain, y+L system), member 6
SLCO4A1	3.6e-03	0.35	0.63	-	-	-	1.8e-04	0.51	0.92	solute carrier organic anion transporter family, member 4A1
FAM89B	4.4e-03	0.37	2.29	-	-	-	2.1e-03	0.42	1.56	family with sequence similarity 89, member B
RPL14	1.9e-04	0.57	1.33	-	-	-	2.6e-03	0.44	1.71	ribosomal protein L14
ACSL6	3.8e-05	0.58	1.31	-	-	-	-	-	-	acyl-CoA synthetase long-chain family member 6
ATG10	5.3e-03	0.34	-1.04	6.5e-04	0.47	-1.11	1.6e-03	0.42	-1.03	ATG10 autophagy related 10 homolog (S. cerevisiae)
RAB13	2.3e-05	0.62	1.26	6.0e-05	0.62	1.04	-	-	-	RAB13, member RAS oncogene family
GPR39	5.0e-04	0.52	-1.63	-	-	-	-	-	-	G protein-coupled receptor 39
RAB26	1.7e-04	0.53	0.68	-	-	-	-	-	-	RAB26, member RAS oncogene family
HK3	2.2e-03	0.41	1.05	-	-	-	-	-	-	hexokinase 3 (white cell)
FGR	9.1e-05	0.56	1.57	-	-	-	-	-	-	Gardner-Rasheed feline sarcoma viral (v-fgr) oncogene homolog
SLC6A2	4.8e-03	0.35	0.65	-	-	-	-	-	-	solute carrier family 6 (neurotransmitter transporter, noradrenalin), member 2
LAT	3.7e-03	0.36	1.16	9.4e-05	0.56	1.25	-	-	-	linker for activation of T cells
CD40	9.8e-04	0.46	0.98	-	-	-	-	-	-
GPER	2.0e-03	0.44	0.88	1.9e-03	0.44	1.25	-	-	-	G protein-coupled estrogen receptor 1
LIME1	3.4e-03	0.45	0.56	-	-	-	-	-	-	Lck interacting transmembrane adaptor 1
SLC1A7	8.9e-04	0.47	2.59	-	-	-	-	-	-	solute carrier family 1 (glutamate transporter), member 7
TNFSF14	1.7e-03	0.47	0.90	-	-	-	-	-	-	tumor necrosis factor (ligand) superfamily, member 14
FAM53A	5.9e-04	0.53	-1.59	6.5e-04	0.50	-1.09	-	-	-	family with sequence similarity 53, member A
SFRP5	1.3e-03	0.49	1.00	-	-	-	-	-	-	secreted frizzled-related protein 5
TLR2	1.7e-03	0.47	1.85	-	-	-	-	-	-	toll-like receptor 2
SIT1	3.0e-03	0.43	2.08	-	-	-	-	-	-	signaling threshold regulating transmembrane adaptor 1
SLC17A8	4.4e-03	0.45	-1.52	-	-	-	-	-	-	solute carrier family 17 (sodium-dependent inorganic phosphate cotransporter), member 8
TREM1	1.6e-03	0.52	1.12	3.3e-03	0.47	1.18	-	-	-	triggering receptor expressed on myeloid cells 1
NPFF	3.4e-03	0.50	1.53	-	-	-	-	-	-	neuropeptide FF-amide peptide precursor
UCN	5.6e-04	0.68	1.32	-	-	-	1.3e-04	0.75	1.10	urocortin
TNFRSF14	2.1e-03	0.63	1.42	-	-	-	5.3e-04	0.72	1.32	tumor necrosis factor receptor superfamily, member 14
SP100	2.1e-03	0.72	1.66	2.4e-03	0.70	1.48	-	-	-	SP100 nuclear antigen
Response to organonitrogen compound (GO:0010243). Any process that results in a change in state or activity of a cell or an organism (in terms of movement, secretion, enzyme production, gene expression, etc.) as a result of an organonitrogen stimulus. An organonitrogen compound is formally a compound containing at least one carbon-nitrogen bond.
Gene symbol	P-value, F-test (liver)	R-squared (liver)	Slope (liver)	P-value, F-test (kidney)	R-squared (kidney)	Slope (kidney)	P-value, F-test (brain)	R-squared (brain)	Slope (brain)	Product description
EIF2B5	6.1e-04	0.35	2.56	-	-	-	-	-	-	eukaryotic translation initiation factor 2B, subunit 5 epsilon, 82kDa
GPLD1	2.6e-08	0.68	-1.02	-	-	-	4.4e-04	0.37	-0.96	glycosylphosphatidylinositol specific phospholipase D1
EIF2B4	5.2e-04	0.36	2.32	-	-	-	-	-	-	eukaryotic translation initiation factor 2B, subunit 4 delta, 67kDa
CHUK	1.8e-03	0.30	-1.06	1.0e-03	0.33	-1.18	-	-	-	conserved helix-loop-helix ubiquitous kinase
HADH	2.6e-04	0.38	-1.42	-	-	-	-	-	-	hydroxyacyl-CoA dehydrogenase
MAPK9	5.3e-05	0.45	-1.33	1.4e-03	0.32	-1.31	-	-	-	mitogen-activated protein kinase 9
OTC	2.6e-05	0.47	-1.06	-	-	-	2.7e-03	0.29	-1.28	ornithine carbamoyltransferase
BCKDHB	5.1e-07	0.61	-1.63	-	-	-	-	-	-	branched chain keto acid dehydrogenase E1, beta polypeptide
PRKAB1	5.1e-06	0.53	-1.25	-	-	-	-	-	-	protein kinase, AMP-activated, beta 1 non-catalytic subunit
MTUS1	2.7e-03	0.29	-1.30	-	-	-	-	-	-	microtubule associated tumor suppressor 1
PRKAA2	3.4e-08	0.68	-0.86	-	-	-	3.1e-03	0.29	-1.27	protein kinase, AMP-activated, alpha 2 catalytic subunit
DUSP1	1.1e-04	0.43	0.69	-	-	-	3.0e-03	0.29	0.85	dual specificity phosphatase 1
LIPC	5.8e-03	0.25	-0.59	-	-	-	-	-	-	lipase, hepatic
NFKBIA	1.6e-04	0.42	1.43	-	-	-	-	-	-
RRAGC	3.0e-03	0.28	-1.47	-	-	-	1.6e-04	0.43	-1.94	Ras-related GTP binding C
NUDC	4.7e-03	0.26	1.12	-	-	-	-	-	-	nuclear distribution C homolog (A. nidulans)
DBT	5.5e-09	0.72	-1.70	-	-	-	-	-	-	dihydrolipoamide branched chain transacylase E2
GHR	5.2e-03	0.25	-0.71	4.7e-04	0.38	-0.68	3.8e-05	0.49	-1.44	growth hormone receptor
ATP6V0A2	1.2e-05	0.51	-1.42	1.0e-03	0.34	-0.88	1.3e-03	0.33	-0.90	ATPase, H+ transporting, lysosomal V0 subunit a2
ATL2	3.7e-04	0.37	-1.45	-	-	-	-	-	-	atlastin GTPase 2
MAT2A	1.9e-03	0.32	0.96	-	-	-	-	-	-	methionine adenosyltransferase II, alpha
CDO1	3.2e-06	0.57	-1.22	-	-	-	-	-	-	cysteine dioxygenase, type I
CAB39L	1.2e-03	0.34	-0.96	9.8e-04	0.34	-0.92	-	-	-	calcium binding protein 39-like
ATP6V0B	9.1e-05	0.45	2.00	-	-	-	-	-	-	ATPase, H+ transporting, lysosomal 21kDa, V0 subunit b
ACSL5	2.0e-03	0.31	-1.04	-	-	-	-	-	-	acyl-CoA synthetase long-chain family member 5
CYBA	1.8e-04	0.44	1.01	-	-	-	-	-	-
PDK2	7.3e-04	0.35	-0.93	-	-	-	-	-	-	pyruvate dehydrogenase kinase, isozyme 2
CTNNB1	1.2e-04	0.41	-2.39	7.8e-04	0.37	-2.59	9.0e-04	0.36	-3.20	catenin (cadherin-associated protein), beta 1, 88kDa
LDLR	2.3e-03	0.31	-1.09	-	-	-	-	-	-
AHR	2.0e-05	0.51	-1.15	-	-	-	-	-	-	aryl hydrocarbon receptor
CROT	2.9e-03	0.29	-0.69	-	-	-	2.8e-03	0.30	-0.87	carnitine O-octanoyltransferase
UBR2	2.0e-04	0.42	-1.76	2.1e-03	0.31	-1.79	-	-	-	ubiquitin protein ligase E3 component n-recognin 2
DDIT3	2.1e-06	0.60	1.47	3.3e-03	0.31	1.05	-	-	-	DNA-damage-inducible transcript 3
PPARA	2.6e-04	0.41	-0.99	-	-	-	-	-	-	peroxisome proliferator-activated receptor alpha
KAT2B	2.7e-03	0.30	-0.96	-	-	-	-	-	-	K(lysine) acetyltransferase 2B
RPS6KB1	5.6e-04	0.37	-2.19	-	-	-	-	-	-	ribosomal protein S6 kinase, 70kDa, polypeptide 1
RAB10	8.4e-05	0.47	-1.66	-	-	-	4.3e-04	0.41	-1.53	RAB10, member RAS oncogene family
ABCC2	3.1e-04	0.41	-1.13	-	-	-	-	-	-	ATP-binding cassette, sub-family C (CFTR/MRP), member 2
ADSS	2.0e-03	0.31	-1.22	7.1e-06	0.56	-1.95	-	-	-	adenylosuccinate synthase
SOS1	6.8e-04	0.36	-1.51	-	-	-	-	-	-	son of sevenless homolog 1 (Drosophila)
C1S	3.6e-05	0.50	1.50	-	-	-	-	-	-
CPS1	3.5e-04	0.41	-0.97	-	-	-	-	-	-	carbamoyl-phosphate synthase 1, mitochondrial
HNF4A	7.7e-04	0.36	-1.39	-	-	-	-	-	-	hepatocyte nuclear factor 4, alpha
HOMER1	2.8e-03	0.31	-0.77	-	-	-	9.7e-04	0.35	-1.12	homer homolog 1 (Drosophila)
PRKAR2A	3.0e-07	0.66	-1.21	8.8e-04	0.38	-1.14	3.3e-04	0.42	-1.26	protein kinase, cAMP-dependent, regulatory, type II, alpha
PDGFC	1.9e-04	0.45	1.18	-	-	-	-	-	-	platelet derived growth factor C
GSR	8.0e-04	0.37	-1.44	-	-	-	-	-	-	glutathione reductase
FYN	2.3e-03	0.32	1.31	1.4e-03	0.32	1.43	-	-	-	FYN oncogene related to SRC, FGR, YES
PDK1	1.9e-04	0.43	-0.99	-	-	-	1.3e-05	0.56	-1.41	pyruvate dehydrogenase kinase, isozyme 1
PRKAB2	3.0e-03	0.30	0.90	-	-	-	-	-	-	protein kinase, AMP-activated, beta 2 non-catalytic subunit
PDE3B	1.1e-04	0.46	-1.33	-	-	-	-	-	-
DHODH	3.2e-06	0.60	1.00	-	-	-	-	-	-	dihydroorotate dehydrogenase (quinone)
GAB1	4.3e-03	0.29	-1.55	-	-	-	-	-	-	GRB2-associated binding protein 1
FOS	3.9e-04	0.40	0.56	5.5e-04	0.37	0.64	3.8e-03	0.28	0.86	FBJ murine osteosarcoma viral oncogene homolog
GATM	1.0e-03	0.37	0.31	-	-	-	-	-	-	glycine amidinotransferase (L-arginine:glycine amidinotransferase)
DPYSL2	2.3e-03	0.34	1.19	4.9e-04	0.39	1.38	-	-	-	dihydropyrimidinase-like 2
ADM	1.5e-05	0.55	1.06	3.8e-07	0.64	1.18	-	-	-	adrenomedullin
PRKCI	4.5e-03	0.30	-1.28	-	-	-	3.2e-03	0.31	-1.34	protein kinase C, iota
PIK3CA	3.2e-03	0.32	-1.79	1.6e-03	0.36	-1.66	2.5e-03	0.33	-1.59	phosphoinositide-3-kinase, catalytic, alpha polypeptide
ATP2A2	7.5e-04	0.37	-1.65	4.4e-05	0.54	-2.08	-	-	-	ATPase, Ca++ transporting, cardiac muscle, slow twitch 2
SRR	3.2e-04	0.44	-0.77	3.2e-03	0.31	-0.63	1.4e-04	0.46	-1.35	serine racemase
PPM1A	7.5e-04	0.40	-1.31	-	-	-	4.1e-03	0.32	-1.32	protein phosphatase, Mg2+/Mn2+ dependent, 1A
PRLR	2.6e-04	0.43	-0.71	-	-	-	-	-	-	prolactin receptor
GNAI1	4.5e-03	0.29	0.76	1.7e-03	0.33	-1.19	-	-	-	guanine nucleotide binding protein (G protein), alpha inhibiting activity polypeptide 1
ALDOC	7.1e-04	0.39	0.52	-	-	-	-	-	-	aldolase C, fructose-bisphosphate
UBR1	1.6e-05	0.56	-2.16	-	-	-	1.3e-04	0.46	-2.03	ubiquitin protein ligase E3 component n-recognin 1
HDAC5	2.4e-03	0.33	-1.94	-	-	-	-	-	-	histone deacetylase 5
ZFP106	3.5e-05	0.53	-1.37	-	-	-	-	-	-	zinc finger protein 106 homolog (mouse)
BHMT	9.6e-04	0.40	-0.93	-	-	-	-	-	-	betaine--homocysteine S-methyltransferase
FOSL2	3.0e-03	0.34	0.84	9.3e-06	0.57	1.21	-	-	-	FOS-like antigen 2
DRD1	5.0e-03	0.31	1.64	-	-	-	3.4e-03	0.31	-1.15	dopamine receptor D1
PLCG2	4.8e-03	0.29	1.09	3.9e-04	0.40	0.86	-	-	-	phospholipase C, gamma 2 (phosphatidylinositol-specific)
JAK2	7.8e-04	0.39	-1.44	1.9e-03	0.35	-1.64	-	-	-	Janus kinase 2
BRAF	5.8e-03	0.30	-1.62	-	-	-	7.0e-04	0.39	-1.42	v-raf murine sarcoma viral oncogene homolog B1
PPP1R1B	3.4e-03	0.32	-1.74	-	-	-	-	-	-	protein phosphatase 1, regulatory (inhibitor) subunit 1B
BAD	1.9e-04	0.48	1.22	-	-	-	-	-	-	BCL2-associated agonist of cell death
PRKACB	2.0e-03	0.34	-1.36	-	-	-	-	-	-	protein kinase, cAMP-dependent, catalytic, beta
CRHBP	4.6e-06	0.62	0.58	2.1e-06	0.62	0.57	-	-	-	corticotropin releasing hormone binding protein
PLCD1	2.0e-03	0.36	1.07	2.2e-03	0.33	0.87	-	-	-	phospholipase C, delta 1
COL6A1	4.9e-04	0.43	0.92	-	-	-	-	-	-	collagen, type VI, alpha 1
MAPK1	2.2e-03	0.33	-1.40	3.2e-03	0.35	-1.63	-	-	-	mitogen-activated protein kinase 1
TIMP1	2.7e-06	0.66	0.61	-	-	-	-	-	-	TIMP metallopeptidase inhibitor 1
PPP3CA	3.6e-03	0.34	-1.46	3.2e-03	0.36	-1.29	2.0e-03	0.39	-1.23	protein phosphatase 3, catalytic subunit, alpha isozyme
ALDOA	1.2e-03	0.40	1.74	-	-	-	-	-	-	aldolase A, fructose-bisphosphate
MGST1	1.9e-03	0.34	-0.88	-	-	-	-	-	-	microsomal glutathione S-transferase 1
SOCS7	1.3e-03	0.37	-1.73	-	-	-	-	-	-
MGMT	6.0e-04	0.44	0.97	-	-	-	1.3e-04	0.53	0.93	O-6-methylguanine-DNA methyltransferase
BMP7	3.1e-03	0.32	-0.77	2.3e-03	0.34	-0.63	-	-	-	bone morphogenetic protein 7
CLOCK	2.8e-05	0.56	-1.77	2.7e-03	0.34	-1.49	-	-	-	clock homolog (mouse)
GGT5	2.1e-03	0.36	0.61	-	-	-	-	-	-	gamma-glutamyltransferase 5
MMP19	2.0e-05	0.55	-0.64	-	-	-	-	-	-	matrix metallopeptidase 19
KLB	2.7e-04	0.49	-1.30	-	-	-	-	-	-	klotho beta
ADCY1	3.7e-03	0.34	0.63	-	-	-	-	-	-	adenylate cyclase 1 (brain)
JUNB	1.2e-03	0.40	0.83	-	-	-	-	-	-	jun B proto-oncogene
ATP7B	4.2e-03	0.33	-1.51	-	-	-	-	-	-	ATPase, Cu++ transporting, beta polypeptide
JUN	1.3e-04	0.51	1.03	1.1e-03	0.39	1.27	3.7e-04	0.45	1.76	jun proto-oncogene
SHC2	1.4e-03	0.41	0.49	-	-	-	-	-	-	SHC (Src homology 2 domain containing) transforming protein 2
PTGS1	5.1e-04	0.44	-1.43	-	-	-	-	-	-	prostaglandin-endoperoxide synthase 1 (prostaglandin G/H synthase and cyclooxygenase)
EGR2	2.5e-03	0.36	1.66	-	-	-	-	-	-	early growth response 2
DENND4C	1.8e-04	0.49	-2.25	3.2e-04	0.45	-2.27	-	-	-	DENN/MADD domain containing 4C
ADORA2A	1.6e-03	0.40	1.43	2.7e-04	0.48	1.71	-	-	-	adenosine A2a receptor
ATP6V0E2	5.3e-03	0.36	0.56	-	-	-	-	-	-	ATPase, H+ transporting V0 subunit e2
PIK3C2A	3.3e-03	0.36	-1.96	-	-	-	-	-	-	phosphoinositide-3-kinase, class 2, alpha polypeptide
ACSL6	3.8e-05	0.58	1.31	-	-	-	-	-	-	acyl-CoA synthetase long-chain family member 6
KLF4	1.7e-04	0.51	2.26	-	-	-	-	-	-	Kruppel-like factor 4 (gut)
MMP9	5.5e-04	0.46	0.96	-	-	-	-	-	-	matrix metallopeptidase 9 (gelatinase B, 92kDa gelatinase, 92kDa type IV collagenase)
CCL5	1.9e-03	0.39	0.79	-	-	-	-	-	-	chemokine (C-C motif) ligand 5
RAB13	2.3e-05	0.62	1.26	6.0e-05	0.62	1.04	-	-	-	RAB13, member RAS oncogene family
DBH	7.0e-05	0.59	0.83	2.2e-04	0.54	1.14	8.5e-04	0.47	2.08	dopamine beta-hydroxylase (dopamine beta-monooxygenase)
ADCY7	3.3e-03	0.37	1.56	-	-	-	-	-	-	adenylate cyclase 7
GPER	2.0e-03	0.44	0.88	1.9e-03	0.44	1.25	-	-	-	G protein-coupled estrogen receptor 1
CNR2	1.2e-03	0.47	-1.89	-	-	-	-	-	-	cannabinoid receptor 2 (macrophage)
PRKDC	1.8e-03	0.43	2.04	8.1e-05	0.59	1.77	5.8e-05	0.60	1.40
NNMT	6.7e-04	0.52	0.54	-	-	-	5.6e-06	0.73	1.29	nicotinamide N-methyltransferase
FOSL1	5.5e-03	0.37	1.98	-	-	-	-	-	-	FOS-like antigen 1
TLR2	1.7e-03	0.47	1.85	-	-	-	-	-	-	toll-like receptor 2
PLN	1.6e-03	0.47	0.76	-	-	-	-	-	-	phospholamban
ALDH3A1	8.6e-04	0.53	1.32	-	-	-	1.5e-04	0.63	1.37	aldehyde dehydrogenase 3 family, member A1
NPFF	3.4e-03	0.50	1.53	-	-	-	-	-	-	neuropeptide FF-amide peptide precursor
PDXP	9.9e-05	0.93	1.10	-	-	-	-	-	-	pyridoxal (pyridoxine, vitamin B6) phosphatase
Response to hormone stimulus (GO:0009725). Any process that results in a change in state or activity of a cell or an organism (in terms of movement, secretion, enzyme production, gene expression, etc.) as a result of a hormone stimulus.
Gene symbol	P-value, F-test (liver)	R-squared (liver)	Slope (liver)	P-value, F-test (kidney)	R-squared (kidney)	Slope (kidney)	P-value, F-test (brain)	R-squared (brain)	Slope (brain)	Product description
EIF2B5	6.1e-04	0.35	2.56	-	-	-	-	-	-	eukaryotic translation initiation factor 2B, subunit 5 epsilon, 82kDa
GPLD1	2.6e-08	0.68	-1.02	-	-	-	4.4e-04	0.37	-0.96	glycosylphosphatidylinositol specific phospholipase D1
EIF2B4	5.2e-04	0.36	2.32	-	-	-	-	-	-	eukaryotic translation initiation factor 2B, subunit 4 delta, 67kDa
HADH	2.6e-04	0.38	-1.42	-	-	-	-	-	-	hydroxyacyl-CoA dehydrogenase
ACO2	3.4e-04	0.37	-1.65	-	-	-	-	-	-	aconitase 2, mitochondrial
IDH1	7.6e-04	0.35	-1.33	-	-	-	-	-	-	isocitrate dehydrogenase 1 (NADP+), soluble
NPC1	7.8e-05	0.43	-1.05	-	-	-	-	-	-	Niemann-Pick disease, type C1
OTC	2.6e-05	0.47	-1.06	-	-	-	2.7e-03	0.29	-1.28	ornithine carbamoyltransferase
BCKDHB	5.1e-07	0.61	-1.63	-	-	-	-	-	-	branched chain keto acid dehydrogenase E1, beta polypeptide
PRKAB1	5.1e-06	0.53	-1.25	-	-	-	-	-	-	protein kinase, AMP-activated, beta 1 non-catalytic subunit
MTUS1	2.7e-03	0.29	-1.30	-	-	-	-	-	-	microtubule associated tumor suppressor 1
FGB	1.1e-04	0.43	0.97	-	-	-	-	-	-	fibrinogen beta chain
PRKAA2	3.4e-08	0.68	-0.86	-	-	-	3.1e-03	0.29	-1.27	protein kinase, AMP-activated, alpha 2 catalytic subunit
DUSP1	1.1e-04	0.43	0.69	-	-	-	3.0e-03	0.29	0.85	dual specificity phosphatase 1
LIPC	5.8e-03	0.25	-0.59	-	-	-	-	-	-	lipase, hepatic
ACADM	7.8e-04	0.35	-0.88	-	-	-	-	-	-	acyl-CoA dehydrogenase, C-4 to C-12 straight chain
NUDC	4.7e-03	0.26	1.12	-	-	-	-	-	-	nuclear distribution C homolog (A. nidulans)
FECH	1.5e-03	0.31	-1.10	-	-	-	-	-	-	ferrochelatase
GHR	5.2e-03	0.25	-0.71	4.7e-04	0.38	-0.68	3.8e-05	0.49	-1.44	growth hormone receptor
ATP6V0A2	1.2e-05	0.51	-1.42	1.0e-03	0.34	-0.88	1.3e-03	0.33	-0.90	ATPase, H+ transporting, lysosomal V0 subunit a2
DPYD	1.4e-06	0.58	-1.03	1.5e-03	0.33	-0.51	-	-	-	dihydropyrimidine dehydrogenase
HPX	2.2e-03	0.30	1.15	-	-	-	-	-	-	hemopexin
MAT2A	1.9e-03	0.32	0.96	-	-	-	-	-	-	methionine adenosyltransferase II, alpha
CDO1	3.2e-06	0.57	-1.22	-	-	-	-	-	-	cysteine dioxygenase, type I
CAB39L	1.2e-03	0.34	-0.96	9.8e-04	0.34	-0.92	-	-	-	calcium binding protein 39-like
ATP2B1	1.9e-03	0.31	-1.94	9.7e-05	0.45	-2.18	-	-	-	ATPase, Ca++ transporting, plasma membrane 1
ATP6V0B	9.1e-05	0.45	2.00	-	-	-	-	-	-	ATPase, H+ transporting, lysosomal 21kDa, V0 subunit b
ACSL5	2.0e-03	0.31	-1.04	-	-	-	-	-	-	acyl-CoA synthetase long-chain family member 5
ELF3	3.3e-03	0.29	0.68	-	-	-	-	-	-	E74-like factor 3 (ets domain transcription factor, epithelial-specific )
PDK2	7.3e-04	0.35	-0.93	-	-	-	-	-	-	pyruvate dehydrogenase kinase, isozyme 2
CTNNB1	1.2e-04	0.41	-2.39	7.8e-04	0.37	-2.59	9.0e-04	0.36	-3.20	catenin (cadherin-associated protein), beta 1, 88kDa
ALPL	1.5e-05	0.53	0.62	-	-	-	-	-	-	alkaline phosphatase, liver/bone/kidney
LDLR	2.3e-03	0.31	-1.09	-	-	-	-	-	-
AHR	2.0e-05	0.51	-1.15	-	-	-	-	-	-	aryl hydrocarbon receptor
ATE1	4.9e-03	0.27	-1.41	-	-	-	-	-	-	arginyltransferase 1
GCLC	7.1e-05	0.46	-1.28	2.9e-03	0.30	-0.52	-	-	-	glutamate-cysteine ligase, catalytic subunit
PPARA	2.6e-04	0.41	-0.99	-	-	-	-	-	-	peroxisome proliferator-activated receptor alpha
KAT2B	2.7e-03	0.30	-0.96	-	-	-	-	-	-	K(lysine) acetyltransferase 2B
RPS6KB1	5.6e-04	0.37	-2.19	-	-	-	-	-	-	ribosomal protein S6 kinase, 70kDa, polypeptide 1
RAB10	8.4e-05	0.47	-1.66	-	-	-	4.3e-04	0.41	-1.53	RAB10, member RAS oncogene family
ABCB11	2.1e-05	0.52	-1.04	-	-	-	-	-	-
ENG	4.1e-03	0.29	1.35	-	-	-	-	-	-	endoglin
ABCC2	3.1e-04	0.41	-1.13	-	-	-	-	-	-	ATP-binding cassette, sub-family C (CFTR/MRP), member 2
SOS1	6.8e-04	0.36	-1.51	-	-	-	-	-	-	son of sevenless homolog 1 (Drosophila)
PIN1	2.9e-03	0.30	1.20	-	-	-	1.1e-04	0.47	1.24	peptidylprolyl cis/trans isomerase, NIMA-interacting 1
CPS1	3.5e-04	0.41	-0.97	-	-	-	-	-	-	carbamoyl-phosphate synthase 1, mitochondrial
ERBB2	1.4e-03	0.34	0.54	2.5e-06	0.57	1.74	-	-	-	v-erb-b2 erythroblastic leukemia viral oncogene homolog 2, neuro/glioblastoma derived oncogene homolog (avian)
PRKAR2A	3.0e-07	0.66	-1.21	8.8e-04	0.38	-1.14	3.3e-04	0.42	-1.26	protein kinase, cAMP-dependent, regulatory, type II, alpha
LCAT	3.7e-03	0.30	-1.03	-	-	-	-	-	-	lecithin-cholesterol acyltransferase
FYN	2.3e-03	0.32	1.31	1.4e-03	0.32	1.43	-	-	-	FYN oncogene related to SRC, FGR, YES
GSTM3	1.2e-03	0.34	-0.44	-	-	-	-	-	-	glutathione S-transferase mu 3 (brain)
PDK1	1.9e-04	0.43	-0.99	-	-	-	1.3e-05	0.56	-1.41	pyruvate dehydrogenase kinase, isozyme 1
PRKAB2	3.0e-03	0.30	0.90	-	-	-	-	-	-	protein kinase, AMP-activated, beta 2 non-catalytic subunit
SORD	2.8e-03	0.32	-1.13	-	-	-	-	-	-	sorbitol dehydrogenase
LRP1	1.3e-03	0.36	-1.34	-	-	-	-	-	-	low density lipoprotein receptor-related protein 1
TGFB1	1.0e-03	0.37	1.72	-	-	-	-	-	-	transforming growth factor, beta 1
PDE3B	1.1e-04	0.46	-1.33	-	-	-	-	-	-
GAB1	4.3e-03	0.29	-1.55	-	-	-	-	-	-	GRB2-associated binding protein 1
FOS	3.9e-04	0.40	0.56	5.5e-04	0.37	0.64	3.8e-03	0.28	0.86	FBJ murine osteosarcoma viral oncogene homolog
GATM	1.0e-03	0.37	0.31	-	-	-	-	-	-	glycine amidinotransferase (L-arginine:glycine amidinotransferase)
LATS1	8.8e-06	0.57	-1.89	1.7e-04	0.44	-1.72	5.4e-04	0.39	-1.36	LATS, large tumor suppressor, homolog 1 (Drosophila)
NPY1R	5.4e-05	0.50	0.81	-	-	-	-	-	-	neuropeptide Y receptor Y1
DSG2	4.4e-04	0.40	-1.06	-	-	-	-	-	-	desmoglein 2
ADM	1.5e-05	0.55	1.06	3.8e-07	0.64	1.18	-	-	-	adrenomedullin
CPN1	2.1e-03	0.34	-1.58	-	-	-	-	-	-	carboxypeptidase N, polypeptide 1
THBS1	1.7e-04	0.47	0.74	-	-	-	-	-	-	thrombospondin 1
PRKCI	4.5e-03	0.30	-1.28	-	-	-	3.2e-03	0.31	-1.34	protein kinase C, iota
PIK3CA	3.2e-03	0.32	-1.79	1.6e-03	0.36	-1.66	2.5e-03	0.33	-1.59	phosphoinositide-3-kinase, catalytic, alpha polypeptide
AK1	1.1e-05	0.57	0.86	-	-	-	-	-	-	adenylate kinase 1
ATP2A2	7.5e-04	0.37	-1.65	4.4e-05	0.54	-2.08	-	-	-	ATPase, Ca++ transporting, cardiac muscle, slow twitch 2
PPM1A	7.5e-04	0.40	-1.31	-	-	-	4.1e-03	0.32	-1.32	protein phosphatase, Mg2+/Mn2+ dependent, 1A
CDK4	2.9e-03	0.34	2.69	-	-	-	-	-	-	cyclin-dependent kinase 4
PRLR	2.6e-04	0.43	-0.71	-	-	-	-	-	-	prolactin receptor
IGF1	2.6e-03	0.33	-0.66	-	-	-	-	-	-	insulin-like growth factor 1 (somatomedin C)
GNAI1	4.5e-03	0.29	0.76	1.7e-03	0.33	-1.19	-	-	-	guanine nucleotide binding protein (G protein), alpha inhibiting activity polypeptide 1
FKBP11	4.9e-04	0.42	0.82	-	-	-	-	-	-	FK506 binding protein 11, 19 kDa
RAMP2	5.8e-03	0.28	1.08	-	-	-	-	-	-	receptor (G protein-coupled) activity modifying protein 2
ZFP106	3.5e-05	0.53	-1.37	-	-	-	-	-	-	zinc finger protein 106 homolog (mouse)
RBBP5	5.3e-03	0.30	-1.80	-	-	-	3.8e-03	0.31	-1.65	retinoblastoma binding protein 5
FOSL2	3.0e-03	0.34	0.84	9.3e-06	0.57	1.21	-	-	-	FOS-like antigen 2
DRD1	5.0e-03	0.31	1.64	-	-	-	3.4e-03	0.31	-1.15	dopamine receptor D1
JAK2	7.8e-04	0.39	-1.44	1.9e-03	0.35	-1.64	-	-	-	Janus kinase 2
BRAF	5.8e-03	0.30	-1.62	-	-	-	7.0e-04	0.39	-1.42	v-raf murine sarcoma viral oncogene homolog B1
BAD	1.9e-04	0.48	1.22	-	-	-	-	-	-	BCL2-associated agonist of cell death
IL4R	2.4e-03	0.34	0.98	-	-	-	2.3e-03	0.34	0.98	interleukin 4 receptor
PRKACB	2.0e-03	0.34	-1.36	-	-	-	-	-	-	protein kinase, cAMP-dependent, catalytic, beta
CRHBP	4.6e-06	0.62	0.58	2.1e-06	0.62	0.57	-	-	-	corticotropin releasing hormone binding protein
PLCD1	2.0e-03	0.36	1.07	2.2e-03	0.33	0.87	-	-	-	phospholipase C, delta 1
MAPK1	2.2e-03	0.33	-1.40	3.2e-03	0.35	-1.63	-	-	-	mitogen-activated protein kinase 1
TIMP1	2.7e-06	0.66	0.61	-	-	-	-	-	-	TIMP metallopeptidase inhibitor 1
ABI1	2.8e-03	0.35	-2.24	-	-	-	-	-	-	abl-interactor 1
ALDOA	1.2e-03	0.40	1.74	-	-	-	-	-	-	aldolase A, fructose-bisphosphate
ABCA3	4.7e-05	0.55	-0.85	2.7e-05	0.54	-0.95	-	-	-	ATP-binding cassette, sub-family A (ABC1), member 3
PIAS2	3.1e-05	0.57	-2.19	1.5e-03	0.40	-1.86	-	-	-	protein inhibitor of activated STAT, 2
SOCS7	1.3e-03	0.37	-1.73	-	-	-	-	-	-
BMP7	3.1e-03	0.32	-0.77	2.3e-03	0.34	-0.63	-	-	-	bone morphogenetic protein 7
RAMP3	4.6e-05	0.54	0.68	-	-	-	-	-	-	receptor (G protein-coupled) activity modifying protein 3
MMP19	2.0e-05	0.55	-0.64	-	-	-	-	-	-	matrix metallopeptidase 19
KLB	2.7e-04	0.49	-1.30	-	-	-	-	-	-	klotho beta
CYP1A2	2.6e-03	0.36	-0.55	-	-	-	-	-	-	cytochrome P450, family 1, subfamily A, polypeptide 2
ADCY1	3.7e-03	0.34	0.63	-	-	-	-	-	-	adenylate cyclase 1 (brain)
JUNB	1.2e-03	0.40	0.83	-	-	-	-	-	-	jun B proto-oncogene
SHC2	1.4e-03	0.41	0.49	-	-	-	-	-	-	SHC (Src homology 2 domain containing) transforming protein 2
TOX2	1.6e-03	0.38	1.14	2.0e-03	0.36	1.36	-	-	-	TOX high mobility group box family member 2
SERPINE1	1.7e-04	0.52	0.77	-	-	-	-	-	-	serpin peptidase inhibitor, clade E (nexin, plasminogen activator inhibitor type 1), member 1
PTGS1	5.1e-04	0.44	-1.43	-	-	-	-	-	-	prostaglandin-endoperoxide synthase 1 (prostaglandin G/H synthase and cyclooxygenase)
EGR2	2.5e-03	0.36	1.66	-	-	-	-	-	-	early growth response 2
DENND4C	1.8e-04	0.49	-2.25	3.2e-04	0.45	-2.27	-	-	-	DENN/MADD domain containing 4C
CITED2	2.2e-03	0.38	1.47	-	-	-	-	-	-	Cbp/p300-interacting transactivator, with Glu/Asp-rich carboxy-terminal domain, 2
NCF2	8.4e-04	0.42	1.48	-	-	-	-	-	-
ATP6V0E2	5.3e-03	0.36	0.56	-	-	-	-	-	-	ATPase, H+ transporting V0 subunit e2
PIK3C2A	3.3e-03	0.36	-1.96	-	-	-	-	-	-	phosphoinositide-3-kinase, class 2, alpha polypeptide
NCOA6	1.1e-03	0.42	-2.65	-	-	-	-	-	-	nuclear receptor coactivator 6
ACSL6	3.8e-05	0.58	1.31	-	-	-	-	-	-	acyl-CoA synthetase long-chain family member 6
MMP9	5.5e-04	0.46	0.96	-	-	-	-	-	-	matrix metallopeptidase 9 (gelatinase B, 92kDa gelatinase, 92kDa type IV collagenase)
CCL5	1.9e-03	0.39	0.79	-	-	-	-	-	-	chemokine (C-C motif) ligand 5
RAB13	2.3e-05	0.62	1.26	6.0e-05	0.62	1.04	-	-	-	RAB13, member RAS oncogene family
DBH	7.0e-05	0.59	0.83	2.2e-04	0.54	1.14	8.5e-04	0.47	2.08	dopamine beta-hydroxylase (dopamine beta-monooxygenase)
HK3	2.2e-03	0.41	1.05	-	-	-	-	-	-	hexokinase 3 (white cell)
ADCY7	3.3e-03	0.37	1.56	-	-	-	-	-	-	adenylate cyclase 7
GPX2	1.4e-04	0.54	0.49	-	-	-	-	-	-	glutathione peroxidase 2 (gastrointestinal)
GPER	2.0e-03	0.44	0.88	1.9e-03	0.44	1.25	-	-	-	G protein-coupled estrogen receptor 1
RGS1	3.3e-04	0.54	1.23	-	-	-	-	-	-	regulator of G-protein signaling 1
PRKDC	1.8e-03	0.43	2.04	8.1e-05	0.59	1.77	5.8e-05	0.60	1.40
CACNA1H	1.4e-03	0.46	1.13	-	-	-	-	-	-	calcium channel, voltage-dependent, T type, alpha 1H subunit
FOSL1	5.5e-03	0.37	1.98	-	-	-	-	-	-	FOS-like antigen 1
TLR2	1.7e-03	0.47	1.85	-	-	-	-	-	-	toll-like receptor 2
PLN	1.6e-03	0.47	0.76	-	-	-	-	-	-	phospholamban
EPO	2.8e-03	0.44	0.83	-	-	-	-	-	-	erythropoietin
ALDH3A1	8.6e-04	0.53	1.32	-	-	-	1.5e-04	0.63	1.37	aldehyde dehydrogenase 3 family, member A1
CITED4	2.4e-03	0.47	0.75	-	-	-	-	-	-	Cbp/p300-interacting transactivator, with Glu/Asp-rich carboxy-terminal domain, 4
DEFB1	3.9e-03	0.55	0.59	-	-	-	-	-	-	defensin, beta 1
UCN	5.6e-04	0.68	1.32	-	-	-	1.3e-04	0.75	1.10	urocortin
DMBT1	3.4e-03	0.59	-0.61	-	-	-	-	-	-	deleted in malignant brain tumors 1
Coenzyme metabolic process (GO:0006732). The chemical reactions and pathways involving coenzymes, any of various nonprotein organic cofactors that are required, in addition to an enzyme and a substrate, for an enzymatic reaction to proceed.
Gene symbol	P-value, F-test (liver)	R-squared (liver)	Slope (liver)	P-value, F-test (kidney)	R-squared (kidney)	Slope (kidney)	P-value, F-test (brain)	R-squared (brain)	Slope (brain)	Product description
IDH1	7.6e-04	0.35	-1.33	-	-	-	-	-	-	isocitrate dehydrogenase 1 (NADP+), soluble
DMGDH	1.6e-05	0.49	-1.40	-	-	-	-	-	-	dimethylglycine dehydrogenase
DLD	5.1e-06	0.53	-1.91	-	-	-	-	-	-	dihydrolipoamide dehydrogenase
ELOVL5	1.0e-04	0.43	-0.79	-	-	-	-	-	-	ELOVL fatty acid elongase 5
SLC5A6	1.2e-04	0.43	1.02	-	-	-	-	-	-	solute carrier family 5 (sodium-dependent vitamin transporter), member 6
PANK1	5.8e-06	0.54	-1.02	4.2e-05	0.48	-1.14	-	-	-	pantothenate kinase 1
COQ4	9.7e-04	0.34	1.16	-	-	-	-	-	-	coenzyme Q4 homolog (S. cerevisiae)
ELOVL1	4.8e-03	0.27	1.06	-	-	-	1.8e-04	0.42	1.26	ELOVL fatty acid elongase 1
SARDH	6.2e-05	0.45	-0.95	-	-	-	-	-	-	sarcosine dehydrogenase
NUDT12	3.2e-03	0.27	-0.91	-	-	-	-	-	-	nudix (nucleoside diphosphate linked moiety X)-type motif 12
OGDH	9.5e-07	0.60	-1.64	-	-	-	-	-	-	oxoglutarate (alpha-ketoglutarate) dehydrogenase (lipoamide)
LIAS	1.8e-05	0.51	-1.65	-	-	-	-	-	-	lipoic acid synthetase
FMO1	6.3e-08	0.67	-0.46	-	-	-	4.4e-04	0.37	-0.82	flavin containing monooxygenase 1
LIPA	2.3e-05	0.49	-1.19	-	-	-	-	-	-	lipase A, lysosomal acid, cholesterol esterase
MAT2A	1.9e-03	0.32	0.96	-	-	-	-	-	-	methionine adenosyltransferase II, alpha
EHHADH	1.8e-03	0.32	-1.19	-	-	-	-	-	-	enoyl-CoA, hydratase/3-hydroxyacyl CoA dehydrogenase
ACSL5	2.0e-03	0.31	-1.04	-	-	-	-	-	-	acyl-CoA synthetase long-chain family member 5
COQ7	4.1e-03	0.28	-1.26	1.2e-05	0.54	-1.53	1.5e-03	0.34	-1.15	coenzyme Q7 homolog, ubiquinone (yeast)
GCDH	5.7e-06	0.55	-1.49	1.3e-04	0.45	-1.25	-	-	-	glutaryl-CoA dehydrogenase
PDK2	7.3e-04	0.35	-0.93	-	-	-	-	-	-	pyruvate dehydrogenase kinase, isozyme 2
DLAT	3.9e-04	0.39	-1.49	1.2e-03	0.35	-0.82	3.2e-05	0.51	-1.72
HMGCR	1.1e-04	0.44	-1.23	-	-	-	-	-	-	3-hydroxy-3-methylglutaryl-CoA reductase
PDP2	1.5e-03	0.34	-0.79	-	-	-	-	-	-	pyruvate dehyrogenase phosphatase catalytic subunit 2
OCLN	6.1e-04	0.37	-1.27	-	-	-	-	-	-
PCMT1	3.1e-06	0.57	2.03	-	-	-	-	-	-	protein-L-isoaspartate (D-aspartate) O-methyltransferase
TALDO1	5.6e-04	0.37	1.94	-	-	-	-	-	-	transaldolase 1
PDPR	8.4e-05	0.47	-1.61	-	-	-	-	-	-	pyruvate dehydrogenase phosphatase regulatory subunit
HNF4A	7.7e-04	0.36	-1.39	-	-	-	-	-	-	hepatocyte nuclear factor 4, alpha
FADD	5.1e-03	0.27	0.99	-	-	-	2.0e-03	0.32	0.91
GPD2	2.0e-03	0.32	-1.04	-	-	-	-	-	-	glycerol-3-phosphate dehydrogenase 2 (mitochondrial)
SHPK	8.6e-04	0.36	-1.31	-	-	-	-	-	-	sedoheptulokinase
PDK1	1.9e-04	0.43	-0.99	-	-	-	1.3e-05	0.56	-1.41	pyruvate dehydrogenase kinase, isozyme 1
SUCLA2	7.7e-07	0.63	-1.28	6.1e-05	0.50	-1.25	2.0e-03	0.33	-2.60	succinate-CoA ligase, ADP-forming, beta subunit
SUCLG1	5.4e-04	0.40	-1.70	-	-	-	-	-	-	succinate-CoA ligase, alpha subunit
FBL	8.6e-04	0.39	1.56	-	-	-	-	-	-	fibrillarin
ACACA	5.7e-04	0.40	-0.94	-	-	-	-	-	-	acetyl-CoA carboxylase alpha
SLC25A32	9.6e-04	0.37	-1.69	-	-	-	-	-	-	solute carrier family 25, member 32
ACLY	5.1e-03	0.28	-0.72	-	-	-	7.1e-04	0.39	-1.96
CYB5R4	8.2e-05	0.50	-1.30	3.3e-05	0.55	-1.29	5.0e-06	0.62	-1.61	cytochrome b5 reductase 4
CS	1.1e-03	0.38	-1.18	-	-	-	-	-	-	citrate synthase
GPS1	3.4e-03	0.34	1.68	1.7e-03	0.43	2.10	-	-	-	G protein pathway suppressor 1
NCF2	8.4e-04	0.42	1.48	-	-	-	-	-	-
ACSL6	3.8e-05	0.58	1.31	-	-	-	-	-	-	acyl-CoA synthetase long-chain family member 6
DPH2	5.5e-03	0.34	1.49	-	-	-	-	-	-	DPH2 homolog (S. cerevisiae)
Cellular carbohydrate metabolic process (GO:0044262). The chemical reactions and pathways involving carbohydrates, any of a group of organic compounds based of the general formula Cx(H2O)y, as carried out by individual cells.
Gene symbol	P-value, F-test (liver)	R-squared (liver)	Slope (liver)	P-value, F-test (kidney)	R-squared (kidney)	Slope (kidney)	P-value, F-test (brain)	R-squared (brain)	Slope (brain)	Product description
GPLD1	2.6e-08	0.68	-1.02	-	-	-	4.4e-04	0.37	-0.96	glycosylphosphatidylinositol specific phospholipase D1
IDE	3.4e-04	0.37	-1.13	3.2e-05	0.48	-1.37	4.4e-05	0.47	-1.40	insulin-degrading enzyme
PYGL	4.6e-03	0.25	-1.42	-	-	-	-	-	-	phosphorylase, glycogen, liver
GLS2	4.4e-03	0.26	-0.83	-	-	-	-	-	-	glutaminase 2 (liver, mitochondrial)
PRKAA2	3.4e-08	0.68	-0.86	-	-	-	3.1e-03	0.29	-1.27	protein kinase, AMP-activated, alpha 2 catalytic subunit
C1QTNF1	6.8e-05	0.46	1.10	-	-	-	-	-	-	C1q and tumor necrosis factor related protein 1
ACADM	7.8e-04	0.35	-0.88	-	-	-	-	-	-	acyl-CoA dehydrogenase, C-4 to C-12 straight chain
NAGK	1.5e-04	0.42	1.07	-	-	-	-	-	-	N-acetylglucosamine kinase
GALE	1.0e-04	0.45	1.25	3.8e-04	0.40	1.04	-	-	-	UDP-galactose-4-epimerase
HS2ST1	5.2e-03	0.27	-1.32	2.4e-04	0.41	-1.41	1.7e-04	0.42	-1.21	heparan sulfate 2-O-sulfotransferase 1
PDK2	7.3e-04	0.35	-0.93	-	-	-	-	-	-	pyruvate dehydrogenase kinase, isozyme 2
PHKG2	1.0e-03	0.34	1.39	-	-	-	-	-	-	phosphorylase kinase, gamma 2 (testis)
EXT1	4.6e-03	0.27	1.34	-	-	-	-	-	-	exostosin 1
PPARA	2.6e-04	0.41	-0.99	-	-	-	-	-	-	peroxisome proliferator-activated receptor alpha
KAT2B	2.7e-03	0.30	-0.96	-	-	-	-	-	-	K(lysine) acetyltransferase 2B
PFKFB3	2.3e-05	0.52	0.92	1.1e-03	0.33	0.92	1.2e-03	0.33	1.22	6-phosphofructo-2-kinase/fructose-2,6-biphosphatase 3
FKTN	2.5e-03	0.31	-1.28	-	-	-	2.5e-04	0.41	-1.20	fukutin
MTMR2	3.8e-03	0.29	-0.86	1.9e-03	0.30	-1.26	-	-	-
CPS1	3.5e-04	0.41	-0.97	-	-	-	-	-	-	carbamoyl-phosphate synthase 1, mitochondrial
DDIT4	3.8e-05	0.50	0.87	-	-	-	-	-	-	DNA-damage-inducible transcript 4
HNF4A	7.7e-04	0.36	-1.39	-	-	-	-	-	-	hepatocyte nuclear factor 4, alpha
ARFGEF1	2.2e-03	0.31	-1.65	-	-	-	1.4e-03	0.34	-1.43	ADP-ribosylation factor guanine nucleotide-exchange factor 1 (brefeldin A-inhibited)
IP6K1	3.1e-04	0.41	-1.57	-	-	-	-	-	-	inositol hexakisphosphate kinase 1
GPD2	2.0e-03	0.32	-1.04	-	-	-	-	-	-	glycerol-3-phosphate dehydrogenase 2 (mitochondrial)
IGFBP3	1.8e-03	0.33	0.56	-	-	-	-	-	-	insulin-like growth factor binding protein 3
PDK1	1.9e-04	0.43	-0.99	-	-	-	1.3e-05	0.56	-1.41	pyruvate dehydrogenase kinase, isozyme 1
SORD	2.8e-03	0.32	-1.13	-	-	-	-	-	-	sorbitol dehydrogenase
PFKFB2	4.6e-03	0.29	-0.93	-	-	-	-	-	-	6-phosphofructo-2-kinase/fructose-2,6-biphosphatase 2
DYRK2	9.3e-04	0.37	-1.40	-	-	-	2.8e-04	0.42	-2.41	dual-specificity tyrosine-(Y)-phosphorylation regulated kinase 2
IMP3	4.2e-03	0.29	1.70	-	-	-	-	-	-	IMP3, U3 small nucleolar ribonucleoprotein, homolog (yeast)
GBE1	3.6e-04	0.40	-1.68	-	-	-	-	-	-	glucan (1,4-alpha-), branching enzyme 1
GYS1	1.3e-03	0.34	1.44	-	-	-	-	-	-	glycogen synthase 1 (muscle)
IGF1	2.6e-03	0.33	-0.66	-	-	-	-	-	-	insulin-like growth factor 1 (somatomedin C)
HK1	1.6e-03	0.37	1.37	-	-	-	-	-	-	hexokinase 1
ARPP19	2.5e-04	0.46	-0.80	-	-	-	-	-	-	cAMP-regulated phosphoprotein, 19kDa
SGK196	2.4e-03	0.34	-1.07	1.5e-03	0.36	-1.20	-	-	-	Protein kinase-like protein SgK196
IPP	5.3e-03	0.29	-1.28	-	-	-	-	-	-	intracisternal A particle-promoted polypeptide
BAD	1.9e-04	0.48	1.22	-	-	-	-	-	-	BCL2-associated agonist of cell death
PLCD1	2.0e-03	0.36	1.07	2.2e-03	0.33	0.87	-	-	-	phospholipase C, delta 1
ATF4	2.4e-03	0.35	1.58	-	-	-	-	-	-	activating transcription factor 4 (tax-responsive enhancer element B67)
AOAH	6.4e-05	0.56	1.59	-	-	-	-	-	-	acyloxyacyl hydrolase (neutrophil)
HK3	2.2e-03	0.41	1.05	-	-	-	-	-	-	hexokinase 3 (white cell)
GPER	2.0e-03	0.44	0.88	1.9e-03	0.44	1.25	-	-	-	G protein-coupled estrogen receptor 1
ALG6	5.1e-03	0.40	-1.97	-	-	-	2.6e-03	0.42	-1.42	asparagine-linked glycosylation 6, alpha-1,3-glucosyltransferase homolog (S. cerevisiae)
GDPD4	2.2e-03	0.45	1.66	-	-	-	-	-	-	glycerophosphodiester phosphodiesterase domain containing 4
Response to steroid hormone stimulus (GO:0048545). Any process that results in a change in state or activity of a cell or an organism (in terms of movement, secretion, enzyme production, gene expression, etc.) as a result of a steroid hormone stimulus.
Gene symbol	P-value, F-test (liver)	R-squared (liver)	Slope (liver)	P-value, F-test (kidney)	R-squared (kidney)	Slope (kidney)	P-value, F-test (brain)	R-squared (brain)	Slope (brain)	Product description
IDH1	7.6e-04	0.35	-1.33	-	-	-	-	-	-	isocitrate dehydrogenase 1 (NADP+), soluble
NPC1	7.8e-05	0.43	-1.05	-	-	-	-	-	-	Niemann-Pick disease, type C1
BCKDHB	5.1e-07	0.61	-1.63	-	-	-	-	-	-	branched chain keto acid dehydrogenase E1, beta polypeptide
DUSP1	1.1e-04	0.43	0.69	-	-	-	3.0e-03	0.29	0.85	dual specificity phosphatase 1
LIPC	5.8e-03	0.25	-0.59	-	-	-	-	-	-	lipase, hepatic
ACADM	7.8e-04	0.35	-0.88	-	-	-	-	-	-	acyl-CoA dehydrogenase, C-4 to C-12 straight chain
FECH	1.5e-03	0.31	-1.10	-	-	-	-	-	-	ferrochelatase
GHR	5.2e-03	0.25	-0.71	4.7e-04	0.38	-0.68	3.8e-05	0.49	-1.44	growth hormone receptor
DPYD	1.4e-06	0.58	-1.03	1.5e-03	0.33	-0.51	-	-	-	dihydropyrimidine dehydrogenase
HPX	2.2e-03	0.30	1.15	-	-	-	-	-	-	hemopexin
CDO1	3.2e-06	0.57	-1.22	-	-	-	-	-	-	cysteine dioxygenase, type I
ATP2B1	1.9e-03	0.31	-1.94	9.7e-05	0.45	-2.18	-	-	-	ATPase, Ca++ transporting, plasma membrane 1
CTNNB1	1.2e-04	0.41	-2.39	7.8e-04	0.37	-2.59	9.0e-04	0.36	-3.20	catenin (cadherin-associated protein), beta 1, 88kDa
ALPL	1.5e-05	0.53	0.62	-	-	-	-	-	-	alkaline phosphatase, liver/bone/kidney
LDLR	2.3e-03	0.31	-1.09	-	-	-	-	-	-
AHR	2.0e-05	0.51	-1.15	-	-	-	-	-	-	aryl hydrocarbon receptor
PPARA	2.6e-04	0.41	-0.99	-	-	-	-	-	-	peroxisome proliferator-activated receptor alpha
RPS6KB1	5.6e-04	0.37	-2.19	-	-	-	-	-	-	ribosomal protein S6 kinase, 70kDa, polypeptide 1
ABCB11	2.1e-05	0.52	-1.04	-	-	-	-	-	-
ENG	4.1e-03	0.29	1.35	-	-	-	-	-	-	endoglin
ABCC2	3.1e-04	0.41	-1.13	-	-	-	-	-	-	ATP-binding cassette, sub-family C (CFTR/MRP), member 2
CPS1	3.5e-04	0.41	-0.97	-	-	-	-	-	-	carbamoyl-phosphate synthase 1, mitochondrial
ERBB2	1.4e-03	0.34	0.54	2.5e-06	0.57	1.74	-	-	-	v-erb-b2 erythroblastic leukemia viral oncogene homolog 2, neuro/glioblastoma derived oncogene homolog (avian)
LCAT	3.7e-03	0.30	-1.03	-	-	-	-	-	-	lecithin-cholesterol acyltransferase
GSTM3	1.2e-03	0.34	-0.44	-	-	-	-	-	-	glutathione S-transferase mu 3 (brain)
TGFB1	1.0e-03	0.37	1.72	-	-	-	-	-	-	transforming growth factor, beta 1
FOS	3.9e-04	0.40	0.56	5.5e-04	0.37	0.64	3.8e-03	0.28	0.86	FBJ murine osteosarcoma viral oncogene homolog
NPY1R	5.4e-05	0.50	0.81	-	-	-	-	-	-	neuropeptide Y receptor Y1
DSG2	4.4e-04	0.40	-1.06	-	-	-	-	-	-	desmoglein 2
ADM	1.5e-05	0.55	1.06	3.8e-07	0.64	1.18	-	-	-	adrenomedullin
CPN1	2.1e-03	0.34	-1.58	-	-	-	-	-	-	carboxypeptidase N, polypeptide 1
THBS1	1.7e-04	0.47	0.74	-	-	-	-	-	-	thrombospondin 1
AK1	1.1e-05	0.57	0.86	-	-	-	-	-	-	adenylate kinase 1
CDK4	2.9e-03	0.34	2.69	-	-	-	-	-	-	cyclin-dependent kinase 4
IGF1	2.6e-03	0.33	-0.66	-	-	-	-	-	-	insulin-like growth factor 1 (somatomedin C)
FKBP11	4.9e-04	0.42	0.82	-	-	-	-	-	-	FK506 binding protein 11, 19 kDa
RAMP2	5.8e-03	0.28	1.08	-	-	-	-	-	-	receptor (G protein-coupled) activity modifying protein 2
RBBP5	5.3e-03	0.30	-1.80	-	-	-	3.8e-03	0.31	-1.65	retinoblastoma binding protein 5
FOSL2	3.0e-03	0.34	0.84	9.3e-06	0.57	1.21	-	-	-	FOS-like antigen 2
DRD1	5.0e-03	0.31	1.64	-	-	-	3.4e-03	0.31	-1.15	dopamine receptor D1
BAD	1.9e-04	0.48	1.22	-	-	-	-	-	-	BCL2-associated agonist of cell death
IL4R	2.4e-03	0.34	0.98	-	-	-	2.3e-03	0.34	0.98	interleukin 4 receptor
CRHBP	4.6e-06	0.62	0.58	2.1e-06	0.62	0.57	-	-	-	corticotropin releasing hormone binding protein
MAPK1	2.2e-03	0.33	-1.40	3.2e-03	0.35	-1.63	-	-	-	mitogen-activated protein kinase 1
ALDOA	1.2e-03	0.40	1.74	-	-	-	-	-	-	aldolase A, fructose-bisphosphate
ABCA3	4.7e-05	0.55	-0.85	2.7e-05	0.54	-0.95	-	-	-	ATP-binding cassette, sub-family A (ABC1), member 3
PIAS2	3.1e-05	0.57	-2.19	1.5e-03	0.40	-1.86	-	-	-	protein inhibitor of activated STAT, 2
BMP7	3.1e-03	0.32	-0.77	2.3e-03	0.34	-0.63	-	-	-	bone morphogenetic protein 7
RAMP3	4.6e-05	0.54	0.68	-	-	-	-	-	-	receptor (G protein-coupled) activity modifying protein 3
CYP1A2	2.6e-03	0.36	-0.55	-	-	-	-	-	-	cytochrome P450, family 1, subfamily A, polypeptide 2
JUNB	1.2e-03	0.40	0.83	-	-	-	-	-	-	jun B proto-oncogene
SERPINE1	1.7e-04	0.52	0.77	-	-	-	-	-	-	serpin peptidase inhibitor, clade E (nexin, plasminogen activator inhibitor type 1), member 1
PTGS1	5.1e-04	0.44	-1.43	-	-	-	-	-	-	prostaglandin-endoperoxide synthase 1 (prostaglandin G/H synthase and cyclooxygenase)
CITED2	2.2e-03	0.38	1.47	-	-	-	-	-	-	Cbp/p300-interacting transactivator, with Glu/Asp-rich carboxy-terminal domain, 2
NCF2	8.4e-04	0.42	1.48	-	-	-	-	-	-
ACSL6	3.8e-05	0.58	1.31	-	-	-	-	-	-	acyl-CoA synthetase long-chain family member 6
MMP9	5.5e-04	0.46	0.96	-	-	-	-	-	-	matrix metallopeptidase 9 (gelatinase B, 92kDa gelatinase, 92kDa type IV collagenase)
CCL5	1.9e-03	0.39	0.79	-	-	-	-	-	-	chemokine (C-C motif) ligand 5
DBH	7.0e-05	0.59	0.83	2.2e-04	0.54	1.14	8.5e-04	0.47	2.08	dopamine beta-hydroxylase (dopamine beta-monooxygenase)
GPX2	1.4e-04	0.54	0.49	-	-	-	-	-	-	glutathione peroxidase 2 (gastrointestinal)
GPER	2.0e-03	0.44	0.88	1.9e-03	0.44	1.25	-	-	-	G protein-coupled estrogen receptor 1
FOSL1	5.5e-03	0.37	1.98	-	-	-	-	-	-	FOS-like antigen 1
TLR2	1.7e-03	0.47	1.85	-	-	-	-	-	-	toll-like receptor 2
PLN	1.6e-03	0.47	0.76	-	-	-	-	-	-	phospholamban
EPO	2.8e-03	0.44	0.83	-	-	-	-	-	-	erythropoietin
ALDH3A1	8.6e-04	0.53	1.32	-	-	-	1.5e-04	0.63	1.37	aldehyde dehydrogenase 3 family, member A1
CITED4	2.4e-03	0.47	0.75	-	-	-	-	-	-	Cbp/p300-interacting transactivator, with Glu/Asp-rich carboxy-terminal domain, 4
DEFB1	3.9e-03	0.55	0.59	-	-	-	-	-	-	defensin, beta 1
UCN	5.6e-04	0.68	1.32	-	-	-	1.3e-04	0.75	1.10	urocortin
DMBT1	3.4e-03	0.59	-0.61	-	-	-	-	-	-	deleted in malignant brain tumors 1
Imaginal disc-derived appendage development (GO:0048737). The process whose specific outcome is the progression of an appendage over time, from its formation in the imaginal disc to the mature structure. An appendage is an organ or part that is attached to the trunk of an organism.
Gene symbol	P-value, F-test (liver)	R-squared (liver)	Slope (liver)	P-value, F-test (kidney)	R-squared (kidney)	Slope (kidney)	P-value, F-test (brain)	R-squared (brain)	Slope (brain)	Product description
USP8	1.1e-03	0.32	-1.45	2.6e-04	0.40	-1.55	2.0e-03	0.30	-1.49	ubiquitin specific peptidase 8
APP	5.4e-03	0.24	0.74	-	-	-	-	-	-	amyloid beta (A4) precursor protein
CUL3	6.6e-04	0.35	-1.73	9.1e-05	0.45	-1.65	2.4e-05	0.50	-1.84	cullin 3
DBT	5.5e-09	0.72	-1.70	-	-	-	-	-	-	dihydrolipoamide branched chain transacylase E2
ILK	2.5e-04	0.41	2.48	-	-	-	-	-	-	integrin-linked kinase
ROCK2	3.9e-03	0.28	-1.23	1.6e-03	0.31	-1.50	4.3e-04	0.37	-1.34	Rho-associated, coiled-coil containing protein kinase 2
AHR	2.0e-05	0.51	-1.15	-	-	-	-	-	-	aryl hydrocarbon receptor
ETS2	1.2e-04	0.45	0.89	-	-	-	-	-	-	v-ets erythroblastosis virus E26 oncogene homolog 2 (avian)
SOS1	6.8e-04	0.36	-1.51	-	-	-	-	-	-	son of sevenless homolog 1 (Drosophila)
PDK1	1.9e-04	0.43	-0.99	-	-	-	1.3e-05	0.56	-1.41	pyruvate dehydrogenase kinase, isozyme 1
ROCK1	2.2e-03	0.33	-1.44	-	-	-	-	-	-	Rho-associated, coiled-coil containing protein kinase 1
NFAT5	8.4e-04	0.38	-1.36	-	-	-	-	-	-	nuclear factor of activated T-cells 5, tonicity-responsive
FBL	8.6e-04	0.39	1.56	-	-	-	-	-	-	fibrillarin
EEA1	2.6e-03	0.32	-1.05	-	-	-	-	-	-	early endosome antigen 1
MIB1	2.4e-03	0.34	-1.44	-	-	-	-	-	-	mindbomb E3 ubiquitin protein ligase 1
MSN	1.6e-04	0.47	1.30	-	-	-	-	-	-	moesin
ZYX	2.7e-04	0.46	1.56	6.5e-04	0.42	1.83	1.9e-03	0.36	1.50	zyxin
BAD	1.9e-04	0.48	1.22	-	-	-	-	-	-	BCL2-associated agonist of cell death
CAPS	6.1e-04	0.45	0.73	-	-	-	-	-	-	calcyphosine
ATF4	2.4e-03	0.35	1.58	-	-	-	-	-	-	activating transcription factor 4 (tax-responsive enhancer element B67)
GEM	1.7e-04	0.47	1.03	2.1e-03	0.34	1.02	-	-	-	GTP binding protein overexpressed in skeletal muscle
AMN	3.1e-03	0.36	0.48	-	-	-	-	-	-	amnionless homolog (mouse)
Instar larval or pupal development (GO:0002165). The process whose specific outcome is the progression of the instar larva or pupa over time, from its formation to the mature structure. An example of this process is found in Drosophila melanogaster.
Gene symbol	P-value, F-test (liver)	R-squared (liver)	Slope (liver)	P-value, F-test (kidney)	R-squared (kidney)	Slope (kidney)	P-value, F-test (brain)	R-squared (brain)	Slope (brain)	Product description
NPC1	7.8e-05	0.43	-1.05	-	-	-	-	-	-	Niemann-Pick disease, type C1
USP8	1.1e-03	0.32	-1.45	2.6e-04	0.40	-1.55	2.0e-03	0.30	-1.49	ubiquitin specific peptidase 8
APP	5.4e-03	0.24	0.74	-	-	-	-	-	-	amyloid beta (A4) precursor protein
ATG5	5.7e-03	0.24	-1.34	-	-	-	-	-	-	ATG5 autophagy related 5 homolog (S. cerevisiae)
CUL3	6.6e-04	0.35	-1.73	9.1e-05	0.45	-1.65	2.4e-05	0.50	-1.84	cullin 3
DBT	5.5e-09	0.72	-1.70	-	-	-	-	-	-	dihydrolipoamide branched chain transacylase E2
ILK	2.5e-04	0.41	2.48	-	-	-	-	-	-	integrin-linked kinase
OPA1	3.4e-05	0.48	-1.66	9.8e-04	0.35	-1.48	-	-	-	optic atrophy 1 (autosomal dominant)
ARCN1	5.0e-03	0.27	-1.49	-	-	-	-	-	-	archain 1
SEC23A	6.6e-05	0.46	-2.31	-	-	-	-	-	-	Sec23 homolog A (S. cerevisiae)
ROCK2	3.9e-03	0.28	-1.23	1.6e-03	0.31	-1.50	4.3e-04	0.37	-1.34	Rho-associated, coiled-coil containing protein kinase 2
APC	1.7e-04	0.42	-1.28	1.3e-03	0.32	-1.11	2.9e-03	0.28	-1.39
AHR	2.0e-05	0.51	-1.15	-	-	-	-	-	-	aryl hydrocarbon receptor
ETS2	1.2e-04	0.45	0.89	-	-	-	-	-	-	v-ets erythroblastosis virus E26 oncogene homolog 2 (avian)
SOS1	6.8e-04	0.36	-1.51	-	-	-	-	-	-	son of sevenless homolog 1 (Drosophila)
PDK1	1.9e-04	0.43	-0.99	-	-	-	1.3e-05	0.56	-1.41	pyruvate dehydrogenase kinase, isozyme 1
ROCK1	2.2e-03	0.33	-1.44	-	-	-	-	-	-	Rho-associated, coiled-coil containing protein kinase 1
NFAT5	8.4e-04	0.38	-1.36	-	-	-	-	-	-	nuclear factor of activated T-cells 5, tonicity-responsive
FBL	8.6e-04	0.39	1.56	-	-	-	-	-	-	fibrillarin
FOS	3.9e-04	0.40	0.56	5.5e-04	0.37	0.64	3.8e-03	0.28	0.86	FBJ murine osteosarcoma viral oncogene homolog
EEA1	2.6e-03	0.32	-1.05	-	-	-	-	-	-	early endosome antigen 1
MIB1	2.4e-03	0.34	-1.44	-	-	-	-	-	-	mindbomb E3 ubiquitin protein ligase 1
MSN	1.6e-04	0.47	1.30	-	-	-	-	-	-	moesin
ZYX	2.7e-04	0.46	1.56	6.5e-04	0.42	1.83	1.9e-03	0.36	1.50	zyxin
BAD	1.9e-04	0.48	1.22	-	-	-	-	-	-	BCL2-associated agonist of cell death
CAPS	6.1e-04	0.45	0.73	-	-	-	-	-	-	calcyphosine
ATF4	2.4e-03	0.35	1.58	-	-	-	-	-	-	activating transcription factor 4 (tax-responsive enhancer element B67)
GEM	1.7e-04	0.47	1.03	2.1e-03	0.34	1.02	-	-	-	GTP binding protein overexpressed in skeletal muscle
AMN	3.1e-03	0.36	0.48	-	-	-	-	-	-	amnionless homolog (mouse)
SHD	4.6e-03	0.32	0.65	-	-	-	-	-	-	Src homology 2 domain containing transforming protein D
JUN	1.3e-04	0.51	1.03	1.1e-03	0.39	1.27	3.7e-04	0.45	1.76	jun proto-oncogene
Nucleobase-containing small molecule metabolic process (GO:0055086). The cellular chemical reactions and pathways involving a nucleobase-containing small molecule: a nucleobase, a nucleoside, or a nucleotide.
Gene symbol	P-value, F-test (liver)	R-squared (liver)	Slope (liver)	P-value, F-test (kidney)	R-squared (kidney)	Slope (kidney)	P-value, F-test (brain)	R-squared (brain)	Slope (brain)	Product description
ENTPD4	1.4e-04	0.41	-1.68	5.5e-04	0.36	-1.09	4.4e-03	0.26	-0.94	ectonucleoside triphosphate diphosphohydrolase 4
GFM1	3.2e-04	0.39	-1.46	-	-	-	-	-	-	G elongation factor, mitochondrial 1
IDE	3.4e-04	0.37	-1.13	3.2e-05	0.48	-1.37	4.4e-05	0.47	-1.40	insulin-degrading enzyme
IDH1	7.6e-04	0.35	-1.33	-	-	-	-	-	-	isocitrate dehydrogenase 1 (NADP+), soluble
TSTA3	2.8e-05	0.48	1.68	-	-	-	-	-	-	tissue specific transplantation antigen P35B
ALDH6A1	5.2e-03	0.25	-0.96	-	-	-	-	-	-	aldehyde dehydrogenase 6 family, member A1
DNM1L	4.0e-03	0.27	-1.52	-	-	-	-	-	-	dynamin 1-like
RGN	4.6e-03	0.26	-0.59	-	-	-	3.1e-05	0.49	0.89	regucalcin (senescence marker protein-30)
PANK1	5.8e-06	0.54	-1.02	4.2e-05	0.48	-1.14	-	-	-	pantothenate kinase 1
DCTD	4.6e-03	0.26	0.46	-	-	-	-	-	-	dCMP deaminase
SEPT4	7.2e-05	0.45	1.23	-	-	-	4.1e-03	0.28	1.22	septin 4
VPS4B	6.9e-05	0.45	-1.63	1.2e-03	0.34	-1.27	-	-	-	vacuolar protein sorting 4 homolog B (S. cerevisiae)
NUDT12	3.2e-03	0.27	-0.91	-	-	-	-	-	-	nudix (nucleoside diphosphate linked moiety X)-type motif 12
OGDH	9.5e-07	0.60	-1.64	-	-	-	-	-	-	oxoglutarate (alpha-ketoglutarate) dehydrogenase (lipoamide)
PGM3	4.1e-03	0.27	1.15	-	-	-	-	-	-	phosphoglucomutase 3
SNX13	1.4e-06	0.60	-1.89	-	-	-	-	-	-	sorting nexin 13
BPNT1	1.2e-03	0.33	-1.09	-	-	-	-	-	-	3'(2'), 5'-bisphosphate nucleotidase 1
RAB14	1.1e-04	0.43	-2.19	-	-	-	3.4e-03	0.29	-1.83	RAB14, member RAS oncogene family
RRAGC	3.0e-03	0.28	-1.47	-	-	-	1.6e-04	0.43	-1.94	Ras-related GTP binding C
GBF1	5.2e-03	0.26	-1.48	-	-	-	-	-	-	golgi brefeldin A resistant guanine nucleotide exchange factor 1
EFTUD2	3.5e-03	0.28	-1.93	-	-	-	-	-	-	elongation factor Tu GTP binding domain containing 2
FMO1	6.3e-08	0.67	-0.46	-	-	-	4.4e-04	0.37	-0.82	flavin containing monooxygenase 1
CAT	9.6e-04	0.34	-1.03	1.2e-04	0.44	-1.15	1.8e-04	0.42	-1.26	catalase
OPA1	3.4e-05	0.48	-1.66	9.8e-04	0.35	-1.48	-	-	-	optic atrophy 1 (autosomal dominant)
GALE	1.0e-04	0.45	1.25	3.8e-04	0.40	1.04	-	-	-	UDP-galactose-4-epimerase
DPYD	1.4e-06	0.58	-1.03	1.5e-03	0.33	-0.51	-	-	-	dihydropyrimidine dehydrogenase
NDUFS1	2.4e-06	0.57	-2.48	-	-	-	-	-	-	NADH dehydrogenase (ubiquinone) Fe-S protein 1, 75kDa (NADH-coenzyme Q reductase)
MAT2A	1.9e-03	0.32	0.96	-	-	-	-	-	-	methionine adenosyltransferase II, alpha
SEC23A	6.6e-05	0.46	-2.31	-	-	-	-	-	-	Sec23 homolog A (S. cerevisiae)
ARHGAP29	1.5e-04	0.43	-1.84	-	-	-	-	-	-	Rho GTPase activating protein 29
ADK	2.1e-06	0.59	-1.06	1.6e-03	0.33	-0.77	1.8e-03	0.33	-1.46	adenosine kinase
CPEB2	1.4e-03	0.33	-1.14	-	-	-	-	-	-	cytoplasmic polyadenylation element binding protein 2
OXA1L	1.2e-04	0.43	2.07	-	-	-	-	-	-	oxidase (cytochrome c) assembly 1-like
PMM1	2.4e-03	0.30	0.79	-	-	-	-	-	-	phosphomannomutase 1
OCLN	6.1e-04	0.37	-1.27	-	-	-	-	-	-
RAB11A	2.9e-03	0.30	-1.27	2.9e-03	0.31	-1.10	-	-	-	RAB11A, member RAS oncogene family
CLPX	3.7e-06	0.55	-1.42	2.6e-05	0.51	-1.47	-	-	-	ClpX caseinolytic peptidase X homolog (E. coli)
UAP1	7.7e-04	0.36	1.04	-	-	-	-	-	-	UDP-N-acteylglucosamine pyrophosphorylase 1
PCMT1	3.1e-06	0.57	2.03	-	-	-	-	-	-	protein-L-isoaspartate (D-aspartate) O-methyltransferase
PXK	1.6e-04	0.43	-1.74	-	-	-	-	-	-	PX domain containing serine/threonine kinase
MPP6	2.1e-03	0.31	-0.69	-	-	-	-	-	-	membrane protein, palmitoylated 6 (MAGUK p55 subfamily member 6)
TALDO1	5.6e-04	0.37	1.94	-	-	-	-	-	-	transaldolase 1
ATP5F1	2.6e-04	0.41	-1.69	-	-	-	-	-	-	ATP synthase, H+ transporting, mitochondrial Fo complex, subunit B1
RAB10	8.4e-05	0.47	-1.66	-	-	-	4.3e-04	0.41	-1.53	RAB10, member RAS oncogene family
ADSS	2.0e-03	0.31	-1.22	7.1e-06	0.56	-1.95	-	-	-	adenylosuccinate synthase
SOS1	6.8e-04	0.36	-1.51	-	-	-	-	-	-	son of sevenless homolog 1 (Drosophila)
PIN1	2.9e-03	0.30	1.20	-	-	-	1.1e-04	0.47	1.24	peptidylprolyl cis/trans isomerase, NIMA-interacting 1
ABCD3	1.7e-06	0.58	-1.28	3.9e-06	0.60	-1.51	5.8e-05	0.50	-2.17	ATP-binding cassette, sub-family D (ALD), member 3
ARHGAP5	1.3e-03	0.34	-1.43	-	-	-	-	-	-	Rho GTPase activating protein 5
ERBB2	1.4e-03	0.34	0.54	2.5e-06	0.57	1.74	-	-	-	v-erb-b2 erythroblastic leukemia viral oncogene homolog 2, neuro/glioblastoma derived oncogene homolog (avian)
ARFGEF1	2.2e-03	0.31	-1.65	-	-	-	1.4e-03	0.34	-1.43	ADP-ribosylation factor guanine nucleotide-exchange factor 1 (brefeldin A-inhibited)
ATP5A1	1.1e-03	0.35	-2.06	-	-	-	-	-	-	ATP synthase, H+ transporting, mitochondrial F1 complex, alpha subunit 1, cardiac muscle
PEX1	3.6e-04	0.41	-1.61	-	-	-	-	-	-	peroxisomal biogenesis factor 1
GSR	8.0e-04	0.37	-1.44	-	-	-	-	-	-	glutathione reductase
GPD2	2.0e-03	0.32	-1.04	-	-	-	-	-	-	glycerol-3-phosphate dehydrogenase 2 (mitochondrial)
B3GALNT2	2.0e-03	0.31	-1.25	-	-	-	-	-	-	beta-1,3-N-acetylgalactosaminyltransferase 2
SHPK	8.6e-04	0.36	-1.31	-	-	-	-	-	-	sedoheptulokinase
RUVBL2	1.4e-08	0.72	2.54	1.2e-04	0.47	1.86	2.9e-03	0.31	1.73	RuvB-like 2 (E. coli)
KIF1B	6.8e-04	0.38	-1.00	-	-	-	1.9e-03	0.32	-0.97
SLC35B2	1.2e-03	0.36	2.12	-	-	-	-	-	-	solute carrier family 35, member B2
MPI	1.5e-03	0.36	0.89	-	-	-	-	-	-	mannose phosphate isomerase
FBL	8.6e-04	0.39	1.56	-	-	-	-	-	-	fibrillarin
GUK1	1.4e-05	0.55	1.28	-	-	-	-	-	-	guanylate kinase 1
TGFB1	1.0e-03	0.37	1.72	-	-	-	-	-	-	transforming growth factor, beta 1
PDE3B	1.1e-04	0.46	-1.33	-	-	-	-	-	-
TMEM64	7.1e-04	0.39	-1.09	1.4e-03	0.35	-0.79	1.1e-03	0.36	-1.21	transmembrane protein 64
MCM7	1.4e-03	0.35	1.55	-	-	-	-	-	-	minichromosome maintenance complex component 7
DHODH	3.2e-06	0.60	1.00	-	-	-	-	-	-	dihydroorotate dehydrogenase (quinone)
RASA1	8.6e-04	0.38	-1.86	-	-	-	-	-	-	RAS p21 protein activator (GTPase activating protein) 1
RAB4A	3.8e-04	0.42	1.28	-	-	-	-	-	-	RAB4A, member RAS oncogene family
GNAI3	3.3e-05	0.49	-2.06	1.5e-03	0.36	-1.78	-	-	-	guanine nucleotide binding protein (G protein), alpha inhibiting activity polypeptide 3
GMDS	1.6e-03	0.33	0.71	-	-	-	-	-	-	GDP-mannose 4,6-dehydratase
SLC25A13	2.3e-05	0.53	-2.10	-	-	-	-	-	-	solute carrier family 25, member 13 (citrin)
ADM	1.5e-05	0.55	1.06	3.8e-07	0.64	1.18	-	-	-	adrenomedullin
RALGDS	4.1e-03	0.30	1.30	-	-	-	-	-	-	ral guanine nucleotide dissociation stimulator
ACLY	5.1e-03	0.28	-0.72	-	-	-	7.1e-04	0.39	-1.96
AK1	1.1e-05	0.57	0.86	-	-	-	-	-	-	adenylate kinase 1
MBD4	4.0e-04	0.41	1.37	-	-	-	-	-	-	methyl-CpG binding domain protein 4
ATP2A2	7.5e-04	0.37	-1.65	4.4e-05	0.54	-2.08	-	-	-	ATPase, Ca++ transporting, cardiac muscle, slow twitch 2
PREX2	1.3e-04	0.44	-1.06	1.8e-03	0.34	-1.44	4.4e-03	0.29	-1.03	phosphatidylinositol-3,4,5-trisphosphate-dependent Rac exchange factor 2
SMUG1	3.8e-03	0.32	1.03	-	-	-	-	-	-	single-strand-selective monofunctional uracil-DNA glycosylase 1
AKAP12	2.9e-03	0.33	0.87	-	-	-	3.7e-03	0.29	1.04	A kinase (PRKA) anchor protein 12
GNAI1	4.5e-03	0.29	0.76	1.7e-03	0.33	-1.19	-	-	-	guanine nucleotide binding protein (G protein), alpha inhibiting activity polypeptide 1
HINT3	2.3e-04	0.42	-1.19	-	-	-	-	-	-	histidine triad nucleotide binding protein 3
ZC3HAV1	4.9e-05	0.50	-2.02	-	-	-	-	-	-	zinc finger CCCH-type, antiviral 1
GMPR2	1.9e-03	0.35	1.42	-	-	-	8.2e-04	0.42	1.83	guanosine monophosphate reductase 2
RAMP2	5.8e-03	0.28	1.08	-	-	-	-	-	-	receptor (G protein-coupled) activity modifying protein 2
QTRT1	1.2e-06	0.65	1.49	1.5e-03	0.35	0.76	-	-	-	queuine tRNA-ribosyltransferase 1
KATNA1	2.6e-03	0.32	-1.37	-	-	-	-	-	-	katanin p60 (ATPase containing) subunit A 1
CYB5R4	8.2e-05	0.50	-1.30	3.3e-05	0.55	-1.29	5.0e-06	0.62	-1.61	cytochrome b5 reductase 4
SLC35D1	1.4e-03	0.34	-1.03	-	-	-	-	-	-	solute carrier family 35 (UDP-glucuronic acid/UDP-N-acetylgalactosamine dual transporter), member D1
EVI5	1.6e-08	0.76	-1.40	7.6e-04	0.41	-1.02	-	-	-	ecotropic viral integration site 5
SLC26A1	1.5e-03	0.36	-0.63	2.8e-03	0.33	-1.00	-	-	-	solute carrier family 26 (sulfate transporter), member 1
DRD1	5.0e-03	0.31	1.64	-	-	-	3.4e-03	0.31	-1.15	dopamine receptor D1
BIN1	9.9e-04	0.38	1.37	7.5e-07	0.68	1.12	3.1e-03	0.33	2.44	bridging integrator 1
BAD	1.9e-04	0.48	1.22	-	-	-	-	-	-	BCL2-associated agonist of cell death
RGS2	1.9e-03	0.35	0.78	-	-	-	-	-	-	regulator of G-protein signaling 2, 24kDa
MAPK1	2.2e-03	0.33	-1.40	3.2e-03	0.35	-1.63	-	-	-	mitogen-activated protein kinase 1
SPAST	9.3e-06	0.62	-1.79	1.0e-03	0.41	-1.19	-	-	-	spastin
SYDE2	5.2e-03	0.29	-1.27	1.3e-03	0.36	-1.05	-	-	-	synapse defective 1, Rho GTPase, homolog 2 (C. elegans)
ARL4C	1.6e-03	0.39	1.24	-	-	-	-	-	-	ADP-ribosylation factor-like 4C
ALDOA	1.2e-03	0.40	1.74	-	-	-	-	-	-	aldolase A, fructose-bisphosphate
MPG	2.0e-06	0.67	1.40	-	-	-	-	-	-	N-methylpurine-DNA glycosylase
GNPNAT1	5.6e-03	0.31	-1.20	1.9e-04	0.48	-1.03	-	-	-	glucosamine-phosphate N-acetyltransferase 1
AMN	3.1e-03	0.36	0.48	-	-	-	-	-	-	amnionless homolog (mouse)
SPRY2	1.0e-03	0.41	1.05	-	-	-	-	-	-	sprouty homolog 2 (Drosophila)
ADCY1	3.7e-03	0.34	0.63	-	-	-	-	-	-	adenylate cyclase 1 (brain)
ABCD1	4.7e-03	0.32	-1.08	-	-	-	-	-	-	ATP-binding cassette, sub-family D (ALD), member 1
TIAM1	4.3e-03	0.36	1.33	-	-	-	-	-	-	T-cell lymphoma invasion and metastasis 1
FGD3	3.7e-03	0.35	1.52	-	-	-	-	-	-	FYVE, RhoGEF and PH domain containing 3
ATP7B	4.2e-03	0.33	-1.51	-	-	-	-	-	-	ATPase, Cu++ transporting, beta polypeptide
JUN	1.3e-04	0.51	1.03	1.1e-03	0.39	1.27	3.7e-04	0.45	1.76	jun proto-oncogene
ASCC3	1.1e-03	0.40	-2.53	1.8e-03	0.38	-1.78	-	-	-	activating signal cointegrator 1 complex subunit 3
ADORA2A	1.6e-03	0.40	1.43	2.7e-04	0.48	1.71	-	-	-	adenosine A2a receptor
NCF2	8.4e-04	0.42	1.48	-	-	-	-	-	-
RAB37	4.2e-04	0.47	1.05	-	-	-	-	-	-	RAB37, member RAS oncogene family
DQX1	6.9e-04	0.46	-0.92	-	-	-	-	-	-	DEAQ box RNA-dependent ATPase 1
ARHGAP4	5.3e-05	0.59	1.75	2.8e-03	0.37	0.76	8.2e-04	0.44	1.30	Rho GTPase activating protein 4
RAB13	2.3e-05	0.62	1.26	6.0e-05	0.62	1.04	-	-	-	RAB13, member RAS oncogene family
DPH2	5.5e-03	0.34	1.49	-	-	-	-	-	-	DPH2 homolog (S. cerevisiae)
RAB26	1.7e-04	0.53	0.68	-	-	-	-	-	-	RAB26, member RAS oncogene family
ADCY7	3.3e-03	0.37	1.56	-	-	-	-	-	-	adenylate cyclase 7
RAC2	3.7e-03	0.40	1.29	-	-	-	-	-	-
CD40	9.8e-04	0.46	0.98	-	-	-	-	-	-
GPER	2.0e-03	0.44	0.88	1.9e-03	0.44	1.25	-	-	-	G protein-coupled estrogen receptor 1
NME4	1.6e-04	0.58	0.63	3.4e-03	0.40	0.82	7.8e-05	0.61	1.09	non-metastatic cells 4, protein expressed in
NME5	3.5e-03	0.40	1.28	-	-	-	-	-	-	non-metastatic cells 5, protein expressed in (nucleoside-diphosphate kinase)
RGS1	3.3e-04	0.54	1.23	-	-	-	-	-	-	regulator of G-protein signaling 1
ARHGAP15	5.6e-05	0.63	1.43	-	-	-	-	-	-	Rho GTPase activating protein 15
ARL4A	1.6e-03	0.50	-1.16	2.7e-06	0.74	-1.80	-	-	-	ADP-ribosylation factor-like 4A
GUCA1B	2.2e-03	0.43	1.93	3.2e-03	0.41	1.61	5.4e-04	0.52	1.55	guanylate cyclase activator 1B (retina)
PLN	1.6e-03	0.47	0.76	-	-	-	-	-	-	phospholamban
LDHC	3.7e-05	0.66	1.62	2.5e-04	0.58	1.09	1.9e-04	0.59	1.73	lactate dehydrogenase C
UCN	5.6e-04	0.68	1.32	-	-	-	1.3e-04	0.75	1.10	urocortin
RPPH1	1.1e-03	0.75	0.55	-	-	-	-	-	-
Lipid modification (GO:0030258). The covalent alteration of one or more fatty acids in a lipid, resulting in a change in the properties of the lipid.
Gene symbol	P-value, F-test (liver)	R-squared (liver)	Slope (liver)	P-value, F-test (kidney)	R-squared (kidney)	Slope (kidney)	P-value, F-test (brain)	R-squared (brain)	Slope (brain)	Product description
HADH	2.6e-04	0.38	-1.42	-	-	-	-	-	-	hydroxyacyl-CoA dehydrogenase
SLC25A17	1.9e-05	0.49	-1.22	-	-	-	-	-	-	solute carrier family 25 (mitochondrial carrier; peroxisomal membrane protein, 34kDa), member 17
SLC27A2	6.8e-07	0.59	-0.96	-	-	-	-	-	-	solute carrier family 27 (fatty acid transporter), member 2
DGKZ	1.2e-04	0.42	-1.34	-	-	-	-	-	-	diacylglycerol kinase, zeta
ETFDH	3.1e-07	0.63	-1.75	2.7e-03	0.29	-0.65	-	-	-	electron-transferring-flavoprotein dehydrogenase
ACADM	7.8e-04	0.35	-0.88	-	-	-	-	-	-	acyl-CoA dehydrogenase, C-4 to C-12 straight chain
CYP4V2	3.0e-04	0.39	-0.72	-	-	-	-	-	-	cytochrome P450, family 4, subfamily V, polypeptide 2
EHHADH	1.8e-03	0.32	-1.19	-	-	-	-	-	-	enoyl-CoA, hydratase/3-hydroxyacyl CoA dehydrogenase
ACSL5	2.0e-03	0.31	-1.04	-	-	-	-	-	-	acyl-CoA synthetase long-chain family member 5
GCDH	5.7e-06	0.55	-1.49	1.3e-04	0.45	-1.25	-	-	-	glutaryl-CoA dehydrogenase
CROT	2.9e-03	0.29	-0.69	-	-	-	2.8e-03	0.30	-0.87	carnitine O-octanoyltransferase
PEX13	1.2e-06	0.60	-1.88	1.8e-03	0.33	-1.17	7.8e-06	0.56	-2.14	peroxisomal biogenesis factor 13
KAT5	1.9e-03	0.31	1.79	1.5e-03	0.33	1.47	1.1e-03	0.34	1.68	K(lysine) acetyltransferase 5
ACOX2	3.4e-04	0.40	-1.17	-	-	-	-	-	-	acyl-CoA oxidase 2, branched chain
ACOX1	1.9e-08	0.71	-1.09	3.1e-06	0.59	-1.01	4.3e-05	0.49	-1.31	acyl-CoA oxidase 1, palmitoyl
PPARA	2.6e-04	0.41	-0.99	-	-	-	-	-	-	peroxisome proliferator-activated receptor alpha
ACADL	5.0e-04	0.38	-0.61	3.3e-05	0.50	-0.63	2.0e-08	0.72	-0.84	acyl-CoA dehydrogenase, long chain
ABCD3	1.7e-06	0.58	-1.28	3.9e-06	0.60	-1.51	5.8e-05	0.50	-2.17	ATP-binding cassette, sub-family D (ALD), member 3
MTMR2	3.8e-03	0.29	-0.86	1.9e-03	0.30	-1.26	-	-	-
IP6K1	3.1e-04	0.41	-1.57	-	-	-	-	-	-	inositol hexakisphosphate kinase 1
FADD	5.1e-03	0.27	0.99	-	-	-	2.0e-03	0.32	0.91
LCAT	3.7e-03	0.30	-1.03	-	-	-	-	-	-	lecithin-cholesterol acyltransferase
PEX1	3.6e-04	0.41	-1.61	-	-	-	-	-	-	peroxisomal biogenesis factor 1
LONP2	4.1e-05	0.51	-1.44	-	-	-	-	-	-	lon peptidase 2, peroxisomal
PIK3CA	3.2e-03	0.32	-1.79	1.6e-03	0.36	-1.66	2.5e-03	0.33	-1.59	phosphoinositide-3-kinase, catalytic, alpha polypeptide
IPMK	4.3e-04	0.42	-0.81	8.9e-05	0.49	-0.73	6.1e-04	0.41	-0.98	inositol polyphosphate multikinase
AIM1	2.0e-03	0.31	-1.15	-	-	-	-	-	-	absent in melanoma 1
TESC	1.9e-03	0.34	0.91	-	-	-	-	-	-	tescalcin
CPT1A	3.1e-03	0.35	-0.78	-	-	-	-	-	-	carnitine palmitoyltransferase 1A (liver)
LPP	1.8e-03	0.36	-1.28	-	-	-	-	-	-	LIM domain containing preferred translocation partner in lipoma
ABCD1	4.7e-03	0.32	-1.08	-	-	-	-	-	-	ATP-binding cassette, sub-family D (ALD), member 1
PHYH	4.1e-03	0.34	-0.74	7.5e-04	0.48	-0.85	-	-	-	phytanoyl-CoA 2-hydroxylase
PIK3C2A	3.3e-03	0.36	-1.96	-	-	-	-	-	-	phosphoinositide-3-kinase, class 2, alpha polypeptide
Neutral lipid metabolic process (GO:0006638). The chemical reactions and pathways involving neutral lipids, lipids only soluble in solvents of very low polarity.
Gene symbol	P-value, F-test (liver)	R-squared (liver)	Slope (liver)	P-value, F-test (kidney)	R-squared (kidney)	Slope (kidney)	P-value, F-test (brain)	R-squared (brain)	Slope (brain)	Product description
GPLD1	2.6e-08	0.68	-1.02	-	-	-	4.4e-04	0.37	-0.96	glycosylphosphatidylinositol specific phospholipase D1
FITM2	1.2e-04	0.42	-1.33	-	-	-	-	-	-	fat storage-inducing transmembrane protein 2
ABHD5	5.0e-03	0.25	-0.91	-	-	-	-	-	-	abhydrolase domain containing 5
THRB	6.5e-04	0.34	-1.37	-	-	-	-	-	-	thyroid hormone receptor, beta
ELOVL5	1.0e-04	0.43	-0.79	-	-	-	-	-	-	ELOVL fatty acid elongase 5
LCLAT1	8.5e-04	0.35	-1.16	1.2e-03	0.35	-0.88	4.3e-06	0.58	-1.54	lysocardiolipin acyltransferase 1
ELOVL1	4.8e-03	0.27	1.06	-	-	-	1.8e-04	0.42	1.26	ELOVL fatty acid elongase 1
LIPC	5.8e-03	0.25	-0.59	-	-	-	-	-	-	lipase, hepatic
CAT	9.6e-04	0.34	-1.03	1.2e-04	0.44	-1.15	1.8e-04	0.42	-1.26	catalase
ACSL5	2.0e-03	0.31	-1.04	-	-	-	-	-	-	acyl-CoA synthetase long-chain family member 5
MTTP	1.4e-07	0.66	-1.82	-	-	-	-	-	-	microsomal triglyceride transfer protein
LDLR	2.3e-03	0.31	-1.09	-	-	-	-	-	-
AGPAT3	1.3e-05	0.55	-1.44	-	-	-	-	-	-	1-acylglycerol-3-phosphate O-acyltransferase 3
CPS1	3.5e-04	0.41	-0.97	-	-	-	-	-	-	carbamoyl-phosphate synthase 1, mitochondrial
DGKD	5.5e-04	0.39	-1.11	-	-	-	-	-	-	diacylglycerol kinase, delta 130kDa
NR1H2	3.0e-03	0.30	1.74	-	-	-	-	-	-	nuclear receptor subfamily 1, group H, member 2
LPL	4.2e-03	0.29	-0.73	-	-	-	-	-	-	lipoprotein lipase
ACACA	5.7e-04	0.40	-0.94	-	-	-	-	-	-	acetyl-CoA carboxylase alpha
ACLY	5.1e-03	0.28	-0.72	-	-	-	7.1e-04	0.39	-1.96
PRKACB	2.0e-03	0.34	-1.36	-	-	-	-	-	-	protein kinase, cAMP-dependent, catalytic, beta
LIPE	1.0e-03	0.38	-0.95	-	-	-	-	-	-	lipase, hormone-sensitive
CPT1A	3.1e-03	0.35	-0.78	-	-	-	-	-	-	carnitine palmitoyltransferase 1A (liver)
ATF4	2.4e-03	0.35	1.58	-	-	-	-	-	-	activating transcription factor 4 (tax-responsive enhancer element B67)
PLCE1	3.3e-03	0.36	-1.05	-	-	-	-	-	-	phospholipase C, epsilon 1
ACSL6	3.8e-05	0.58	1.31	-	-	-	-	-	-	acyl-CoA synthetase long-chain family member 6
APOBR	5.6e-04	0.51	1.67	-	-	-	-	-	-	apolipoprotein B receptor
Organic acid biosynthetic process (GO:0016053). The chemical reactions and pathways resulting in the formation of organic acids, any acidic compound containing carbon in covalent linkage.
Gene symbol	P-value, F-test (liver)	R-squared (liver)	Slope (liver)	P-value, F-test (kidney)	R-squared (kidney)	Slope (kidney)	P-value, F-test (brain)	R-squared (brain)	Slope (brain)	Product description
GCLM	8.7e-06	0.51	-0.89	3.0e-04	0.39	-0.58	-	-	-	glutamate-cysteine ligase, modifier subunit
HSD3B7	3.8e-03	0.27	-0.86	-	-	-	8.2e-04	0.36	-1.35	hydroxy-delta-5-steroid dehydrogenase, 3 beta- and steroid delta-isomerase 7
MAPK9	5.3e-05	0.45	-1.33	1.4e-03	0.32	-1.31	-	-	-	mitogen-activated protein kinase 9
IDH1	7.6e-04	0.35	-1.33	-	-	-	-	-	-	isocitrate dehydrogenase 1 (NADP+), soluble
SLC27A2	6.8e-07	0.59	-0.96	-	-	-	-	-	-	solute carrier family 27 (fatty acid transporter), member 2
OTC	2.6e-05	0.47	-1.06	-	-	-	2.7e-03	0.29	-1.28	ornithine carbamoyltransferase
THRB	6.5e-04	0.34	-1.37	-	-	-	-	-	-	thyroid hormone receptor, beta
ELOVL5	1.0e-04	0.43	-0.79	-	-	-	-	-	-	ELOVL fatty acid elongase 5
GLS2	4.4e-03	0.26	-0.83	-	-	-	-	-	-	glutaminase 2 (liver, mitochondrial)
RGN	4.6e-03	0.26	-0.59	-	-	-	3.1e-05	0.49	0.89	regucalcin (senescence marker protein-30)
CTH	5.1e-05	0.46	-0.75	-	-	-	-	-	-	cystathionase (cystathionine gamma-lyase)
PRKAA2	3.4e-08	0.68	-0.86	-	-	-	3.1e-03	0.29	-1.27	protein kinase, AMP-activated, alpha 2 catalytic subunit
ELOVL1	4.8e-03	0.27	1.06	-	-	-	1.8e-04	0.42	1.26	ELOVL fatty acid elongase 1
SARDH	6.2e-05	0.45	-0.95	-	-	-	-	-	-	sarcosine dehydrogenase
LIPC	5.8e-03	0.25	-0.59	-	-	-	-	-	-	lipase, hepatic
ACADM	7.8e-04	0.35	-0.88	-	-	-	-	-	-	acyl-CoA dehydrogenase, C-4 to C-12 straight chain
LIAS	1.8e-05	0.51	-1.65	-	-	-	-	-	-	lipoic acid synthetase
NAGK	1.5e-04	0.42	1.07	-	-	-	-	-	-	N-acetylglucosamine kinase
LIPA	2.3e-05	0.49	-1.19	-	-	-	-	-	-	lipase A, lysosomal acid, cholesterol esterase
MAT2A	1.9e-03	0.32	0.96	-	-	-	-	-	-	methionine adenosyltransferase II, alpha
CDO1	3.2e-06	0.57	-1.22	-	-	-	-	-	-	cysteine dioxygenase, type I
CD74	9.6e-07	0.61	1.20	1.3e-05	0.54	0.75	1.6e-04	0.44	0.66	CD74 molecule, major histocompatibility complex, class II invariant chain
CCBL1	4.7e-03	0.27	-0.77	-	-	-	-	-	-	cysteine conjugate-beta lyase, cytoplasmic
ADK	2.1e-06	0.59	-1.06	1.6e-03	0.33	-0.77	1.8e-03	0.33	-1.46	adenosine kinase
APC	1.7e-04	0.42	-1.28	1.3e-03	0.32	-1.11	2.9e-03	0.28	-1.39
ACOX2	3.4e-04	0.40	-1.17	-	-	-	-	-	-	acyl-CoA oxidase 2, branched chain
GCLC	7.1e-05	0.46	-1.28	2.9e-03	0.30	-0.52	-	-	-	glutamate-cysteine ligase, catalytic subunit
ACADL	5.0e-04	0.38	-0.61	3.3e-05	0.50	-0.63	2.0e-08	0.72	-0.84	acyl-CoA dehydrogenase, long chain
HOGA1	3.3e-04	0.41	-1.17	-	-	-	-	-	-	4-hydroxy-2-oxoglutarate aldolase 1
ABCB11	2.1e-05	0.52	-1.04	-	-	-	-	-	-
CNDP2	1.3e-03	0.35	1.51	-	-	-	-	-	-	CNDP dipeptidase 2 (metallopeptidase M20 family)
HNF4A	7.7e-04	0.36	-1.39	-	-	-	-	-	-	hepatocyte nuclear factor 4, alpha
NR1H2	3.0e-03	0.30	1.74	-	-	-	-	-	-	nuclear receptor subfamily 1, group H, member 2
PRKAB2	3.0e-03	0.30	0.90	-	-	-	-	-	-	protein kinase, AMP-activated, beta 2 non-catalytic subunit
DEGS1	1.8e-03	0.34	-1.24	-	-	-	1.1e-03	0.39	-2.13	delta(4)-desaturase, sphingolipid 1
PNPLA8	6.0e-04	0.39	-1.22	-	-	-	-	-	-	patatin-like phospholipase domain containing 8
LPL	4.2e-03	0.29	-0.73	-	-	-	-	-	-	lipoprotein lipase
ACACA	5.7e-04	0.40	-0.94	-	-	-	-	-	-	acetyl-CoA carboxylase alpha
GATM	1.0e-03	0.37	0.31	-	-	-	-	-	-	glycine amidinotransferase (L-arginine:glycine amidinotransferase)
GGT7	6.1e-05	0.50	1.12	1.2e-05	0.53	0.90	-	-	-	gamma-glutamyltransferase 7
ACLY	5.1e-03	0.28	-0.72	-	-	-	7.1e-04	0.39	-1.96
SRR	3.2e-04	0.44	-0.77	3.2e-03	0.31	-0.63	1.4e-04	0.46	-1.35	serine racemase
AIM1	2.0e-03	0.31	-1.15	-	-	-	-	-	-	absent in melanoma 1
SLC35D1	1.4e-03	0.34	-1.03	-	-	-	-	-	-	solute carrier family 35 (UDP-glucuronic acid/UDP-N-acetylgalactosamine dual transporter), member D1
BHMT	9.6e-04	0.40	-0.93	-	-	-	-	-	-	betaine--homocysteine S-methyltransferase
PTDSS2	7.3e-04	0.41	-1.01	-	-	-	-	-	-	phosphatidylserine synthase 2
PRODH	7.2e-04	0.43	-0.64	1.9e-03	0.39	-0.49	-	-	-	proline dehydrogenase (oxidase) 1
GGT5	2.1e-03	0.36	0.61	-	-	-	-	-	-	gamma-glutamyltransferase 5
CHST12	1.7e-04	0.52	1.57	4.4e-04	0.45	1.80	-	-	-	carbohydrate (chondroitin 4) sulfotransferase 12
PTGS1	5.1e-04	0.44	-1.43	-	-	-	-	-	-	prostaglandin-endoperoxide synthase 1 (prostaglandin G/H synthase and cyclooxygenase)
LDHC	3.7e-05	0.66	1.62	2.5e-04	0.58	1.09	1.9e-04	0.59	1.73	lactate dehydrogenase C
Execution phase of apoptosis (GO:0097194). A stage of the apoptotic process that starts with the controlled breakdown of the cell through the action of effector caspases or other effector molecules (e.g. cathepsins, calpains etc.). Key steps of the execution phase are rounding-up of the cell, retraction of pseudopodes, reduction of cellular volume (pyknosis), chromatin condensation, nuclear fragm…
Gene symbol	P-value, F-test (liver)	R-squared (liver)	Slope (liver)	P-value, F-test (kidney)	R-squared (kidney)	Slope (kidney)	P-value, F-test (brain)	R-squared (brain)	Slope (brain)	Product description
JMJD6	1.6e-03	0.31	1.65	-	-	-	-	-	-	jumonji domain containing 6
SGPL1	3.3e-03	0.27	-0.89	-	-	-	-	-	-	sphingosine-1-phosphate lyase 1
DNM1L	4.0e-03	0.27	-1.52	-	-	-	-	-	-	dynamin 1-like
DBNL	2.8e-06	0.56	2.53	-	-	-	-	-	-	drebrin-like
DNASE1L3	8.4e-04	0.34	1.09	-	-	-	-	-	-	deoxyribonuclease I-like 3
CTNNB1	1.2e-04	0.41	-2.39	7.8e-04	0.37	-2.59	9.0e-04	0.36	-3.20	catenin (cadherin-associated protein), beta 1, 88kDa
APC	1.7e-04	0.42	-1.28	1.3e-03	0.32	-1.11	2.9e-03	0.28	-1.39
BOK	4.1e-03	0.28	0.44	-	-	-	-	-	-	BCL2-related ovarian killer
OCLN	6.1e-04	0.37	-1.27	-	-	-	-	-	-
TJP2	4.2e-03	0.27	1.45	-	-	-	-	-	-	tight junction protein 2 (zona occludens 2)
ROCK1	2.2e-03	0.33	-1.44	-	-	-	-	-	-	Rho-associated, coiled-coil containing protein kinase 1
BCL10	6.6e-04	0.39	-1.33	9.0e-05	0.46	-1.33	5.3e-05	0.49	-1.43	B-cell CLL/lymphoma 10
DSG2	4.4e-04	0.40	-1.06	-	-	-	-	-	-	desmoglein 2
SHARPIN	1.1e-03	0.36	1.44	-	-	-	-	-	-	SHANK-associated RH domain interactor
DICER1	1.7e-03	0.34	-1.93	-	-	-	-	-	-	dicer 1, ribonuclease type III
THBS1	1.7e-04	0.47	0.74	-	-	-	-	-	-	thrombospondin 1
TAOK1	6.6e-05	0.51	-1.53	7.4e-04	0.38	-1.80	-	-	-	TAO kinase 1
TRAF7	1.5e-05	0.56	1.72	-	-	-	-	-	-	TNF receptor-associated factor 7, E3 ubiquitin protein ligase
TPD52L1	4.9e-03	0.30	0.47	-	-	-	-	-	-	tumor protein D52-like 1
UBQLN1	4.6e-06	0.62	-2.06	-	-	-	-	-	-	ubiquilin 1
CIDEC	5.7e-03	0.29	-0.37	-	-	-	-	-	-	cell death-inducing DFFA-like effector c
MAP1S	9.2e-04	0.40	1.55	1.4e-03	0.35	1.64	4.6e-04	0.41	1.52	microtubule-associated protein 1S
MAPT	2.3e-03	0.36	-1.75	-	-	-	-	-	-	microtubule-associated protein tau
GPER	2.0e-03	0.44	0.88	1.9e-03	0.44	1.25	-	-	-	G protein-coupled estrogen receptor 1
DAPK2	4.8e-03	0.40	-1.84	-	-	-	-	-	-	death-associated protein kinase 2
GZMA	1.5e-03	0.48	0.84	-	-	-	-	-	-	granzyme A (granzyme 1, cytotoxic T-lymphocyte-associated serine esterase 3)
BLCAP	2.3e-03	0.47	1.81	-	-	-	-	-	-	bladder cancer associated protein
Imaginal disc-derived appendage morphogenesis (GO:0035114). The process in which the anatomical structures of appendages are generated and organized. An appendage is an organ or part that is attached to the trunk of an organism.
Gene symbol	P-value, F-test (liver)	R-squared (liver)	Slope (liver)	P-value, F-test (kidney)	R-squared (kidney)	Slope (kidney)	P-value, F-test (brain)	R-squared (brain)	Slope (brain)	Product description
USP8	1.1e-03	0.32	-1.45	2.6e-04	0.40	-1.55	2.0e-03	0.30	-1.49	ubiquitin specific peptidase 8
APP	5.4e-03	0.24	0.74	-	-	-	-	-	-	amyloid beta (A4) precursor protein
CUL3	6.6e-04	0.35	-1.73	9.1e-05	0.45	-1.65	2.4e-05	0.50	-1.84	cullin 3
DBT	5.5e-09	0.72	-1.70	-	-	-	-	-	-	dihydrolipoamide branched chain transacylase E2
ILK	2.5e-04	0.41	2.48	-	-	-	-	-	-	integrin-linked kinase
ROCK2	3.9e-03	0.28	-1.23	1.6e-03	0.31	-1.50	4.3e-04	0.37	-1.34	Rho-associated, coiled-coil containing protein kinase 2
AHR	2.0e-05	0.51	-1.15	-	-	-	-	-	-	aryl hydrocarbon receptor
ETS2	1.2e-04	0.45	0.89	-	-	-	-	-	-	v-ets erythroblastosis virus E26 oncogene homolog 2 (avian)
SOS1	6.8e-04	0.36	-1.51	-	-	-	-	-	-	son of sevenless homolog 1 (Drosophila)
PDK1	1.9e-04	0.43	-0.99	-	-	-	1.3e-05	0.56	-1.41	pyruvate dehydrogenase kinase, isozyme 1
ROCK1	2.2e-03	0.33	-1.44	-	-	-	-	-	-	Rho-associated, coiled-coil containing protein kinase 1
NFAT5	8.4e-04	0.38	-1.36	-	-	-	-	-	-	nuclear factor of activated T-cells 5, tonicity-responsive
FBL	8.6e-04	0.39	1.56	-	-	-	-	-	-	fibrillarin
EEA1	2.6e-03	0.32	-1.05	-	-	-	-	-	-	early endosome antigen 1
MIB1	2.4e-03	0.34	-1.44	-	-	-	-	-	-	mindbomb E3 ubiquitin protein ligase 1
MSN	1.6e-04	0.47	1.30	-	-	-	-	-	-	moesin
ZYX	2.7e-04	0.46	1.56	6.5e-04	0.42	1.83	1.9e-03	0.36	1.50	zyxin
BAD	1.9e-04	0.48	1.22	-	-	-	-	-	-	BCL2-associated agonist of cell death
CAPS	6.1e-04	0.45	0.73	-	-	-	-	-	-	calcyphosine
ATF4	2.4e-03	0.35	1.58	-	-	-	-	-	-	activating transcription factor 4 (tax-responsive enhancer element B67)
GEM	1.7e-04	0.47	1.03	2.1e-03	0.34	1.02	-	-	-	GTP binding protein overexpressed in skeletal muscle
AMN	3.1e-03	0.36	0.48	-	-	-	-	-	-	amnionless homolog (mouse)
Post-embryonic appendage morphogenesis (GO:0035120). The process, occurring after embryonic development, by which the anatomical structures of an appendage are generated and organized. An appendage is an organ or part that is attached to the trunk of an organism, such as a limb or a branch.
Gene symbol	P-value, F-test (liver)	R-squared (liver)	Slope (liver)	P-value, F-test (kidney)	R-squared (kidney)	Slope (kidney)	P-value, F-test (brain)	R-squared (brain)	Slope (brain)	Product description
USP8	1.1e-03	0.32	-1.45	2.6e-04	0.40	-1.55	2.0e-03	0.30	-1.49	ubiquitin specific peptidase 8
APP	5.4e-03	0.24	0.74	-	-	-	-	-	-	amyloid beta (A4) precursor protein
CUL3	6.6e-04	0.35	-1.73	9.1e-05	0.45	-1.65	2.4e-05	0.50	-1.84	cullin 3
DBT	5.5e-09	0.72	-1.70	-	-	-	-	-	-	dihydrolipoamide branched chain transacylase E2
ILK	2.5e-04	0.41	2.48	-	-	-	-	-	-	integrin-linked kinase
ROCK2	3.9e-03	0.28	-1.23	1.6e-03	0.31	-1.50	4.3e-04	0.37	-1.34	Rho-associated, coiled-coil containing protein kinase 2
AHR	2.0e-05	0.51	-1.15	-	-	-	-	-	-	aryl hydrocarbon receptor
ETS2	1.2e-04	0.45	0.89	-	-	-	-	-	-	v-ets erythroblastosis virus E26 oncogene homolog 2 (avian)
SOS1	6.8e-04	0.36	-1.51	-	-	-	-	-	-	son of sevenless homolog 1 (Drosophila)
PDK1	1.9e-04	0.43	-0.99	-	-	-	1.3e-05	0.56	-1.41	pyruvate dehydrogenase kinase, isozyme 1
ROCK1	2.2e-03	0.33	-1.44	-	-	-	-	-	-	Rho-associated, coiled-coil containing protein kinase 1
NFAT5	8.4e-04	0.38	-1.36	-	-	-	-	-	-	nuclear factor of activated T-cells 5, tonicity-responsive
FBL	8.6e-04	0.39	1.56	-	-	-	-	-	-	fibrillarin
EEA1	2.6e-03	0.32	-1.05	-	-	-	-	-	-	early endosome antigen 1
MIB1	2.4e-03	0.34	-1.44	-	-	-	-	-	-	mindbomb E3 ubiquitin protein ligase 1
MSN	1.6e-04	0.47	1.30	-	-	-	-	-	-	moesin
ZYX	2.7e-04	0.46	1.56	6.5e-04	0.42	1.83	1.9e-03	0.36	1.50	zyxin
BAD	1.9e-04	0.48	1.22	-	-	-	-	-	-	BCL2-associated agonist of cell death
CAPS	6.1e-04	0.45	0.73	-	-	-	-	-	-	calcyphosine
ATF4	2.4e-03	0.35	1.58	-	-	-	-	-	-	activating transcription factor 4 (tax-responsive enhancer element B67)
GEM	1.7e-04	0.47	1.03	2.1e-03	0.34	1.02	-	-	-	GTP binding protein overexpressed in skeletal muscle
AMN	3.1e-03	0.36	0.48	-	-	-	-	-	-	amnionless homolog (mouse)
Glycerolipid catabolic process (GO:0046503). The chemical reactions and pathways resulting in the breakdown of glycerolipids, any lipid with a glycerol backbone.
Gene symbol	P-value, F-test (liver)	R-squared (liver)	Slope (liver)	P-value, F-test (kidney)	R-squared (kidney)	Slope (kidney)	P-value, F-test (brain)	R-squared (brain)	Slope (brain)	Product description
GPLD1	2.6e-08	0.68	-1.02	-	-	-	4.4e-04	0.37	-0.96	glycosylphosphatidylinositol specific phospholipase D1
ABHD5	5.0e-03	0.25	-0.91	-	-	-	-	-	-	abhydrolase domain containing 5
LIPC	5.8e-03	0.25	-0.59	-	-	-	-	-	-	lipase, hepatic
ENPP2	9.2e-04	0.34	-0.81	-	-	-	-	-	-	ectonucleotide pyrophosphatase/phosphodiesterase 2
LDLR	2.3e-03	0.31	-1.09	-	-	-	-	-	-
CPS1	3.5e-04	0.41	-0.97	-	-	-	-	-	-	carbamoyl-phosphate synthase 1, mitochondrial
PNPLA8	6.0e-04	0.39	-1.22	-	-	-	-	-	-	patatin-like phospholipase domain containing 8
LPL	4.2e-03	0.29	-0.73	-	-	-	-	-	-	lipoprotein lipase
DRD1	5.0e-03	0.31	1.64	-	-	-	3.4e-03	0.31	-1.15	dopamine receptor D1
INPP5F	3.3e-05	0.55	-1.31	-	-	-	-	-	-	inositol polyphosphate-5-phosphatase F
PRKACB	2.0e-03	0.34	-1.36	-	-	-	-	-	-	protein kinase, cAMP-dependent, catalytic, beta
LIPE	1.0e-03	0.38	-0.95	-	-	-	-	-	-	lipase, hormone-sensitive
PLA2G4C	1.9e-06	0.97	2.38	3.6e-04	0.85	1.43	1.7e-06	0.97	1.27	phospholipase A2, group IVC (cytosolic, calcium-independent)
Acylglycerol metabolic process (GO:0006639). The chemical reactions and pathways involving acylglycerol, any mono-, di- or triester of glycerol with (one or more) fatty acids.
Gene symbol	P-value, F-test (liver)	R-squared (liver)	Slope (liver)	P-value, F-test (kidney)	R-squared (kidney)	Slope (kidney)	P-value, F-test (brain)	R-squared (brain)	Slope (brain)	Product description
GPLD1	2.6e-08	0.68	-1.02	-	-	-	4.4e-04	0.37	-0.96	glycosylphosphatidylinositol specific phospholipase D1
FITM2	1.2e-04	0.42	-1.33	-	-	-	-	-	-	fat storage-inducing transmembrane protein 2
ABHD5	5.0e-03	0.25	-0.91	-	-	-	-	-	-	abhydrolase domain containing 5
THRB	6.5e-04	0.34	-1.37	-	-	-	-	-	-	thyroid hormone receptor, beta
ELOVL5	1.0e-04	0.43	-0.79	-	-	-	-	-	-	ELOVL fatty acid elongase 5
LCLAT1	8.5e-04	0.35	-1.16	1.2e-03	0.35	-0.88	4.3e-06	0.58	-1.54	lysocardiolipin acyltransferase 1
ELOVL1	4.8e-03	0.27	1.06	-	-	-	1.8e-04	0.42	1.26	ELOVL fatty acid elongase 1
LIPC	5.8e-03	0.25	-0.59	-	-	-	-	-	-	lipase, hepatic
CAT	9.6e-04	0.34	-1.03	1.2e-04	0.44	-1.15	1.8e-04	0.42	-1.26	catalase
ACSL5	2.0e-03	0.31	-1.04	-	-	-	-	-	-	acyl-CoA synthetase long-chain family member 5
MTTP	1.4e-07	0.66	-1.82	-	-	-	-	-	-	microsomal triglyceride transfer protein
LDLR	2.3e-03	0.31	-1.09	-	-	-	-	-	-
AGPAT3	1.3e-05	0.55	-1.44	-	-	-	-	-	-	1-acylglycerol-3-phosphate O-acyltransferase 3
CPS1	3.5e-04	0.41	-0.97	-	-	-	-	-	-	carbamoyl-phosphate synthase 1, mitochondrial
DGKD	5.5e-04	0.39	-1.11	-	-	-	-	-	-	diacylglycerol kinase, delta 130kDa
NR1H2	3.0e-03	0.30	1.74	-	-	-	-	-	-	nuclear receptor subfamily 1, group H, member 2
LPL	4.2e-03	0.29	-0.73	-	-	-	-	-	-	lipoprotein lipase
ACACA	5.7e-04	0.40	-0.94	-	-	-	-	-	-	acetyl-CoA carboxylase alpha
ACLY	5.1e-03	0.28	-0.72	-	-	-	7.1e-04	0.39	-1.96
PRKACB	2.0e-03	0.34	-1.36	-	-	-	-	-	-	protein kinase, cAMP-dependent, catalytic, beta
LIPE	1.0e-03	0.38	-0.95	-	-	-	-	-	-	lipase, hormone-sensitive
CPT1A	3.1e-03	0.35	-0.78	-	-	-	-	-	-	carnitine palmitoyltransferase 1A (liver)
ATF4	2.4e-03	0.35	1.58	-	-	-	-	-	-	activating transcription factor 4 (tax-responsive enhancer element B67)
PLCE1	3.3e-03	0.36	-1.05	-	-	-	-	-	-	phospholipase C, epsilon 1
ACSL6	3.8e-05	0.58	1.31	-	-	-	-	-	-	acyl-CoA synthetase long-chain family member 6
APOBR	5.6e-04	0.51	1.67	-	-	-	-	-	-	apolipoprotein B receptor
Acetyl-CoA biosynthetic process (GO:0006085). The chemical reactions and pathways resulting in the formation of acetyl-CoA, a derivative of coenzyme A in which the sulfhydryl group is acetylated.
Gene symbol	P-value, F-test (liver)	R-squared (liver)	Slope (liver)	P-value, F-test (kidney)	R-squared (kidney)	Slope (kidney)	P-value, F-test (brain)	R-squared (brain)	Slope (brain)	Product description
DLD	5.1e-06	0.53	-1.91	-	-	-	-	-	-	dihydrolipoamide dehydrogenase
PANK1	5.8e-06	0.54	-1.02	4.2e-05	0.48	-1.14	-	-	-	pantothenate kinase 1
PDK2	7.3e-04	0.35	-0.93	-	-	-	-	-	-	pyruvate dehydrogenase kinase, isozyme 2
DLAT	3.9e-04	0.39	-1.49	1.2e-03	0.35	-0.82	3.2e-05	0.51	-1.72
PDP2	1.5e-03	0.34	-0.79	-	-	-	-	-	-	pyruvate dehyrogenase phosphatase catalytic subunit 2
PDPR	8.4e-05	0.47	-1.61	-	-	-	-	-	-	pyruvate dehydrogenase phosphatase regulatory subunit
PDK1	1.9e-04	0.43	-0.99	-	-	-	1.3e-05	0.56	-1.41	pyruvate dehydrogenase kinase, isozyme 1
ACLY	5.1e-03	0.28	-0.72	-	-	-	7.1e-04	0.39	-1.96
Carboxylic acid biosynthetic process (GO:0046394). The chemical reactions and pathways resulting in the formation of carboxylic acids, any organic acid containing one or more carboxyl (-COOH) groups.
Gene symbol	P-value, F-test (liver)	R-squared (liver)	Slope (liver)	P-value, F-test (kidney)	R-squared (kidney)	Slope (kidney)	P-value, F-test (brain)	R-squared (brain)	Slope (brain)	Product description
GCLM	8.7e-06	0.51	-0.89	3.0e-04	0.39	-0.58	-	-	-	glutamate-cysteine ligase, modifier subunit
HSD3B7	3.8e-03	0.27	-0.86	-	-	-	8.2e-04	0.36	-1.35	hydroxy-delta-5-steroid dehydrogenase, 3 beta- and steroid delta-isomerase 7
MAPK9	5.3e-05	0.45	-1.33	1.4e-03	0.32	-1.31	-	-	-	mitogen-activated protein kinase 9
IDH1	7.6e-04	0.35	-1.33	-	-	-	-	-	-	isocitrate dehydrogenase 1 (NADP+), soluble
SLC27A2	6.8e-07	0.59	-0.96	-	-	-	-	-	-	solute carrier family 27 (fatty acid transporter), member 2
OTC	2.6e-05	0.47	-1.06	-	-	-	2.7e-03	0.29	-1.28	ornithine carbamoyltransferase
THRB	6.5e-04	0.34	-1.37	-	-	-	-	-	-	thyroid hormone receptor, beta
ELOVL5	1.0e-04	0.43	-0.79	-	-	-	-	-	-	ELOVL fatty acid elongase 5
GLS2	4.4e-03	0.26	-0.83	-	-	-	-	-	-	glutaminase 2 (liver, mitochondrial)
RGN	4.6e-03	0.26	-0.59	-	-	-	3.1e-05	0.49	0.89	regucalcin (senescence marker protein-30)
CTH	5.1e-05	0.46	-0.75	-	-	-	-	-	-	cystathionase (cystathionine gamma-lyase)
PRKAA2	3.4e-08	0.68	-0.86	-	-	-	3.1e-03	0.29	-1.27	protein kinase, AMP-activated, alpha 2 catalytic subunit
ELOVL1	4.8e-03	0.27	1.06	-	-	-	1.8e-04	0.42	1.26	ELOVL fatty acid elongase 1
SARDH	6.2e-05	0.45	-0.95	-	-	-	-	-	-	sarcosine dehydrogenase
LIPC	5.8e-03	0.25	-0.59	-	-	-	-	-	-	lipase, hepatic
ACADM	7.8e-04	0.35	-0.88	-	-	-	-	-	-	acyl-CoA dehydrogenase, C-4 to C-12 straight chain
LIAS	1.8e-05	0.51	-1.65	-	-	-	-	-	-	lipoic acid synthetase
NAGK	1.5e-04	0.42	1.07	-	-	-	-	-	-	N-acetylglucosamine kinase
LIPA	2.3e-05	0.49	-1.19	-	-	-	-	-	-	lipase A, lysosomal acid, cholesterol esterase
MAT2A	1.9e-03	0.32	0.96	-	-	-	-	-	-	methionine adenosyltransferase II, alpha
CDO1	3.2e-06	0.57	-1.22	-	-	-	-	-	-	cysteine dioxygenase, type I
CD74	9.6e-07	0.61	1.20	1.3e-05	0.54	0.75	1.6e-04	0.44	0.66	CD74 molecule, major histocompatibility complex, class II invariant chain
CCBL1	4.7e-03	0.27	-0.77	-	-	-	-	-	-	cysteine conjugate-beta lyase, cytoplasmic
ADK	2.1e-06	0.59	-1.06	1.6e-03	0.33	-0.77	1.8e-03	0.33	-1.46	adenosine kinase
APC	1.7e-04	0.42	-1.28	1.3e-03	0.32	-1.11	2.9e-03	0.28	-1.39
ACOX2	3.4e-04	0.40	-1.17	-	-	-	-	-	-	acyl-CoA oxidase 2, branched chain
GCLC	7.1e-05	0.46	-1.28	2.9e-03	0.30	-0.52	-	-	-	glutamate-cysteine ligase, catalytic subunit
ACADL	5.0e-04	0.38	-0.61	3.3e-05	0.50	-0.63	2.0e-08	0.72	-0.84	acyl-CoA dehydrogenase, long chain
HOGA1	3.3e-04	0.41	-1.17	-	-	-	-	-	-	4-hydroxy-2-oxoglutarate aldolase 1
ABCB11	2.1e-05	0.52	-1.04	-	-	-	-	-	-
CNDP2	1.3e-03	0.35	1.51	-	-	-	-	-	-	CNDP dipeptidase 2 (metallopeptidase M20 family)
HNF4A	7.7e-04	0.36	-1.39	-	-	-	-	-	-	hepatocyte nuclear factor 4, alpha
NR1H2	3.0e-03	0.30	1.74	-	-	-	-	-	-	nuclear receptor subfamily 1, group H, member 2
PRKAB2	3.0e-03	0.30	0.90	-	-	-	-	-	-	protein kinase, AMP-activated, beta 2 non-catalytic subunit
DEGS1	1.8e-03	0.34	-1.24	-	-	-	1.1e-03	0.39	-2.13	delta(4)-desaturase, sphingolipid 1
PNPLA8	6.0e-04	0.39	-1.22	-	-	-	-	-	-	patatin-like phospholipase domain containing 8
LPL	4.2e-03	0.29	-0.73	-	-	-	-	-	-	lipoprotein lipase
ACACA	5.7e-04	0.40	-0.94	-	-	-	-	-	-	acetyl-CoA carboxylase alpha
GATM	1.0e-03	0.37	0.31	-	-	-	-	-	-	glycine amidinotransferase (L-arginine:glycine amidinotransferase)
GGT7	6.1e-05	0.50	1.12	1.2e-05	0.53	0.90	-	-	-	gamma-glutamyltransferase 7
ACLY	5.1e-03	0.28	-0.72	-	-	-	7.1e-04	0.39	-1.96
SRR	3.2e-04	0.44	-0.77	3.2e-03	0.31	-0.63	1.4e-04	0.46	-1.35	serine racemase
AIM1	2.0e-03	0.31	-1.15	-	-	-	-	-	-	absent in melanoma 1
SLC35D1	1.4e-03	0.34	-1.03	-	-	-	-	-	-	solute carrier family 35 (UDP-glucuronic acid/UDP-N-acetylgalactosamine dual transporter), member D1
BHMT	9.6e-04	0.40	-0.93	-	-	-	-	-	-	betaine--homocysteine S-methyltransferase
PTDSS2	7.3e-04	0.41	-1.01	-	-	-	-	-	-	phosphatidylserine synthase 2
PRODH	7.2e-04	0.43	-0.64	1.9e-03	0.39	-0.49	-	-	-	proline dehydrogenase (oxidase) 1
GGT5	2.1e-03	0.36	0.61	-	-	-	-	-	-	gamma-glutamyltransferase 5
CHST12	1.7e-04	0.52	1.57	4.4e-04	0.45	1.80	-	-	-	carbohydrate (chondroitin 4) sulfotransferase 12
PTGS1	5.1e-04	0.44	-1.43	-	-	-	-	-	-	prostaglandin-endoperoxide synthase 1 (prostaglandin G/H synthase and cyclooxygenase)
LDHC	3.7e-05	0.66	1.62	2.5e-04	0.58	1.09	1.9e-04	0.59	1.73	lactate dehydrogenase C
Glycerophospholipid catabolic process (GO:0046475). The chemical reactions and pathways resulting in the breakdown of glycerophospholipids, any derivative of glycerophosphate that contains at least one O-acyl, O-alkyl, or O-alkenyl group attached to the glycerol residue.
Gene symbol	P-value, F-test (liver)	R-squared (liver)	Slope (liver)	P-value, F-test (kidney)	R-squared (kidney)	Slope (kidney)	P-value, F-test (brain)	R-squared (brain)	Slope (brain)	Product description
LIPC	5.8e-03	0.25	-0.59	-	-	-	-	-	-	lipase, hepatic
ENPP2	9.2e-04	0.34	-0.81	-	-	-	-	-	-	ectonucleotide pyrophosphatase/phosphodiesterase 2
LDLR	2.3e-03	0.31	-1.09	-	-	-	-	-	-
PNPLA8	6.0e-04	0.39	-1.22	-	-	-	-	-	-	patatin-like phospholipase domain containing 8
DRD1	5.0e-03	0.31	1.64	-	-	-	3.4e-03	0.31	-1.15	dopamine receptor D1
INPP5F	3.3e-05	0.55	-1.31	-	-	-	-	-	-	inositol polyphosphate-5-phosphatase F
PLA2G4C	1.9e-06	0.97	2.38	3.6e-04	0.85	1.43	1.7e-06	0.97	1.27	phospholipase A2, group IVC (cytosolic, calcium-independent)
Growth of a germarium-derived egg chamber (GO:0007295). Growth of the egg chamber between the time it leaves the germarium and the onset of vitellogenesis. During this time both nurse cells and the oocyte undergo developmental changes including nuclear organization and cytoplasmic growth. An example of this is found in Drosophila melanogaster.
Gene symbol	P-value, F-test (liver)	R-squared (liver)	Slope (liver)	P-value, F-test (kidney)	R-squared (kidney)	Slope (kidney)	P-value, F-test (brain)	R-squared (brain)	Slope (brain)	Product description
CUL2	3.4e-05	0.46	-2.43	-	-	-	-	-	-	cullin 2
RAB10	8.4e-05	0.47	-1.66	-	-	-	4.3e-04	0.41	-1.53	RAB10, member RAS oncogene family
CUL5	1.1e-03	0.36	-1.85	-	-	-	1.2e-04	0.45	-1.84	cullin 5
SHD	4.6e-03	0.32	0.65	-	-	-	-	-	-	Src homology 2 domain containing transforming protein D
Citrate metabolic process (GO:0006101). The chemical reactions and pathways involving citrate, 2-hydroxy-1,2,3-propanetricarboyxlate. Citrate is widely distributed in nature and is an important intermediate in the TCA cycle and the glyoxylate cycle.
Gene symbol	P-value, F-test (liver)	R-squared (liver)	Slope (liver)	P-value, F-test (kidney)	R-squared (kidney)	Slope (kidney)	P-value, F-test (brain)	R-squared (brain)	Slope (brain)	Product description
ACO2	3.4e-04	0.37	-1.65	-	-	-	-	-	-	aconitase 2, mitochondrial
ACO1	1.4e-03	0.32	-1.23	-	-	-	-	-	-	aconitase 1, soluble
GHR	5.2e-03	0.25	-0.71	4.7e-04	0.38	-0.68	3.8e-05	0.49	-1.44	growth hormone receptor
ACLY	5.1e-03	0.28	-0.72	-	-	-	7.1e-04	0.39	-1.96
CS	1.1e-03	0.38	-1.18	-	-	-	-	-	-	citrate synthase
Nucleotide-sugar biosynthetic process (GO:0009226). The chemical reactions and pathways resulting in the formation of nucleotide-sugars, any nucleotide in which the distal phosphoric residue of a nucleoside 5'-diphosphate is in glycosidic linkage with a monosaccharide or monosaccharide derivative.
Gene symbol	P-value, F-test (liver)	R-squared (liver)	Slope (liver)	P-value, F-test (kidney)	R-squared (kidney)	Slope (kidney)	P-value, F-test (brain)	R-squared (brain)	Slope (brain)	Product description
TSTA3	2.8e-05	0.48	1.68	-	-	-	-	-	-	tissue specific transplantation antigen P35B
PGM3	4.1e-03	0.27	1.15	-	-	-	-	-	-	phosphoglucomutase 3
PMM1	2.4e-03	0.30	0.79	-	-	-	-	-	-	phosphomannomutase 1
UAP1	7.7e-04	0.36	1.04	-	-	-	-	-	-	UDP-N-acteylglucosamine pyrophosphorylase 1
MPI	1.5e-03	0.36	0.89	-	-	-	-	-	-	mannose phosphate isomerase
GMDS	1.6e-03	0.33	0.71	-	-	-	-	-	-	GDP-mannose 4,6-dehydratase
SLC35D1	1.4e-03	0.34	-1.03	-	-	-	-	-	-	solute carrier family 35 (UDP-glucuronic acid/UDP-N-acetylgalactosamine dual transporter), member D1
GNPNAT1	5.6e-03	0.31	-1.20	1.9e-04	0.48	-1.03	-	-	-	glucosamine-phosphate N-acetyltransferase 1
Aspartate family amino acid catabolic process (GO:0009068). The chemical reactions and pathways resulting in the breakdown of amino acids of the aspartate family, comprising asparagine, aspartate, lysine, methionine and threonine.
Gene symbol	P-value, F-test (liver)	R-squared (liver)	Slope (liver)	P-value, F-test (kidney)	R-squared (kidney)	Slope (kidney)	P-value, F-test (brain)	R-squared (brain)	Slope (brain)	Product description
DLD	5.1e-06	0.53	-1.91	-	-	-	-	-	-	dihydrolipoamide dehydrogenase
OGDH	9.5e-07	0.60	-1.64	-	-	-	-	-	-	oxoglutarate (alpha-ketoglutarate) dehydrogenase (lipoamide)
AASS	5.9e-05	0.46	-0.90	-	-	-	-	-	-	aminoadipate-semialdehyde synthase
AADAT	3.4e-04	0.38	-0.65	5.3e-04	0.38	-0.42	-	-	-	aminoadipate aminotransferase
GCDH	5.7e-06	0.55	-1.49	1.3e-04	0.45	-1.25	-	-	-	glutaryl-CoA dehydrogenase
ALDH7A1	5.3e-03	0.28	-0.88	-	-	-	-	-	-	aldehyde dehydrogenase 7 family, member A1
DDO	2.8e-03	0.31	-0.77	-	-	-	-	-	-	D-aspartate oxidase
SLC25A21	2.6e-03	0.29	-0.84	3.5e-03	0.30	-0.90	-	-	-	solute carrier family 25 (mitochondrial oxodicarboxylate carrier), member 21
Regulation of response to stimulus (GO:0048583). Any process that modulates the frequency, rate or extent of a response to a stimulus. Response to stimulus is a change in state or activity of a cell or an organism (in terms of movement, secretion, enzyme production, gene expression, etc.) as a result of a stimulus.
Gene symbol	P-value, F-test (liver)	R-squared (liver)	Slope (liver)	P-value, F-test (kidney)	R-squared (kidney)	Slope (kidney)	P-value, F-test (brain)	R-squared (brain)	Slope (brain)	Product description
DVL3	-	-	-	2.8e-03	0.29	2.05	3.6e-03	0.28	2.30	dishevelled, dsh homolog 3 (Drosophila)
GCLM	8.7e-06	0.51	-0.89	3.0e-04	0.39	-0.58	-	-	-	glutamate-cysteine ligase, modifier subunit
IDE	3.4e-04	0.37	-1.13	3.2e-05	0.48	-1.37	4.4e-05	0.47	-1.40	insulin-degrading enzyme
CHUK	1.8e-03	0.30	-1.06	1.0e-03	0.33	-1.18	-	-	-	conserved helix-loop-helix ubiquitous kinase
NCKAP1	2.6e-04	0.38	-1.44	1.5e-04	0.42	-2.06	1.9e-04	0.41	-1.84	NCK-associated protein 1
MAPK9	5.3e-05	0.45	-1.33	1.4e-03	0.32	-1.31	-	-	-	mitogen-activated protein kinase 9
MBD2	2.3e-03	0.29	-1.04	8.3e-04	0.34	-1.05	5.9e-04	0.36	-1.32	methyl-CpG binding domain protein 2
USP8	1.1e-03	0.32	-1.45	2.6e-04	0.40	-1.55	2.0e-03	0.30	-1.49	ubiquitin specific peptidase 8
MED6	-	-	-	4.0e-04	0.38	-1.40	-	-	-	mediator complex subunit 6
RHOT1	2.3e-03	0.29	-1.34	2.2e-04	0.40	-1.59	-	-	-	ras homolog family member T1
ARRDC3	-	-	-	1.8e-03	0.32	-1.48	-	-	-	arrestin domain containing 3
USP47	3.0e-03	0.28	-1.82	2.6e-03	0.30	-1.85	-	-	-	ubiquitin specific peptidase 47
CUL3	6.6e-04	0.35	-1.73	9.1e-05	0.45	-1.65	2.4e-05	0.50	-1.84	cullin 3
VCAM1	-	-	-	1.8e-03	0.32	0.64	3.6e-03	0.28	-0.75	vascular cell adhesion molecule 1
MGRN1	-	-	-	2.4e-03	0.30	-1.68	-	-	-	mahogunin ring finger 1, E3 ubiquitin protein ligase
ITCH	-	-	-	1.3e-03	0.32	-1.46	-	-	-	itchy E3 ubiquitin protein ligase
PARP1	-	-	-	1.6e-03	0.33	1.94	1.5e-03	0.34	1.92	poly (ADP-ribose) polymerase 1
GHR	5.2e-03	0.25	-0.71	4.7e-04	0.38	-0.68	3.8e-05	0.49	-1.44	growth hormone receptor
TMEM101	-	-	-	7.7e-05	0.46	1.35	-	-	-	transmembrane protein 101
CAT	9.6e-04	0.34	-1.03	1.2e-04	0.44	-1.15	1.8e-04	0.42	-1.26	catalase
OPA1	3.4e-05	0.48	-1.66	9.8e-04	0.35	-1.48	-	-	-	optic atrophy 1 (autosomal dominant)
TNIP1	4.4e-04	0.37	1.06	2.7e-04	0.40	1.31	-	-	-	TNFAIP3 interacting protein 1
EIF2AK3	-	-	-	3.2e-03	0.29	-1.38	1.5e-04	0.43	-2.25	eukaryotic translation initiation factor 2-alpha kinase 3
CD74	9.6e-07	0.61	1.20	1.3e-05	0.54	0.75	1.6e-04	0.44	0.66	CD74 molecule, major histocompatibility complex, class II invariant chain
PPP4C	7.1e-05	0.45	1.81	1.4e-03	0.34	1.78	-	-	-	protein phosphatase 4, catalytic subunit
ROCK2	3.9e-03	0.28	-1.23	1.6e-03	0.31	-1.50	4.3e-04	0.37	-1.34	Rho-associated, coiled-coil containing protein kinase 2
ADK	2.1e-06	0.59	-1.06	1.6e-03	0.33	-0.77	1.8e-03	0.33	-1.46	adenosine kinase
CTNNB1	1.2e-04	0.41	-2.39	7.8e-04	0.37	-2.59	9.0e-04	0.36	-3.20	catenin (cadherin-associated protein), beta 1, 88kDa
APC	1.7e-04	0.42	-1.28	1.3e-03	0.32	-1.11	2.9e-03	0.28	-1.39
UBR2	2.0e-04	0.42	-1.76	2.1e-03	0.31	-1.79	-	-	-	ubiquitin protein ligase E3 component n-recognin 2
MAPKAPK5	-	-	-	1.4e-03	0.34	-1.71	-	-	-	mitogen-activated protein kinase-activated protein kinase 5
DDIT3	2.1e-06	0.60	1.47	3.3e-03	0.31	1.05	-	-	-	DNA-damage-inducible transcript 3
C7	1.5e-03	0.33	0.56	1.6e-04	0.43	0.78	-	-	-
RGL1	-	-	-	7.1e-04	0.36	-1.43	-	-	-	ral guanine nucleotide dissociation stimulator-like 1
IGFBP2	-	-	-	2.5e-03	0.32	0.39	-	-	-	insulin-like growth factor binding protein 2, 36kDa
GCLC	7.1e-05	0.46	-1.28	2.9e-03	0.30	-0.52	-	-	-	glutamate-cysteine ligase, catalytic subunit
PLCB1	-	-	-	3.3e-03	0.28	-0.95	-	-	-	phospholipase C, beta 1 (phosphoinositide-specific)
CAP1	-	-	-	1.2e-03	0.36	2.79	-	-	-	CAP, adenylate cyclase-associated protein 1 (yeast)
CYR61	-	-	-	2.2e-04	0.40	1.07	8.1e-04	0.34	1.03	cysteine-rich, angiogenic inducer, 61
ARHGEF9	-	-	-	2.7e-03	0.29	0.94	-	-	-	Cdc42 guanine nucleotide exchange factor (GEF) 9
NR3C1	-	-	-	1.2e-04	0.47	-1.98	-	-	-	nuclear receptor subfamily 3, group C, member 1 (glucocorticoid receptor)
MIER1	1.4e-03	0.35	-1.81	4.2e-04	0.40	-1.70	-	-	-	mesoderm induction early response 1 homolog (Xenopus laevis)
ERBB2	1.4e-03	0.34	0.54	2.5e-06	0.57	1.74	-	-	-	v-erb-b2 erythroblastic leukemia viral oncogene homolog 2, neuro/glioblastoma derived oncogene homolog (avian)
GNB5	2.5e-03	0.31	1.04	3.2e-04	0.39	1.19	-	-	-	guanine nucleotide binding protein (G protein), beta 5
P2RY1	-	-	-	6.0e-04	0.38	-0.99	-	-	-	purinergic receptor P2Y, G-protein coupled, 1
TRIM24	-	-	-	1.4e-03	0.34	-1.38	5.9e-05	0.48	-2.30	tripartite motif containing 24
APBB1	2.0e-03	0.32	1.22	6.1e-07	0.62	1.60	-	-	-	amyloid beta (A4) precursor protein-binding, family B, member 1 (Fe65)
AHSG	-	-	-	2.0e-03	0.31	-0.65	-	-	-	alpha-2-HS-glycoprotein
GAS8	-	-	-	1.8e-04	0.42	1.10	-	-	-	growth arrest-specific 8
FYN	2.3e-03	0.32	1.31	1.4e-03	0.32	1.43	-	-	-	FYN oncogene related to SRC, FGR, YES
SGMS1	-	-	-	2.8e-03	0.32	-1.16	-	-	-	sphingomyelin synthase 1
NAA35	1.2e-04	0.45	-2.19	2.4e-04	0.42	-1.90	1.0e-03	0.35	-1.73	N(alpha)-acetyltransferase 35, NatC auxiliary subunit
GADD45B	1.3e-04	0.46	0.63	1.0e-05	0.56	0.78	4.7e-04	0.41	1.03	growth arrest and DNA-damage-inducible, beta
HSF1	8.9e-06	0.57	1.87	8.2e-04	0.39	1.56	-	-	-
MAPK10	-	-	-	2.8e-04	0.40	0.73	-	-	-	mitogen-activated protein kinase 10
SRI	-	-	-	2.1e-03	0.32	-1.27	-	-	-	sorcin
NUDT7	-	-	-	4.5e-05	0.52	-1.45	-	-	-	nudix (nucleoside diphosphate linked moiety X)-type motif 7
PLXNB1	-	-	-	3.7e-04	0.40	0.96	-	-	-	plexin B1
BCL10	6.6e-04	0.39	-1.33	9.0e-05	0.46	-1.33	5.3e-05	0.49	-1.43	B-cell CLL/lymphoma 10
C1QB	-	-	-	1.9e-03	0.35	0.84	-	-	-
RC3H1	3.1e-04	0.43	-1.66	7.9e-05	0.48	-1.77	-	-	-	ring finger and CCCH-type domains 1
CALCRL	-	-	-	2.6e-03	0.31	-1.20	-	-	-	calcitonin receptor-like
TYK2	1.9e-03	0.32	0.84	2.1e-05	0.51	1.07	-	-	-	tyrosine kinase 2
FAM13B	8.8e-04	0.38	-1.27	3.0e-03	0.30	-1.69	-	-	-	family with sequence similarity 13, member B
FOS	3.9e-04	0.40	0.56	5.5e-04	0.37	0.64	3.8e-03	0.28	0.86	FBJ murine osteosarcoma viral oncogene homolog
LATS1	8.8e-06	0.57	-1.89	1.7e-04	0.44	-1.72	5.4e-04	0.39	-1.36	LATS, large tumor suppressor, homolog 1 (Drosophila)
RGS16	-	-	-	7.7e-04	0.38	0.58	-	-	-	regulator of G-protein signaling 16
TWSG1	-	-	-	1.2e-03	0.36	-1.19	1.7e-04	0.45	-1.42	twisted gastrulation homolog 1 (Drosophila)
PRKD2	-	-	-	7.5e-04	0.38	1.42	-	-	-	protein kinase D2
BAG4	-	-	-	2.2e-03	0.32	-1.97	-	-	-	BCL2-associated athanogene 4
TPK1	8.9e-04	0.36	-0.82	2.1e-05	0.52	-0.71	-	-	-	thiamin pyrophosphokinase 1
PACS1	-	-	-	1.1e-04	0.45	1.57	-	-	-	phosphofurin acidic cluster sorting protein 1
DENND4B	-	-	-	7.7e-04	0.36	1.43	2.1e-04	0.42	1.93	DENN/MADD domain containing 4B
BICC1	-	-	-	1.0e-03	0.33	-1.46	-	-	-	bicaudal C homolog 1 (Drosophila)
BCR	-	-	-	6.2e-05	0.49	1.81	1.9e-03	0.34	1.91	breakpoint cluster region
ADM	1.5e-05	0.55	1.06	3.8e-07	0.64	1.18	-	-	-	adrenomedullin
LAMB1	1.8e-03	0.35	0.97	3.6e-04	0.40	1.76	-	-	-	laminin, beta 1
PIK3CA	3.2e-03	0.32	-1.79	1.6e-03	0.36	-1.66	2.5e-03	0.33	-1.59	phosphoinositide-3-kinase, catalytic, alpha polypeptide
TAOK1	6.6e-05	0.51	-1.53	7.4e-04	0.38	-1.80	-	-	-	TAO kinase 1
RLIM	-	-	-	2.7e-03	0.32	-1.62	-	-	-	ring finger protein, LIM domain interacting
IRAK2	1.2e-03	0.37	-1.38	2.6e-04	0.45	-1.01	-	-	-	interleukin-1 receptor-associated kinase 2
IL6R	-	-	-	1.5e-03	0.37	0.91	-	-	-	interleukin 6 receptor
DDX5	-	-	-	7.7e-04	0.38	-2.22	1.0e-05	0.56	-2.60
NGFR	-	-	-	3.1e-03	0.31	0.88	-	-	-	nerve growth factor receptor
CSNK1E	-	-	-	7.7e-04	0.37	1.56	3.7e-03	0.29	1.66	casein kinase 1, epsilon
PREX2	1.3e-04	0.44	-1.06	1.8e-03	0.34	-1.44	4.4e-03	0.29	-1.03	phosphatidylinositol-3,4,5-trisphosphate-dependent Rac exchange factor 2
SPRY4	-	-	-	3.9e-04	0.40	1.43	-	-	-	sprouty homolog 4 (Drosophila)
PRKCH	-	-	-	1.1e-03	0.38	1.52	-	-	-	protein kinase C, eta
TFAP2B	-	-	-	2.3e-03	0.33	-1.43	-	-	-	transcription factor AP-2 beta (activating enhancer binding protein 2 beta)
MMP2	-	-	-	1.7e-04	0.43	1.07	-	-	-	matrix metallopeptidase 2 (gelatinase A, 72kDa gelatinase, 72kDa type IV collagenase)
TYROBP	4.0e-05	0.51	1.23	5.5e-05	0.53	1.19	2.6e-03	0.34	1.04	TYRO protein tyrosine kinase binding protein
NR4A1	1.4e-03	0.38	0.86	1.6e-03	0.34	0.65	-	-	-	nuclear receptor subfamily 4, group A, member 1
ULK3	-	-	-	3.1e-04	0.44	1.31	-	-	-	unc-51-like kinase 3 (C. elegans)
OSBPL8	-	-	-	5.7e-04	0.41	-1.23	-	-	-	oxysterol binding protein-like 8
EVI5	1.6e-08	0.76	-1.40	7.6e-04	0.41	-1.02	-	-	-	ecotropic viral integration site 5
PNPT1	1.0e-04	0.49	-2.41	2.1e-03	0.34	-1.63	-	-	-	polyribonucleotide nucleotidyltransferase 1
ZYX	2.7e-04	0.46	1.56	6.5e-04	0.42	1.83	1.9e-03	0.36	1.50	zyxin
AGRN	-	-	-	2.1e-03	0.33	1.45	-	-	-
SCAI	-	-	-	1.4e-03	0.35	-1.53	-	-	-	suppressor of cancer cell invasion
PLCG2	4.8e-03	0.29	1.09	3.9e-04	0.40	0.86	-	-	-	phospholipase C, gamma 2 (phosphatidylinositol-specific)
RGS6	-	-	-	1.6e-04	0.47	-1.23	-	-	-	regulator of G-protein signaling 6
FBXL4	-	-	-	1.3e-03	0.35	-1.65	8.5e-06	0.57	-1.79	F-box and leucine-rich repeat protein 4
S100A9	4.1e-04	0.44	0.45	1.2e-03	0.36	0.51	-	-	-	S100 calcium binding protein A9
JAK2	7.8e-04	0.39	-1.44	1.9e-03	0.35	-1.64	-	-	-	Janus kinase 2
DAB2IP	-	-	-	1.4e-03	0.35	1.86	-	-	-	DAB2 interacting protein
PPP1R15A	5.1e-04	0.41	1.26	2.7e-03	0.34	1.39	-	-	-	protein phosphatase 1, regulatory subunit 15A
CRHBP	4.6e-06	0.62	0.58	2.1e-06	0.62	0.57	-	-	-	corticotropin releasing hormone binding protein
LGALS1	4.8e-06	0.59	0.86	2.5e-03	0.35	0.85	2.9e-07	0.71	1.00	lectin, galactoside-binding, soluble, 1
MAPK1	2.2e-03	0.33	-1.40	3.2e-03	0.35	-1.63	-	-	-	mitogen-activated protein kinase 1
INHBA	-	-	-	1.6e-03	0.37	2.02	-	-	-	inhibin, beta A
ARRB2	-	-	-	2.0e-03	0.35	1.21	-	-	-	arrestin, beta 2
PPP3CA	3.6e-03	0.34	-1.46	3.2e-03	0.36	-1.29	2.0e-03	0.39	-1.23	protein phosphatase 3, catalytic subunit, alpha isozyme
ANGPT2	-	-	-	4.8e-04	0.42	-0.99	-	-	-	angiopoietin 2
FLNA	-	-	-	2.9e-04	0.44	1.33	-	-	-	filamin A, alpha
ATF1	-	-	-	5.2e-04	0.44	-1.77	-	-	-	activating transcription factor 1
SYDE2	5.2e-03	0.29	-1.27	1.3e-03	0.36	-1.05	-	-	-	synapse defective 1, Rho GTPase, homolog 2 (C. elegans)
AKAP6	-	-	-	1.6e-04	0.47	1.53	-	-	-	A kinase (PRKA) anchor protein 6
SKI	-	-	-	2.0e-03	0.39	-2.02	-	-	-	v-ski sarcoma viral oncogene homolog (avian)
PIAS2	3.1e-05	0.57	-2.19	1.5e-03	0.40	-1.86	-	-	-	protein inhibitor of activated STAT, 2
TRIP10	1.4e-03	0.39	1.66	1.7e-03	0.37	1.42	-	-	-	thyroid hormone receptor interactor 10
IQSEC3	-	-	-	3.4e-04	0.42	0.91	-	-	-
BMP7	3.1e-03	0.32	-0.77	2.3e-03	0.34	-0.63	-	-	-	bone morphogenetic protein 7
PLA2R1	-	-	-	2.6e-04	0.45	0.73	-	-	-	phospholipase A2 receptor 1, 180kDa
CLOCK	2.8e-05	0.56	-1.77	2.7e-03	0.34	-1.49	-	-	-	clock homolog (mouse)
AP1S3	-	-	-	3.7e-04	0.43	-1.09	-	-	-	adaptor-related protein complex 1, sigma 3 subunit
CHI3L1	1.2e-05	0.57	0.46	1.5e-05	0.57	0.60	-	-	-	chitinase 3-like 1 (cartilage glycoprotein-39)
RASGRF1	-	-	-	1.9e-03	0.35	0.94	-	-	-	Ras protein-specific guanine nucleotide-releasing factor 1
RPS6KA2	-	-	-	2.6e-05	0.54	1.29	2.4e-03	0.34	1.68	ribosomal protein S6 kinase, 90kDa, polypeptide 2
PREX1	-	-	-	5.4e-04	0.44	2.30	-	-	-	phosphatidylinositol-3,4,5-trisphosphate-dependent Rac exchange factor 1
TNFRSF1B	-	-	-	1.9e-04	0.49	1.60	7.8e-07	0.69	1.90	tumor necrosis factor receptor superfamily, member 1B
SOCS2	-	-	-	3.0e-06	0.64	1.82	1.9e-03	0.36	-1.92	suppressor of cytokine signaling 2
HCLS1	-	-	-	6.7e-04	0.42	0.95	-	-	-	hematopoietic cell-specific Lyn substrate 1
RARA	-	-	-	2.2e-03	0.34	2.48	3.6e-03	0.31	2.20	retinoic acid receptor, alpha
DHX58	-	-	-	1.0e-03	0.38	0.89	2.2e-03	0.34	0.84
TGFB1I1	5.0e-03	0.31	1.74	9.5e-04	0.38	2.03	-	-	-	transforming growth factor beta 1 induced transcript 1
SULF2	-	-	-	3.0e-03	0.34	0.66	-	-	-	sulfatase 2
FNIP1	-	-	-	4.6e-04	0.47	-1.58	3.6e-03	0.35	-1.20	folliculin interacting protein 1
GEM	1.7e-04	0.47	1.03	2.1e-03	0.34	1.02	-	-	-	GTP binding protein overexpressed in skeletal muscle
EPHA2	-	-	-	2.0e-03	0.35	1.65	1.7e-03	0.35	1.89	EPH receptor A2
TMEM173	4.0e-05	0.53	1.13	3.8e-05	0.53	0.94	-	-	-	transmembrane protein 173
CXCR4	4.2e-04	0.42	0.88	1.3e-03	0.38	1.05	-	-	-
A2M	-	-	-	1.6e-05	0.61	0.54	6.9e-06	0.64	0.67	alpha-2-macroglobulin
BCL2L1	-	-	-	1.6e-03	0.42	1.69	-	-	-	BCL2-like 1
ADCYAP1	-	-	-	1.9e-03	0.38	1.14	-	-	-	adenylate cyclase activating polypeptide 1 (pituitary)
GPS1	3.4e-03	0.34	1.68	1.7e-03	0.43	2.10	-	-	-	G protein pathway suppressor 1
SARM1	-	-	-	1.5e-03	0.39	1.11	-	-	-	sterile alpha and TIR motif containing 1
JUN	1.3e-04	0.51	1.03	1.1e-03	0.39	1.27	3.7e-04	0.45	1.76	jun proto-oncogene
B2M	-	-	-	9.1e-04	0.45	1.00	2.3e-05	0.62	1.34	beta-2-microglobulin
ING5	-	-	-	2.6e-03	0.36	1.52	2.3e-03	0.36	1.32	inhibitor of growth family, member 5
EGF	-	-	-	1.0e-04	0.52	-0.85	-	-	-	epidermal growth factor
S100A8	9.6e-05	0.52	0.53	3.8e-05	0.58	0.70	-	-	-	S100 calcium binding protein A8
DUSP19	1.8e-04	0.50	-1.54	9.7e-05	0.52	-1.40	5.3e-05	0.55	-1.38	dual specificity phosphatase 19
DUSP9	-	-	-	3.1e-03	0.33	0.58	-	-	-	dual specificity phosphatase 9
ADORA2A	1.6e-03	0.40	1.43	2.7e-04	0.48	1.71	-	-	-	adenosine A2a receptor
TNIP2	3.9e-04	0.49	1.21	2.5e-03	0.37	0.89	-	-	-	TNFAIP3 interacting protein 2
NCK2	-	-	-	7.1e-04	0.43	1.38	7.5e-04	0.42	1.08	NCK adaptor protein 2
TNFAIP3	-	-	-	2.3e-04	0.50	1.68	-	-	-	tumor necrosis factor, alpha-induced protein 3
MAPK8IP2	-	-	-	1.0e-03	0.42	1.58	-	-	-	mitogen-activated protein kinase 8 interacting protein 2
CD36	-	-	-	1.1e-03	0.47	-0.78	-	-	-	CD36 molecule (thrombospondin receptor)
MAP3K6	-	-	-	1.7e-04	0.51	1.03	-	-	-	mitogen-activated protein kinase kinase kinase 6
LEF1	-	-	-	3.0e-03	0.35	1.16	-	-	-	lymphoid enhancer-binding factor 1
FLT3	-	-	-	2.1e-03	0.37	1.48	-	-	-	fms-related tyrosine kinase 3
SP4	-	-	-	3.3e-03	0.34	-1.97	1.2e-06	0.68	-2.64	Sp4 transcription factor
LIN52	-	-	-	2.6e-03	0.37	-1.40	4.7e-04	0.47	-1.98	lin-52 homolog (C. elegans)
UBASH3B	-	-	-	3.0e-03	0.35	-1.20	2.8e-04	0.47	-1.61	ubiquitin associated and SH3 domain containing B
SULF1	-	-	-	4.0e-04	0.47	1.20	-	-	-	sulfatase 1
SYK	-	-	-	1.7e-05	0.61	1.42	-	-	-	spleen tyrosine kinase
UBD	-	-	-	2.5e-03	0.41	0.45	-	-	-
ZAP70	4.4e-03	0.34	1.14	2.2e-04	0.50	1.55	-	-	-
WNT5A	-	-	-	2.3e-05	0.62	-1.56	3.8e-03	0.36	-1.69	wingless-type MMTV integration site family, member 5A
IL17B	-	-	-	3.4e-04	0.48	1.89	-	-	-	interleukin 17B
C1QTNF2	-	-	-	2.3e-03	0.38	-1.39	-	-	-	C1q and tumor necrosis factor related protein 2
ARHGAP30	1.2e-03	0.41	1.92	1.3e-04	0.53	1.77	-	-	-	Rho GTPase activating protein 30
VANGL2	-	-	-	3.1e-03	0.36	1.47	-	-	-	vang-like 2 (van gogh, Drosophila)
ARHGAP4	5.3e-05	0.59	1.75	2.8e-03	0.37	0.76	8.2e-04	0.44	1.30	Rho GTPase activating protein 4
ITGB7	-	-	-	6.8e-05	0.57	1.18	-	-	-	integrin, beta 7
TRPM4	1.1e-03	0.43	1.14	1.2e-05	0.65	1.29	-	-	-	transient receptor potential cation channel, subfamily M, member 4
CHRDL2	1.7e-04	0.53	1.31	2.6e-03	0.39	1.52	-	-	-	chordin-like 2
TRPS1	-	-	-	2.8e-03	0.40	-2.39	2.8e-03	0.40	-2.27	trichorhinophalangeal syndrome I
DBH	7.0e-05	0.59	0.83	2.2e-04	0.54	1.14	8.5e-04	0.47	2.08	dopamine beta-hydroxylase (dopamine beta-monooxygenase)
CD79B	-	-	-	2.9e-04	0.51	1.44	-	-	-
SH3TC2	-	-	-	1.8e-03	0.41	-0.75	-	-	-	SH3 domain and tetratricopeptide repeats 2
IL18BP	-	-	-	3.2e-03	0.39	0.98	-	-	-	interleukin 18 binding protein
LAT	3.7e-03	0.36	1.16	9.4e-05	0.56	1.25	-	-	-	linker for activation of T cells
ADRA2B	-	-	-	1.2e-03	0.43	-0.77	-	-	-	adrenergic, alpha-2B-, receptor
RHOC	-	-	-	1.6e-03	0.45	1.32	-	-	-	ras homolog family member C
GPER	2.0e-03	0.44	0.88	1.9e-03	0.44	1.25	-	-	-	G protein-coupled estrogen receptor 1
UBE2D1	-	-	-	2.7e-03	0.42	-1.04	2.7e-04	0.55	-1.25	ubiquitin-conjugating enzyme E2D 1
RAC3	-	-	-	2.6e-03	0.40	1.02	-	-	-	ras-related C3 botulinum toxin substrate 3 (rho family, small GTP binding protein Rac3)
CD69	4.6e-04	0.50	1.59	5.1e-04	0.50	1.26	-	-	-	CD69 molecule
LIF	-	-	-	2.7e-03	0.40	0.85	-	-	-	leukemia inhibitory factor
RGS3	-	-	-	2.5e-03	0.41	0.99	-	-	-	regulator of G-protein signaling 3
SELP	-	-	-	1.1e-03	0.45	1.30	-	-	-	selectin P (granule membrane protein 140kDa, antigen CD62)
LTF	-	-	-	4.6e-05	0.63	0.58	-	-	-	lactotransferrin
CD3D	1.7e-04	0.55	0.98	1.2e-04	0.57	1.03	-	-	-
C5AR1	-	-	-	1.2e-03	0.49	1.36	-	-	-	complement component 5a receptor 1
FER	-	-	-	2.7e-03	0.42	-2.29	2.4e-03	0.43	-1.75	fer (fps/fes related) tyrosine kinase
RUNX1	-	-	-	2.2e-03	0.43	2.71	-	-	-	runt-related transcription factor 1
CMYA5	-	-	-	1.3e-06	0.76	1.61	-	-	-	cardiomyopathy associated 5
DDX60	-	-	-	3.2e-04	0.54	1.34	-	-	-	DEAD (Asp-Glu-Ala-Asp) box polypeptide 60
UBASH3A	-	-	-	3.6e-04	0.58	2.96	-	-	-	ubiquitin associated and SH3 domain containing A
GUCA1B	2.2e-03	0.43	1.93	3.2e-03	0.41	1.61	5.4e-04	0.52	1.55	guanylate cyclase activator 1B (retina)
C3AR1	-	-	-	6.9e-05	0.64	2.22	-	-	-	complement component 3a receptor 1
EDA	-	-	-	6.5e-04	0.53	2.40	-	-	-	ectodysplasin A
DTX1	2.6e-03	0.44	1.09	4.4e-04	0.55	1.16	-	-	-	deltex homolog 1 (Drosophila)
NFATC2	-	-	-	2.0e-03	0.46	-2.32	-	-	-	nuclear factor of activated T-cells, cytoplasmic, calcineurin-dependent 2
CAPN3	1.7e-04	0.60	0.96	2.0e-03	0.46	0.67	-	-	-	calpain 3, (p94)
IL1RL1	-	-	-	2.7e-03	0.46	0.65	-	-	-	interleukin 1 receptor-like 1
TSPYL5	-	-	-	4.8e-04	0.57	1.57	-	-	-	TSPY-like 5
OSM	-	-	-	1.8e-03	0.49	1.58	-	-	-	oncostatin M
KLK5	-	-	-	9.2e-04	0.53	1.60	-	-	-	kallikrein-related peptidase 5
CCL2	-	-	-	3.1e-03	0.48	0.82	-	-	-	chemokine (C-C motif) ligand 2
ADAM8	6.7e-04	0.63	1.43	1.9e-03	0.56	1.64	-	-	-	ADAM metallopeptidase domain 8
HCST	1.1e-04	0.73	1.26	2.3e-03	0.55	1.04	-	-	-	hematopoietic cell signal transducer
PFDN5	2.0e-04	0.76	1.91	4.8e-04	0.72	1.88	-	-	-	prefoldin subunit 5
UCHL1	-	-	-	6.0e-04	0.79	1.04	1.0e-03	0.76	3.11	ubiquitin carboxyl-terminal esterase L1 (ubiquitin thiolesterase)
SP100	2.1e-03	0.72	1.66	2.4e-03	0.70	1.48	-	-	-	SP100 nuclear antigen
FCN3	-	-	-	6.5e-04	0.78	0.68	-	-	-
Positive regulation of biological process (GO:0048518). Any process that activates or increases the frequency, rate or extent of a biological process. Biological processes are regulated by many means; examples include the control of gene expression, protein modification or interaction with a protein or substrate molecule.
Gene symbol	P-value, F-test (liver)	R-squared (liver)	Slope (liver)	P-value, F-test (kidney)	R-squared (kidney)	Slope (kidney)	P-value, F-test (brain)	R-squared (brain)	Slope (brain)	Product description
DVL3	-	-	-	2.8e-03	0.29	2.05	3.6e-03	0.28	2.30	dishevelled, dsh homolog 3 (Drosophila)
LMO4	-	-	-	1.6e-03	0.31	-1.14	-	-	-	LIM domain only 4
IDE	3.4e-04	0.37	-1.13	3.2e-05	0.48	-1.37	4.4e-05	0.47	-1.40	insulin-degrading enzyme
CHUK	1.8e-03	0.30	-1.06	1.0e-03	0.33	-1.18	-	-	-	conserved helix-loop-helix ubiquitous kinase
NCKAP1	2.6e-04	0.38	-1.44	1.5e-04	0.42	-2.06	1.9e-04	0.41	-1.84	NCK-associated protein 1
MAPK9	5.3e-05	0.45	-1.33	1.4e-03	0.32	-1.31	-	-	-	mitogen-activated protein kinase 9
MBD2	2.3e-03	0.29	-1.04	8.3e-04	0.34	-1.05	5.9e-04	0.36	-1.32	methyl-CpG binding domain protein 2
USP8	1.1e-03	0.32	-1.45	2.6e-04	0.40	-1.55	2.0e-03	0.30	-1.49	ubiquitin specific peptidase 8
MED6	-	-	-	4.0e-04	0.38	-1.40	-	-	-	mediator complex subunit 6
KLHDC3	2.2e-05	0.49	1.64	1.6e-05	0.52	1.57	1.0e-04	0.45	1.24	kelch domain containing 3
ASPA	-	-	-	4.3e-05	0.47	-1.00	-	-	-	aspartoacylase
ARRDC3	-	-	-	1.8e-03	0.32	-1.48	-	-	-	arrestin domain containing 3
USP47	3.0e-03	0.28	-1.82	2.6e-03	0.30	-1.85	-	-	-	ubiquitin specific peptidase 47
CUL3	6.6e-04	0.35	-1.73	9.1e-05	0.45	-1.65	2.4e-05	0.50	-1.84	cullin 3
VCAM1	-	-	-	1.8e-03	0.32	0.64	3.6e-03	0.28	-0.75	vascular cell adhesion molecule 1
PRPF6	1.9e-03	0.30	1.61	1.4e-03	0.34	1.76	1.0e-04	0.46	1.99	PRP6 pre-mRNA processing factor 6 homolog (S. cerevisiae)
ITCH	-	-	-	1.3e-03	0.32	-1.46	-	-	-	itchy E3 ubiquitin protein ligase
PARP1	-	-	-	1.6e-03	0.33	1.94	1.5e-03	0.34	1.92	poly (ADP-ribose) polymerase 1
KIF5B	-	-	-	3.4e-03	0.29	-1.90	-	-	-	kinesin family member 5B
RAB5A	-	-	-	5.4e-04	0.39	-2.13	1.3e-03	0.34	-1.95	RAB5A, member RAS oncogene family
GHR	5.2e-03	0.25	-0.71	4.7e-04	0.38	-0.68	3.8e-05	0.49	-1.44	growth hormone receptor
TMEM101	-	-	-	7.7e-05	0.46	1.35	-	-	-	transmembrane protein 101
CAT	9.6e-04	0.34	-1.03	1.2e-04	0.44	-1.15	1.8e-04	0.42	-1.26	catalase
OPA1	3.4e-05	0.48	-1.66	9.8e-04	0.35	-1.48	-	-	-	optic atrophy 1 (autosomal dominant)
GALE	1.0e-04	0.45	1.25	3.8e-04	0.40	1.04	-	-	-	UDP-galactose-4-epimerase
TMED9	4.8e-05	0.45	1.89	4.7e-04	0.38	2.07	-	-	-	transmembrane emp24 protein transport domain containing 9
TNIP1	4.4e-04	0.37	1.06	2.7e-04	0.40	1.31	-	-	-	TNFAIP3 interacting protein 1
EIF2AK3	-	-	-	3.2e-03	0.29	-1.38	1.5e-04	0.43	-2.25	eukaryotic translation initiation factor 2-alpha kinase 3
CD74	9.6e-07	0.61	1.20	1.3e-05	0.54	0.75	1.6e-04	0.44	0.66	CD74 molecule, major histocompatibility complex, class II invariant chain
EDF1	1.7e-04	0.43	1.12	1.2e-03	0.35	1.15	5.6e-04	0.38	1.32	endothelial differentiation-related factor 1
NFE2L1	-	-	-	8.2e-04	0.37	2.00	-	-	-	nuclear factor (erythroid-derived 2)-like 1
ROCK2	3.9e-03	0.28	-1.23	1.6e-03	0.31	-1.50	4.3e-04	0.37	-1.34	Rho-associated, coiled-coil containing protein kinase 2
SYNDIG1	-	-	-	6.9e-05	0.45	0.79	-	-	-	synapse differentiation inducing 1
ADK	2.1e-06	0.59	-1.06	1.6e-03	0.33	-0.77	1.8e-03	0.33	-1.46	adenosine kinase
CTNNB1	1.2e-04	0.41	-2.39	7.8e-04	0.37	-2.59	9.0e-04	0.36	-3.20	catenin (cadherin-associated protein), beta 1, 88kDa
APC	1.7e-04	0.42	-1.28	1.3e-03	0.32	-1.11	2.9e-03	0.28	-1.39
AATF	-	-	-	1.8e-05	0.50	2.40	-	-	-	apoptosis antagonizing transcription factor
LBH	-	-	-	3.2e-03	0.29	1.12	-	-	-	limb bud and heart development homolog (mouse)
RAB11A	2.9e-03	0.30	-1.27	2.9e-03	0.31	-1.10	-	-	-	RAB11A, member RAS oncogene family
MAPKAPK5	-	-	-	1.4e-03	0.34	-1.71	-	-	-	mitogen-activated protein kinase-activated protein kinase 5
DDIT3	2.1e-06	0.60	1.47	3.3e-03	0.31	1.05	-	-	-	DNA-damage-inducible transcript 3
C7	1.5e-03	0.33	0.56	1.6e-04	0.43	0.78	-	-	-
ADAR	-	-	-	1.4e-05	0.54	1.59	-	-	-	adenosine deaminase, RNA-specific
NR1I2	-	-	-	2.0e-03	0.32	-0.55	-	-	-	nuclear receptor subfamily 1, group I, member 2
CAPN1	2.3e-05	0.50	1.56	2.5e-05	0.50	1.68	1.3e-04	0.44	1.06	calpain 1, (mu/I) large subunit
KAT5	1.9e-03	0.31	1.79	1.5e-03	0.33	1.47	1.1e-03	0.34	1.68	K(lysine) acetyltransferase 5
IGFBP2	-	-	-	2.5e-03	0.32	0.39	-	-	-	insulin-like growth factor binding protein 2, 36kDa
ACOX1	1.9e-08	0.71	-1.09	3.1e-06	0.59	-1.01	4.3e-05	0.49	-1.31	acyl-CoA oxidase 1, palmitoyl
GCLC	7.1e-05	0.46	-1.28	2.9e-03	0.30	-0.52	-	-	-	glutamate-cysteine ligase, catalytic subunit
UHMK1	-	-	-	2.6e-03	0.31	-1.08	-	-	-	U2AF homology motif (UHM) kinase 1
CAPNS1	-	-	-	4.0e-04	0.41	2.84	8.4e-06	0.57	2.57	calpain, small subunit 1
PLCB1	-	-	-	3.3e-03	0.28	-0.95	-	-	-	phospholipase C, beta 1 (phosphoinositide-specific)
ADSS	2.0e-03	0.31	-1.22	7.1e-06	0.56	-1.95	-	-	-	adenylosuccinate synthase
SPI1	6.4e-04	0.38	1.38	3.4e-03	0.30	0.98	-	-	-	spleen focus forming virus (SFFV) proviral integration oncogene spi1
CAP1	-	-	-	1.2e-03	0.36	2.79	-	-	-	CAP, adenylate cyclase-associated protein 1 (yeast)
CRY2	-	-	-	9.8e-04	0.35	1.48	-	-	-	cryptochrome 2 (photolyase-like)
CYR61	-	-	-	2.2e-04	0.40	1.07	8.1e-04	0.34	1.03	cysteine-rich, angiogenic inducer, 61
ARHGEF9	-	-	-	2.7e-03	0.29	0.94	-	-	-	Cdc42 guanine nucleotide exchange factor (GEF) 9
NR3C1	-	-	-	1.2e-04	0.47	-1.98	-	-	-	nuclear receptor subfamily 3, group C, member 1 (glucocorticoid receptor)
MTMR2	3.8e-03	0.29	-0.86	1.9e-03	0.30	-1.26	-	-	-
MIER1	1.4e-03	0.35	-1.81	4.2e-04	0.40	-1.70	-	-	-	mesoderm induction early response 1 homolog (Xenopus laevis)
ERBB2	1.4e-03	0.34	0.54	2.5e-06	0.57	1.74	-	-	-	v-erb-b2 erythroblastic leukemia viral oncogene homolog 2, neuro/glioblastoma derived oncogene homolog (avian)
P2RY1	-	-	-	6.0e-04	0.38	-0.99	-	-	-	purinergic receptor P2Y, G-protein coupled, 1
TRIM24	-	-	-	1.4e-03	0.34	-1.38	5.9e-05	0.48	-2.30	tripartite motif containing 24
PRKAR2A	3.0e-07	0.66	-1.21	8.8e-04	0.38	-1.14	3.3e-04	0.42	-1.26	protein kinase, cAMP-dependent, regulatory, type II, alpha
APBB1	2.0e-03	0.32	1.22	6.1e-07	0.62	1.60	-	-	-	amyloid beta (A4) precursor protein-binding, family B, member 1 (Fe65)
ZBTB16	-	-	-	3.7e-05	0.51	1.02	1.7e-06	0.62	1.61	zinc finger and BTB domain containing 16
PROX1	-	-	-	1.2e-03	0.36	-1.11	-	-	-	prospero homeobox 1
AHSG	-	-	-	2.0e-03	0.31	-0.65	-	-	-	alpha-2-HS-glycoprotein
GAS8	-	-	-	1.8e-04	0.42	1.10	-	-	-	growth arrest-specific 8
FYN	2.3e-03	0.32	1.31	1.4e-03	0.32	1.43	-	-	-	FYN oncogene related to SRC, FGR, YES
SGMS1	-	-	-	2.8e-03	0.32	-1.16	-	-	-	sphingomyelin synthase 1
SRF	-	-	-	2.2e-03	0.31	1.98	-	-	-	serum response factor (c-fos serum response element-binding transcription factor)
NAA35	1.2e-04	0.45	-2.19	2.4e-04	0.42	-1.90	1.0e-03	0.35	-1.73	N(alpha)-acetyltransferase 35, NatC auxiliary subunit
GADD45B	1.3e-04	0.46	0.63	1.0e-05	0.56	0.78	4.7e-04	0.41	1.03	growth arrest and DNA-damage-inducible, beta
PAX8	-	-	-	1.0e-04	0.46	1.95	-	-	-	paired box 8
HSF1	8.9e-06	0.57	1.87	8.2e-04	0.39	1.56	-	-	-
MAPK10	-	-	-	2.8e-04	0.40	0.73	-	-	-	mitogen-activated protein kinase 10
SRI	-	-	-	2.1e-03	0.32	-1.27	-	-	-	sorcin
GPM6A	-	-	-	8.9e-05	0.45	-0.60	-	-	-	glycoprotein M6A
SYNPO	-	-	-	2.4e-03	0.30	1.04	2.8e-03	0.30	1.21	synaptopodin
NUDT7	-	-	-	4.5e-05	0.52	-1.45	-	-	-	nudix (nucleoside diphosphate linked moiety X)-type motif 7
PLXNB1	-	-	-	3.7e-04	0.40	0.96	-	-	-	plexin B1
BCL10	6.6e-04	0.39	-1.33	9.0e-05	0.46	-1.33	5.3e-05	0.49	-1.43	B-cell CLL/lymphoma 10
DDX41	2.1e-04	0.44	1.89	1.3e-04	0.48	2.02	1.0e-04	0.49	1.63	DEAD (Asp-Glu-Ala-Asp) box polypeptide 41
TMEM64	7.1e-04	0.39	-1.09	1.4e-03	0.35	-0.79	1.1e-03	0.36	-1.21	transmembrane protein 64
YAF2	4.4e-04	0.40	-1.15	5.1e-05	0.50	-1.15	3.8e-05	0.51	-1.15	YY1 associated factor 2
MARCH5	6.9e-05	0.48	-1.48	2.9e-04	0.41	-1.65	6.9e-05	0.48	-1.69	membrane-associated ring finger (C3HC4) 5
CUL4B	9.9e-05	0.47	-1.92	9.8e-04	0.37	-1.70	-	-	-	cullin 4B
FGA	1.1e-03	0.36	1.19	1.2e-04	0.48	-0.84	-	-	-	fibrinogen alpha chain
C1QB	-	-	-	1.9e-03	0.35	0.84	-	-	-
RC3H1	3.1e-04	0.43	-1.66	7.9e-05	0.48	-1.77	-	-	-	ring finger and CCCH-type domains 1
CALCRL	-	-	-	2.6e-03	0.31	-1.20	-	-	-	calcitonin receptor-like
KLF7	1.3e-03	0.37	1.29	1.0e-04	0.46	1.96	-	-	-	Kruppel-like factor 7 (ubiquitous)
FOS	3.9e-04	0.40	0.56	5.5e-04	0.37	0.64	3.8e-03	0.28	0.86	FBJ murine osteosarcoma viral oncogene homolog
NFIA	3.6e-03	0.31	-1.30	1.3e-03	0.37	-1.46	-	-	-	nuclear factor I/A
LATS1	8.8e-06	0.57	-1.89	1.7e-04	0.44	-1.72	5.4e-04	0.39	-1.36	LATS, large tumor suppressor, homolog 1 (Drosophila)
TWSG1	-	-	-	1.2e-03	0.36	-1.19	1.7e-04	0.45	-1.42	twisted gastrulation homolog 1 (Drosophila)
PRKD2	-	-	-	7.5e-04	0.38	1.42	-	-	-	protein kinase D2
BAG4	-	-	-	2.2e-03	0.32	-1.97	-	-	-	BCL2-associated athanogene 4
XRCC5	8.0e-06	0.57	1.05	1.5e-04	0.44	1.07	3.3e-08	0.71	1.34	X-ray repair complementing defective repair in Chinese hamster cells 5 (double-strand-break rejoining)
DPYSL2	2.3e-03	0.34	1.19	4.9e-04	0.39	1.38	-	-	-	dihydropyrimidinase-like 2
BCR	-	-	-	6.2e-05	0.49	1.81	1.9e-03	0.34	1.91	breakpoint cluster region
ADM	1.5e-05	0.55	1.06	3.8e-07	0.64	1.18	-	-	-	adrenomedullin
LAMB1	1.8e-03	0.35	0.97	3.6e-04	0.40	1.76	-	-	-	laminin, beta 1
PIK3CA	3.2e-03	0.32	-1.79	1.6e-03	0.36	-1.66	2.5e-03	0.33	-1.59	phosphoinositide-3-kinase, catalytic, alpha polypeptide
TAOK1	6.6e-05	0.51	-1.53	7.4e-04	0.38	-1.80	-	-	-	TAO kinase 1
EIF4G3	-	-	-	1.5e-03	0.35	-1.61	-	-	-	eukaryotic translation initiation factor 4 gamma, 3
PKN2	1.5e-03	0.35	-1.65	3.0e-04	0.41	-2.09	-	-	-	protein kinase N2
IRAK2	1.2e-03	0.37	-1.38	2.6e-04	0.45	-1.01	-	-	-	interleukin-1 receptor-associated kinase 2
IL6R	-	-	-	1.5e-03	0.37	0.91	-	-	-	interleukin 6 receptor
DDX5	-	-	-	7.7e-04	0.38	-2.22	1.0e-05	0.56	-2.60
SPOCK2	4.4e-04	0.42	1.17	8.4e-07	0.63	0.72	-	-	-	sparc/osteonectin, cwcv and kazal-like domains proteoglycan (testican) 2
PAX2	-	-	-	3.4e-03	0.29	1.26	-	-	-	paired box 2
NGFR	-	-	-	3.1e-03	0.31	0.88	-	-	-	nerve growth factor receptor
ATP2A2	7.5e-04	0.37	-1.65	4.4e-05	0.54	-2.08	-	-	-	ATPase, Ca++ transporting, cardiac muscle, slow twitch 2
SRCIN1	-	-	-	2.4e-03	0.31	-0.86	-	-	-
CSNK1E	-	-	-	7.7e-04	0.37	1.56	3.7e-03	0.29	1.66	casein kinase 1, epsilon
PRKCH	-	-	-	1.1e-03	0.38	1.52	-	-	-	protein kinase C, eta
TFAP2B	-	-	-	2.3e-03	0.33	-1.43	-	-	-	transcription factor AP-2 beta (activating enhancer binding protein 2 beta)
ACER2	-	-	-	5.8e-05	0.50	-1.02	-	-	-	alkaline ceramidase 2
CNTN1	-	-	-	2.9e-03	0.30	1.54	-	-	-	contactin 1
CNOT6L	2.5e-04	0.45	-2.02	1.0e-03	0.38	-1.82	-	-	-	CCR4-NOT transcription complex, subunit 6-like
ETV1	-	-	-	3.7e-04	0.42	-0.98	8.2e-04	0.38	-1.16	ets variant 1
MMP2	-	-	-	1.7e-04	0.43	1.07	-	-	-	matrix metallopeptidase 2 (gelatinase A, 72kDa gelatinase, 72kDa type IV collagenase)
NAA15	1.0e-04	0.46	-1.90	5.0e-06	0.59	-2.55	2.3e-06	0.61	-2.56	N(alpha)-acetyltransferase 15, NatA auxiliary subunit
NR4A1	1.4e-03	0.38	0.86	1.6e-03	0.34	0.65	-	-	-	nuclear receptor subfamily 4, group A, member 1
CDK10	2.9e-04	0.44	1.83	9.9e-04	0.40	1.59	-	-	-	cyclin-dependent kinase 10
ULK3	-	-	-	3.1e-04	0.44	1.31	-	-	-	unc-51-like kinase 3 (C. elegans)
VIM	-	-	-	4.8e-06	0.62	1.74	-	-	-	vimentin
STXBP5	2.6e-06	0.64	-2.24	4.9e-06	0.59	-1.64	3.2e-03	0.31	-1.91	syntaxin binding protein 5 (tomosyn)
E2F5	3.7e-04	0.45	-1.28	3.4e-06	0.60	-1.16	1.3e-03	0.36	-1.01	E2F transcription factor 5, p130-binding
OSBPL8	-	-	-	5.7e-04	0.41	-1.23	-	-	-	oxysterol binding protein-like 8
PDLIM7	-	-	-	1.4e-03	0.36	1.62	-	-	-	PDZ and LIM domain 7 (enigma)
PNPT1	1.0e-04	0.49	-2.41	2.1e-03	0.34	-1.63	-	-	-	polyribonucleotide nucleotidyltransferase 1
ZYX	2.7e-04	0.46	1.56	6.5e-04	0.42	1.83	1.9e-03	0.36	1.50	zyxin
AGRN	-	-	-	2.1e-03	0.33	1.45	-	-	-
FOSL2	3.0e-03	0.34	0.84	9.3e-06	0.57	1.21	-	-	-	FOS-like antigen 2
LZTS2	-	-	-	2.1e-03	0.34	1.65	-	-	-	leucine zipper, putative tumor suppressor 2
PLCG2	4.8e-03	0.29	1.09	3.9e-04	0.40	0.86	-	-	-	phospholipase C, gamma 2 (phosphatidylinositol-specific)
MTF1	6.1e-09	0.78	-3.28	1.1e-03	0.37	-2.78	1.2e-03	0.36	-2.77	metal-regulatory transcription factor 1
RGS6	-	-	-	1.6e-04	0.47	-1.23	-	-	-	regulator of G-protein signaling 6
S100A9	4.1e-04	0.44	0.45	1.2e-03	0.36	0.51	-	-	-	S100 calcium binding protein A9
JAK2	7.8e-04	0.39	-1.44	1.9e-03	0.35	-1.64	-	-	-	Janus kinase 2
LUM	-	-	-	4.7e-04	0.41	0.69	-	-	-	lumican
BIN1	9.9e-04	0.38	1.37	7.5e-07	0.68	1.12	3.1e-03	0.33	2.44	bridging integrator 1
DAB2IP	-	-	-	1.4e-03	0.35	1.86	-	-	-	DAB2 interacting protein
[truncated: 5,320 more rows]

## Sheet: Adult weight
Biological GO functions for genes whose expression variation associates with adult weight
Thioester metabolic process (GO:0035383). The chemical reactions and pathways involving a thioester, a compound of general formula RC(=O)SR' in which the linking oxygen in an ester is replaced by a sulfur atom. They are the product of esterification between a carboxylic acid and a thiol.
Gene symbol	P-value, F-test (liver)	R-squared (liver)	Slope (liver)	P-value, F-test (kidney)	R-squared (kidney)	Slope (kidney)	P-value, F-test (brain)	R-squared (brain)	Slope (brain)	Product description
DLD	4.3e-04	0.35	-4.03	-	-	-	-	-	-	dihydrolipoamide dehydrogenase
ELOVL5	2.6e-04	0.38	-1.84	-	-	-	-	-	-	ELOVL fatty acid elongase 5
OGDH	1.2e-04	0.42	-3.55	-	-	-	-	-	-	oxoglutarate (alpha-ketoglutarate) dehydrogenase (lipoamide)
GCDH	1.9e-05	0.50	-3.49	-	-	-	-	-	-	glutaryl-CoA dehydrogenase
PDPR	3.3e-04	0.40	-3.61	-	-	-	-	-	-	pyruvate dehydrogenase phosphatase regulatory subunit
FADD	1.0e-03	0.36	2.79	-	-	-	2.2e-05	0.52	2.80
ELOVL2	5.6e-05	0.46	-1.39	-	-	-	-	-	-	ELOVL fatty acid elongase 2
SUCLA2	2.6e-06	0.58	-3.25	-	-	-	-	-	-	succinate-CoA ligase, ADP-forming, beta subunit
SUCLG1	5.3e-04	0.39	-4.49	-	-	-	-	-	-	succinate-CoA ligase, alpha subunit
Cellular catabolic process (GO:0044248). The chemical reactions and pathways resulting in the breakdown of substances, carried out by individual cells.
Gene symbol	P-value, F-test (liver)	R-squared (liver)	Slope (liver)	P-value, F-test (kidney)	R-squared (kidney)	Slope (kidney)	P-value, F-test (brain)	R-squared (brain)	Slope (brain)	Product description
ENTPD4	1.4e-03	0.30	-3.71	3.4e-06	0.54	-3.49	3.3e-04	0.37	-2.91	ectonucleoside triphosphate diphosphohydrolase 4
PSMD2	1.3e-03	0.31	-6.22	-	-	-	-	-	-	proteasome (prosome, macropain) 26S subunit, non-ATPase, 2
S1PR1	1.1e-03	0.32	-2.45	-	-	-	-	-	-	sphingosine-1-phosphate receptor 1
HAL	9.4e-06	0.50	-2.05	-	-	-	-	-	-	histidine ammonia-lyase
GFM1	1.1e-03	0.32	-3.34	-	-	-	-	-	-	G elongation factor, mitochondrial 1
TXNRD1	5.7e-04	0.34	-3.16	-	-	-	-	-	-	thioredoxin reductase 1
IDE	1.4e-03	0.30	-2.64	-	-	-	1.9e-05	0.49	-3.70	insulin-degrading enzyme
ABCE1	1.5e-03	0.30	-3.90	-	-	-	5.8e-04	0.35	-4.61	ATP-binding cassette, sub-family E (OABP), member 1
NPC1	2.2e-05	0.47	-2.82	-	-	-	-	-	-	Niemann-Pick disease, type C1
ABHD5	1.4e-03	0.30	-2.57	-	-	-	-	-	-	abhydrolase domain containing 5
PPP1R8	1.7e-03	0.30	5.46	-	-	-	-	-	-	protein phosphatase 1, regulatory subunit 8
PRMT5	2.9e-04	0.38	4.65	-	-	-	-	-	-	protein arginine methyltransferase 5
SLC27A2	4.5e-08	0.65	-2.59	-	-	-	-	-	-	solute carrier family 27 (fatty acid transporter), member 2
DLD	4.3e-04	0.35	-4.03	-	-	-	-	-	-	dihydrolipoamide dehydrogenase
MAD2L2	1.5e-03	0.31	3.33	-	-	-	-	-	-	MAD2 mitotic arrest deficient-like 2 (yeast)
CTH	5.8e-06	0.53	-1.99	-	-	-	-	-	-	cystathionase (cystathionine gamma-lyase)
USP14	3.7e-04	0.37	-4.41	-	-	-	-	-	-	ubiquitin specific peptidase 14 (tRNA-guanine transglycosylase)
PRKAA2	5.1e-04	0.36	-1.62	-	-	-	-	-	-	protein kinase, AMP-activated, alpha 2 catalytic subunit
CLU	3.5e-05	0.46	2.96	-	-	-	-	-	-	clusterin
VPS4B	4.2e-04	0.36	-3.75	-	-	-	-	-	-	vacuolar protein sorting 4 homolog B (S. cerevisiae)
OGDH	1.2e-04	0.42	-3.55	-	-	-	-	-	-	oxoglutarate (alpha-ketoglutarate) dehydrogenase (lipoamide)
ERCC1	3.0e-04	0.39	3.58	-	-	-	-	-	-	excision repair cross-complementing rodent repair deficiency, complementation group 1 (includes overlapping antisense sequence)
ETFDH	7.6e-04	0.34	-3.22	-	-	-	-	-	-	electron-transferring-flavoprotein dehydrogenase
SNX13	2.0e-05	0.50	-4.38	-	-	-	-	-	-	sorting nexin 13
AASS	2.7e-06	0.55	-2.58	-	-	-	-	-	-	aminoadipate-semialdehyde synthase
AADAT	5.0e-04	0.36	-1.59	-	-	-	-	-	-	aminoadipate aminotransferase
DBT	2.6e-04	0.38	-3.18	-	-	-	-	-	-	dihydrolipoamide branched chain transacylase E2
OPA1	3.1e-06	0.55	-4.58	1.3e-04	0.42	-4.19	-	-	-	optic atrophy 1 (autosomal dominant)
CDO1	3.9e-04	0.38	-2.46	-	-	-	-	-	-	cysteine dioxygenase, type I
GCDH	1.9e-05	0.50	-3.49	-	-	-	-	-	-	glutaryl-CoA dehydrogenase
ADRA1B	9.5e-07	0.60	-1.72	-	-	-	-	-	-	adrenergic, alpha-1B-, receptor
FBXO22	7.7e-04	0.35	-4.41	-	-	-	-	-	-	F-box protein 22
UBR2	5.6e-04	0.36	-4.12	-	-	-	-	-	-	ubiquitin protein ligase E3 component n-recognin 2
CLPX	2.2e-04	0.39	-3.09	-	-	-	-	-	-	ClpX caseinolytic peptidase X homolog (E. coli)
PEX13	5.0e-05	0.46	-4.31	-	-	-	-	-	-	peroxisomal biogenesis factor 13
ANGPTL3	9.1e-04	0.34	-2.34	-	-	-	-	-	-	angiopoietin-like 3
CAPN1	2.3e-04	0.40	3.62	-	-	-	4.5e-04	0.37	2.49	calpain 1, (mu/I) large subunit
ACOX1	1.2e-04	0.43	-2.20	-	-	-	-	-	-	acyl-CoA oxidase 1, palmitoyl
GCLC	2.2e-04	0.40	-3.04	-	-	-	-	-	-	glutamate-cysteine ligase, catalytic subunit
EIF3E	1.5e-03	0.33	4.44	-	-	-	-	-	-	eukaryotic translation initiation factor 3, subunit E
RAB10	1.8e-05	0.51	-4.60	-	-	-	-	-	-	RAB10, member RAS oncogene family
RAE1	1.6e-03	0.32	-7.84	-	-	-	-	-	-	RAE1 RNA export 1 homolog (S. pombe)
PFKFB3	1.3e-03	0.33	1.81	-	-	-	-	-	-	6-phosphofructo-2-kinase/fructose-2,6-biphosphatase 3
LPIN1	2.6e-04	0.41	-2.26	-	-	-	-	-	-	lipin 1
ABCD3	5.3e-05	0.45	-2.85	-	-	-	-	-	-	ATP-binding cassette, sub-family D (ALD), member 3
ECHS1	1.5e-03	0.33	2.05	-	-	-	-	-	-	enoyl CoA hydratase, short chain, 1, mitochondrial
ERBB2	9.8e-05	0.45	1.58	-	-	-	-	-	-	v-erb-b2 erythroblastic leukemia viral oncogene homolog 2, neuro/glioblastoma derived oncogene homolog (avian)
CRYAB	7.2e-04	0.36	1.34	-	-	-	3.2e-04	0.37	1.09
FADD	1.0e-03	0.36	2.79	-	-	-	2.2e-05	0.52	2.80
ATP5A1	2.4e-04	0.41	-5.72	-	-	-	-	-	-	ATP synthase, H+ transporting, mitochondrial F1 complex, alpha subunit 1, cardiac muscle
ULK2	8.1e-04	0.37	-2.12	-	-	-	-	-	-	unc-51-like kinase 2 (C. elegans)
TMEM64	1.3e-03	0.34	-2.44	-	-	-	-	-	-	transmembrane protein 64
PNPLA8	1.1e-04	0.46	-3.43	-	-	-	-	-	-	patatin-like phospholipase domain containing 8
LPL	1.6e-03	0.33	-1.98	-	-	-	-	-	-	lipoprotein lipase
RPS9	9.8e-04	0.38	2.88	-	-	-	-	-	-
TRIB2	2.2e-04	0.43	2.25	-	-	-	-	-	-	tribbles homolog 2 (Drosophila)
ATP2A2	4.0e-04	0.39	-4.19	3.3e-04	0.44	-4.48	-	-	-	ATPase, Ca++ transporting, cardiac muscle, slow twitch 2
CNOT6	2.3e-04	0.42	-3.78	-	-	-	-	-	-	CCR4-NOT transcription complex, subunit 6
CYP4B1	3.9e-06	0.58	-1.14	-	-	-	-	-	-	cytochrome P450, family 4, subfamily B, polypeptide 1
SMUG1	4.0e-04	0.43	2.89	-	-	-	-	-	-	single-strand-selective monofunctional uracil-DNA glycosylase 1
IGF1	9.8e-05	0.48	-1.98	-	-	-	-	-	-	insulin-like growth factor 1 (somatomedin C)
GNAI1	7.5e-05	0.47	2.26	-	-	-	-	-	-	guanine nucleotide binding protein (G protein), alpha inhibiting activity polypeptide 1
USP11	6.6e-04	0.39	1.81	-	-	-	-	-	-	ubiquitin specific peptidase 11
EVI5	2.2e-05	0.54	-2.93	1.4e-04	0.47	-2.66	-	-	-	ecotropic viral integration site 5
RNF6	1.1e-03	0.39	-3.08	-	-	-	-	-	-	ring finger protein (C3H2C3 type) 6
LIPE	2.7e-05	0.53	-2.15	-	-	-	-	-	-	lipase, hormone-sensitive
PRODH	1.5e-04	0.49	-1.88	-	-	-	-	-	-	proline dehydrogenase (oxidase) 1
RAD50	8.9e-04	0.40	3.56	-	-	-	-	-	-	RAD50 homolog (S. cerevisiae)
YOD1	1.7e-03	0.34	-2.70	-	-	-	-	-	-	YOD1 OTU deubiquinating enzyme 1 homolog (S. cerevisiae)
LNX1	1.0e-03	0.38	3.48	-	-	-	-	-	-	ligand of numb-protein X 1, E3 ubiquitin protein ligase
MPG	1.1e-04	0.50	3.28	-	-	-	-	-	-	N-methylpurine-DNA glycosylase
ABCD1	1.9e-06	0.65	-4.14	-	-	-	-	-	-	ATP-binding cassette, sub-family D (ALD), member 1
FGD3	1.2e-04	0.53	4.37	-	-	-	-	-	-	FYVE, RhoGEF and PH domain containing 3
JUN	4.4e-04	0.45	2.27	-	-	-	1.1e-03	0.39	3.96	jun proto-oncogene
MYH10	1.2e-04	0.53	3.70	-	-	-	-	-	-	myosin, heavy chain 10, non-muscle
SRPX	5.8e-04	0.44	2.12	-	-	-	-	-	-	sushi-repeat containing protein, X-linked
DQX1	1.3e-03	0.41	-1.93	-	-	-	-	-	-	DEAQ box RNA-dependent ATPase 1
GNA14	9.2e-04	0.45	2.84	-	-	-	-	-	-	guanine nucleotide binding protein (G protein), alpha 14
RAB13	1.4e-04	0.52	3.13	-	-	-	2.2e-04	0.54	3.53	RAB13, member RAS oncogene family
KRAS	5.0e-04	0.68	-2.64	-	-	-	-	-	-	v-Ki-ras2 Kirsten rat sarcoma viral oncogene homolog
PDE4C	3.0e-04	0.68	-2.18	8.3e-07	0.88	-2.58	-	-	-	phosphodiesterase 4C, cAMP-specific
Coenzyme metabolic process (GO:0006732). The chemical reactions and pathways involving coenzymes, any of various nonprotein organic cofactors that are required, in addition to an enzyme and a substrate, for an enzymatic reaction to proceed.
Gene symbol	P-value, F-test (liver)	R-squared (liver)	Slope (liver)	P-value, F-test (kidney)	R-squared (kidney)	Slope (kidney)	P-value, F-test (brain)	R-squared (brain)	Slope (brain)	Product description
TXNRD1	5.7e-04	0.34	-3.16	-	-	-	-	-	-	thioredoxin reductase 1
DLD	4.3e-04	0.35	-4.03	-	-	-	-	-	-	dihydrolipoamide dehydrogenase
ELOVL5	2.6e-04	0.38	-1.84	-	-	-	-	-	-	ELOVL fatty acid elongase 5
COQ4	9.2e-04	0.33	2.82	-	-	-	-	-	-	coenzyme Q4 homolog (S. cerevisiae)
SARDH	1.3e-03	0.31	-1.98	-	-	-	-	-	-	sarcosine dehydrogenase
GPHN	2.4e-04	0.39	-3.89	-	-	-	-	-	-	gephyrin
OGDH	1.2e-04	0.42	-3.55	-	-	-	-	-	-	oxoglutarate (alpha-ketoglutarate) dehydrogenase (lipoamide)
GCDH	1.9e-05	0.50	-3.49	-	-	-	-	-	-	glutaryl-CoA dehydrogenase
TALDO1	1.4e-04	0.42	5.25	-	-	-	-	-	-	transaldolase 1
PDPR	3.3e-04	0.40	-3.61	-	-	-	-	-	-	pyruvate dehydrogenase phosphatase regulatory subunit
FADD	1.0e-03	0.36	2.79	-	-	-	2.2e-05	0.52	2.80
GPD2	1.8e-07	0.66	-3.70	5.0e-05	0.46	-3.16	-	-	-	glycerol-3-phosphate dehydrogenase 2 (mitochondrial)
FMO2	8.2e-04	0.35	-1.67	-	-	-	-	-	-	flavin containing monooxygenase 2 (non-functional)
ELOVL2	5.6e-05	0.46	-1.39	-	-	-	-	-	-	ELOVL fatty acid elongase 2
SUCLA2	2.6e-06	0.58	-3.25	-	-	-	-	-	-	succinate-CoA ligase, ADP-forming, beta subunit
SUCLG1	5.3e-04	0.39	-4.49	-	-	-	-	-	-	succinate-CoA ligase, alpha subunit
CYB5R4	1.1e-05	0.56	-3.36	-	-	-	1.8e-04	0.46	-3.31	cytochrome b5 reductase 4
MDH1	9.7e-04	0.38	-2.82	-	-	-	-	-	-	malate dehydrogenase 1, NAD (soluble)
Energy derivation by oxidation of organic compounds (GO:0015980). The chemical reactions and pathways by which a cell derives energy from organic compounds; results in the oxidation of the compounds from which energy is released.
Gene symbol	P-value, F-test (liver)	R-squared (liver)	Slope (liver)	P-value, F-test (kidney)	R-squared (kidney)	Slope (kidney)	P-value, F-test (brain)	R-squared (brain)	Slope (brain)	Product description
NDUFB9	3.2e-04	0.36	-3.39	-	-	-	-	-	-	NADH dehydrogenase (ubiquinone) 1 beta subcomplex, 9, 22kDa
DLD	4.3e-04	0.35	-4.03	-	-	-	-	-	-	dihydrolipoamide dehydrogenase
PRKAA2	5.1e-04	0.36	-1.62	-	-	-	-	-	-	protein kinase, AMP-activated, alpha 2 catalytic subunit
OGDH	1.2e-04	0.42	-3.55	-	-	-	-	-	-	oxoglutarate (alpha-ketoglutarate) dehydrogenase (lipoamide)
NDUFA8	4.1e-04	0.36	-3.98	-	-	-	-	-	-	NADH dehydrogenase (ubiquinone) 1 alpha subcomplex, 8, 19kDa
ETFDH	7.6e-04	0.34	-3.22	-	-	-	-	-	-	electron-transferring-flavoprotein dehydrogenase
NDUFS1	2.6e-04	0.38	-5.27	-	-	-	-	-	-	NADH dehydrogenase (ubiquinone) Fe-S protein 1, 75kDa (NADH-coenzyme Q reductase)
ADRA1B	9.5e-07	0.60	-1.72	-	-	-	-	-	-	adrenergic, alpha-1B-, receptor
SDHB	1.7e-03	0.32	-4.55	-	-	-	-	-	-	succinate dehydrogenase complex, subunit B, iron sulfur (Ip)
TALDO1	1.4e-04	0.42	5.25	-	-	-	-	-	-	transaldolase 1
UQCRC2	2.5e-04	0.41	-4.92	-	-	-	-	-	-	ubiquinol-cytochrome c reductase core protein II
PRKAR2A	1.5e-03	0.33	-2.15	-	-	-	-	-	-	protein kinase, cAMP-dependent, regulatory, type II, alpha
ATP5A1	2.4e-04	0.41	-5.72	-	-	-	-	-	-	ATP synthase, H+ transporting, mitochondrial F1 complex, alpha subunit 1, cardiac muscle
SUCLA2	2.6e-06	0.58	-3.25	-	-	-	-	-	-	succinate-CoA ligase, ADP-forming, beta subunit
SUCLG1	5.3e-04	0.39	-4.49	-	-	-	-	-	-	succinate-CoA ligase, alpha subunit
SLC25A23	7.9e-07	0.63	-2.30	-	-	-	-	-	-	solute carrier family 25 (mitochondrial carrier; phosphate carrier), member 23
SLC25A13	1.0e-03	0.35	-4.30	-	-	-	-	-	-	solute carrier family 25, member 13 (citrin)
IGF1	9.8e-05	0.48	-1.98	-	-	-	-	-	-	insulin-like growth factor 1 (somatomedin C)
SCO2	2.0e-04	0.45	-1.76	-	-	-	-	-	-	SCO cytochrome oxidase deficient homolog 2 (yeast)
NDUFB6	2.4e-06	0.63	-5.03	-	-	-	-	-	-	NADH dehydrogenase (ubiquinone) 1 beta subcomplex, 6, 17kDa
SLC25A4	3.2e-04	0.42	1.29	-	-	-	-	-	-	solute carrier family 25 (mitochondrial carrier; adenine nucleotide translocator), member 4
MDH1	9.7e-04	0.38	-2.82	-	-	-	-	-	-	malate dehydrogenase 1, NAD (soluble)
IGF2	1.4e-03	0.39	1.01	-	-	-	-	-	-	insulin-like growth factor 2 (somatomedin A)
ADCY7	7.5e-04	0.46	3.92	-	-	-	-	-	-	adenylate cyclase 7
Small molecule biosynthetic process (GO:0044283). The chemical reactions and pathways resulting in the formation of small molecules, any low molecular weight, monomeric, non-encoded molecule.
Gene symbol	P-value, F-test (liver)	R-squared (liver)	Slope (liver)	P-value, F-test (kidney)	R-squared (kidney)	Slope (kidney)	P-value, F-test (brain)	R-squared (brain)	Slope (brain)	Product description
GCLM	1.4e-03	0.30	-1.77	-	-	-	-	-	-	glutamate-cysteine ligase, modifier subunit
NPC1	2.2e-05	0.47	-2.82	-	-	-	-	-	-	Niemann-Pick disease, type C1
SLC27A2	4.5e-08	0.65	-2.59	-	-	-	-	-	-	solute carrier family 27 (fatty acid transporter), member 2
ELOVL5	2.6e-04	0.38	-1.84	-	-	-	-	-	-	ELOVL fatty acid elongase 5
COQ4	9.2e-04	0.33	2.82	-	-	-	-	-	-	coenzyme Q4 homolog (S. cerevisiae)
CTH	5.8e-06	0.53	-1.99	-	-	-	-	-	-	cystathionase (cystathionine gamma-lyase)
PRKAA2	5.1e-04	0.36	-1.62	-	-	-	-	-	-	protein kinase, AMP-activated, alpha 2 catalytic subunit
SARDH	1.3e-03	0.31	-1.98	-	-	-	-	-	-	sarcosine dehydrogenase
CDO1	3.9e-04	0.38	-2.46	-	-	-	-	-	-	cysteine dioxygenase, type I
CD74	1.4e-04	0.42	2.46	2.5e-04	0.41	1.57	7.8e-06	0.54	1.76	CD74 molecule, major histocompatibility complex, class II invariant chain
ADK	2.1e-04	0.41	-2.16	-	-	-	-	-	-	adenosine kinase
SLC44A2	9.9e-04	0.34	2.92	-	-	-	-	-	-	solute carrier family 44, member 2
GCLC	2.2e-04	0.40	-3.04	-	-	-	-	-	-	glutamate-cysteine ligase, catalytic subunit
LPIN1	2.6e-04	0.41	-2.26	-	-	-	-	-	-	lipin 1
CNDP2	6.2e-04	0.37	4.04	-	-	-	-	-	-	CNDP dipeptidase 2 (metallopeptidase M20 family)
IP6K1	1.7e-04	0.42	-3.95	-	-	-	-	-	-	inositol hexakisphosphate kinase 1
GPD2	1.8e-07	0.66	-3.70	5.0e-05	0.46	-3.16	-	-	-	glycerol-3-phosphate dehydrogenase 2 (mitochondrial)
ELOVL2	5.6e-05	0.46	-1.39	-	-	-	-	-	-	ELOVL fatty acid elongase 2
DKK3	1.0e-03	0.35	2.41	-	-	-	9.4e-04	0.33	2.73	dickkopf 3 homolog (Xenopus laevis)
PNPLA8	1.1e-04	0.46	-3.43	-	-	-	-	-	-	patatin-like phospholipase domain containing 8
LPL	1.6e-03	0.33	-1.98	-	-	-	-	-	-	lipoprotein lipase
FADS1	1.0e-04	0.47	-1.38	-	-	-	-	-	-	fatty acid desaturase 1
GATM	1.5e-05	0.54	0.93	-	-	-	-	-	-	glycine amidinotransferase (L-arginine:glycine amidinotransferase)
IPMK	7.6e-04	0.38	-1.93	-	-	-	-	-	-	inositol polyphosphate multikinase
SRR	8.2e-05	0.48	-2.04	-	-	-	2.8e-04	0.42	-3.36	serine racemase
PRODH	1.5e-04	0.49	-1.88	-	-	-	-	-	-	proline dehydrogenase (oxidase) 1
LPCAT1	4.0e-04	0.43	4.39	-	-	-	-	-	-	lysophosphatidylcholine acyltransferase 1
BMP2	1.7e-03	0.38	-3.15	-	-	-	-	-	-	bone morphogenetic protein 2
PLEK	6.9e-04	0.46	3.55	-	-	-	-	-	-	pleckstrin
Small molecule catabolic process (GO:0044282). The chemical reactions and pathways resulting in the breakdown of small molecules, any low molecular weight, monomeric, non-encoded molecule.
Gene symbol	P-value, F-test (liver)	R-squared (liver)	Slope (liver)	P-value, F-test (kidney)	R-squared (kidney)	Slope (kidney)	P-value, F-test (brain)	R-squared (brain)	Slope (brain)	Product description
HAL	9.4e-06	0.50	-2.05	-	-	-	-	-	-	histidine ammonia-lyase
SLC27A2	4.5e-08	0.65	-2.59	-	-	-	-	-	-	solute carrier family 27 (fatty acid transporter), member 2
DLD	4.3e-04	0.35	-4.03	-	-	-	-	-	-	dihydrolipoamide dehydrogenase
CTH	5.8e-06	0.53	-1.99	-	-	-	-	-	-	cystathionase (cystathionine gamma-lyase)
SARDH	1.3e-03	0.31	-1.98	-	-	-	-	-	-	sarcosine dehydrogenase
OGDH	1.2e-04	0.42	-3.55	-	-	-	-	-	-	oxoglutarate (alpha-ketoglutarate) dehydrogenase (lipoamide)
ETFDH	7.6e-04	0.34	-3.22	-	-	-	-	-	-	electron-transferring-flavoprotein dehydrogenase
AASS	2.7e-06	0.55	-2.58	-	-	-	-	-	-	aminoadipate-semialdehyde synthase
AADAT	5.0e-04	0.36	-1.59	-	-	-	-	-	-	aminoadipate aminotransferase
DBT	2.6e-04	0.38	-3.18	-	-	-	-	-	-	dihydrolipoamide branched chain transacylase E2
CDO1	3.9e-04	0.38	-2.46	-	-	-	-	-	-	cysteine dioxygenase, type I
GCDH	1.9e-05	0.50	-3.49	-	-	-	-	-	-	glutaryl-CoA dehydrogenase
PEX13	5.0e-05	0.46	-4.31	-	-	-	-	-	-	peroxisomal biogenesis factor 13
ACOX1	1.2e-04	0.43	-2.20	-	-	-	-	-	-	acyl-CoA oxidase 1, palmitoyl
LPIN1	2.6e-04	0.41	-2.26	-	-	-	-	-	-	lipin 1
ABCD3	5.3e-05	0.45	-2.85	-	-	-	-	-	-	ATP-binding cassette, sub-family D (ALD), member 3
ECHS1	1.5e-03	0.33	2.05	-	-	-	-	-	-	enoyl CoA hydratase, short chain, 1, mitochondrial
FADD	1.0e-03	0.36	2.79	-	-	-	2.2e-05	0.52	2.80
PNPLA8	1.1e-04	0.46	-3.43	-	-	-	-	-	-	patatin-like phospholipase domain containing 8
LIPE	2.7e-05	0.53	-2.15	-	-	-	-	-	-	lipase, hormone-sensitive
PRODH	1.5e-04	0.49	-1.88	-	-	-	-	-	-	proline dehydrogenase (oxidase) 1
ABCD1	1.9e-06	0.65	-4.14	-	-	-	-	-	-	ATP-binding cassette, sub-family D (ALD), member 1
Response to calcium ion (GO:0051592). Any process that results in a change in state or activity of a cell or an organism (in terms of movement, secretion, enzyme production, gene expression, etc.) as a result of a calcium ion stimulus.
Gene symbol	P-value, F-test (liver)	R-squared (liver)	Slope (liver)	P-value, F-test (kidney)	R-squared (kidney)	Slope (kidney)	P-value, F-test (brain)	R-squared (brain)	Slope (brain)	Product description
FGB	1.4e-04	0.41	2.38	-	-	-	-	-	-	fibrinogen beta chain
DUSP1	6.5e-05	0.44	1.81	-	-	-	-	-	-	dual specificity phosphatase 1
FGG	2.3e-04	0.40	2.68	-	-	-	-	-	-	fibrinogen gamma chain
MTTP	6.8e-04	0.35	-3.25	-	-	-	-	-	-	microsomal triglyceride transfer protein
SLC25A23	7.9e-07	0.63	-2.30	-	-	-	-	-	-	solute carrier family 25 (mitochondrial carrier; phosphate carrier), member 23
FGA	6.8e-05	0.48	3.39	3.4e-04	0.42	-1.72	-	-	-	fibrinogen alpha chain
FOS	7.5e-05	0.46	1.49	-	-	-	1.7e-03	0.31	2.30	FBJ murine osteosarcoma viral oncogene homolog
SLC25A13	1.0e-03	0.35	-4.30	-	-	-	-	-	-	solute carrier family 25, member 13 (citrin)
THBS1	2.6e-04	0.43	1.75	-	-	-	-	-	-	thrombospondin 1
ENTPD6	2.2e-04	0.43	2.63	-	-	-	-	-	-	ectonucleoside triphosphate diphosphohydrolase 6 (putative)
MGP	5.2e-04	0.41	2.13	-	-	-	-	-	-	matrix Gla protein
JUN	4.4e-04	0.45	2.27	-	-	-	1.1e-03	0.39	3.96	jun proto-oncogene
Acyl-CoA metabolic process (GO:0006637). The chemical reactions and pathways involving acyl-CoA, any derivative of coenzyme A in which the sulfhydryl group is in thiolester linkage with an acyl group.
Gene symbol	P-value, F-test (liver)	R-squared (liver)	Slope (liver)	P-value, F-test (kidney)	R-squared (kidney)	Slope (kidney)	P-value, F-test (brain)	R-squared (brain)	Slope (brain)	Product description
DLD	4.3e-04	0.35	-4.03	-	-	-	-	-	-	dihydrolipoamide dehydrogenase
ELOVL5	2.6e-04	0.38	-1.84	-	-	-	-	-	-	ELOVL fatty acid elongase 5
OGDH	1.2e-04	0.42	-3.55	-	-	-	-	-	-	oxoglutarate (alpha-ketoglutarate) dehydrogenase (lipoamide)
GCDH	1.9e-05	0.50	-3.49	-	-	-	-	-	-	glutaryl-CoA dehydrogenase
PDPR	3.3e-04	0.40	-3.61	-	-	-	-	-	-	pyruvate dehydrogenase phosphatase regulatory subunit
FADD	1.0e-03	0.36	2.79	-	-	-	2.2e-05	0.52	2.80
ELOVL2	5.6e-05	0.46	-1.39	-	-	-	-	-	-	ELOVL fatty acid elongase 2
SUCLA2	2.6e-06	0.58	-3.25	-	-	-	-	-	-	succinate-CoA ligase, ADP-forming, beta subunit
SUCLG1	5.3e-04	0.39	-4.49	-	-	-	-	-	-	succinate-CoA ligase, alpha subunit
Cellular respiration (GO:0045333). The enzymatic release of energy from organic compounds (especially carbohydrates and fats) which either requires oxygen (aerobic respiration) or does not (anaerobic respiration).
Gene symbol	P-value, F-test (liver)	R-squared (liver)	Slope (liver)	P-value, F-test (kidney)	R-squared (kidney)	Slope (kidney)	P-value, F-test (brain)	R-squared (brain)	Slope (brain)	Product description
NDUFB9	3.2e-04	0.36	-3.39	-	-	-	-	-	-	NADH dehydrogenase (ubiquinone) 1 beta subcomplex, 9, 22kDa
DLD	4.3e-04	0.35	-4.03	-	-	-	-	-	-	dihydrolipoamide dehydrogenase
OGDH	1.2e-04	0.42	-3.55	-	-	-	-	-	-	oxoglutarate (alpha-ketoglutarate) dehydrogenase (lipoamide)
NDUFA8	4.1e-04	0.36	-3.98	-	-	-	-	-	-	NADH dehydrogenase (ubiquinone) 1 alpha subcomplex, 8, 19kDa
ETFDH	7.6e-04	0.34	-3.22	-	-	-	-	-	-	electron-transferring-flavoprotein dehydrogenase
NDUFS1	2.6e-04	0.38	-5.27	-	-	-	-	-	-	NADH dehydrogenase (ubiquinone) Fe-S protein 1, 75kDa (NADH-coenzyme Q reductase)
SDHB	1.7e-03	0.32	-4.55	-	-	-	-	-	-	succinate dehydrogenase complex, subunit B, iron sulfur (Ip)
UQCRC2	2.5e-04	0.41	-4.92	-	-	-	-	-	-	ubiquinol-cytochrome c reductase core protein II
ATP5A1	2.4e-04	0.41	-5.72	-	-	-	-	-	-	ATP synthase, H+ transporting, mitochondrial F1 complex, alpha subunit 1, cardiac muscle
SUCLA2	2.6e-06	0.58	-3.25	-	-	-	-	-	-	succinate-CoA ligase, ADP-forming, beta subunit
SUCLG1	5.3e-04	0.39	-4.49	-	-	-	-	-	-	succinate-CoA ligase, alpha subunit
SLC25A23	7.9e-07	0.63	-2.30	-	-	-	-	-	-	solute carrier family 25 (mitochondrial carrier; phosphate carrier), member 23
SLC25A13	1.0e-03	0.35	-4.30	-	-	-	-	-	-	solute carrier family 25, member 13 (citrin)
SCO2	2.0e-04	0.45	-1.76	-	-	-	-	-	-	SCO cytochrome oxidase deficient homolog 2 (yeast)
NDUFB6	2.4e-06	0.63	-5.03	-	-	-	-	-	-	NADH dehydrogenase (ubiquinone) 1 beta subcomplex, 6, 17kDa
MDH1	9.7e-04	0.38	-2.82	-	-	-	-	-	-	malate dehydrogenase 1, NAD (soluble)
Cellular lipid catabolic process (GO:0044242). The chemical reactions and pathways resulting in the breakdown of lipids, as carried out by individual cells.
Gene symbol	P-value, F-test (liver)	R-squared (liver)	Slope (liver)	P-value, F-test (kidney)	R-squared (kidney)	Slope (kidney)	P-value, F-test (brain)	R-squared (brain)	Slope (brain)	Product description
ABHD5	1.4e-03	0.30	-2.57	-	-	-	-	-	-	abhydrolase domain containing 5
SLC27A2	4.5e-08	0.65	-2.59	-	-	-	-	-	-	solute carrier family 27 (fatty acid transporter), member 2
ETFDH	7.6e-04	0.34	-3.22	-	-	-	-	-	-	electron-transferring-flavoprotein dehydrogenase
PEX13	5.0e-05	0.46	-4.31	-	-	-	-	-	-	peroxisomal biogenesis factor 13
ANGPTL3	9.1e-04	0.34	-2.34	-	-	-	-	-	-	angiopoietin-like 3
ACOX1	1.2e-04	0.43	-2.20	-	-	-	-	-	-	acyl-CoA oxidase 1, palmitoyl
LPIN1	2.6e-04	0.41	-2.26	-	-	-	-	-	-	lipin 1
ABCD3	5.3e-05	0.45	-2.85	-	-	-	-	-	-	ATP-binding cassette, sub-family D (ALD), member 3
ECHS1	1.5e-03	0.33	2.05	-	-	-	-	-	-	enoyl CoA hydratase, short chain, 1, mitochondrial
FADD	1.0e-03	0.36	2.79	-	-	-	2.2e-05	0.52	2.80
PNPLA8	1.1e-04	0.46	-3.43	-	-	-	-	-	-	patatin-like phospholipase domain containing 8
LPL	1.6e-03	0.33	-1.98	-	-	-	-	-	-	lipoprotein lipase
LIPE	2.7e-05	0.53	-2.15	-	-	-	-	-	-	lipase, hormone-sensitive
ABCD1	1.9e-06	0.65	-4.14	-	-	-	-	-	-	ATP-binding cassette, sub-family D (ALD), member 1
Protein oligomerization (GO:0051259). The process of creating protein oligomers, compounds composed of a small number, usually between three and ten, of component monomers; protein oligomers may be composed of different or identical monomers. Oligomers may be formed by the polymerization of a number of monomers or the depolymerization of a large protein polymer.
Gene symbol	P-value, F-test (liver)	R-squared (liver)	Slope (liver)	P-value, F-test (kidney)	R-squared (kidney)	Slope (kidney)	P-value, F-test (brain)	R-squared (brain)	Slope (brain)	Product description
TXNRD1	5.7e-04	0.34	-3.16	-	-	-	-	-	-	thioredoxin reductase 1
IDE	1.4e-03	0.30	-2.64	-	-	-	1.9e-05	0.49	-3.70	insulin-degrading enzyme
TOR1A	2.7e-04	0.38	-5.27	-	-	-	-	-	-	torsin family 1, member A (torsin A)
CTH	5.8e-06	0.53	-1.99	-	-	-	-	-	-	cystathionase (cystathionine gamma-lyase)
PRKAA2	5.1e-04	0.36	-1.62	-	-	-	-	-	-	protein kinase, AMP-activated, alpha 2 catalytic subunit
CLU	3.5e-05	0.46	2.96	-	-	-	-	-	-	clusterin
VPS4B	4.2e-04	0.36	-3.75	-	-	-	-	-	-	vacuolar protein sorting 4 homolog B (S. cerevisiae)
GPHN	2.4e-04	0.39	-3.89	-	-	-	-	-	-	gephyrin
AASS	2.7e-06	0.55	-2.58	-	-	-	-	-	-	aminoadipate-semialdehyde synthase
ILK	1.2e-04	0.43	6.17	-	-	-	-	-	-	integrin-linked kinase
PRKAR2A	1.5e-03	0.33	-2.15	-	-	-	-	-	-	protein kinase, cAMP-dependent, regulatory, type II, alpha
CRYAB	7.2e-04	0.36	1.34	-	-	-	3.2e-04	0.37	1.09
FADD	1.0e-03	0.36	2.79	-	-	-	2.2e-05	0.52	2.80
AQP11	1.5e-04	0.43	-2.76	-	-	-	-	-	-	aquaporin 11
COL6A2	2.6e-05	0.53	2.58	3.4e-04	0.41	3.02	-	-	-	collagen, type VI, alpha 2
SLC9A1	7.2e-04	0.38	-4.93	-	-	-	-	-	-	solute carrier family 9, subfamily A (NHE1, cation proton antiporter 1), member 1
SRR	8.2e-05	0.48	-2.04	-	-	-	2.8e-04	0.42	-3.36	serine racemase
HK1	1.7e-03	0.35	3.45	-	-	-	-	-	-	hexokinase 1
COL6A1	3.6e-04	0.45	2.33	-	-	-	-	-	-	collagen, type VI, alpha 1
RAD50	8.9e-04	0.40	3.56	-	-	-	-	-	-	RAD50 homolog (S. cerevisiae)
MGST1	3.4e-04	0.42	-2.25	-	-	-	-	-	-	microsomal glutathione S-transferase 1
PFKP	1.7e-03	0.37	2.85	-	-	-	-	-	-	phosphofructokinase, platelet
LNX1	1.0e-03	0.38	3.48	-	-	-	-	-	-	ligand of numb-protein X 1, E3 ubiquitin protein ligase
BMF	2.1e-05	0.60	-2.50	-	-	-	-	-	-	Bcl2 modifying factor
Succinyl-CoA metabolic process (GO:0006104). The chemical reactions and pathways involving succinyl-CoA, a compound composed of the monovalent acyl group 3-carboxypropanoyl, derived from succinic acid by loss of one OH group, linked to coenzyme A.
Gene symbol	P-value, F-test (liver)	R-squared (liver)	Slope (liver)	P-value, F-test (kidney)	R-squared (kidney)	Slope (kidney)	P-value, F-test (brain)	R-squared (brain)	Slope (brain)	Product description
OGDH	1.2e-04	0.42	-3.55	-	-	-	-	-	-	oxoglutarate (alpha-ketoglutarate) dehydrogenase (lipoamide)
SUCLA2	2.6e-06	0.58	-3.25	-	-	-	-	-	-	succinate-CoA ligase, ADP-forming, beta subunit
SUCLG1	5.3e-04	0.39	-4.49	-	-	-	-	-	-	succinate-CoA ligase, alpha subunit
Tricarboxylic acid cycle (GO:0006099). A nearly universal metabolic pathway in which the acetyl group of acetyl coenzyme A is effectively oxidized to two CO2 and four pairs of electrons are transferred to coenzymes. The acetyl group combines with oxaloacetate to form citrate, which undergoes successive transformations to isocitrate, 2-oxoglutarate, succinyl-CoA, succinate, fumarate, malate, and o…
Gene symbol	P-value, F-test (liver)	R-squared (liver)	Slope (liver)	P-value, F-test (kidney)	R-squared (kidney)	Slope (kidney)	P-value, F-test (brain)	R-squared (brain)	Slope (brain)	Product description
DLD	4.3e-04	0.35	-4.03	-	-	-	-	-	-	dihydrolipoamide dehydrogenase
OGDH	1.2e-04	0.42	-3.55	-	-	-	-	-	-	oxoglutarate (alpha-ketoglutarate) dehydrogenase (lipoamide)
SDHB	1.7e-03	0.32	-4.55	-	-	-	-	-	-	succinate dehydrogenase complex, subunit B, iron sulfur (Ip)
SUCLA2	2.6e-06	0.58	-3.25	-	-	-	-	-	-	succinate-CoA ligase, ADP-forming, beta subunit
SUCLG1	5.3e-04	0.39	-4.49	-	-	-	-	-	-	succinate-CoA ligase, alpha subunit
MDH1	9.7e-04	0.38	-2.82	-	-	-	-	-	-	malate dehydrogenase 1, NAD (soluble)
Negative regulation of apoptotic signaling pathway (GO:2001234). Any process that stops, prevents or reduces the frequency, rate or extent of apoptotic signaling pathway.
Gene symbol	P-value, F-test (liver)	R-squared (liver)	Slope (liver)	P-value, F-test (kidney)	R-squared (kidney)	Slope (kidney)	P-value, F-test (brain)	R-squared (brain)	Slope (brain)	Product description
GCLM	1.4e-03	0.30	-1.77	-	-	-	-	-	-	glutamate-cysteine ligase, modifier subunit
CTH	5.8e-06	0.53	-1.99	-	-	-	-	-	-	cystathionase (cystathionine gamma-lyase)
CLU	3.5e-05	0.46	2.96	-	-	-	-	-	-	clusterin
OPA1	3.1e-06	0.55	-4.58	1.3e-04	0.42	-4.19	-	-	-	optic atrophy 1 (autosomal dominant)
CD74	1.4e-04	0.42	2.46	2.5e-04	0.41	1.57	7.8e-06	0.54	1.76	CD74 molecule, major histocompatibility complex, class II invariant chain
GCLC	2.2e-04	0.40	-3.04	-	-	-	-	-	-	glutamate-cysteine ligase, catalytic subunit
ARHGEF2	2.0e-04	0.43	3.83	-	-	-	-	-	-	Rho/Rac guanine nucleotide exchange factor (GEF) 2
THBS1	2.6e-04	0.43	1.75	-	-	-	-	-	-	thrombospondin 1
IGF1	9.8e-05	0.48	-1.98	-	-	-	-	-	-	insulin-like growth factor 1 (somatomedin C)
HSPB1	6.3e-05	0.51	1.33	-	-	-	2.4e-04	0.45	1.36
CX3CL1	1.7e-04	0.48	1.88	-	-	-	2.1e-04	0.44	-3.63	chemokine (C-X3-C motif) ligand 1
SERPINE1	1.0e-03	0.41	1.70	-	-	-	-	-	-	serpin peptidase inhibitor, clade E (nexin, plasminogen activator inhibitor type 1), member 1
TNFAIP3	1.1e-03	0.40	2.66	-	-	-	-	-	-	tumor necrosis factor, alpha-induced protein 3
BMF	2.1e-05	0.60	-2.50	-	-	-	-	-	-	Bcl2 modifying factor
Adult heart development (GO:0007512). The process whose specific outcome is the progression of the adult heart over time, from its formation to the mature structure.
Gene symbol	P-value, F-test (liver)	R-squared (liver)	Slope (liver)	P-value, F-test (kidney)	R-squared (kidney)	Slope (kidney)	P-value, F-test (brain)	R-squared (brain)	Slope (brain)	Product description
ADRA1B	9.5e-07	0.60	-1.72	-	-	-	-	-	-	adrenergic, alpha-1B-, receptor
SLC22A5	1.1e-03	0.36	-2.48	-	-	-	-	-	-	solute carrier family 22 (organic cation/carnitine transporter), member 5
ADRA1A	6.0e-05	0.50	1.54	-	-	-	-	-	-	adrenergic, alpha-1A-, receptor
MYH10	1.2e-04	0.53	3.70	-	-	-	-	-	-	myosin, heavy chain 10, non-muscle
Negative regulation of protein processing (GO:0010955). Any process that decreases the rate, frequency or extent of protein maturation by peptide bond cleavage.
Gene symbol	P-value, F-test (liver)	R-squared (liver)	Slope (liver)	P-value, F-test (kidney)	R-squared (kidney)	Slope (kidney)	P-value, F-test (brain)	R-squared (brain)	Slope (brain)	Product description
SERPINF2	1.4e-03	0.32	5.84	-	-	-	-	-	-	serpin peptidase inhibitor, clade F (alpha-2 antiplasmin, pigment epithelium derived factor), member 2
SERPING1	2.8e-06	0.56	3.92	2.9e-04	0.40	1.80	9.2e-04	0.35	2.65
THBS1	2.6e-04	0.43	1.75	-	-	-	-	-	-	thrombospondin 1
SERPINE1	1.0e-03	0.41	1.70	-	-	-	-	-	-	serpin peptidase inhibitor, clade E (nexin, plasminogen activator inhibitor type 1), member 1
CD46	2.5e-04	0.79	1.45	-	-	-	-	-	-
Monocarboxylic acid catabolic process (GO:0072329). The chemical reactions and pathways resulting in the breakdown of monocarboxylic acids, any organic acid containing one carboxyl (-COOH) group.
Gene symbol	P-value, F-test (liver)	R-squared (liver)	Slope (liver)	P-value, F-test (kidney)	R-squared (kidney)	Slope (kidney)	P-value, F-test (brain)	R-squared (brain)	Slope (brain)	Product description
SLC27A2	4.5e-08	0.65	-2.59	-	-	-	-	-	-	solute carrier family 27 (fatty acid transporter), member 2
ETFDH	7.6e-04	0.34	-3.22	-	-	-	-	-	-	electron-transferring-flavoprotein dehydrogenase
PEX13	5.0e-05	0.46	-4.31	-	-	-	-	-	-	peroxisomal biogenesis factor 13
ACOX1	1.2e-04	0.43	-2.20	-	-	-	-	-	-	acyl-CoA oxidase 1, palmitoyl
LPIN1	2.6e-04	0.41	-2.26	-	-	-	-	-	-	lipin 1
ABCD3	5.3e-05	0.45	-2.85	-	-	-	-	-	-	ATP-binding cassette, sub-family D (ALD), member 3
ECHS1	1.5e-03	0.33	2.05	-	-	-	-	-	-	enoyl CoA hydratase, short chain, 1, mitochondrial
FADD	1.0e-03	0.36	2.79	-	-	-	2.2e-05	0.52	2.80
LIPE	2.7e-05	0.53	-2.15	-	-	-	-	-	-	lipase, hormone-sensitive
PRODH	1.5e-04	0.49	-1.88	-	-	-	-	-	-	proline dehydrogenase (oxidase) 1
ABCD1	1.9e-06	0.65	-4.14	-	-	-	-	-	-	ATP-binding cassette, sub-family D (ALD), member 1
Fatty acid metabolic process (GO:0006631). The chemical reactions and pathways involving fatty acids, aliphatic monocarboxylic acids liberated from naturally occurring fats and oils by hydrolysis.
Gene symbol	P-value, F-test (liver)	R-squared (liver)	Slope (liver)	P-value, F-test (kidney)	R-squared (kidney)	Slope (kidney)	P-value, F-test (brain)	R-squared (brain)	Slope (brain)	Product description
SLC27A2	4.5e-08	0.65	-2.59	-	-	-	-	-	-	solute carrier family 27 (fatty acid transporter), member 2
DLD	4.3e-04	0.35	-4.03	-	-	-	-	-	-	dihydrolipoamide dehydrogenase
ELOVL5	2.6e-04	0.38	-1.84	-	-	-	-	-	-	ELOVL fatty acid elongase 5
PRKAA2	5.1e-04	0.36	-1.62	-	-	-	-	-	-	protein kinase, AMP-activated, alpha 2 catalytic subunit
ETFDH	7.6e-04	0.34	-3.22	-	-	-	-	-	-	electron-transferring-flavoprotein dehydrogenase
CD74	1.4e-04	0.42	2.46	2.5e-04	0.41	1.57	7.8e-06	0.54	1.76	CD74 molecule, major histocompatibility complex, class II invariant chain
GCDH	1.9e-05	0.50	-3.49	-	-	-	-	-	-	glutaryl-CoA dehydrogenase
PLAA	4.4e-04	0.37	-3.67	-	-	-	-	-	-	phospholipase A2-activating protein
PEX13	5.0e-05	0.46	-4.31	-	-	-	-	-	-	peroxisomal biogenesis factor 13
ANGPTL3	9.1e-04	0.34	-2.34	-	-	-	-	-	-	angiopoietin-like 3
ACOX1	1.2e-04	0.43	-2.20	-	-	-	-	-	-	acyl-CoA oxidase 1, palmitoyl
PDPR	3.3e-04	0.40	-3.61	-	-	-	-	-	-	pyruvate dehydrogenase phosphatase regulatory subunit
LPIN1	2.6e-04	0.41	-2.26	-	-	-	-	-	-	lipin 1
ABCD3	5.3e-05	0.45	-2.85	-	-	-	-	-	-	ATP-binding cassette, sub-family D (ALD), member 3
ECHS1	1.5e-03	0.33	2.05	-	-	-	-	-	-	enoyl CoA hydratase, short chain, 1, mitochondrial
FADD	1.0e-03	0.36	2.79	-	-	-	2.2e-05	0.52	2.80
ELOVL2	5.6e-05	0.46	-1.39	-	-	-	-	-	-	ELOVL fatty acid elongase 2
PNPLA8	1.1e-04	0.46	-3.43	-	-	-	-	-	-	patatin-like phospholipase domain containing 8
LPL	1.6e-03	0.33	-1.98	-	-	-	-	-	-	lipoprotein lipase
FADS1	1.0e-04	0.47	-1.38	-	-	-	-	-	-	fatty acid desaturase 1
LIPE	2.7e-05	0.53	-2.15	-	-	-	-	-	-	lipase, hormone-sensitive
ABCD1	1.9e-06	0.65	-4.14	-	-	-	-	-	-	ATP-binding cassette, sub-family D (ALD), member 1
FABP2	9.9e-04	0.46	-2.07	-	-	-	-	-	-	fatty acid binding protein 2, intestinal
Regulation of plasminogen activation (GO:0010755). Any process that modulates the rate, frequency or extent of plasminogen activation. Plasminogen activation is the process in which plasminogen is processed to plasmin.
Gene symbol	P-value, F-test (liver)	R-squared (liver)	Slope (liver)	P-value, F-test (kidney)	R-squared (kidney)	Slope (kidney)	P-value, F-test (brain)	R-squared (brain)	Slope (brain)	Product description
SERPINF2	1.4e-03	0.32	5.84	-	-	-	-	-	-	serpin peptidase inhibitor, clade F (alpha-2 antiplasmin, pigment epithelium derived factor), member 2
THBS1	2.6e-04	0.43	1.75	-	-	-	-	-	-	thrombospondin 1
CLEC3B	1.7e-03	0.38	1.14	3.3e-05	0.53	1.76	6.5e-04	0.40	1.87	C-type lectin domain family 3, member B
SERPINE1	1.0e-03	0.41	1.70	-	-	-	-	-	-	serpin peptidase inhibitor, clade E (nexin, plasminogen activator inhibitor type 1), member 1
Fatty acid catabolic process (GO:0009062). The chemical reactions and pathways resulting in the breakdown of a fatty acid, any of the aliphatic monocarboxylic acids that can be liberated by hydrolysis from naturally occurring fats and oils. Fatty acids are predominantly straight-chain acids of 4 to 24 carbon atoms, which may be saturated or unsaturated; branched fatty acids and hydroxy fatty acid…
Gene symbol	P-value, F-test (liver)	R-squared (liver)	Slope (liver)	P-value, F-test (kidney)	R-squared (kidney)	Slope (kidney)	P-value, F-test (brain)	R-squared (brain)	Slope (brain)	Product description
SLC27A2	4.5e-08	0.65	-2.59	-	-	-	-	-	-	solute carrier family 27 (fatty acid transporter), member 2
ETFDH	7.6e-04	0.34	-3.22	-	-	-	-	-	-	electron-transferring-flavoprotein dehydrogenase
PEX13	5.0e-05	0.46	-4.31	-	-	-	-	-	-	peroxisomal biogenesis factor 13
ACOX1	1.2e-04	0.43	-2.20	-	-	-	-	-	-	acyl-CoA oxidase 1, palmitoyl
LPIN1	2.6e-04	0.41	-2.26	-	-	-	-	-	-	lipin 1
ABCD3	5.3e-05	0.45	-2.85	-	-	-	-	-	-	ATP-binding cassette, sub-family D (ALD), member 3
ECHS1	1.5e-03	0.33	2.05	-	-	-	-	-	-	enoyl CoA hydratase, short chain, 1, mitochondrial
FADD	1.0e-03	0.36	2.79	-	-	-	2.2e-05	0.52	2.80
LIPE	2.7e-05	0.53	-2.15	-	-	-	-	-	-	lipase, hormone-sensitive
ABCD1	1.9e-06	0.65	-4.14	-	-	-	-	-	-	ATP-binding cassette, sub-family D (ALD), member 1
Long-chain fatty acid metabolic process (GO:0001676). The chemical reactions and pathways involving long-chain fatty acids, A long-chain fatty acid is a fatty acid with a chain length between C13 and C22.
Gene symbol	P-value, F-test (liver)	R-squared (liver)	Slope (liver)	P-value, F-test (kidney)	R-squared (kidney)	Slope (kidney)	P-value, F-test (brain)	R-squared (brain)	Slope (brain)	Product description
SLC27A2	4.5e-08	0.65	-2.59	-	-	-	-	-	-	solute carrier family 27 (fatty acid transporter), member 2
ELOVL5	2.6e-04	0.38	-1.84	-	-	-	-	-	-	ELOVL fatty acid elongase 5
PLAA	4.4e-04	0.37	-3.67	-	-	-	-	-	-	phospholipase A2-activating protein
ACOX1	1.2e-04	0.43	-2.20	-	-	-	-	-	-	acyl-CoA oxidase 1, palmitoyl
FADD	1.0e-03	0.36	2.79	-	-	-	2.2e-05	0.52	2.80
ELOVL2	5.6e-05	0.46	-1.39	-	-	-	-	-	-	ELOVL fatty acid elongase 2
PNPLA8	1.1e-04	0.46	-3.43	-	-	-	-	-	-	patatin-like phospholipase domain containing 8
FADS1	1.0e-04	0.47	-1.38	-	-	-	-	-	-	fatty acid desaturase 1
LIPE	2.7e-05	0.53	-2.15	-	-	-	-	-	-	lipase, hormone-sensitive
ABCD1	1.9e-06	0.65	-4.14	-	-	-	-	-	-	ATP-binding cassette, sub-family D (ALD), member 1
Very long-chain fatty acid metabolic process (GO:0000038). The chemical reactions and pathways involving a fatty acid which has a chain length greater than C22.
Gene symbol	P-value, F-test (liver)	R-squared (liver)	Slope (liver)	P-value, F-test (kidney)	R-squared (kidney)	Slope (kidney)	P-value, F-test (brain)	R-squared (brain)	Slope (brain)	Product description
SLC27A2	4.5e-08	0.65	-2.59	-	-	-	-	-	-	solute carrier family 27 (fatty acid transporter), member 2
ELOVL5	2.6e-04	0.38	-1.84	-	-	-	-	-	-	ELOVL fatty acid elongase 5
ACOX1	1.2e-04	0.43	-2.20	-	-	-	-	-	-	acyl-CoA oxidase 1, palmitoyl
ABCD3	5.3e-05	0.45	-2.85	-	-	-	-	-	-	ATP-binding cassette, sub-family D (ALD), member 3
ELOVL2	5.6e-05	0.46	-1.39	-	-	-	-	-	-	ELOVL fatty acid elongase 2
ABCD1	1.9e-06	0.65	-4.14	-	-	-	-	-	-	ATP-binding cassette, sub-family D (ALD), member 1
Glutathione metabolic process (GO:0006749). The chemical reactions and pathways involving glutathione, the tripeptide glutamylcysteinylglycine, which acts as a coenzyme for some enzymes and as an antioxidant in the protection of sulfhydryl groups in enzymes and other proteins; it has a specific role in the reduction of hydrogen peroxide (H2O2) and oxidized ascorbate, and it participates in the ga…
Gene symbol	P-value, F-test (liver)	R-squared (liver)	Slope (liver)	P-value, F-test (kidney)	R-squared (kidney)	Slope (kidney)	P-value, F-test (brain)	R-squared (brain)	Slope (brain)	Product description
GCLM	1.4e-03	0.30	-1.77	-	-	-	-	-	-	glutamate-cysteine ligase, modifier subunit
TXNRD1	5.7e-04	0.34	-3.16	-	-	-	-	-	-	thioredoxin reductase 1
CTH	5.8e-06	0.53	-1.99	-	-	-	-	-	-	cystathionase (cystathionine gamma-lyase)
GCLC	2.2e-04	0.40	-3.04	-	-	-	-	-	-	glutamate-cysteine ligase, catalytic subunit
CNDP2	6.2e-04	0.37	4.04	-	-	-	-	-	-	CNDP dipeptidase 2 (metallopeptidase M20 family)
GSR	1.1e-04	0.44	-4.20	-	-	-	-	-	-	glutathione reductase
MGST1	3.4e-04	0.42	-2.25	-	-	-	-	-	-	microsomal glutathione S-transferase 1
Negative regulation of plasminogen activation (GO:0010757). Any process that decreases the rate, frequency or extent of plasminogen activation. Plasminogen activation is the process in which plasminogen is processed to plasmin.
Gene symbol	P-value, F-test (liver)	R-squared (liver)	Slope (liver)	P-value, F-test (kidney)	R-squared (kidney)	Slope (kidney)	P-value, F-test (brain)	R-squared (brain)	Slope (brain)	Product description
SERPINF2	1.4e-03	0.32	5.84	-	-	-	-	-	-	serpin peptidase inhibitor, clade F (alpha-2 antiplasmin, pigment epithelium derived factor), member 2
THBS1	2.6e-04	0.43	1.75	-	-	-	-	-	-	thrombospondin 1
SERPINE1	1.0e-03	0.41	1.70	-	-	-	-	-	-	serpin peptidase inhibitor, clade E (nexin, plasminogen activator inhibitor type 1), member 1
Aspartate family amino acid catabolic process (GO:0009068). The chemical reactions and pathways resulting in the breakdown of amino acids of the aspartate family, comprising asparagine, aspartate, lysine, methionine and threonine.
Gene symbol	P-value, F-test (liver)	R-squared (liver)	Slope (liver)	P-value, F-test (kidney)	R-squared (kidney)	Slope (kidney)	P-value, F-test (brain)	R-squared (brain)	Slope (brain)	Product description
DLD	4.3e-04	0.35	-4.03	-	-	-	-	-	-	dihydrolipoamide dehydrogenase
OGDH	1.2e-04	0.42	-3.55	-	-	-	-	-	-	oxoglutarate (alpha-ketoglutarate) dehydrogenase (lipoamide)
AASS	2.7e-06	0.55	-2.58	-	-	-	-	-	-	aminoadipate-semialdehyde synthase
AADAT	5.0e-04	0.36	-1.59	-	-	-	-	-	-	aminoadipate aminotransferase
GCDH	1.9e-05	0.50	-3.49	-	-	-	-	-	-	glutaryl-CoA dehydrogenase
Transmembrane transport (GO:0055085). The process in which a solute is transported from one side of a membrane to the other.
Gene symbol	P-value, F-test (liver)	R-squared (liver)	Slope (liver)	P-value, F-test (kidney)	R-squared (kidney)	Slope (kidney)	P-value, F-test (brain)	R-squared (brain)	Slope (brain)	Product description
SLC9A6	-	-	-	3.2e-04	0.39	-4.05	-	-	-	solute carrier family 9, subfamily A (NHE6, cation proton antiporter 6), member 6
SLC7A9	-	-	-	1.7e-04	0.43	-3.52	-	-	-	solute carrier family 7 (glycoprotein-associated amino acid transporter light chain, bo,+ system), member 9
ATP6V0A4	-	-	-	6.1e-05	0.45	-3.35	-	-	-	ATPase, H+ transporting, lysosomal V0 subunit a4
SLC6A6	-	-	-	3.0e-04	0.40	-2.99	6.5e-06	0.55	-3.52	solute carrier family 6 (neurotransmitter transporter, taurine), member 6
ATP2A2	4.0e-04	0.39	-4.19	3.3e-04	0.44	-4.48	-	-	-	ATPase, Ca++ transporting, cardiac muscle, slow twitch 2
SLC5A11	-	-	-	4.8e-07	0.66	-3.19	1.2e-04	0.47	2.24	solute carrier family 5 (sodium/glucose cotransporter), member 11
SLC34A1	-	-	-	2.3e-04	0.45	-2.16	-	-	-	solute carrier family 34 (sodium phosphate), member 1
STRA6	-	-	-	2.5e-04	0.45	1.83	-	-	-	stimulated by retinoic acid gene 6 homolog (mouse)
TRPM7	-	-	-	3.6e-04	0.45	-4.13	-	-	-	transient receptor potential cation channel, subfamily M, member 7
SLC2A4	-	-	-	3.3e-04	0.47	-2.22	-	-	-	solute carrier family 2 (facilitated glucose transporter), member 4
SLC5A1	-	-	-	2.3e-04	0.47	-1.90	-	-	-	solute carrier family 5 (sodium/glucose cotransporter), member 1
SLC16A3	-	-	-	4.0e-06	0.64	1.52	-	-	-	solute carrier family 16, member 3 (monocarboxylic acid transporter 4)
TPCN2	-	-	-	1.8e-04	0.48	3.11	-	-	-	two pore segment channel 2
SLC5A8	-	-	-	2.2e-07	0.73	-1.69	-	-	-	solute carrier family 5 (iodide transporter), member 8
SLC12A2	-	-	-	3.4e-05	0.57	-3.41	-	-	-	solute carrier family 12 (sodium/potassium/chloride transporters), member 2
KCNJ3	-	-	-	1.9e-04	0.53	3.02	-	-	-	potassium inwardly-rectifying channel, subfamily J, member 3
Axon transport of mitochondrion (GO:0019896). The directed movement of mitochondria along microtubules in nerve cell axons.
Gene symbol	P-value, F-test (liver)	R-squared (liver)	Slope (liver)	P-value, F-test (kidney)	R-squared (kidney)	Slope (kidney)	P-value, F-test (brain)	R-squared (brain)	Slope (brain)	Product description
OPA1	3.1e-06	0.55	-4.58	1.3e-04	0.42	-4.19	-	-	-	optic atrophy 1 (autosomal dominant)
UCHL1	-	-	-	2.5e-04	0.83	2.08	-	-	-	ubiquitin carboxyl-terminal esterase L1 (ubiquitin thiolesterase)
Cell projection organization (GO:0030030). A process that is carried out at the cellular level which results in the assembly, arrangement of constituent parts, or disassembly of a prolongation or process extending from a cell, e.g. a flagellum or axon.
Gene symbol	P-value, F-test (liver)	R-squared (liver)	Slope (liver)	P-value, F-test (kidney)	R-squared (kidney)	Slope (kidney)	P-value, F-test (brain)	R-squared (brain)	Slope (brain)	Product description
NCKAP1	-	-	-	-	-	-	1.6e-05	0.49	-5.23	NCK-associated protein 1
TLN1	-	-	-	-	-	-	1.5e-04	0.41	4.19	talin 1
SIPA1L1	-	-	-	-	-	-	4.3e-04	0.36	-4.02	signal-induced proliferation-associated 1 like 1
CDC42EP1	-	-	-	-	-	-	6.5e-04	0.38	1.95	CDC42 effector protein (Rho GTPase binding) 1
STRN	-	-	-	-	-	-	1.1e-03	0.33	-3.30	striatin, calmodulin binding protein
NEFM	-	-	-	-	-	-	3.4e-05	0.46	4.70	neurofilament, medium polypeptide
DCDC2	-	-	-	-	-	-	8.5e-05	0.43	-2.71	doublecortin domain containing 2
FNBP1L	-	-	-	-	-	-	7.9e-05	0.44	-3.39	formin binding protein 1-like
NDRG4	-	-	-	-	-	-	4.3e-04	0.37	-4.59	NDRG family member 4
SOD1	-	-	-	-	-	-	9.7e-04	0.36	4.33	superoxide dismutase 1, soluble
SPP1	-	-	-	-	-	-	1.1e-04	0.42	1.55	secreted phosphoprotein 1
FOXP1	-	-	-	-	-	-	1.2e-03	0.34	-4.10	forkhead box P1
PVRL2	-	-	-	-	-	-	6.5e-05	0.48	2.91	poliovirus receptor-related 2 (herpesvirus entry mediator B)
CACNB4	-	-	-	-	-	-	2.0e-05	0.51	-3.77	calcium channel, voltage-dependent, beta 4 subunit
FOS	7.5e-05	0.46	1.49	-	-	-	1.7e-03	0.31	2.30	FBJ murine osteosarcoma viral oncogene homolog
CNR1	-	-	-	-	-	-	1.1e-04	0.43	-4.22	cannabinoid receptor 1 (brain)
DRD2	-	-	-	-	-	-	3.7e-04	0.38	-2.25	dopamine receptor D2
SRC	-	-	-	-	-	-	2.5e-04	0.40	-4.61	v-src sarcoma (Schmidt-Ruppin A-2) viral oncogene homolog (avian)
PRKCI	-	-	-	-	-	-	2.5e-04	0.42	-3.60	protein kinase C, iota
PHGDH	-	-	-	-	-	-	1.5e-03	0.33	3.41	phosphoglycerate dehydrogenase
GFAP	-	-	-	-	-	-	3.5e-10	0.79	2.71	glial fibrillary acidic protein
GPRC5B	1.7e-03	0.34	2.00	-	-	-	1.7e-03	0.32	3.38	G protein-coupled receptor, family C, group 5, member B
SEZ6	-	-	-	-	-	-	2.0e-05	0.52	-3.20	seizure related 6 homolog (mouse)
SKIL	-	-	-	-	-	-	7.6e-04	0.37	-2.81	SKI-like oncogene
CNTN2	-	-	-	-	-	-	3.6e-04	0.40	4.09	contactin 2 (axonal)
PMP22	-	-	-	-	-	-	9.7e-05	0.46	3.38
CHST11	-	-	-	-	-	-	6.8e-04	0.38	-5.43	carbohydrate (chondroitin 4) sulfotransferase 11
INPP5J	-	-	-	-	-	-	3.2e-04	0.42	-5.57	inositol polyphosphate-5-phosphatase J
NLGN1	-	-	-	-	-	-	1.0e-05	0.55	-5.30	neuroligin 1
AGAP2	-	-	-	-	-	-	3.6e-04	0.40	-5.00	ArfGAP with GTPase domain, ankyrin repeat and PH domain 2
SLITRK3	-	-	-	-	-	-	2.4e-05	0.52	-5.54	SLIT and NTRK-like family, member 3
LGALS1	-	-	-	-	-	-	1.7e-05	0.56	2.17	lectin, galactoside-binding, soluble, 1
DLX5	-	-	-	-	-	-	9.9e-09	0.75	-4.88	distal-less homeobox 5
MYL9	1.1e-04	0.50	2.58	-	-	-	9.1e-04	0.40	3.31	myosin, light chain 9, regulatory
CNTN4	-	-	-	2.4e-05	0.53	3.91	6.6e-04	0.39	-4.65	contactin 4
ERBB3	-	-	-	-	-	-	1.9e-04	0.46	2.57	v-erb-b2 erythroblastic leukemia viral oncogene homolog 3 (avian)
DAB1	2.0e-05	0.55	2.37	-	-	-	8.8e-05	0.49	-3.28	disabled homolog 1 (Drosophila)
GFRA1	-	-	-	-	-	-	2.8e-04	0.47	-3.58	GDNF family receptor alpha 1
NOS1	-	-	-	-	-	-	7.6e-04	0.40	-2.92	nitric oxide synthase 1 (neuronal)
KLF5	-	-	-	-	-	-	6.9e-05	0.52	-4.89	Kruppel-like factor 5 (intestinal)
JUN	4.4e-04	0.45	2.27	-	-	-	1.1e-03	0.39	3.96	jun proto-oncogene
DFNB31	-	-	-	-	-	-	1.3e-03	0.38	-2.25	deafness, autosomal recessive 31
EPHA7	-	-	-	-	-	-	1.3e-06	0.66	-4.22	EPH receptor A7
ADORA2A	-	-	-	-	-	-	6.7e-04	0.42	-2.50	adenosine A2a receptor
DZIP1L	-	-	-	-	-	-	1.2e-03	0.40	-2.51	DAZ interacting protein 1-like
NEFH	-	-	-	-	-	-	7.8e-04	0.41	3.91	neurofilament, heavy polypeptide
TRPC5	-	-	-	-	-	-	5.9e-05	0.54	-4.33	transient receptor potential cation channel, subfamily C, member 5
CACNA1D	-	-	-	-	-	-	8.7e-04	0.42	-4.72	calcium channel, voltage-dependent, L type, alpha 1D subunit
MYH14	-	-	-	-	-	-	1.2e-04	0.55	4.48	myosin, heavy chain 14, non-muscle
SEMA3A	-	-	-	-	-	-	5.9e-06	0.65	-5.32	sema domain, immunoglobulin domain (Ig), short basic domain, secreted, (semaphorin) 3A
IL1RAPL1	-	-	-	-	-	-	5.3e-04	0.46	-5.47	interleukin 1 receptor accessory protein-like 1
RAB13	1.4e-04	0.52	3.13	-	-	-	2.2e-04	0.54	3.53	RAB13, member RAS oncogene family
ISL1	-	-	-	-	-	-	2.3e-04	0.52	-3.26	ISL LIM homeobox 1
BCL11B	-	-	-	-	-	-	1.9e-06	0.71	-3.00	B-cell CLL/lymphoma 11B (zinc finger protein)
FRMD7	-	-	-	-	-	-	5.4e-04	0.49	-2.36	FERM domain containing 7
TRPC4	-	-	-	-	-	-	1.3e-03	0.43	-3.69	transient receptor potential cation channel, subfamily C, member 4
NTRK1	-	-	-	-	-	-	6.3e-04	0.49	-4.62	neurotrophic tyrosine kinase, receptor, type 1
CHAT	-	-	-	-	-	-	1.3e-05	0.68	-4.25	choline O-acetyltransferase
MICALL2	-	-	-	-	-	-	1.5e-03	0.48	2.21	MICAL-like 2
HAP1	-	-	-	-	-	-	2.9e-05	0.70	-2.07
LTK	-	-	-	-	-	-	1.2e-05	0.76	-2.61	leukocyte receptor tyrosine kinase
PBX4	-	-	-	-	-	-	8.9e-05	0.77	-4.23	pre-B-cell leukemia homeobox 4
WDR35	-	-	-	-	-	-	9.0e-05	0.80	-4.13	WD repeat domain 35
Positive regulation of biological process (GO:0048518). Any process that activates or increases the frequency, rate or extent of a biological process. Biological processes are regulated by many means; examples include the control of gene expression, protein modification or interaction with a protein or substrate molecule.
Gene symbol	P-value, F-test (liver)	R-squared (liver)	Slope (liver)	P-value, F-test (kidney)	R-squared (kidney)	Slope (kidney)	P-value, F-test (brain)	R-squared (brain)	Slope (brain)	Product description
IDE	1.4e-03	0.30	-2.64	-	-	-	1.9e-05	0.49	-3.70	insulin-degrading enzyme
NCKAP1	-	-	-	-	-	-	1.6e-05	0.49	-5.23	NCK-associated protein 1
NFE2L2	-	-	-	-	-	-	6.6e-04	0.34	3.76	nuclear factor (erythroid-derived 2)-like 2
TLN1	-	-	-	-	-	-	1.5e-04	0.41	4.19	talin 1
SEPT4	-	-	-	-	-	-	7.9e-05	0.44	3.92	septin 4
PARP1	-	-	-	-	-	-	4.1e-05	0.48	5.85	poly (ADP-ribose) polymerase 1
NFKBIA	-	-	-	-	-	-	1.5e-03	0.32	2.16
CFI	-	-	-	-	-	-	7.4e-04	0.35	1.64
PLK2	-	-	-	-	-	-	4.1e-04	0.36	-6.47	polo-like kinase 2
TP53	-	-	-	-	-	-	1.1e-03	0.34	-4.36	tumor protein p53
CD74	1.4e-04	0.42	2.46	2.5e-04	0.41	1.57	7.8e-06	0.54	1.76	CD74 molecule, major histocompatibility complex, class II invariant chain
MAOB	-	-	-	-	-	-	8.4e-04	0.34	1.63	monoamine oxidase B
PPARGC1A	-	-	-	-	-	-	5.0e-05	0.46	-3.80	peroxisome proliferator-activated receptor gamma, coactivator 1 alpha
CDC42EP1	-	-	-	-	-	-	6.5e-04	0.38	1.95	CDC42 effector protein (Rho GTPase binding) 1
SERPING1	2.8e-06	0.56	3.92	2.9e-04	0.40	1.80	9.2e-04	0.35	2.65
IL13RA1	-	-	-	-	-	-	1.3e-03	0.33	2.39	interleukin 13 receptor, alpha 1
TFEB	-	-	-	-	-	-	1.8e-05	0.49	4.07	transcription factor EB
CAPN1	2.3e-04	0.40	3.62	-	-	-	4.5e-04	0.37	2.49	calpain 1, (mu/I) large subunit
LBP	-	-	-	-	-	-	4.8e-06	0.57	-3.04	lipopolysaccharide binding protein
DCDC2	-	-	-	-	-	-	8.5e-05	0.43	-2.71	doublecortin domain containing 2
SUZ12	-	-	-	-	-	-	2.2e-04	0.41	-4.39	suppressor of zeste 12 homolog (Drosophila)
FNBP1L	-	-	-	-	-	-	7.9e-05	0.44	-3.39	formin binding protein 1-like
NDRG4	-	-	-	-	-	-	4.3e-04	0.37	-4.59	NDRG family member 4
PIN1	-	-	-	-	-	-	1.4e-03	0.34	2.74	peptidylprolyl cis/trans isomerase, NIMA-interacting 1
CYR61	-	-	-	-	-	-	7.3e-04	0.34	2.67	cysteine-rich, angiogenic inducer, 61
ARHGEF9	-	-	-	-	-	-	6.0e-04	0.35	-4.47	Cdc42 guanine nucleotide exchange factor (GEF) 9
CASK	-	-	-	-	-	-	6.5e-05	0.44	-3.48	calcium/calmodulin-dependent serine protein kinase (MAGUK family)
MIER1	-	-	-	-	-	-	1.2e-03	0.34	-3.61	mesoderm induction early response 1 homolog (Xenopus laevis)
SOD1	-	-	-	-	-	-	9.7e-04	0.36	4.33	superoxide dismutase 1, soluble
SPP1	-	-	-	-	-	-	1.1e-04	0.42	1.55	secreted phosphoprotein 1
ERN1	-	-	-	-	-	-	7.6e-04	0.37	-3.62	endoplasmic reticulum to nucleus signaling 1
FOXP1	-	-	-	-	-	-	1.2e-03	0.34	-4.10	forkhead box P1
TP53INP1	-	-	-	-	-	-	4.2e-04	0.41	-3.49	tumor protein p53 inducible nuclear protein 1
HOMER1	-	-	-	-	-	-	1.6e-03	0.31	-2.65	homer homolog 1 (Drosophila)
EHD4	-	-	-	-	-	-	3.7e-05	0.49	-3.98	EH-domain containing 4
FADD	1.0e-03	0.36	2.79	-	-	-	2.2e-05	0.52	2.80
SGK2	-	-	-	-	-	-	7.8e-04	0.38	3.35	serum/glucocorticoid regulated kinase 2
LPHN1	-	-	-	-	-	-	2.1e-04	0.40	-5.02	latrophilin 1
PVRL2	-	-	-	-	-	-	6.5e-05	0.48	2.91	poliovirus receptor-related 2 (herpesvirus entry mediator B)
NDRG1	-	-	-	-	-	-	5.6e-04	0.36	3.36
NAA35	-	-	-	-	-	-	8.4e-06	0.54	-5.70	N(alpha)-acetyltransferase 35, NatC auxiliary subunit
SENP2	-	-	-	-	-	-	7.4e-04	0.37	-5.54	SUMO1/sentrin/SMT3 specific peptidase 2
EGR3	-	-	-	-	-	-	1.1e-03	0.33	-4.40	early growth response 3
DDX41	-	-	-	-	-	-	7.2e-04	0.39	3.83	DEAD (Asp-Glu-Ala-Asp) box polypeptide 41
YAF2	-	-	-	-	-	-	1.3e-03	0.35	-2.37	YY1 associated factor 2
GAD2	-	-	-	-	-	-	5.2e-06	0.54	-3.56	glutamate decarboxylase 2 (pancreatic islets and brain, 65kDa)
CACNB4	-	-	-	-	-	-	2.0e-05	0.51	-3.77	calcium channel, voltage-dependent, beta 4 subunit
GNAL	-	-	-	-	-	-	1.3e-06	0.60	-3.49	guanine nucleotide binding protein (G protein), alpha activating activity polypeptide, olfactory type
FOS	7.5e-05	0.46	1.49	-	-	-	1.7e-03	0.31	2.30	FBJ murine osteosarcoma viral oncogene homolog
CNR1	-	-	-	-	-	-	1.1e-04	0.43	-4.22	cannabinoid receptor 1 (brain)
PCBD1	-	-	-	-	-	-	6.8e-04	0.36	1.83	pterin-4 alpha-carbinolamine dehydratase/dimerization cofactor of hepatocyte nuclear factor 1 alpha
DRD2	-	-	-	-	-	-	3.7e-04	0.38	-2.25	dopamine receptor D2
BCL3	-	-	-	-	-	-	4.3e-06	0.59	2.91	B-cell CLL/lymphoma 3
MCAM	-	-	-	-	-	-	3.2e-05	0.48	4.46	melanoma cell adhesion molecule
SRC	-	-	-	-	-	-	2.5e-04	0.40	-4.61	v-src sarcoma (Schmidt-Ruppin A-2) viral oncogene homolog (avian)
GRIA1	-	-	-	-	-	-	1.4e-03	0.34	-4.32	glutamate receptor, ionotropic, AMPA 1
PRKCI	-	-	-	-	-	-	2.5e-04	0.42	-3.60	protein kinase C, iota
DDX5	-	-	-	-	-	-	1.9e-04	0.45	-5.63
FNDC5	-	-	-	-	-	-	9.4e-04	0.36	-3.24	fibronectin type III domain containing 5
CAMK4	3.4e-04	0.43	4.48	-	-	-	1.3e-03	0.34	-3.51	calcium/calmodulin-dependent protein kinase IV
GTF2IRD1	-	-	-	-	-	-	2.5e-04	0.42	-5.08
AKAP12	1.0e-03	0.37	2.23	-	-	-	3.0e-05	0.49	3.38	A kinase (PRKA) anchor protein 12
RASGEF1A	-	-	-	-	-	-	1.3e-08	0.72	-4.96	RasGEF domain family, member 1A
TAF7	5.1e-04	0.41	2.82	-	-	-	1.1e-03	0.39	1.75	TAF7 RNA polymerase II, TATA box binding protein (TBP)-associated factor, 55kDa
GFAP	-	-	-	-	-	-	3.5e-10	0.79	2.71	glial fibrillary acidic protein
UBR1	-	-	-	-	-	-	1.3e-03	0.34	-4.50	ubiquitin protein ligase E3 component n-recognin 1
GPRC5B	1.7e-03	0.34	2.00	-	-	-	1.7e-03	0.32	3.38	G protein-coupled receptor, family C, group 5, member B
CACNA2D2	-	-	-	-	-	-	2.1e-04	0.43	-5.54	calcium channel, voltage-dependent, alpha 2/delta subunit 2
GRIK5	-	-	-	-	-	-	2.6e-04	0.41	-4.52	glutamate receptor, ionotropic, kainate 5
CXCL16	7.2e-04	0.39	2.27	-	-	-	7.5e-04	0.40	2.30	chemokine (C-X-C motif) ligand 16
VIP	-	-	-	-	-	-	9.5e-05	0.46	-3.65	vasoactive intestinal peptide
LRRTM3	-	-	-	-	-	-	7.1e-05	0.47	-5.71	leucine rich repeat transmembrane neuronal 3
SEZ6	-	-	-	-	-	-	2.0e-05	0.52	-3.20	seizure related 6 homolog (mouse)
SKIL	-	-	-	-	-	-	7.6e-04	0.37	-2.81	SKI-like oncogene
CNTN2	-	-	-	-	-	-	3.6e-04	0.40	4.09	contactin 2 (axonal)
HSPB1	6.3e-05	0.51	1.33	-	-	-	2.4e-04	0.45	1.36
S100A1	-	-	-	-	-	-	1.6e-03	0.35	1.86	S100 calcium binding protein A1
DRD1	-	-	-	-	-	-	9.1e-05	0.46	-3.54	dopamine receptor D1
TPPP	-	-	-	-	-	-	6.2e-04	0.39	4.47	tubulin polymerization promoting protein
BRAF	-	-	-	-	-	-	8.6e-04	0.36	-3.56	v-raf murine sarcoma viral oncogene homolog B1
NLGN1	-	-	-	-	-	-	1.0e-05	0.55	-5.30	neuroligin 1
CX3CL1	1.7e-04	0.48	1.88	-	-	-	2.1e-04	0.44	-3.63	chemokine (C-X3-C motif) ligand 1
CDK13	-	-	-	-	-	-	1.6e-03	0.34	-6.35	cyclin-dependent kinase 13
AGAP2	-	-	-	-	-	-	3.6e-04	0.40	-5.00	ArfGAP with GTPase domain, ankyrin repeat and PH domain 2
EGFL7	1.1e-04	0.47	3.04	-	-	-	1.1e-03	0.36	1.77	EGF-like-domain, multiple 7
LGALS1	-	-	-	-	-	-	1.7e-05	0.56	2.17	lectin, galactoside-binding, soluble, 1
TMEM30B	-	-	-	-	-	-	1.7e-03	0.38	3.51	transmembrane protein 30B
PPP3CA	-	-	-	-	-	-	2.7e-04	0.48	-3.68	protein phosphatase 3, catalytic subunit, alpha isozyme
TRIP6	-	-	-	-	-	-	7.4e-04	0.41	3.48	thyroid hormone receptor interactor 6
DLX5	-	-	-	-	-	-	9.9e-09	0.75	-4.88	distal-less homeobox 5
ACVR2A	-	-	-	-	-	-	5.6e-05	0.50	-5.46	activin A receptor, type IIA
FGF12	-	-	-	-	-	-	3.9e-05	0.53	-3.28	fibroblast growth factor 12
TCF20	-	-	-	-	-	-	2.5e-04	0.44	-5.33
MGMT	-	-	-	-	-	-	1.5e-04	0.50	2.15	O-6-methylguanine-DNA methyltransferase
CSRNP3	-	-	-	-	-	-	1.0e-03	0.37	-3.74	cysteine-serine-rich nuclear protein 3
SEMA4C	-	-	-	-	-	-	6.0e-06	0.58	5.13	sema domain, immunoglobulin domain (Ig), transmembrane domain (TM) and short cytoplasmic domain, (semaphorin) 4C
TNFRSF19	-	-	-	-	-	-	1.2e-03	0.36	-2.31	tumor necrosis factor receptor superfamily, member 19
ELMO1	1.6e-03	0.37	1.82	-	-	-	8.0e-04	0.38	3.19	engulfment and cell motility 1
TNFRSF1B	-	-	-	2.6e-04	0.46	3.67	7.0e-05	0.52	3.93	tumor necrosis factor receptor superfamily, member 1B
RAP2B	-	-	-	-	-	-	1.2e-03	0.39	-3.16	RAP2B, member of RAS oncogene family
GLMN	-	-	-	-	-	-	7.9e-04	0.38	-3.06	glomulin, FKBP associated protein
ERBB3	-	-	-	-	-	-	1.9e-04	0.46	2.57	v-erb-b2 erythroblastic leukemia viral oncogene homolog 3 (avian)
APH1B	-	-	-	2.0e-04	0.47	-2.67	1.4e-03	0.38	-3.60	anterior pharynx defective 1 homolog B (C. elegans)
DAB1	2.0e-05	0.55	2.37	-	-	-	8.8e-05	0.49	-3.28	disabled homolog 1 (Drosophila)
BRPF1	-	-	-	-	-	-	5.2e-06	0.60	-9.67	bromodomain and PHD finger containing, 1
GRIA2	-	-	-	-	-	-	7.5e-04	0.41	-5.75	glutamate receptor, ionotropic, AMPA 2
TOX3	-	-	-	-	-	-	2.6e-04	0.45	-4.12	TOX high mobility group box family member 3
SOCS5	-	-	-	-	-	-	2.4e-04	0.45	-3.98	suppressor of cytokine signaling 5
PSMD4	-	-	-	-	-	-	4.2e-04	0.47	4.64	proteasome (prosome, macropain) 26S subunit, non-ATPase, 4
CLEC3B	1.7e-03	0.38	1.14	3.3e-05	0.53	1.76	6.5e-04	0.40	1.87	C-type lectin domain family 3, member B
NOS1	-	-	-	-	-	-	7.6e-04	0.40	-2.92	nitric oxide synthase 1 (neuronal)
KLF5	-	-	-	-	-	-	6.9e-05	0.52	-4.89	Kruppel-like factor 5 (intestinal)
JUN	4.4e-04	0.45	2.27	-	-	-	1.1e-03	0.39	3.96	jun proto-oncogene
TASP1	-	-	-	-	-	-	1.6e-04	0.48	-7.96	taspase, threonine aspartase, 1
HTR2C	-	-	-	-	-	-	7.0e-07	0.68	-2.28	5-hydroxytryptamine (serotonin) receptor 2C, G protein-coupled
TRERF1	-	-	-	-	-	-	1.3e-04	0.49	-3.33	transcriptional regulating factor 1
CBLB	-	-	-	-	-	-	1.2e-03	0.40	-4.28	Cbl proto-oncogene, E3 ubiquitin protein ligase B
EPHA7	-	-	-	-	-	-	1.3e-06	0.66	-4.22	EPH receptor A7
ADORA2A	-	-	-	-	-	-	6.7e-04	0.42	-2.50	adenosine A2a receptor
KIAA1324	-	-	-	-	-	-	5.3e-05	0.53	-4.31	KIAA1324
PKN1	-	-	-	-	-	-	9.2e-05	0.53	8.78	protein kinase N1
CAND2	-	-	-	-	-	-	4.3e-04	0.45	2.03	cullin-associated and neddylation-dissociated 2 (putative)
BNIP2	-	-	-	-	-	-	6.4e-04	0.47	-4.54	BCL2/adenovirus E1B 19kDa interacting protein 2
SELL	-	-	-	-	-	-	2.6e-04	0.50	3.30	selectin L
IL27RA	-	-	-	-	-	-	1.6e-04	0.50	2.17	interleukin 27 receptor, alpha
MBTPS2	-	-	-	-	-	-	9.9e-04	0.41	-5.57	membrane-bound transcription factor peptidase, site 2
CACNA1D	-	-	-	-	-	-	8.7e-04	0.42	-4.72	calcium channel, voltage-dependent, L type, alpha 1D subunit
MSI1	-	-	-	-	-	-	7.0e-04	0.44	-3.73	musashi homolog 1 (Drosophila)
SP4	-	-	-	-	-	-	2.4e-04	0.48	-5.24	Sp4 transcription factor
FOXP2	-	-	-	-	-	-	2.8e-04	0.47	-4.59	forkhead box P2
ADAMTSL4	-	-	-	-	-	-	8.4e-06	0.64	-4.21	ADAMTS-like 4
PBX1	-	-	-	-	-	-	1.4e-03	0.42	-3.81	pre-B-cell leukemia homeobox 1
SEMA3A	-	-	-	-	-	-	5.9e-06	0.65	-5.32	sema domain, immunoglobulin domain (Ig), short basic domain, secreted, (semaphorin) 3A
MEIS2	-	-	-	-	-	-	4.6e-06	0.66	-3.15	Meis homeobox 2
DLX6	-	-	-	-	-	-	3.7e-05	0.58	-3.63	distal-less homeobox 6
IL1RAPL1	-	-	-	-	-	-	5.3e-04	0.46	-5.47	interleukin 1 receptor accessory protein-like 1
PGR	-	-	-	-	-	-	4.0e-05	0.58	-2.26	progesterone receptor
WNK3	-	-	-	-	-	-	1.0e-03	0.42	-3.57	WNK lysine deficient protein kinase 3
EHD2	-	-	-	-	-	-	4.6e-05	0.59	5.31	EH-domain containing 2
PHF19	-	-	-	-	-	-	8.1e-04	0.45	2.58	PHD finger protein 19
GSTP1	-	-	-	-	-	-	6.5e-04	0.48	3.95	glutathione S-transferase pi 1
NPR3	-	-	-	-	-	-	1.1e-03	0.43	-2.79	natriuretic peptide receptor C/guanylate cyclase C (atrionatriuretic peptide receptor C)
ISL1	-	-	-	-	-	-	2.3e-04	0.52	-3.26	ISL LIM homeobox 1
MBD5	-	-	-	-	-	-	1.3e-03	0.43	-4.38	methyl-CpG binding domain protein 5
BCL11B	-	-	-	-	-	-	1.9e-06	0.71	-3.00	B-cell CLL/lymphoma 11B (zinc finger protein)
C1QTNF3	-	-	-	-	-	-	8.3e-04	0.47	2.04	C1q and tumor necrosis factor related protein 3
ADRA1D	-	-	-	-	-	-	2.4e-04	0.52	-2.92	adrenergic, alpha-1D-, receptor
UBE2D1	-	-	-	-	-	-	1.8e-04	0.55	-3.19	ubiquitin-conjugating enzyme E2D 1
NTRK1	-	-	-	-	-	-	6.3e-04	0.49	-4.62	neurotrophic tyrosine kinase, receptor, type 1
RGS1	-	-	-	-	-	-	9.7e-04	0.48	2.34	regulator of G-protein signaling 1
HES5	-	-	-	-	-	-	1.1e-03	0.47	-2.88	hairy and enhancer of split 5 (Drosophila)
TRPV3	-	-	-	-	-	-	1.5e-03	0.48	2.82	transient receptor potential cation channel, subfamily V, member 3
DLX2	-	-	-	-	-	-	2.1e-05	0.69	-4.72	distal-less homeobox 2
MAFF	-	-	-	-	-	-	6.2e-04	0.55	2.93	v-maf musculoaponeurotic fibrosarcoma oncogene homolog F (avian)
HAP1	-	-	-	-	-	-	2.9e-05	0.70	-2.07
HCRT	-	-	-	-	-	-	4.4e-04	0.57	-2.24	hypocretin (orexin) neuropeptide precursor
LTK	-	-	-	-	-	-	1.2e-05	0.76	-2.61	leukocyte receptor tyrosine kinase
PBX4	-	-	-	-	-	-	8.9e-05	0.77	-4.23	pre-B-cell leukemia homeobox 4
TNFRSF14	-	-	-	-	-	-	1.6e-03	0.65	2.12	tumor necrosis factor receptor superfamily, member 14
Regulation of signaling (GO:0023051). Any process that modulates the frequency, rate or extent of a signaling process.
Gene symbol	P-value, F-test (liver)	R-squared (liver)	Slope (liver)	P-value, F-test (kidney)	R-squared (kidney)	Slope (kidney)	P-value, F-test (brain)	R-squared (brain)	Slope (brain)	Product description
NFE2L2	-	-	-	-	-	-	6.6e-04	0.34	3.76	nuclear factor (erythroid-derived 2)-like 2
PCSK6	-	-	-	-	-	-	2.9e-04	0.39	1.88	proprotein convertase subtilisin/kexin type 6
SEPT4	-	-	-	-	-	-	7.9e-05	0.44	3.92	septin 4
SIPA1L1	-	-	-	-	-	-	4.3e-04	0.36	-4.02	signal-induced proliferation-associated 1 like 1
PARP1	-	-	-	-	-	-	4.1e-05	0.48	5.85	poly (ADP-ribose) polymerase 1
NFKBIA	-	-	-	-	-	-	1.5e-03	0.32	2.16
PLK2	-	-	-	-	-	-	4.1e-04	0.36	-6.47	polo-like kinase 2
MVP	-	-	-	-	-	-	1.4e-03	0.33	3.70	major vault protein
BRAP	3.4e-04	0.38	-2.61	-	-	-	4.3e-04	0.38	-3.98	BRCA1 associated protein
TP53	-	-	-	-	-	-	1.1e-03	0.34	-4.36	tumor protein p53
CD74	1.4e-04	0.42	2.46	2.5e-04	0.41	1.57	7.8e-06	0.54	1.76	CD74 molecule, major histocompatibility complex, class II invariant chain
PPARGC1A	-	-	-	-	-	-	5.0e-05	0.46	-3.80	peroxisome proliferator-activated receptor gamma, coactivator 1 alpha
LBP	-	-	-	-	-	-	4.8e-06	0.57	-3.04	lipopolysaccharide binding protein
PIN1	-	-	-	-	-	-	1.4e-03	0.34	2.74	peptidylprolyl cis/trans isomerase, NIMA-interacting 1
CYR61	-	-	-	-	-	-	7.3e-04	0.34	2.67	cysteine-rich, angiogenic inducer, 61
FKTN	-	-	-	-	-	-	1.2e-03	0.33	-2.75	fukutin
ARHGEF9	-	-	-	-	-	-	6.0e-04	0.35	-4.47	Cdc42 guanine nucleotide exchange factor (GEF) 9
CASK	-	-	-	-	-	-	6.5e-05	0.44	-3.48	calcium/calmodulin-dependent serine protein kinase (MAGUK family)
MIER1	-	-	-	-	-	-	1.2e-03	0.34	-3.61	mesoderm induction early response 1 homolog (Xenopus laevis)
SOD1	-	-	-	-	-	-	9.7e-04	0.36	4.33	superoxide dismutase 1, soluble
ERN1	-	-	-	-	-	-	7.6e-04	0.37	-3.62	endoplasmic reticulum to nucleus signaling 1
TP53INP1	-	-	-	-	-	-	4.2e-04	0.41	-3.49	tumor protein p53 inducible nuclear protein 1
CALB1	-	-	-	-	-	-	6.3e-05	0.44	-2.40	calbindin 1, 28kDa
FADD	1.0e-03	0.36	2.79	-	-	-	2.2e-05	0.52	2.80
STK38	4.1e-04	0.39	-4.44	-	-	-	5.9e-04	0.38	-3.99	serine/threonine kinase 38
NAA35	-	-	-	-	-	-	8.4e-06	0.54	-5.70	N(alpha)-acetyltransferase 35, NatC auxiliary subunit
DKK3	1.0e-03	0.35	2.41	-	-	-	9.4e-04	0.33	2.73	dickkopf 3 homolog (Xenopus laevis)
FAM13B	1.7e-03	0.33	-2.91	-	-	-	5.2e-04	0.38	-3.94	family with sequence similarity 13, member B
CNR1	-	-	-	-	-	-	1.1e-04	0.43	-4.22	cannabinoid receptor 1 (brain)
DRD2	-	-	-	-	-	-	3.7e-04	0.38	-2.25	dopamine receptor D2
BCL3	-	-	-	-	-	-	4.3e-06	0.59	2.91	B-cell CLL/lymphoma 3
SRC	-	-	-	-	-	-	2.5e-04	0.40	-4.61	v-src sarcoma (Schmidt-Ruppin A-2) viral oncogene homolog (avian)
GRIA1	-	-	-	-	-	-	1.4e-03	0.34	-4.32	glutamate receptor, ionotropic, AMPA 1
DDX5	-	-	-	-	-	-	1.9e-04	0.45	-5.63
GTF2IRD1	-	-	-	-	-	-	2.5e-04	0.42	-5.08
AKAP12	1.0e-03	0.37	2.23	-	-	-	3.0e-05	0.49	3.38	A kinase (PRKA) anchor protein 12
RASGEF1A	-	-	-	-	-	-	1.3e-08	0.72	-4.96	RasGEF domain family, member 1A
GFAP	-	-	-	-	-	-	3.5e-10	0.79	2.71	glial fibrillary acidic protein
UBR1	-	-	-	-	-	-	1.3e-03	0.34	-4.50	ubiquitin protein ligase E3 component n-recognin 1
CACNA2D2	-	-	-	-	-	-	2.1e-04	0.43	-5.54	calcium channel, voltage-dependent, alpha 2/delta subunit 2
GRIK5	-	-	-	-	-	-	2.6e-04	0.41	-4.52	glutamate receptor, ionotropic, kainate 5
VIP	-	-	-	-	-	-	9.5e-05	0.46	-3.65	vasoactive intestinal peptide
SEZ6	-	-	-	-	-	-	2.0e-05	0.52	-3.20	seizure related 6 homolog (mouse)
SKIL	-	-	-	-	-	-	7.6e-04	0.37	-2.81	SKI-like oncogene
CNTN2	-	-	-	-	-	-	3.6e-04	0.40	4.09	contactin 2 (axonal)
HSPB1	6.3e-05	0.51	1.33	-	-	-	2.4e-04	0.45	1.36
LATS2	-	-	-	-	-	-	1.6e-03	0.36	-3.55	LATS, large tumor suppressor, homolog 2 (Drosophila)
RGS9	-	-	-	-	-	-	1.6e-03	0.33	-1.72	regulator of G-protein signaling 9
DRD1	-	-	-	-	-	-	9.1e-05	0.46	-3.54	dopamine receptor D1
PDE10A	-	-	-	-	-	-	7.1e-05	0.47	-2.06	phosphodiesterase 10A
CHST11	-	-	-	-	-	-	6.8e-04	0.38	-5.43	carbohydrate (chondroitin 4) sulfotransferase 11
BRAF	-	-	-	-	-	-	8.6e-04	0.36	-3.56	v-raf murine sarcoma viral oncogene homolog B1
NLGN1	-	-	-	-	-	-	1.0e-05	0.55	-5.30	neuroligin 1
CX3CL1	1.7e-04	0.48	1.88	-	-	-	2.1e-04	0.44	-3.63	chemokine (C-X3-C motif) ligand 1
AGAP2	-	-	-	-	-	-	3.6e-04	0.40	-5.00	ArfGAP with GTPase domain, ankyrin repeat and PH domain 2
EGFL7	1.1e-04	0.47	3.04	-	-	-	1.1e-03	0.36	1.77	EGF-like-domain, multiple 7
LGALS1	-	-	-	-	-	-	1.7e-05	0.56	2.17	lectin, galactoside-binding, soluble, 1
PPP3CA	-	-	-	-	-	-	2.7e-04	0.48	-3.68	protein phosphatase 3, catalytic subunit, alpha isozyme
TRIP6	-	-	-	-	-	-	7.4e-04	0.41	3.48	thyroid hormone receptor interactor 6
DLX5	-	-	-	-	-	-	9.9e-09	0.75	-4.88	distal-less homeobox 5
ACVR2A	-	-	-	-	-	-	5.6e-05	0.50	-5.46	activin A receptor, type IIA
LRP4	-	-	-	-	-	-	4.5e-04	0.41	4.13	low density lipoprotein receptor-related protein 4
SRGAP3	-	-	-	-	-	-	3.2e-04	0.42	-5.59	SLIT-ROBO Rho GTPase activating protein 3
PDE4A	-	-	-	-	-	-	4.2e-04	0.41	-6.14	phosphodiesterase 4A, cAMP-specific
ARHGDIG	-	-	-	-	-	-	1.4e-03	0.35	3.43	Rho GDP dissociation inhibitor (GDI) gamma
CNTN4	-	-	-	2.4e-05	0.53	3.91	6.6e-04	0.39	-4.65	contactin 4
SEMA4C	-	-	-	-	-	-	6.0e-06	0.58	5.13	sema domain, immunoglobulin domain (Ig), transmembrane domain (TM) and short cytoplasmic domain, (semaphorin) 4C
TNFRSF19	-	-	-	-	-	-	1.2e-03	0.36	-2.31	tumor necrosis factor receptor superfamily, member 19
ERBB3	-	-	-	-	-	-	1.9e-04	0.46	2.57	v-erb-b2 erythroblastic leukemia viral oncogene homolog 3 (avian)
DAB1	2.0e-05	0.55	2.37	-	-	-	8.8e-05	0.49	-3.28	disabled homolog 1 (Drosophila)
DLK1	-	-	-	-	-	-	3.4e-04	0.43	-1.40	delta-like 1 homolog (Drosophila)
GRIA2	-	-	-	-	-	-	7.5e-04	0.41	-5.75	glutamate receptor, ionotropic, AMPA 2
SOCS5	-	-	-	-	-	-	2.4e-04	0.45	-3.98	suppressor of cytokine signaling 5
NOS1	-	-	-	-	-	-	7.6e-04	0.40	-2.92	nitric oxide synthase 1 (neuronal)
JUN	4.4e-04	0.45	2.27	-	-	-	1.1e-03	0.39	3.96	jun proto-oncogene
HTR2C	-	-	-	-	-	-	7.0e-07	0.68	-2.28	5-hydroxytryptamine (serotonin) receptor 2C, G protein-coupled
RGS20	-	-	-	-	-	-	1.1e-04	0.50	-3.92	regulator of G-protein signaling 20
SLC7A1	-	-	-	-	-	-	6.3e-04	0.43	5.11	solute carrier family 7 (cationic amino acid transporter, y+ system), member 1
CBLB	-	-	-	-	-	-	1.2e-03	0.40	-4.28	Cbl proto-oncogene, E3 ubiquitin protein ligase B
EPHA7	-	-	-	-	-	-	1.3e-06	0.66	-4.22	EPH receptor A7
ADORA2A	-	-	-	-	-	-	6.7e-04	0.42	-2.50	adenosine A2a receptor
KIAA1324	-	-	-	-	-	-	5.3e-05	0.53	-4.31	KIAA1324
PKN1	-	-	-	-	-	-	9.2e-05	0.53	8.78	protein kinase N1
BNIP2	-	-	-	-	-	-	6.4e-04	0.47	-4.54	BCL2/adenovirus E1B 19kDa interacting protein 2
CACNA1D	-	-	-	-	-	-	8.7e-04	0.42	-4.72	calcium channel, voltage-dependent, L type, alpha 1D subunit
SP4	-	-	-	-	-	-	2.4e-04	0.48	-5.24	Sp4 transcription factor
LIN52	-	-	-	-	-	-	4.4e-04	0.47	-4.72	lin-52 homolog (C. elegans)
ARHGAP20	-	-	-	-	-	-	1.1e-03	0.42	-4.02	Rho GTPase activating protein 20
GSTP1	-	-	-	-	-	-	6.5e-04	0.48	3.95	glutathione S-transferase pi 1
HELLS	-	-	-	-	-	-	6.4e-04	0.47	-3.41	helicase, lymphoid-specific
NPR3	-	-	-	-	-	-	1.1e-03	0.43	-2.79	natriuretic peptide receptor C/guanylate cyclase C (atrionatriuretic peptide receptor C)
PPEF1	-	-	-	-	-	-	1.6e-03	0.43	2.65	protein phosphatase, EF-hand calcium binding domain 1
ISL1	-	-	-	-	-	-	2.3e-04	0.52	-3.26	ISL LIM homeobox 1
MBD5	-	-	-	-	-	-	1.3e-03	0.43	-4.38	methyl-CpG binding domain protein 5
C1QTNF3	-	-	-	-	-	-	8.3e-04	0.47	2.04	C1q and tumor necrosis factor related protein 3
HTR1B	-	-	-	-	-	-	7.6e-04	0.46	-3.55	5-hydroxytryptamine (serotonin) receptor 1B, G protein-coupled
NTRK1	-	-	-	-	-	-	6.3e-04	0.49	-4.62	neurotrophic tyrosine kinase, receptor, type 1
RGS1	-	-	-	-	-	-	9.7e-04	0.48	2.34	regulator of G-protein signaling 1
SPRED3	-	-	-	-	-	-	4.8e-05	0.63	-3.89	sprouty-related, EVH1 domain containing 3
HES5	-	-	-	-	-	-	1.1e-03	0.47	-2.88	hairy and enhancer of split 5 (Drosophila)
CHAT	-	-	-	-	-	-	1.3e-05	0.68	-4.25	choline O-acetyltransferase
DLX2	-	-	-	-	-	-	2.1e-05	0.69	-4.72	distal-less homeobox 2
HCRT	-	-	-	-	-	-	4.4e-04	0.57	-2.24	hypocretin (orexin) neuropeptide precursor
PPP2CB	-	-	-	-	-	-	8.1e-04	0.87	9.90	protein phosphatase 2, catalytic subunit, beta isozyme
Response to amine stimulus (GO:0014075). Any process that results in a change in state or activity of a cell or an organism (in terms of movement, secretion, enzyme production, gene expression, etc.) as a result of an amine stimulus. An amine is a compound formally derived from ammonia by replacing one, two or three hydrogen atoms by hydrocarbyl groups.
Gene symbol	P-value, F-test (liver)	R-squared (liver)	Slope (liver)	P-value, F-test (kidney)	R-squared (kidney)	Slope (kidney)	P-value, F-test (brain)	R-squared (brain)	Slope (brain)	Product description
SOD1	-	-	-	-	-	-	9.7e-04	0.36	4.33	superoxide dismutase 1, soluble
GNAL	-	-	-	-	-	-	1.3e-06	0.60	-3.49	guanine nucleotide binding protein (G protein), alpha activating activity polypeptide, olfactory type
DRD2	-	-	-	-	-	-	3.7e-04	0.38	-2.25	dopamine receptor D2
GRIA1	-	-	-	-	-	-	1.4e-03	0.34	-4.32	glutamate receptor, ionotropic, AMPA 1
DRD1	-	-	-	-	-	-	9.1e-05	0.46	-3.54	dopamine receptor D1
PDE1B	-	-	-	-	-	-	7.5e-11	0.82	-5.75	phosphodiesterase 1B, calmodulin-dependent
PPP3CA	-	-	-	-	-	-	2.7e-04	0.48	-3.68	protein phosphatase 3, catalytic subunit, alpha isozyme
ADORA2A	-	-	-	-	-	-	6.7e-04	0.42	-2.50	adenosine A2a receptor
Intracellular signal transduction (GO:0035556). The process in which a signal is passed on to downstream components within the cell, which become activated themselves to further propagate the signal and finally trigger a change in the function or state of the cell.
Gene symbol	P-value, F-test (liver)	R-squared (liver)	Slope (liver)	P-value, F-test (kidney)	R-squared (kidney)	Slope (kidney)	P-value, F-test (brain)	R-squared (brain)	Slope (brain)	Product description
NFE2L2	-	-	-	-	-	-	6.6e-04	0.34	3.76	nuclear factor (erythroid-derived 2)-like 2
NUDT4	-	-	-	-	-	-	1.1e-03	0.34	-1.98	nudix (nucleoside diphosphate linked moiety X)-type motif 4
SEPT4	-	-	-	-	-	-	7.9e-05	0.44	3.92	septin 4
SIPA1L1	-	-	-	-	-	-	4.3e-04	0.36	-4.02	signal-induced proliferation-associated 1 like 1
NFKBIA	-	-	-	-	-	-	1.5e-03	0.32	2.16
RRAGC	-	-	-	-	-	-	8.8e-04	0.34	-4.51	Ras-related GTP binding C
PLK2	-	-	-	-	-	-	4.1e-04	0.36	-6.47	polo-like kinase 2
BRAP	3.4e-04	0.38	-2.61	-	-	-	4.3e-04	0.38	-3.98	BRCA1 associated protein
TP53	-	-	-	-	-	-	1.1e-03	0.34	-4.36	tumor protein p53
CD74	1.4e-04	0.42	2.46	2.5e-04	0.41	1.57	7.8e-06	0.54	1.76	CD74 molecule, major histocompatibility complex, class II invariant chain
CDC42EP1	-	-	-	-	-	-	6.5e-04	0.38	1.95	CDC42 effector protein (Rho GTPase binding) 1
TJP2	2.4e-04	0.40	4.34	-	-	-	4.8e-04	0.37	4.35	tight junction protein 2 (zona occludens 2)
PIN1	-	-	-	-	-	-	1.4e-03	0.34	2.74	peptidylprolyl cis/trans isomerase, NIMA-interacting 1
CYR61	-	-	-	-	-	-	7.3e-04	0.34	2.67	cysteine-rich, angiogenic inducer, 61
FKTN	-	-	-	-	-	-	1.2e-03	0.33	-2.75	fukutin
ARHGEF9	-	-	-	-	-	-	6.0e-04	0.35	-4.47	Cdc42 guanine nucleotide exchange factor (GEF) 9
MIER1	-	-	-	-	-	-	1.2e-03	0.34	-3.61	mesoderm induction early response 1 homolog (Xenopus laevis)
[truncated: 728 more rows]

## Sheet: Growth rate
Biological GO functions for genes whose expression variation associates with growth rate
[truncated: 1,568 more rows]

[truncated: 3 more sheets: Time to maturity, Maximum lifespan, Metabolic rate]
