# Supplementary material for: Gene expression defines natural changes in mammalian lifespan
Source: Aging Cell. 2015 Feb 9;14(3):352–65. doi: 10.1111/acel.12283 (PMC4406664; doi:10.1111/acel.12283)
Supplement: Supplementary file 3 [file acel0014-0352-sd3.xlsx]

## Sheet: Start here
Gestation period	Weaning time	Adult weight	Growth rate	Time to matirity	Maximum lifespan	Metabolic rate
Molecular GO functions for genes whose expression variation associates with gestation period
Term ID	Description	Nb. of genes	Line in the table	Direct link
GO:0043168	Anion binding	102	4	click here
GO:0043177	Organic acid binding	23	110	click here
GO:0016877	Ligase activity, forming carbon-sulfur bonds	6	137	click here
GO:0005048	Signal sequence binding	6	147	click here
GO:0016979	Lipoate-protein ligase activity	2	157	click here
GO:0016634	Oxidoreductase activity, acting on the CH-CH group of donors, oxygen as acceptor	4	163	click here
GO:0016624	Oxidoreductase activity, acting on the aldehyde or oxo group of donors, disulfide as acceptor	3	171	click here
GO:0047545	2-hydroxyglutarate dehydrogenase activity	2	178	click here
GO:0016668	Oxidoreductase activity, acting on a sulfur group of donors, NAD(P) as acceptor	4	184	click here
GO:0032553	Ribonucleotide binding	90	192	click here
GO:0005509	Calcium ion binding	22	286	click here
GO:0016597	Amino acid binding	15	312	click here
GO:0000268	Peroxisome targeting sequence binding	4	331	click here
GO:0016992	Lipoate synthase activity	2	339	click here
GO:0001537	N-acetylgalactosamine 4-O-sulfotransferase activity	3	345	click here
GO:0036137	Kynurenine aminotransferase activity	3	352	click here
GO:0016417	S-acyltransferase activity	4	359	click here
GO:0003997	Acyl-CoA oxidase activity	3	367	click here
GO:0004591	Oxoglutarate dehydrogenase (succinyl-transferring) activity	2	374	click here
GO:0004148	Dihydrolipoyl dehydrogenase activity	2	380	click here
GO:0004775	Succinate-CoA ligase (ADP-forming) activity	2	386	click here
GO:0016212	Kynurenine-oxoglutarate transaminase activity	3	392	click here
GO:0004001	Adenosine kinase activity	2	399	click here
GO:0051183	Vitamin transporter activity	4	405	click here
GO:1901265	Nucleoside phosphate binding	84	413	click here
GO:0050839	Cell adhesion molecule binding	7	501	click here
GO:0001848	Complement binding	3	512	click here
GO:0015350	Methotrexate transporter activity	2	519	click here
GO:0008517	Folic acid transporter activity	3	525	click here
GO:0016840	Carbon-nitrogen lyase activity	3	532	click here
GO:0016798	Hydrolase activity, acting on glycosyl bonds	9	539	click here
GO:0016772	Transferase activity, transferring phosphorus-containing groups	42	552	click here
GO:0000166	Nucleotide binding	84	598	click here
GO:0016799	Hydrolase activity, hydrolyzing N-glycosyl compounds	6	686	click here
GO:0016301	Kinase activity	38	696	click here
GO:0005131	Growth hormone receptor binding	2	738	click here
GO:0004067	Asparaginase activity	2	744	click here
GO:0004568	Chitinase activity	2	750	click here
GO:0004090	Carbonyl reductase (NADPH) activity	2	756	click here
GO:0003697	Single-stranded DNA binding	9	762	click here
GO:0051721	Protein phosphatase 2A binding	4	775	click here
GO:0008242	Omega peptidase activity	2	783	click here
GO:0004550	Nucleoside diphosphate kinase activity	3	789	click here
GO:0016401	Palmitoyl-CoA oxidase activity	2	796	click here
GO:0032422	Purine-rich negative regulatory element binding	2	802	click here
GO:0052834	Inositol monophosphate phosphatase activity	2	808	click here
GO:0008934	Inositol monophosphate 1-phosphatase activity	2	814	click here
GO:0004176	ATP-dependent peptidase activity	2	820	click here
GO:0001882	Nucleoside binding	46	826	click here
GO:0022891	Substrate-specific transmembrane transporter activity	54	876	click here
GO:0022803	Passive transmembrane transporter activity	30	934	click here
GO:0017171	Serine hydrolase activity	12	968	click here
GO:0008233	Peptidase activity	37	984	click here
GO:0035639	Purine ribonucleoside triphosphate binding	44	1025	click here
GO:0030170	Pyridoxal phosphate binding	5	1073	click here
GO:0070679	Inositol 1,4,5 trisphosphate binding	4	1082	click here
GO:0032549	Ribonucleoside binding	46	1090	click here
GO:0001883	Purine nucleoside binding	46	1140	click here
GO:0005178	Integrin binding	12	1190	click here
GO:0030165	PDZ domain binding	13	1206	click here
GO:0015075	Ion transmembrane transporter activity	53	1223	click here
GO:0015267	Channel activity	30	1280	click here
GO:0070011	Peptidase activity, acting on L-amino acid peptides	37	1314	click here
GO:0017076	Purine nucleotide binding	50	1355	click here
GO:0032550	Purine ribonucleoside binding	46	1409	click here
GO:0031714	C5a anaphylatoxin chemotactic receptor binding	2	1459	click here
GO:0008324	Cation transmembrane transporter activity	41	1465	click here
GO:0022838	Substrate-specific channel activity	30	1510	click here
GO:0022836	Gated channel activity	24	1544	click here
GO:0008236	Serine-type peptidase activity	12	1572	click here
GO:0008237	Metallopeptidase activity	11	1588	click here
GO:0042285	Xylosyltransferase activity	3	1603	click here
GO:0008753	NADPH dehydrogenase (quinone) activity	2	1610	click here
GO:0005031	Tumor necrosis factor-activated receptor activity	3	1616	click here
GO:0032555	Purine ribonucleotide binding	50	1623	click here
GO:0030554	Adenyl nucleotide binding	41	1677	click here
GO:0005216	Ion channel activity	30	1722	click here
GO:0004222	Metalloendopeptidase activity	7	1756	click here
GO:0035252	UDP-xylosyltransferase activity	3	1767	click here
GO:0032559	Adenyl ribonucleotide binding	41	1774	click here
GO:0001159	Core promoter proximal region DNA binding	10	1819	click here
GO:0046873	Metal ion transmembrane transporter activity	29	1833	click here
GO:0022839	Ion gated channel activity	24	1866	click here
GO:0005261	Cation channel activity	24	1894	click here
GO:0030552	CAMP binding	4	1922	click here
GO:0005524	ATP binding	36	1930	click here
GO:0000987	Core promoter proximal region sequence-specific DNA binding	10	1970	click here
GO:0000978	RNA polymerase II core promoter proximal region sequence-specific DNA binding	9	1984	click here
GO:0005262	Calcium channel activity	11	1997	click here
GO:0005004	GPI-linked ephrin receptor activity	3	2012	click here
GO:0015279	Store-operated calcium channel activity	4	2019	click here
GO:0015467	G-protein activated inward rectifier potassium channel activity	2	2027	click here
Molecular GO functions for genes whose expression variation associates with weaning time
Term ID	Description	Nb. of genes	Line in the table	Direct link
GO:0050662	Coenzyme binding	28	4	click here
GO:0043168	Anion binding	242	36	click here
GO:0001882	Nucleoside binding	76	282	click here
GO:0034185	Apolipoprotein binding	7	362	click here
GO:0032794	GTPase activating protein binding	9	373	click here
GO:0019899	Enzyme binding	162	386	click here
GO:0016772	Transferase activity, transferring phosphorus-containing groups	149	552	click here
GO:0035639	Purine ribonucleoside triphosphate binding	117	705	click here
GO:0032549	Ribonucleoside binding	76	826	click here
GO:0001883	Purine nucleoside binding	76	906	click here
GO:0019900	Kinase binding	93	986	click here
GO:0001085	RNA polymerase II transcription factor binding	19	1083	click here
GO:0052689	Carboxylic ester hydrolase activity	15	1106	click here
GO:0016298	Lipase activity	20	1125	click here
GO:0016634	Oxidoreductase activity, acting on the CH-CH group of donors, oxygen as acceptor	4	1149	click here
GO:0004865	Protein serine/threonine phosphatase inhibitor activity	4	1157	click here
GO:0032553	Ribonucleotide binding	130	1165	click here
GO:0017076	Purine nucleotide binding	126	1299	click here
GO:0005509	Calcium ion binding	32	1429	click here
GO:0032550	Purine ribonucleoside binding	76	1465	click here
GO:0001102	RNA polymerase II activating transcription factor binding	11	1545	click here
GO:0004620	Phospholipase activity	16	1560	click here
GO:0036137	Kynurenine aminotransferase activity	3	1580	click here
GO:0032555	Purine ribonucleotide binding	126	1587	click here
GO:0030554	Adenyl nucleotide binding	97	1717	click here
GO:0016212	Kynurenine-oxoglutarate transaminase activity	3	1818	click here
GO:0032559	Adenyl ribonucleotide binding	97	1825	click here
GO:0008330	Protein tyrosine/threonine phosphatase activity	3	1926	click here
GO:0005524	ATP binding	90	1933	click here
GO:0001948	Glycoprotein binding	13	2027	click here
GO:0045295	Gamma-catenin binding	4	2044	click here
GO:0031683	G-protein beta/gamma-subunit complex binding	6	2052	click here
GO:0035325	Toll-like receptor binding	3	2062	click here
GO:0016773	Phosphotransferase activity, alcohol group as acceptor	61	2069	click here
GO:0016301	Kinase activity	66	2134	click here
GO:0003713	Transcription coactivator activity	29	2204	click here
GO:0050660	Flavin adenine dinucleotide binding	9	2237	click here
GO:0005131	Growth hormone receptor binding	3	2250	click here
GO:0035662	Toll-like receptor 4 binding	3	2257	click here
GO:0004065	Arylsulfatase activity	4	2264	click here
GO:0047493	Ceramide cholinephosphotransferase activity	2	2272	click here
GO:0004942	Anaphylatoxin receptor activity	2	2278	click here
GO:0003691	Double-stranded telomeric DNA binding	4	2284	click here
GO:0004198	Calcium-dependent cysteine-type endopeptidase activity	3	2292	click here
GO:0022891	Substrate-specific transmembrane transporter activity	82	2299	click here
GO:0022803	Passive transmembrane transporter activity	42	2385	click here
GO:0008233	Peptidase activity	49	2431	click here
GO:0070679	Inositol 1,4,5 trisphosphate binding	4	2484	click here
GO:0045296	Cadherin binding	7	2492	click here
GO:0015075	Ion transmembrane transporter activity	79	2503	click here
GO:0015267	Channel activity	42	2586	click here
GO:0070011	Peptidase activity, acting on L-amino acid peptides	48	2632	click here
GO:0031849	Olfactory receptor binding	2	2684	click here
GO:0008509	Anion transmembrane transporter activity	31	2690	click here
GO:0008324	Cation transmembrane transporter activity	59	2725	click here
GO:0022838	Substrate-specific channel activity	41	2788	click here
GO:0022836	Gated channel activity	34	2833	click here
GO:0050567	Glutaminyl-tRNA synthase (glutamine-hydrolyzing) activity	2	2871	click here
GO:0008237	Metallopeptidase activity	17	2877	click here
GO:0004175	Endopeptidase activity	33	2898	click here
GO:0051765	Inositol tetrakisphosphate kinase activity	2	2935	click here
GO:0004952	Dopamine neurotransmitter receptor activity	3	2941	click here
GO:0022890	Inorganic cation transmembrane transporter activity	48	2948	click here
GO:0005216	Ion channel activity	41	3000	click here
GO:0022832	Voltage-gated channel activity	19	3045	click here
GO:0071568	UFM1 conjugating enzyme activity	2	3068	click here
GO:0004112	Cyclic-nucleotide phosphodiesterase activity	6	3074	click here
GO:0004222	Metalloendopeptidase activity	9	3084	click here
GO:0001588	Dopamine neurotransmitter receptor activity, coupled via Gs	2	3097	click here
GO:0072509	Divalent inorganic cation transmembrane transporter activity	23	3103	click here
GO:0046873	Metal ion transmembrane transporter activity	47	3130	click here
GO:0022839	Ion gated channel activity	34	3181	click here
GO:0005261	Cation channel activity	33	3219	click here
GO:0052827	Inositol pentakisphosphate phosphatase activity	2	3256	click here
GO:0004114	3',5'-cyclic-nucleotide phosphodiesterase activity	6	3262	click here
GO:0052815	Medium-chain acyl-CoA hydrolase activity	2	3272	click here
GO:0016532	Superoxide dismutase copper chaperone activity	2	3278	click here
GO:0015085	Calcium ion transmembrane transporter activity	19	3284	click here
GO:0005244	Voltage-gated ion channel activity	19	3307	click here
GO:0005262	Calcium channel activity	18	3330	click here
GO:0022843	Voltage-gated cation channel activity	17	3352	click here
GO:0005004	GPI-linked ephrin receptor activity	3	3373	click here
GO:0015279	Store-operated calcium channel activity	5	3380	click here
GO:0005245	Voltage-gated calcium channel activity	10	3389	click here
GO:0015467	G-protein activated inward rectifier potassium channel activity	2	3403	click here
Molecular GO functions for genes whose expression variation associates with adult weight
Term ID	Description	Nb. of genes	Line in the table	Direct link
GO:1901265	Nucleoside phosphate binding	40	4	click here
GO:0050662	Coenzyme binding	11	48	click here
GO:0043168	Anion binding	99	63	click here
GO:0005319	Lipid transporter activity	7	166	click here
GO:0016877	Ligase activity, forming carbon-sulfur bonds	4	177	click here
GO:0016645	Oxidoreductase activity, acting on the CH-NH group of donors	4	185	click here
GO:0000166	Nucleotide binding	40	193	click here
GO:0048039	Ubiquinone binding	2	237	click here
GO:0030170	Pyridoxal phosphate binding	7	243	click here
GO:0015245	Fatty acid transporter activity	3	254	click here
GO:0016878	Acid-thiol ligase activity	4	261	click here
GO:0016405	CoA-ligase activity	3	269	click here
GO:0016717	Oxidoreductase activity, acting on paired donors, with oxidation of a pair of donors resulting in the reduction of molecular oxygen to two molecules of water	2	276	click here
GO:0016901	Oxidoreductase activity, acting on the CH-OH group of donors, quinone or similar compound as acceptor	2	282	click here
GO:0016668	Oxidoreductase activity, acting on a sulfur group of donors, NAD(P) as acceptor	3	288	click here
GO:0004867	Serine-type endopeptidase inhibitor activity	5	295	click here
GO:0050660	Flavin adenine dinucleotide binding	8	304	click here
GO:0004357	Glutamate-cysteine ligase activity	2	316	click here
GO:0004774	Succinate-CoA ligase activity	2	322	click here
GO:0071617	Lysophospholipid acyltransferase activity	2	328	click here
GO:0016215	Acyl-CoA desaturase activity	2	334	click here
GO:0005504	Fatty acid binding	5	340	click here
GO:0004775	Succinate-CoA ligase (ADP-forming) activity	2	349	click here
GO:0008440	Inositol-1,4,5-trisphosphate 3-kinase activity	2	355	click here
GO:0044213	Intronic transcription regulatory region DNA binding	2	361	click here
GO:0008330	Protein tyrosine/threonine phosphatase activity	2	367	click here
GO:0001161	Intronic transcription regulatory region sequence-specific DNA binding	2	373	click here
GO:0004937	Alpha1-adrenergic receptor activity	2	379	click here
GO:0001162	RNA polymerase II intronic transcription regulatory region sequence-specific DNA binding	2	385	click here
GO:0030977	Taurine binding	1	391	click here
GO:0022891	Substrate-specific transmembrane transporter activity	14	396	click here
GO:0022804	Active transmembrane transporter activity	7	414	click here
GO:0019809	Spermidine binding	1	425	click here
GO:0035718	Macrophage migration inhibitory factor binding	1	430	click here
GO:0036143	Kringle domain binding	1	435	click here
GO:0005368	Taurine transmembrane transporter activity	1	440	click here
GO:0015291	Secondary active transmembrane transporter activity	5	445	click here
GO:0031775	Lutropin-choriogonadotropic hormone receptor binding	1	454	click here
GO:0051119	Sugar transmembrane transporter activity	2	459	click here
GO:0008324	Cation transmembrane transporter activity	10	465	click here
GO:0003875	ADP-ribosylarginine hydrolase activity	1	479	click here
GO:0050698	Proteoglycan sulfotransferase activity	1	484	click here
GO:0030387	Fructosamine-3-kinase activity	1	489	click here
GO:0008336	Gamma-butyrobetaine dioxygenase activity	1	494	click here
GO:0015145	Monosaccharide transmembrane transporter activity	2	499	click here
GO:0022890	Inorganic cation transmembrane transporter activity	8	505	click here
GO:0035013	Myosuppressin receptor activity	1	517	click here
GO:0015149	Hexose transmembrane transporter activity	2	522	click here
GO:0046873	Metal ion transmembrane transporter activity	7	528	click here
GO:0005355	Glucose transmembrane transporter activity	2	539	click here
GO:0015370	Solute:sodium symporter activity	3	545	click here
GO:0009679	Hexose:hydrogen symporter activity	1	552	click here
GO:0034458	3'-5' RNA helicase activity	1	557	click here
GO:0001761	Beta-alanine transmembrane transporter activity	1	562	click here
GO:0005356	Hydrogen:glucose symporter activity	1	567	click here
GO:0005369	Taurine:sodium symporter activity	1	572	click here
GO:0005360	Insulin-responsive hydrogen:glucose symporter activity	1	577	click here
GO:0086039	Calcium-transporting ATPase activity involved in regulation of cardiac muscle cell membrane potential	1	582	click here
GO:0038023	Signaling receptor activity	35	587	click here
GO:0019904	Protein domain specific binding	34	626	click here
GO:0042802	Identical protein binding	58	664	click here
GO:0046983	Protein dimerization activity	48	726	click here
GO:0042043	Neurexin family protein binding	3	778	click here
GO:0051018	Protein kinase A binding	5	785	click here
GO:0050839	Cell adhesion molecule binding	8	794	click here
GO:0004888	Transmembrane signaling receptor activity	32	806	click here
GO:0030165	PDZ domain binding	10	842	click here
GO:0046982	Protein heterodimerization activity	25	856	click here
GO:0015075	Ion transmembrane transporter activity	32	885	click here
GO:0004930	G-protein coupled receptor activity	18	921	click here
GO:0004351	Glutamate decarboxylase activity	2	943	click here
GO:0031802	Type 5 metabotropic glutamate receptor binding	2	949	click here
GO:0004112	Cyclic-nucleotide phosphodiesterase activity	4	955	click here
GO:0004114	3',5'-cyclic-nucleotide phosphodiesterase activity	4	963	click here
GO:0004385	Guanylate kinase activity	3	971	click here
GO:0015171	Amino acid transmembrane transporter activity	8	978	click here
GO:0004115	3',5'-cyclic-AMP phosphodiesterase activity	3	990	click here
GO:0015277	Kainate selective glutamate receptor activity	3	997	click here
GO:0004971	Alpha-amino-3-hydroxy-5-methyl-4-isoxazole propionate selective glutamate receptor activity	2	1004	click here
Molecular GO functions for genes whose expression variation associates with growth rate
Term ID	Description	Nb. of genes	Line in the table	Direct link
GO:1901265	Nucleoside phosphate binding	109	4	click here
GO:0050662	Coenzyme binding	20	117	click here
GO:0043168	Anion binding	156	141	click here
GO:0005319	Lipid transporter activity	10	301	click here
GO:0016746	Transferase activity, transferring acyl groups	23	315	click here
GO:0016614	Oxidoreductase activity, acting on CH-OH group of donors	14	342	click here
GO:0000166	Nucleotide binding	109	360	click here
GO:0030165	PDZ domain binding	13	473	click here
GO:0016979	Lipoate-protein ligase activity	2	490	click here
GO:0051575	5'-deoxyribose-5-phosphate lyase activity	2	496	click here
GO:0016298	Lipase activity	12	502	click here
GO:0046997	Oxidoreductase activity, acting on the CH-NH group of donors, flavin as acceptor	2	518	click here
GO:0016624	Oxidoreductase activity, acting on the aldehyde or oxo group of donors, disulfide as acceptor	3	524	click here
GO:0051287	NAD binding	7	531	click here
GO:0050660	Flavin adenine dinucleotide binding	11	542	click here
GO:0000268	Peroxisome targeting sequence binding	3	557	click here
GO:0016992	Lipoate synthase activity	2	564	click here
GO:0004300	Enoyl-CoA hydratase activity	3	570	click here
GO:0004806	Triglyceride lipase activity	4	577	click here
GO:0016417	S-acyltransferase activity	4	585	click here
GO:0004591	Oxoglutarate dehydrogenase (succinyl-transferring) activity	2	593	click here
GO:0004148	Dihydrolipoyl dehydrogenase activity	2	599	click here
GO:0070728	Leucine binding	2	605	click here
GO:0031802	Type 5 metabotropic glutamate receptor binding	2	611	click here
GO:0008514	Organic anion transmembrane transporter activity	17	617	click here
GO:0004775	Succinate-CoA ligase (ADP-forming) activity	2	638	click here
GO:0046943	Carboxylic acid transmembrane transporter activity	13	644	click here
GO:0047499	Calcium-independent phospholipase A2 activity	3	661	click here
GO:0004001	Adenosine kinase activity	2	668	click here
GO:0015125	Bile acid transmembrane transporter activity	3	674	click here
GO:0043492	ATPase activity, coupled to movement of substances	12	681	click here
GO:0000064	L-ornithine transmembrane transporter activity	2	697	click here
GO:0019209	Kinase activator activity	8	703	click here
GO:0001948	Glycoprotein binding	12	715	click here
GO:0019899	Enzyme binding	78	731	click here
GO:0016782	Transferase activity, transferring sulfur-containing groups	7	813	click here
GO:0016772	Transferase activity, transferring phosphorus-containing groups	94	824	click here
GO:0030295	Protein kinase activator activity	7	922	click here
GO:0016773	Phosphotransferase activity, alcohol group as acceptor	42	933	click here
GO:0016301	Kinase activity	84	979	click here
GO:0005131	Growth hormone receptor binding	3	1067	click here
GO:0004774	Succinate-CoA ligase activity	2	1074	click here
GO:0004672	Protein kinase activity	36	1080	click here
GO:0004777	Succinate-semialdehyde dehydrogenase (NAD+) activity	2	1120	click here
GO:0004713	Protein tyrosine kinase activity	13	1126	click here
GO:0004653	Polypeptide N-acetylgalactosaminyltransferase activity	3	1143	click here
GO:0016401	Palmitoyl-CoA oxidase activity	2	1150	click here
GO:0003691	Double-stranded telomeric DNA binding	3	1156	click here
GO:0008934	Inositol monophosphate 1-phosphatase activity	2	1163	click here
GO:0001882	Nucleoside binding	45	1169	click here
GO:0022803	Passive transmembrane transporter activity	30	1218	click here
GO:0008233	Peptidase activity	30	1252	click here
GO:0035639	Purine ribonucleoside triphosphate binding	44	1286	click here
GO:0070679	Inositol 1,4,5 trisphosphate binding	4	1334	click here
GO:0032549	Ribonucleoside binding	45	1342	click here
GO:0001883	Purine nucleoside binding	45	1391	click here
GO:0045296	Cadherin binding	5	1440	click here
GO:0015075	Ion transmembrane transporter activity	44	1449	click here
GO:0015267	Channel activity	30	1497	click here
GO:0070011	Peptidase activity, acting on L-amino acid peptides	30	1531	click here
GO:0005035	Death receptor activity	3	1565	click here
GO:0016941	Natriuretic peptide receptor activity	2	1572	click here
GO:0032553	Ribonucleotide binding	46	1578	click here
GO:0017076	Purine nucleotide binding	46	1628	click here
GO:0032550	Purine ribonucleoside binding	45	1678	click here
GO:0022838	Substrate-specific channel activity	29	1727	click here
GO:0022836	Gated channel activity	23	1760	click here
GO:0004175	Endopeptidase activity	22	1787	click here
GO:0051765	Inositol tetrakisphosphate kinase activity	2	1813	click here
GO:0005031	Tumor necrosis factor-activated receptor activity	3	1819	click here
GO:0032555	Purine ribonucleotide binding	46	1826	click here
GO:0030554	Adenyl nucleotide binding	34	1876	click here
GO:0022890	Inorganic cation transmembrane transporter activity	29	1914	click here
GO:0005216	Ion channel activity	29	1947	click here
GO:0022834	Ligand-gated channel activity	12	1980	click here
GO:0004222	Metalloendopeptidase activity	8	1996	click here
GO:0019783	Small conjugating protein-specific protease activity	9	2008	click here
GO:0032559	Adenyl ribonucleotide binding	34	2021	click here
GO:0046873	Metal ion transmembrane transporter activity	28	2059	click here
GO:0022839	Ion gated channel activity	23	2091	click here
GO:0005261	Cation channel activity	24	2118	click here
GO:0005524	ATP binding	32	2146	click here
GO:0015085	Calcium ion transmembrane transporter activity	12	2182	click here
GO:0015276	Ligand-gated ion channel activity	12	2198	click here
GO:0005262	Calcium channel activity	11	2214	click here
GO:0015279	Store-operated calcium channel activity	4	2229	click here
GO:0043142	Single-stranded DNA-dependent ATPase activity	3	2237	click here
GO:0015467	G-protein activated inward rectifier potassium channel activity	2	2244	click here
Molecular GO functions for genes whose expression variation associates with time to maturity
Term ID	Description	Nb. of genes	Line in the table	Direct link
GO:0050662	Coenzyme binding	29	4	click here
GO:0001882	Nucleoside binding	125	37	click here
GO:0032794	GTPase activating protein binding	7	166	click here
GO:0046983	Protein dimerization activity	126	177	click here
GO:0035639	Purine ribonucleoside triphosphate binding	121	307	click here
GO:0032549	Ribonucleoside binding	124	432	click here
GO:0001883	Purine nucleoside binding	125	560	click here
GO:0016298	Lipase activity	21	689	click here
GO:0050660	Flavin adenine dinucleotide binding	15	714	click here
GO:0032553	Ribonucleotide binding	134	733	click here
GO:0017076	Purine nucleotide binding	130	871	click here
GO:0032550	Purine ribonucleoside binding	124	1005	click here
GO:0001102	RNA polymerase II activating transcription factor binding	10	1133	click here
GO:0004620	Phospholipase activity	17	1147	click here
GO:0036137	Kynurenine aminotransferase activity	3	1168	click here
GO:0032555	Purine ribonucleotide binding	130	1175	click here
GO:0030554	Adenyl nucleotide binding	98	1309	click here
GO:0016212	Kynurenine-oxoglutarate transaminase activity	3	1411	click here
GO:0032559	Adenyl ribonucleotide binding	98	1418	click here
GO:0072509	Divalent inorganic cation transmembrane transporter activity	21	1520	click here
GO:0008330	Protein tyrosine/threonine phosphatase activity	3	1545	click here
GO:0004679	AMP-activated protein kinase activity	4	1552	click here
GO:0005524	ATP binding	62	1560	click here
GO:0005310	Dicarboxylic acid transmembrane transporter activity	8	1626	click here
GO:0015179	L-amino acid transmembrane transporter activity	11	1638	click here
GO:0015175	Neutral amino acid transmembrane transporter activity	7	1653	click here
GO:0015172	Acidic amino acid transmembrane transporter activity	5	1664	click here
GO:0005313	L-glutamate transmembrane transporter activity	5	1673	click here
GO:0005057	Receptor signaling protein activity	13	1682	click here
GO:0019209	Kinase activator activity	9	1699	click here
GO:0019887	Protein kinase regulator activity	15	1712	click here
GO:0016798	Hydrolase activity, acting on glycosyl bonds	12	1731	click here
GO:0016772	Transferase activity, transferring phosphorus-containing groups	73	1747	click here
GO:0016627	Oxidoreductase activity, acting on the CH-CH group of donors	8	1824	click here
GO:0030295	Protein kinase activator activity	8	1836	click here
GO:0019900	Kinase binding	44	1848	click here
GO:0035325	Toll-like receptor binding	3	1896	click here
GO:0016773	Phosphotransferase activity, alcohol group as acceptor	58	1903	click here
GO:0019901	Protein kinase binding	40	1965	click here
GO:0005131	Growth hormone receptor binding	3	2009	click here
GO:0035662	Toll-like receptor 4 binding	3	2016	click here
GO:0008081	Phosphoric diester hydrolase activity	11	2023	click here
GO:0008234	Cysteine-type peptidase activity	13	2038	click here
GO:0047493	Ceramide cholinephosphotransferase activity	2	2055	click here
GO:0016407	Acetyltransferase activity	12	2061	click here
GO:0004942	Anaphylatoxin receptor activity	2	2077	click here
GO:0004198	Calcium-dependent cysteine-type endopeptidase activity	3	2083	click here
GO:0015377	Cation:chloride symporter activity	4	2090	click here
GO:0005227	Calcium activated cation channel activity	5	2098	click here
GO:0008511	Sodium:potassium:chloride symporter activity	2	2107	click here
GO:1901265	Nucleoside phosphate binding	78	2113	click here
GO:0043168	Anion binding	122	2195	click here
GO:0019904	Protein domain specific binding	67	2321	click here
GO:0022891	Substrate-specific transmembrane transporter activity	83	2392	click here
GO:0022803	Passive transmembrane transporter activity	44	2479	click here
GO:0008233	Peptidase activity	45	2527	click here
GO:0000166	Nucleotide binding	78	2576	click here
GO:0070679	Inositol 1,4,5 trisphosphate binding	4	2658	click here
GO:0030165	PDZ domain binding	19	2666	click here
GO:0017124	SH3 domain binding	14	2689	click here
GO:0015267	Channel activity	44	2707	click here
GO:0070011	Peptidase activity, acting on L-amino acid peptides	44	2755	click here
GO:0031849	Olfactory receptor binding	2	2803	click here
GO:0008509	Anion transmembrane transporter activity	30	2809	click here
GO:0008324	Cation transmembrane transporter activity	58	2843	click here
GO:0022838	Substrate-specific channel activity	43	2905	click here
GO:0022836	Gated channel activity	36	2952	click here
GO:0008237	Metallopeptidase activity	17	2992	click here
GO:0004175	Endopeptidase activity	31	3013	click here
GO:0004143	Diacylglycerol kinase activity	5	3048	click here
GO:0070728	Leucine binding	2	3057	click here
GO:0005105	Type 1 fibroblast growth factor receptor binding	3	3063	click here
GO:0022890	Inorganic cation transmembrane transporter activity	48	3070	click here
GO:0005216	Ion channel activity	43	3122	click here
GO:0022832	Voltage-gated channel activity	18	3169	click here
GO:0071568	UFM1 conjugating enzyme activity	2	3191	click here
GO:0004112	Cyclic-nucleotide phosphodiesterase activity	6	3197	click here
GO:0004222	Metalloendopeptidase activity	8	3207	click here
GO:0022839	Ion gated channel activity	36	3219	click here
GO:0005261	Cation channel activity	32	3259	click here
GO:0004114	3',5'-cyclic-nucleotide phosphodiesterase activity	6	3295	click here
GO:0015081	Sodium ion transmembrane transporter activity	16	3305	click here
GO:0005244	Voltage-gated ion channel activity	18	3325	click here
GO:0004138	Deoxyguanosine kinase activity	2	3347	click here
GO:0005262	Calcium channel activity	14	3353	click here
GO:0005004	GPI-linked ephrin receptor activity	3	3371	click here
GO:0015279	Store-operated calcium channel activity	4	3378	click here
GO:0005245	Voltage-gated calcium channel activity	8	3386	click here
GO:0015467	G-protein activated inward rectifier potassium channel activity	2	3398	click here
Molecular GO functions for genes whose expression variation associates with maximum lifespan
Term ID	Description	Nb. of genes	Line in the table	Direct link
GO:0043168	Anion binding	219	4	click here
GO:0001882	Nucleoside binding	70	227	click here
GO:0032794	GTPase activating protein binding	8	301	click here
GO:0019899	Enzyme binding	177	313	click here
GO:0005319	Lipid transporter activity	13	494	click here
GO:0016788	Hydrolase activity, acting on ester bonds	69	511	click here
GO:0035639	Purine ribonucleoside triphosphate binding	66	584	click here
GO:0032549	Ribonucleoside binding	69	654	click here
GO:0001883	Purine nucleoside binding	70	727	click here
GO:0019900	Kinase binding	75	801	click here
GO:0005342	Organic acid transmembrane transporter activity	18	880	click here
GO:0016979	Lipoate-protein ligase activity	2	902	click here
GO:0016298	Lipase activity	16	908	click here
GO:0003995	Acyl-CoA dehydrogenase activity	4	928	click here
GO:0016624	Oxidoreductase activity, acting on the aldehyde or oxo group of donors, disulfide as acceptor	3	936	click here
GO:0047545	2-hydroxyglutarate dehydrogenase activity	2	943	click here
GO:0004865	Protein serine/threonine phosphatase inhibitor activity	3	949	click here
GO:0050660	Flavin adenine dinucleotide binding	11	956	click here
GO:0032553	Ribonucleotide binding	75	971	click here
GO:0017076	Purine nucleotide binding	72	1050	click here
GO:0005509	Calcium ion binding	38	1126	click here
GO:0016597	Amino acid binding	32	1168	click here
GO:0032550	Purine ribonucleoside binding	69	1204	click here
GO:0001102	RNA polymerase II activating transcription factor binding	9	1277	click here
GO:0016992	Lipoate synthase activity	2	1290	click here
GO:0004465	Lipoprotein lipase activity	2	1296	click here
GO:0019205	Nucleobase-containing compound kinase activity	9	1302	click here
GO:0036137	Kynurenine aminotransferase activity	3	1315	click here
GO:0004591	Oxoglutarate dehydrogenase (succinyl-transferring) activity	2	1322	click here
GO:0004148	Dihydrolipoyl dehydrogenase activity	2	1328	click here
GO:0032555	Purine ribonucleotide binding	72	1334	click here
GO:0030554	Adenyl nucleotide binding	85	1410	click here
GO:0042162	Telomeric DNA binding	7	1499	click here
GO:0070728	Leucine binding	2	1510	click here
GO:0008514	Organic anion transmembrane transporter activity	22	1516	click here
GO:0004775	Succinate-CoA ligase (ADP-forming) activity	2	1542	click here
GO:0016212	Kynurenine-oxoglutarate transaminase activity	3	1548	click here
GO:0032559	Adenyl ribonucleotide binding	85	1555	click here
GO:0046943	Carboxylic acid transmembrane transporter activity	18	1644	click here
GO:0004843	Ubiquitin-specific protease activity	11	1666	click here
GO:0004679	AMP-activated protein kinase activity	4	1681	click here
GO:0004001	Adenosine kinase activity	2	1689	click here
GO:0005524	ATP binding	51	1695	click here
GO:0001161	Intronic transcription regulatory region sequence-specific DNA binding	2	1750	click here
GO:0005310	Dicarboxylic acid transmembrane transporter activity	7	1756	click here
GO:0015171	Amino acid transmembrane transporter activity	14	1767	click here
GO:0001162	RNA polymerase II intronic transcription regulatory region sequence-specific DNA binding	2	1785	click here
GO:0015556	C4-dicarboxylate transmembrane transporter activity	4	1791	click here
GO:0015179	L-amino acid transmembrane transporter activity	11	1799	click here
GO:0015175	Neutral amino acid transmembrane transporter activity	6	1814	click here
GO:0015172	Acidic amino acid transmembrane transporter activity	5	1824	click here
GO:0015183	L-aspartate transmembrane transporter activity	3	1833	click here
GO:0005313	L-glutamate transmembrane transporter activity	5	1840	click here
GO:0005057	Receptor signaling protein activity	10	1849	click here
GO:0005522	Profilin binding	3	1863	click here
GO:0022804	Active transmembrane transporter activity	20	1870	click here
GO:0016798	Hydrolase activity, acting on glycosyl bonds	12	1894	click here
GO:0016772	Transferase activity, transferring phosphorus-containing groups	57	1910	click here
GO:0017046	Peptide hormone binding	6	1971	click here
GO:0015291	Secondary active transmembrane transporter activity	14	1981	click here
GO:0016799	Hydrolase activity, hydrolyzing N-glycosyl compounds	4	1999	click here
GO:0016773	Phosphotransferase activity, alcohol group as acceptor	45	2007	click here
GO:0008234	Cysteine-type peptidase activity	11	2056	click here
GO:0004305	Ethanolamine kinase activity	2	2071	click here
GO:0008378	Galactosyltransferase activity	4	2077	click here
GO:0016401	Palmitoyl-CoA oxidase activity	2	2085	click here
GO:0003691	Double-stranded telomeric DNA binding	3	2091	click here
GO:0030331	Estrogen receptor binding	10	2098	click here
GO:0015116	Sulfate transmembrane transporter activity	3	2112	click here
GO:0008934	Inositol monophosphate 1-phosphatase activity	2	2119	click here
GO:0072345	NAADP-sensitive calcium-release channel activity	2	2125	click here
GO:0043177	Organic acid binding	24	2131	click here
GO:0022803	Passive transmembrane transporter activity	39	2159	click here
GO:0070679	Inositol 1,4,5 trisphosphate binding	5	2202	click here
GO:0017124	SH3 domain binding	14	2211	click here
GO:0015075	Ion transmembrane transporter activity	62	2229	click here
GO:0015267	Channel activity	39	2295	click here
GO:0070011	Peptidase activity, acting on L-amino acid peptides	37	2338	click here
GO:0008324	Cation transmembrane transporter activity	48	2379	click here
GO:0022838	Substrate-specific channel activity	38	2431	click here
GO:0008237	Metallopeptidase activity	14	2473	click here
GO:0004175	Endopeptidase activity	28	2491	click here
GO:0051765	Inositol tetrakisphosphate kinase activity	2	2523	click here
GO:0042285	Xylosyltransferase activity	3	2529	click here
GO:0005105	Type 1 fibroblast growth factor receptor binding	3	2536	click here
GO:0022890	Inorganic cation transmembrane transporter activity	40	2543	click here
GO:0005216	Ion channel activity	38	2587	click here
GO:0022834	Ligand-gated channel activity	17	2629	click here
GO:0071568	UFM1 conjugating enzyme activity	2	2650	click here
GO:0004112	Cyclic-nucleotide phosphodiesterase activity	6	2656	click here
GO:0004623	Phospholipase A2 activity	6	2666	click here
GO:0004222	Metalloendopeptidase activity	8	2676	click here
GO:0035252	UDP-xylosyltransferase activity	3	2688	click here
GO:0046873	Metal ion transmembrane transporter activity	39	2695	click here
GO:0005261	Cation channel activity	30	2738	click here
GO:0008263	Pyrimidine-specific mismatch base pair DNA N-glycosylase activity	2	2772	click here
GO:0004114	3',5'-cyclic-nucleotide phosphodiesterase activity	6	2778	click here
GO:0015276	Ligand-gated ion channel activity	17	2788	click here
GO:0005262	Calcium channel activity	14	2809	click here
GO:0015370	Solute:sodium symporter activity	7	2827	click here
GO:0005004	GPI-linked ephrin receptor activity	3	2838	click here
GO:0015187	Glycine transmembrane transporter activity	3	2845	click here
GO:0015279	Store-operated calcium channel activity	5	2852	click here
GO:0015467	G-protein activated inward rectifier potassium channel activity	2	2861	click here
Molecular GO functions for genes whose expression variation associates with metabolic rate
Term ID	Description	Nb. of genes	Line in the table	Direct link
GO:1901265	Nucleoside phosphate binding	37	4	click here
GO:0043168	Anion binding	55	45	click here
GO:0019899	Enzyme binding	57	104	click here
GO:0005319	Lipid transporter activity	7	165	click here
GO:0016769	Transferase activity, transferring nitrogenous groups	4	176	click here
GO:0000166	Nucleotide binding	37	184	click here
GO:0030170	Pyridoxal phosphate binding	7	225	click here
GO:0015245	Fatty acid transporter activity	3	236	click here
GO:0016298	Lipase activity	9	243	click here
GO:0004357	Glutamate-cysteine ligase activity	2	256	click here
GO:0004806	Triglyceride lipase activity	4	262	click here
GO:0004620	Phospholipase activity	7	270	click here
GO:0008440	Inositol-1,4,5-trisphosphate 3-kinase activity	2	281	click here
GO:0030676	Rac guanyl-nucleotide exchange factor activity	3	287	click here
GO:0044213	Intronic transcription regulatory region DNA binding	2	294	click here
GO:0008330	Protein tyrosine/threonine phosphatase activity	2	300	click here
GO:0001161	Intronic transcription regulatory region sequence-specific DNA binding	2	306	click here
GO:0004937	Alpha1-adrenergic receptor activity	2	312	click here
GO:0001162	RNA polymerase II intronic transcription regulatory region sequence-specific DNA binding	2	318	click here
GO:0022891	Substrate-specific transmembrane transporter activity	48	324	click here
GO:0022804	Active transmembrane transporter activity	8	376	click here
GO:0005044	Scavenger receptor activity	2	388	click here
GO:0016798	Hydrolase activity, acting on glycosyl bonds	5	394	click here
GO:0051213	Dioxygenase activity	4	403	click here
GO:0016705	Oxidoreductase activity, acting on paired donors, with incorporation or reduction of molecular oxygen	6	411	click here
GO:0030159	Receptor signaling complex scaffold activity	2	421	click here
GO:0008509	Anion transmembrane transporter activity	8	427	click here
GO:0015293	Symporter activity	4	439	click here
GO:0008514	Organic anion transmembrane transporter activity	6	447	click here
GO:0015294	Solute:cation symporter activity	4	457	click here
GO:0015370	Solute:sodium symporter activity	3	465	click here
GO:0038023	Signaling receptor activity	32	472	click here
GO:0019904	Protein domain specific binding	28	508	click here
GO:0042802	Identical protein binding	47	540	click here
GO:0022803	Passive transmembrane transporter activity	21	591	click here
GO:0030594	Neurotransmitter receptor activity	7	616	click here
GO:0004888	Transmembrane signaling receptor activity	30	627	click here
GO:0030165	PDZ domain binding	9	661	click here
GO:0008179	Adenylate cyclase binding	3	674	click here
GO:0046875	Ephrin receptor binding	4	681	click here
GO:0015075	Ion transmembrane transporter activity	29	689	click here
GO:0015267	Channel activity	21	722	click here
GO:0008066	Glutamate receptor activity	4	747	click here
GO:0004930	G-protein coupled receptor activity	16	755	click here
GO:0022838	Substrate-specific channel activity	20	775	click here
GO:0004351	Glutamate decarboxylase activity	2	799	click here
GO:0008227	G-protein coupled amine receptor activity	4	805	click here
GO:0004952	Dopamine neurotransmitter receptor activity	2	813	click here
GO:0016595	Glutamate binding	3	819	click here
GO:0022834	Ligand-gated channel activity	8	826	click here
GO:0022832	Voltage-gated channel activity	11	838	click here
GO:0004713	Protein tyrosine kinase activity	8	853	click here
GO:0016907	G-protein coupled acetylcholine receptor activity	2	865	click here
GO:0046873	Metal ion transmembrane transporter activity	16	871	click here
GO:0005261	Cation channel activity	14	891	click here
GO:0004385	Guanylate kinase activity	3	909	click here
GO:0015276	Ligand-gated ion channel activity	8	916	click here
GO:0005244	Voltage-gated ion channel activity	11	928	click here
GO:0005262	Calcium channel activity	7	943	click here
GO:0005230	Extracellular ligand-gated ion channel activity	5	954	click here
GO:0004970	Ionotropic glutamate receptor activity	3	963	click here
GO:0005245	Voltage-gated calcium channel activity	6	970	click here
GO:0015277	Kainate selective glutamate receptor activity	3	980	click here
GO:0004971	Alpha-amino-3-hydroxy-5-methyl-4-isoxazole propionate selective glutamate receptor activity	2	987	click here
GO:0008331	High voltage-gated calcium channel activity	3	993	click here

## Sheet: Gestation period
Molecular GO functions for genes whose expression variation associates with gestation period
Anion binding (GO:0043168). Interacting selectively and non-covalently with anions, charged atoms or groups of atoms with a net negative charge.
Gene symbol	P-value, F-test (liver)	R-squared (liver)	Slope (liver)	P-value, F-test (kidney)	R-squared (kidney)	Slope (kidney)	P-value, F-test (brain)	R-squared (brain)	Slope (brain)	Product description
ITM2B	3.7e-04	0.37	-1.08	-	-	-	-	-	-	integral membrane protein 2B
HADHA	1.3e-04	0.41	-1.72	-	-	-	-	-	-	hydroxyacyl-CoA dehydrogenase/3-ketoacyl-CoA thiolase/enoyl-CoA hydratase (trifunctional protein), alpha subunit
IDE	3.4e-04	0.37	-0.87	5.7e-06	0.54	-1.21	3.5e-06	0.56	-1.28	insulin-degrading enzyme
MAPK9	4.4e-04	0.36	-0.92	-	-	-	-	-	-	mitogen-activated protein kinase 9
ALDH6A1	3.3e-03	0.27	-0.77	-	-	-	-	-	-	aldehyde dehydrogenase 6 family, member A1
OTC	3.1e-04	0.38	-0.72	-	-	-	-	-	-	ornithine carbamoyltransferase
DLD	1.1e-05	0.50	-1.42	-	-	-	-	-	-	dihydrolipoamide dehydrogenase
AARS	2.7e-03	0.28	-1.24	-	-	-	-	-	-	alanyl-tRNA synthetase
CTH	5.4e-05	0.46	-0.57	-	-	-	-	-	-	cystathionase (cystathionine gamma-lyase)
PRKAA2	4.1e-05	0.47	-0.54	-	-	-	-	-	-	protein kinase, AMP-activated, alpha 2 catalytic subunit
SARDH	5.6e-04	0.36	-0.66	-	-	-	-	-	-	sarcosine dehydrogenase
VPS4B	1.6e-04	0.41	-1.21	3.7e-04	0.39	-1.15	-	-	-	vacuolar protein sorting 4 homolog B (S. cerevisiae)
ETFDH	1.1e-05	0.52	-1.22	-	-	-	-	-	-	electron-transferring-flavoprotein dehydrogenase
SNX13	7.9e-06	0.54	-1.38	1.6e-03	0.33	-1.33	-	-	-	sorting nexin 13
AADAT	1.3e-04	0.42	-0.50	-	-	-	-	-	-	aminoadipate aminotransferase
NAGK	5.5e-04	0.36	0.75	-	-	-	1.3e-03	0.34	0.61	N-acetylglucosamine kinase
OPA1	7.1e-07	0.60	-1.37	8.2e-07	0.61	-1.57	1.6e-03	0.32	-1.74	optic atrophy 1 (autosomal dominant)
GALE	1.9e-05	0.51	0.98	-	-	-	-	-	-	UDP-galactose-4-epimerase
DPYD	6.6e-05	0.45	-0.66	-	-	-	-	-	-	dihydropyrimidine dehydrogenase
MAT2A	8.1e-04	0.37	0.81	-	-	-	-	-	-	methionine adenosyltransferase II, alpha
GCDH	1.6e-04	0.43	-0.99	-	-	-	-	-	-	glutaryl-CoA dehydrogenase
DLAT	4.6e-04	0.38	-1.10	3.8e-04	0.40	-0.72	1.3e-05	0.54	-1.44
ADK	3.3e-05	0.49	-0.70	1.0e-03	0.36	-0.62	8.1e-04	0.37	-1.20	adenosine kinase
RAB22A	3.8e-04	0.38	-1.41	-	-	-	-	-	-	RAB22A, member RAS oncogene family
GNL3	1.2e-03	0.34	1.44	-	-	-	-	-	-	guanine nucleotide binding protein-like 3 (nucleolar)
UBR2	7.4e-04	0.36	-1.27	-	-	-	-	-	-	ubiquitin protein ligase E3 component n-recognin 2
CLPX	7.8e-06	0.53	-1.06	4.9e-04	0.39	-1.04	-	-	-	ClpX caseinolytic peptidase X homolog (E. coli)
CRYL1	2.2e-03	0.29	0.53	-	-	-	6.2e-04	0.38	1.14	crystallin, lambda 1
ETFA	1.6e-03	0.32	-1.24	-	-	-	-	-	-	electron-transfer-flavoprotein, alpha polypeptide
ACOX2	3.1e-03	0.29	-0.74	-	-	-	-	-	-	acyl-CoA oxidase 2, branched chain
ACOX1	9.2e-08	0.67	-0.78	2.3e-04	0.42	-0.69	4.3e-05	0.49	-1.05	acyl-CoA oxidase 1, palmitoyl
GCLC	1.1e-04	0.44	-0.87	-	-	-	-	-	-	glutamate-cysteine ligase, catalytic subunit
PLEKHA8	1.6e-05	0.52	-1.21	-	-	-	-	-	-	pleckstrin homology domain containing, family A (phosphoinositide binding specific) member 8
ACADL	6.0e-04	0.37	-0.48	3.4e-05	0.50	-0.55	1.0e-04	0.46	-0.58	acyl-CoA dehydrogenase, long chain
RAB10	2.3e-04	0.42	-1.19	-	-	-	-	-	-	RAB10, member RAS oncogene family
GPAA1	3.3e-03	0.30	1.03	-	-	-	-	-	-
ADSS	1.8e-03	0.32	-0.95	1.1e-03	0.35	-1.24	-	-	-	adenylosuccinate synthase
CYR61	3.3e-03	0.30	0.48	8.0e-04	0.35	0.83	3.7e-04	0.38	0.91	cysteine-rich, angiogenic inducer, 61
ABCD3	2.0e-06	0.57	-0.97	2.0e-04	0.44	-1.05	1.4e-03	0.35	-1.46	ATP-binding cassette, sub-family D (ALD), member 3
CPS1	1.3e-03	0.35	-0.66	-	-	-	-	-	-	carbamoyl-phosphate synthase 1, mitochondrial
TTPA	3.2e-04	0.41	-0.70	-	-	-	-	-	-	tocopherol (alpha) transfer protein
PRKAR2A	2.6e-04	0.42	-0.72	-	-	-	1.9e-03	0.34	-0.92	protein kinase, cAMP-dependent, regulatory, type II, alpha
FADD	3.7e-04	0.40	0.95	-	-	-	5.2e-06	0.57	1.00
ATP5A1	2.3e-03	0.32	-1.50	-	-	-	-	-	-	ATP synthase, H+ transporting, mitochondrial F1 complex, alpha subunit 1, cardiac muscle
GSR	5.5e-05	0.48	-1.30	-	-	-	-	-	-	glutathione reductase
STK38	5.8e-05	0.48	-1.42	-	-	-	-	-	-	serine/threonine kinase 38
PITPNB	8.7e-04	0.35	-1.07	-	-	-	-	-	-	phosphatidylinositol transfer protein, beta
MAP3K11	4.4e-04	0.40	1.18	-	-	-	-	-	-	mitogen-activated protein kinase kinase kinase 11
PDK1	1.2e-04	0.45	-0.74	-	-	-	1.5e-03	0.35	-0.90	pyruvate dehydrogenase kinase, isozyme 1
SUCLG1	1.2e-03	0.36	-1.24	-	-	-	-	-	-	succinate-CoA ligase, alpha subunit
SNX8	1.9e-03	0.33	0.95	-	-	-	1.5e-04	0.44	0.90	sorting nexin 8
LONP2	3.2e-04	0.42	-0.96	-	-	-	-	-	-	lon peptidase 2, peroxisomal
MCM7	1.3e-04	0.46	1.30	-	-	-	-	-	-	minichromosome maintenance complex component 7
DHODH	5.1e-04	0.40	0.62	-	-	-	-	-	-	dihydroorotate dehydrogenase (quinone)
HSPA4L	2.6e-04	0.43	-0.65	8.9e-05	0.47	-0.87	3.1e-06	0.59	-0.99	heat shock 70kDa protein 4-like
LATS1	7.9e-04	0.38	-1.20	-	-	-	-	-	-	LATS, large tumor suppressor, homolog 1 (Drosophila)
ADAP2	3.5e-04	0.41	-0.80	-	-	-	-	-	-	ArfGAP with dual PH domains 2
MTRR	4.9e-04	0.40	0.85	-	-	-	-	-	-	5-methyltetrahydrofolate-homocysteine methyltransferase reductase
GMDS	7.9e-05	0.47	0.64	-	-	-	-	-	-	GDP-mannose 4,6-dehydratase
NOL9	9.6e-04	0.38	-1.41	1.6e-04	0.45	-1.26	-	-	-	nucleolar protein 9
PRKCI	2.4e-03	0.34	-1.07	-	-	-	1.1e-03	0.36	-1.22	protein kinase C, iota
GNS	4.2e-05	0.52	-0.83	-	-	-	-	-	-	glucosamine (N-acetyl)-6-sulfatase
AK1	5.5e-04	0.41	0.58	-	-	-	-	-	-	adenylate kinase 1
FST	1.6e-04	0.44	0.61	-	-	-	-	-	-	follistatin
SRR	8.9e-07	0.66	-0.76	1.6e-04	0.46	-0.66	7.7e-05	0.49	-1.19	serine racemase
SNX27	2.7e-06	0.62	-1.77	-	-	-	2.2e-04	0.44	-2.03	sorting nexin family member 27
LRAT	1.7e-03	0.33	-0.61	-	-	-	-	-	-	lecithin retinol acyltransferase (phosphatidylcholine--retinol O-acyltransferase)
CYB5R4	7.4e-06	0.59	-1.06	2.2e-04	0.47	-0.93	7.7e-04	0.41	-1.02	cytochrome b5 reductase 4
S100A9	1.4e-03	0.38	0.32	1.2e-03	0.36	0.40	-	-	-	S100 calcium binding protein A9
FABP7	3.4e-04	0.43	-0.24	-	-	-	-	-	-	fatty acid binding protein 7, brain
GRK5	7.9e-04	0.39	1.25	-	-	-	-	-	-	G protein-coupled receptor kinase 5
APBA1	3.2e-03	0.33	0.98	-	-	-	-	-	-
PRODH	5.4e-04	0.44	-0.51	-	-	-	-	-	-	proline dehydrogenase (oxidase) 1
KCNJ8	1.8e-03	0.38	0.60	-	-	-	-	-	-	potassium inwardly-rectifying channel, subfamily J, member 8
PFKP	2.9e-03	0.35	0.85	-	-	-	-	-	-	phosphofructokinase, platelet
ICK	1.4e-04	0.47	-0.97	-	-	-	-	-	-	intestinal cell (MAK-like) kinase
ANXA9	2.2e-03	0.37	0.57	-	-	-	-	-	-	annexin A9
ATRX	2.2e-04	0.50	-1.29	-	-	-	1.6e-03	0.37	-1.11	alpha thalassemia/mental retardation syndrome X-linked
DAB1	4.2e-04	0.42	0.69	-	-	-	1.8e-04	0.46	-1.04	disabled homolog 1 (Drosophila)
GEM	1.1e-03	0.38	0.74	-	-	-	-	-	-	GTP binding protein overexpressed in skeletal muscle
TMEM173	2.4e-03	0.34	0.71	5.7e-04	0.41	0.65	-	-	-	transmembrane protein 173
ZFYVE26	2.4e-03	0.35	-1.82	-	-	-	-	-	-	zinc finger, FYVE domain containing 26
ME1	3.3e-03	0.33	-0.42	5.4e-04	0.43	-0.50	2.8e-03	0.34	-0.98	malic enzyme 1, NADP(+)-dependent, cytosolic
CYP26B1	2.6e-03	0.34	-0.97	-	-	-	-	-	-	cytochrome P450, family 26, subfamily B, polypeptide 1
THBS3	1.5e-03	0.38	0.75	-	-	-	-	-	-	thrombospondin 3
CLEC3B	1.9e-04	0.51	0.41	1.8e-04	0.48	0.52	-	-	-	C-type lectin domain family 3, member B
SEPHS1	1.5e-03	0.42	1.35	-	-	-	-	-	-	selenophosphate synthetase 1
ABCD1	1.3e-03	0.40	-0.94	-	-	-	-	-	-	ATP-binding cassette, sub-family D (ALD), member 1
GSTA4	1.2e-03	0.43	-0.36	-	-	-	-	-	-	glutathione S-transferase alpha 4
SHD	2.2e-03	0.37	0.55	-	-	-	-	-	-	Src homology 2 domain containing transforming protein D
PCOLCE2	2.1e-03	0.37	0.41	-	-	-	-	-	-	procollagen C-endopeptidase enhancer 2
MYH10	1.4e-05	0.64	1.28	-	-	-	-	-	-	myosin, heavy chain 10, non-muscle
KCNT2	9.5e-04	0.41	1.10	-	-	-	2.2e-04	0.49	-1.39	potassium channel, subfamily T, member 2
COL13A1	1.6e-04	0.50	-0.86	-	-	-	-	-	-	collagen, type XIII, alpha 1
ALAS2	3.2e-03	0.37	-0.47	-	-	-	-	-	-	aminolevulinate, delta-, synthase 2
RAB13	8.0e-04	0.45	0.84	-	-	-	-	-	-	RAB13, member RAS oncogene family
RAB26	2.3e-03	0.39	0.47	-	-	-	-	-	-	RAB26, member RAS oncogene family
GPX2	5.1e-04	0.48	0.34	-	-	-	-	-	-	glutathione peroxidase 2 (gastrointestinal)
DAPK2	1.1e-03	0.50	-1.40	-	-	-	-	-	-	death-associated protein kinase 2
RHOH	1.5e-03	0.44	1.57	-	-	-	-	-	-	ras homolog family member H
KRAS	5.0e-04	0.68	-1.23	4.0e-04	0.69	-1.20	2.2e-03	0.59	-1.12	v-Ki-ras2 Kirsten rat sarcoma viral oncogene homolog
P2RY4	3.3e-03	0.53	-0.96	-	-	-	-	-	-	pyrimidinergic receptor P2Y, G-protein coupled, 4
Organic acid binding (GO:0043177). Interacting selectively and non-covalently with an organic acid, any acidic compound containing carbon in covalent linkage.
Gene symbol	P-value, F-test (liver)	R-squared (liver)	Slope (liver)	P-value, F-test (kidney)	R-squared (kidney)	Slope (kidney)	P-value, F-test (brain)	R-squared (brain)	Slope (brain)	Product description
OTC	3.1e-04	0.38	-0.72	-	-	-	-	-	-	ornithine carbamoyltransferase
AARS	2.7e-03	0.28	-1.24	-	-	-	-	-	-	alanyl-tRNA synthetase
SARDH	5.6e-04	0.36	-0.66	-	-	-	-	-	-	sarcosine dehydrogenase
NAGK	5.5e-04	0.36	0.75	-	-	-	1.3e-03	0.34	0.61	N-acetylglucosamine kinase
MAT2A	8.1e-04	0.37	0.81	-	-	-	-	-	-	methionine adenosyltransferase II, alpha
DLAT	4.6e-04	0.38	-1.10	3.8e-04	0.40	-0.72	1.3e-05	0.54	-1.44
UBR2	7.4e-04	0.36	-1.27	-	-	-	-	-	-	ubiquitin protein ligase E3 component n-recognin 2
ACOX2	3.1e-03	0.29	-0.74	-	-	-	-	-	-	acyl-CoA oxidase 2, branched chain
ACOX1	9.2e-08	0.67	-0.78	2.3e-04	0.42	-0.69	4.3e-05	0.49	-1.05	acyl-CoA oxidase 1, palmitoyl
GCLC	1.1e-04	0.44	-0.87	-	-	-	-	-	-	glutamate-cysteine ligase, catalytic subunit
CPS1	1.3e-03	0.35	-0.66	-	-	-	-	-	-	carbamoyl-phosphate synthase 1, mitochondrial
FADD	3.7e-04	0.40	0.95	-	-	-	5.2e-06	0.57	1.00
GSR	5.5e-05	0.48	-1.30	-	-	-	-	-	-	glutathione reductase
SRR	8.9e-07	0.66	-0.76	1.6e-04	0.46	-0.66	7.7e-05	0.49	-1.19	serine racemase
LRAT	1.7e-03	0.33	-0.61	-	-	-	-	-	-	lecithin retinol acyltransferase (phosphatidylcholine--retinol O-acyltransferase)
S100A9	1.4e-03	0.38	0.32	1.2e-03	0.36	0.40	-	-	-	S100 calcium binding protein A9
FABP7	3.4e-04	0.43	-0.24	-	-	-	-	-	-	fatty acid binding protein 7, brain
PRODH	5.4e-04	0.44	-0.51	-	-	-	-	-	-	proline dehydrogenase (oxidase) 1
ANXA9	2.2e-03	0.37	0.57	-	-	-	-	-	-	annexin A9
CYP26B1	2.6e-03	0.34	-0.97	-	-	-	-	-	-	cytochrome P450, family 26, subfamily B, polypeptide 1
GSTA4	1.2e-03	0.43	-0.36	-	-	-	-	-	-	glutathione S-transferase alpha 4
ALAS2	3.2e-03	0.37	-0.47	-	-	-	-	-	-	aminolevulinate, delta-, synthase 2
GPX2	5.1e-04	0.48	0.34	-	-	-	-	-	-	glutathione peroxidase 2 (gastrointestinal)
Ligase activity, forming carbon-sulfur bonds (GO:0016877). Catalysis of the joining of two molecules via a carbon-sulfur bond, with the concomitant hydrolysis of the diphosphate bond in ATP or a similar triphosphate.
Gene symbol	P-value, F-test (liver)	R-squared (liver)	Slope (liver)	P-value, F-test (kidney)	R-squared (kidney)	Slope (kidney)	P-value, F-test (brain)	R-squared (brain)	Slope (brain)	Product description
SLC27A2	9.7e-10	0.74	-0.82	-	-	-	-	-	-	solute carrier family 27 (fatty acid transporter), member 2
ACSL5	1.1e-03	0.34	-0.85	-	-	-	-	-	-	acyl-CoA synthetase long-chain family member 5
FADD	3.7e-04	0.40	0.95	-	-	-	5.2e-06	0.57	1.00
SUCLA2	4.4e-06	0.58	-0.90	7.3e-06	0.57	-1.09	-	-	-	succinate-CoA ligase, ADP-forming, beta subunit
SUCLG1	1.2e-03	0.36	-1.24	-	-	-	-	-	-	succinate-CoA ligase, alpha subunit
FAT1	6.0e-04	0.41	-1.04	-	-	-	-	-	-	FAT tumor suppressor homolog 1 (Drosophila)
Signal sequence binding (GO:0005048). Interacting selectively and non-covalently with a signal sequence, a specific peptide sequence found on protein precursors or mature proteins that dictates where the mature protein is localized.
Gene symbol	P-value, F-test (liver)	R-squared (liver)	Slope (liver)	P-value, F-test (kidney)	R-squared (kidney)	Slope (kidney)	P-value, F-test (brain)	R-squared (brain)	Slope (brain)	Product description
NFKBIA	5.9e-05	0.46	1.14	-	-	-	4.2e-05	0.48	0.85
BRAP	1.6e-03	0.32	-0.71	3.3e-04	0.41	-1.17	9.8e-04	0.36	-1.25	BRCA1 associated protein
PEX13	3.9e-07	0.63	-1.46	-	-	-	1.9e-03	0.32	-1.35	peroxisomal biogenesis factor 13
PEX19	3.8e-06	0.58	-1.48	-	-	-	-	-	-	peroxisomal biogenesis factor 19
PEX7	1.1e-03	0.36	-1.04	-	-	-	-	-	-	peroxisomal biogenesis factor 7
PEX5	1.5e-03	0.39	-1.14	-	-	-	-	-	-	peroxisomal biogenesis factor 5
Lipoate-protein ligase activity (GO:0016979). Catalysis of the formation of carbon-nitrogen bonds between lipoate (5-(1,2-dithiolan-3-yl)pentanoate) and a protein.
Gene symbol	P-value, F-test (liver)	R-squared (liver)	Slope (liver)	P-value, F-test (kidney)	R-squared (kidney)	Slope (kidney)	P-value, F-test (brain)	R-squared (brain)	Slope (brain)	Product description
LIAS	2.1e-03	0.31	-0.98	-	-	-	-	-	-	lipoic acid synthetase
LIPA	7.0e-06	0.53	-0.91	-	-	-	-	-	-	lipase A, lysosomal acid, cholesterol esterase
Oxidoreductase activity, acting on the CH-CH group of donors, oxygen as acceptor (GO:0016634). Catalysis of an oxidation-reduction (redox) reaction in which a CH-CH group acts as a hydrogen or electron donor and reduces oxygen.
Gene symbol	P-value, F-test (liver)	R-squared (liver)	Slope (liver)	P-value, F-test (kidney)	R-squared (kidney)	Slope (kidney)	P-value, F-test (brain)	R-squared (brain)	Slope (brain)	Product description
ACOX2	3.1e-03	0.29	-0.74	-	-	-	-	-	-	acyl-CoA oxidase 2, branched chain
ACOX1	9.2e-08	0.67	-0.78	2.3e-04	0.42	-0.69	4.3e-05	0.49	-1.05	acyl-CoA oxidase 1, palmitoyl
ACADL	6.0e-04	0.37	-0.48	3.4e-05	0.50	-0.55	1.0e-04	0.46	-0.58	acyl-CoA dehydrogenase, long chain
DHODH	5.1e-04	0.40	0.62	-	-	-	-	-	-	dihydroorotate dehydrogenase (quinone)
Oxidoreductase activity, acting on the aldehyde or oxo group of donors, disulfide as acceptor (GO:0016624). Catalysis of an oxidation-reduction (redox) reaction in which an aldehyde or ketone (oxo) group acts as a hydrogen or electron donor and reduces a disulfide.
Gene symbol	P-value, F-test (liver)	R-squared (liver)	Slope (liver)	P-value, F-test (kidney)	R-squared (kidney)	Slope (kidney)	P-value, F-test (brain)	R-squared (brain)	Slope (brain)	Product description
BCKDHB	1.1e-05	0.52	-1.14	-	-	-	-	-	-	branched chain keto acid dehydrogenase E1, beta polypeptide
OGDH	1.4e-04	0.42	-1.06	-	-	-	-	-	-	oxoglutarate (alpha-ketoglutarate) dehydrogenase (lipoamide)
DLAT	4.6e-04	0.38	-1.10	3.8e-04	0.40	-0.72	1.3e-05	0.54	-1.44
2-hydroxyglutarate dehydrogenase activity (GO:0047545). Catalysis of the reaction: (S)-2-hydroxyglutarate + acceptor = 2-oxoglutarate + reduced acceptor.
Gene symbol	P-value, F-test (liver)	R-squared (liver)	Slope (liver)	P-value, F-test (kidney)	R-squared (kidney)	Slope (kidney)	P-value, F-test (brain)	R-squared (brain)	Slope (brain)	Product description
PHGDH	3.2e-05	0.54	0.41	-	-	-	-	-	-	phosphoglycerate dehydrogenase
L2HGDH	2.7e-03	0.31	-0.94	-	-	-	-	-	-	L-2-hydroxyglutarate dehydrogenase
Oxidoreductase activity, acting on a sulfur group of donors, NAD(P) as acceptor (GO:0016668). Catalysis of an oxidation-reduction (redox) reaction in which a sulfur-containing group acts as a hydrogen or electron donor and reduces NAD or NADP.
Gene symbol	P-value, F-test (liver)	R-squared (liver)	Slope (liver)	P-value, F-test (kidney)	R-squared (kidney)	Slope (kidney)	P-value, F-test (brain)	R-squared (brain)	Slope (brain)	Product description
TXNRD1	9.0e-04	0.33	-0.92	-	-	-	-	-	-	thioredoxin reductase 1
DLD	1.1e-05	0.50	-1.42	-	-	-	-	-	-	dihydrolipoamide dehydrogenase
DLAT	4.6e-04	0.38	-1.10	3.8e-04	0.40	-0.72	1.3e-05	0.54	-1.44
GSR	5.5e-05	0.48	-1.30	-	-	-	-	-	-	glutathione reductase
Ribonucleotide binding (GO:0032553). Interacting selectively and non-covalently with a ribonucleotide, any compound consisting of a ribonucleoside that is esterified with (ortho)phosphate or an oligophosphate at any hydroxyl group on the ribose moiety.
Gene symbol	P-value, F-test (liver)	R-squared (liver)	Slope (liver)	P-value, F-test (kidney)	R-squared (kidney)	Slope (kidney)	P-value, F-test (brain)	R-squared (brain)	Slope (brain)	Product description
ITM2B	3.7e-04	0.37	-1.08	-	-	-	-	-	-	integral membrane protein 2B
IDE	3.4e-04	0.37	-0.87	5.7e-06	0.54	-1.21	3.5e-06	0.56	-1.28	insulin-degrading enzyme
MAPK9	4.4e-04	0.36	-0.92	-	-	-	-	-	-	mitogen-activated protein kinase 9
AARS	2.7e-03	0.28	-1.24	-	-	-	-	-	-	alanyl-tRNA synthetase
PRKAA2	4.1e-05	0.47	-0.54	-	-	-	-	-	-	protein kinase, AMP-activated, alpha 2 catalytic subunit
VPS4B	1.6e-04	0.41	-1.21	3.7e-04	0.39	-1.15	-	-	-	vacuolar protein sorting 4 homolog B (S. cerevisiae)
OPA1	7.1e-07	0.60	-1.37	8.2e-07	0.61	-1.57	1.6e-03	0.32	-1.74	optic atrophy 1 (autosomal dominant)
DPYD	6.6e-05	0.45	-0.66	-	-	-	-	-	-	dihydropyrimidine dehydrogenase
MAT2A	8.1e-04	0.37	0.81	-	-	-	-	-	-	methionine adenosyltransferase II, alpha
ADK	3.3e-05	0.49	-0.70	1.0e-03	0.36	-0.62	8.1e-04	0.37	-1.20	adenosine kinase
RAB22A	3.8e-04	0.38	-1.41	-	-	-	-	-	-	RAB22A, member RAS oncogene family
GNL3	1.2e-03	0.34	1.44	-	-	-	-	-	-	guanine nucleotide binding protein-like 3 (nucleolar)
CLPX	7.8e-06	0.53	-1.06	4.9e-04	0.39	-1.04	-	-	-	ClpX caseinolytic peptidase X homolog (E. coli)
GCLC	1.1e-04	0.44	-0.87	-	-	-	-	-	-	glutamate-cysteine ligase, catalytic subunit
RAB10	2.3e-04	0.42	-1.19	-	-	-	-	-	-	RAB10, member RAS oncogene family
ADSS	1.8e-03	0.32	-0.95	1.1e-03	0.35	-1.24	-	-	-	adenylosuccinate synthase
ABCD3	2.0e-06	0.57	-0.97	2.0e-04	0.44	-1.05	1.4e-03	0.35	-1.46	ATP-binding cassette, sub-family D (ALD), member 3
CPS1	1.3e-03	0.35	-0.66	-	-	-	-	-	-	carbamoyl-phosphate synthase 1, mitochondrial
PRKAR2A	2.6e-04	0.42	-0.72	-	-	-	1.9e-03	0.34	-0.92	protein kinase, cAMP-dependent, regulatory, type II, alpha
ATP5A1	2.3e-03	0.32	-1.50	-	-	-	-	-	-	ATP synthase, H+ transporting, mitochondrial F1 complex, alpha subunit 1, cardiac muscle
STK38	5.8e-05	0.48	-1.42	-	-	-	-	-	-	serine/threonine kinase 38
MAP3K11	4.4e-04	0.40	1.18	-	-	-	-	-	-	mitogen-activated protein kinase kinase kinase 11
PDK1	1.2e-04	0.45	-0.74	-	-	-	1.5e-03	0.35	-0.90	pyruvate dehydrogenase kinase, isozyme 1
SUCLG1	1.2e-03	0.36	-1.24	-	-	-	-	-	-	succinate-CoA ligase, alpha subunit
LONP2	3.2e-04	0.42	-0.96	-	-	-	-	-	-	lon peptidase 2, peroxisomal
MCM7	1.3e-04	0.46	1.30	-	-	-	-	-	-	minichromosome maintenance complex component 7
DHODH	5.1e-04	0.40	0.62	-	-	-	-	-	-	dihydroorotate dehydrogenase (quinone)
HSPA4L	2.6e-04	0.43	-0.65	8.9e-05	0.47	-0.87	3.1e-06	0.59	-0.99	heat shock 70kDa protein 4-like
LATS1	7.9e-04	0.38	-1.20	-	-	-	-	-	-	LATS, large tumor suppressor, homolog 1 (Drosophila)
MTRR	4.9e-04	0.40	0.85	-	-	-	-	-	-	5-methyltetrahydrofolate-homocysteine methyltransferase reductase
NOL9	9.6e-04	0.38	-1.41	1.6e-04	0.45	-1.26	-	-	-	nucleolar protein 9
PRKCI	2.4e-03	0.34	-1.07	-	-	-	1.1e-03	0.36	-1.22	protein kinase C, iota
AK1	5.5e-04	0.41	0.58	-	-	-	-	-	-	adenylate kinase 1
SRR	8.9e-07	0.66	-0.76	1.6e-04	0.46	-0.66	7.7e-05	0.49	-1.19	serine racemase
KCNJ8	1.8e-03	0.38	0.60	-	-	-	-	-	-	potassium inwardly-rectifying channel, subfamily J, member 8
PFKP	2.9e-03	0.35	0.85	-	-	-	-	-	-	phosphofructokinase, platelet
ICK	1.4e-04	0.47	-0.97	-	-	-	-	-	-	intestinal cell (MAK-like) kinase
ATRX	2.2e-04	0.50	-1.29	-	-	-	1.6e-03	0.37	-1.11	alpha thalassemia/mental retardation syndrome X-linked
GEM	1.1e-03	0.38	0.74	-	-	-	-	-	-	GTP binding protein overexpressed in skeletal muscle
TMEM173	2.4e-03	0.34	0.71	5.7e-04	0.41	0.65	-	-	-	transmembrane protein 173
ME1	3.3e-03	0.33	-0.42	5.4e-04	0.43	-0.50	2.8e-03	0.34	-0.98	malic enzyme 1, NADP(+)-dependent, cytosolic
SEPHS1	1.5e-03	0.42	1.35	-	-	-	-	-	-	selenophosphate synthetase 1
ABCD1	1.3e-03	0.40	-0.94	-	-	-	-	-	-	ATP-binding cassette, sub-family D (ALD), member 1
SHD	2.2e-03	0.37	0.55	-	-	-	-	-	-	Src homology 2 domain containing transforming protein D
MYH10	1.4e-05	0.64	1.28	-	-	-	-	-	-	myosin, heavy chain 10, non-muscle
KCNT2	9.5e-04	0.41	1.10	-	-	-	2.2e-04	0.49	-1.39	potassium channel, subfamily T, member 2
RAB13	8.0e-04	0.45	0.84	-	-	-	-	-	-	RAB13, member RAS oncogene family
RAB26	2.3e-03	0.39	0.47	-	-	-	-	-	-	RAB26, member RAS oncogene family
DAPK2	1.1e-03	0.50	-1.40	-	-	-	-	-	-	death-associated protein kinase 2
RHOH	1.5e-03	0.44	1.57	-	-	-	-	-	-	ras homolog family member H
KRAS	5.0e-04	0.68	-1.23	4.0e-04	0.69	-1.20	2.2e-03	0.59	-1.12	v-Ki-ras2 Kirsten rat sarcoma viral oncogene homolog
P2RY4	3.3e-03	0.53	-0.96	-	-	-	-	-	-	pyrimidinergic receptor P2Y, G-protein coupled, 4
TGM2	-	-	-	-	-	-	3.5e-04	0.39	0.76	transglutaminase 2 (C polypeptide, protein-glutamine-gamma-glutamyltransferase)
RRAGC	-	-	-	-	-	-	7.3e-04	0.36	-1.50	Ras-related GTP binding C
PDXK	-	-	-	-	-	-	5.9e-04	0.41	1.15	pyridoxal (pyridoxine, vitamin B6) kinase
TP53	-	-	-	6.8e-04	0.38	-1.16	8.0e-05	0.47	-1.60	tumor protein p53
DNM2	-	-	-	-	-	-	2.0e-03	0.32	2.08	dynamin 2
CSNK1A1	-	-	-	-	-	-	5.2e-04	0.40	-1.69	casein kinase 1, alpha 1
ERN1	-	-	-	-	-	-	3.2e-05	0.51	-1.42	endoplasmic reticulum to nucleus signaling 1
GUCY1A3	-	-	-	-	-	-	9.1e-04	0.35	-1.05	guanylate cyclase 1, soluble, alpha 3
DARS2	-	-	-	-	-	-	1.3e-03	0.33	-1.18	aspartyl-tRNA synthetase 2, mitochondrial
GSK3B	-	-	-	-	-	-	1.1e-03	0.37	-1.16	glycogen synthase kinase 3 beta
SEPT6	-	-	-	-	-	-	1.3e-04	0.44	-1.63	septin 6
MAPK12	-	-	-	-	-	-	1.4e-03	0.35	0.72	mitogen-activated protein kinase 12
GNAL	-	-	-	-	-	-	1.9e-06	0.60	-1.19	guanine nucleotide binding protein (G protein), alpha activating activity polypeptide, olfactory type
PCK2	-	-	-	-	-	-	2.0e-04	0.43	-1.14	phosphoenolpyruvate carboxykinase 2 (mitochondrial)
FBXW4	-	-	-	-	-	-	1.3e-03	0.37	1.04	F-box and WD repeat domain containing 4
CDS1	-	-	-	-	-	-	1.2e-04	0.45	-1.23	CDP-diacylglycerol synthase (phosphatidate cytidylyltransferase) 1
PDE4D	-	-	-	-	-	-	6.3e-04	0.37	-0.97	phosphodiesterase 4D, cAMP-specific
LATS2	-	-	-	-	-	-	3.1e-04	0.45	-1.36	LATS, large tumor suppressor, homolog 2 (Drosophila)
DRD1	-	-	-	-	-	-	2.1e-03	0.33	-0.96	dopamine receptor D1
PDE10A	-	-	-	-	-	-	2.9e-04	0.43	-0.64	phosphodiesterase 10A
AGAP2	-	-	-	-	-	-	1.5e-04	0.44	-1.67	ArfGAP with GTPase domain, ankyrin repeat and PH domain 2
MAP2K2	-	-	-	-	-	-	2.7e-06	0.64	1.74	mitogen-activated protein kinase kinase 2
MARK2	-	-	-	-	-	-	2.6e-03	0.34	-2.06	MAP/microtubule affinity-regulating kinase 2
PDE4A	-	-	-	-	-	-	3.0e-04	0.44	-2.14	phosphodiesterase 4A, cAMP-specific
MCM4	-	-	-	1.5e-04	0.49	1.36	1.4e-03	0.38	0.81	minichromosome maintenance complex component 4
WNK4	-	-	-	-	-	-	1.3e-03	0.37	-0.68	WNK lysine deficient protein kinase 4
NOS1	-	-	-	-	-	-	9.1e-04	0.39	-0.97	nitric oxide synthase 1 (neuronal)
PIM1	-	-	-	2.0e-04	0.49	0.87	1.2e-03	0.40	0.90	pim-1 oncogene
CSNK1G1	-	-	-	-	-	-	1.4e-03	0.38	-1.44	casein kinase 1, gamma 1
MAP4K4	-	-	-	-	-	-	2.3e-03	0.35	1.03	mitogen-activated protein kinase kinase kinase kinase 4
MYH14	-	-	-	-	-	-	9.7e-04	0.44	1.23	myosin, heavy chain 14, non-muscle
OCA2	-	-	-	-	-	-	1.4e-03	0.41	0.79	oculocutaneous albinism II
WNK3	-	-	-	-	-	-	6.6e-04	0.45	-1.27	WNK lysine deficient protein kinase 3
MST4	-	-	-	-	-	-	1.9e-03	0.44	-0.97	Serine/threonine-protein kinase MST4
TOP2A	-	-	-	-	-	-	8.0e-06	0.68	-2.49	topoisomerase (DNA) II alpha 170kDa
PRKDC	-	-	-	-	-	-	1.5e-03	0.44	0.80
ATP2A1	-	-	-	-	-	-	8.1e-04	0.54	-0.90	ATPase, Ca++ transporting, cardiac muscle, fast twitch 1
ACTA1	-	-	-	-	-	-	1.0e-03	0.58	-0.83	actin, alpha 1, skeletal muscle
Calcium ion binding (GO:0005509). Interacting selectively and non-covalently with calcium ions (Ca2+).
Gene symbol	P-value, F-test (liver)	R-squared (liver)	Slope (liver)	P-value, F-test (kidney)	R-squared (kidney)	Slope (kidney)	P-value, F-test (brain)	R-squared (brain)	Slope (brain)	Product description
STIM2	1.0e-04	0.45	-1.17	-	-	-	-	-	-	stromal interaction molecule 2
ITIH1	7.5e-06	0.54	1.16	-	-	-	-	-	-	inter-alpha-trypsin inhibitor heavy chain 1
LDLR	3.6e-04	0.40	-0.93	-	-	-	-	-	-
CAPN1	1.1e-05	0.53	1.20	-	-	-	2.3e-05	0.50	0.92	calpain 1, (mu/I) large subunit
CPS1	1.3e-03	0.35	-0.66	-	-	-	-	-	-	carbamoyl-phosphate synthase 1, mitochondrial
SLC25A12	2.3e-03	0.32	-0.84	7.9e-05	0.44	-1.18	8.5e-06	0.53	-2.12	solute carrier family 25 (mitochondrial carrier, Aralar), member 12
LRP1	6.1e-04	0.39	-1.08	-	-	-	-	-	-	low density lipoprotein receptor-related protein 1
SLC25A13	1.7e-06	0.62	-1.59	-	-	-	-	-	-	solute carrier family 25, member 13 (citrin)
SRR	8.9e-07	0.66	-0.76	1.6e-04	0.46	-0.66	7.7e-05	0.49	-1.19	serine racemase
S100A4	1.5e-03	0.36	0.59	-	-	-	-	-	-	S100 calcium binding protein A4
TESC	5.4e-05	0.50	0.86	-	-	-	-	-	-	tescalcin
PDCD6	2.2e-03	0.33	1.13	-	-	-	1.5e-04	0.50	1.32	programmed cell death 6
S100A9	1.4e-03	0.38	0.32	1.2e-03	0.36	0.40	-	-	-	S100 calcium binding protein A9
NCS1	3.0e-03	0.34	0.66	7.0e-04	0.39	1.00	-	-	-	neuronal calcium sensor 1
ABI1	2.6e-04	0.48	-1.85	-	-	-	-	-	-	abl-interactor 1
FAM20C	1.1e-03	0.39	1.07	-	-	-	-	-	-	family with sequence similarity 20, member C
MGMT	3.4e-04	0.46	0.67	-	-	-	-	-	-	O-6-methylguanine-DNA methyltransferase
ATF4	7.2e-04	0.41	1.31	-	-	-	-	-	-	activating transcription factor 4 (tax-responsive enhancer element B67)
CLEC3B	1.9e-04	0.51	0.41	1.8e-04	0.48	0.52	-	-	-	C-type lectin domain family 3, member B
S100A6	3.3e-04	0.50	0.58	-	-	-	5.0e-04	0.48	0.55	S100 calcium binding protein A6
VSNL1	3.4e-04	0.52	0.70	-	-	-	-	-	-	visinin-like 1
PRF1	8.2e-04	0.51	0.99	-	-	-	-	-	-
Amino acid binding (GO:0016597). Interacting selectively and non-covalently with an amino acid, organic acids containing one or more amino substituents.
Gene symbol	P-value, F-test (liver)	R-squared (liver)	Slope (liver)	P-value, F-test (kidney)	R-squared (kidney)	Slope (kidney)	P-value, F-test (brain)	R-squared (brain)	Slope (brain)	Product description
OTC	3.1e-04	0.38	-0.72	-	-	-	-	-	-	ornithine carbamoyltransferase
AARS	2.7e-03	0.28	-1.24	-	-	-	-	-	-	alanyl-tRNA synthetase
SARDH	5.6e-04	0.36	-0.66	-	-	-	-	-	-	sarcosine dehydrogenase
NAGK	5.5e-04	0.36	0.75	-	-	-	1.3e-03	0.34	0.61	N-acetylglucosamine kinase
MAT2A	8.1e-04	0.37	0.81	-	-	-	-	-	-	methionine adenosyltransferase II, alpha
UBR2	7.4e-04	0.36	-1.27	-	-	-	-	-	-	ubiquitin protein ligase E3 component n-recognin 2
GCLC	1.1e-04	0.44	-0.87	-	-	-	-	-	-	glutamate-cysteine ligase, catalytic subunit
CPS1	1.3e-03	0.35	-0.66	-	-	-	-	-	-	carbamoyl-phosphate synthase 1, mitochondrial
GSR	5.5e-05	0.48	-1.30	-	-	-	-	-	-	glutathione reductase
SRR	8.9e-07	0.66	-0.76	1.6e-04	0.46	-0.66	7.7e-05	0.49	-1.19	serine racemase
PRODH	5.4e-04	0.44	-0.51	-	-	-	-	-	-	proline dehydrogenase (oxidase) 1
ANXA9	2.2e-03	0.37	0.57	-	-	-	-	-	-	annexin A9
GSTA4	1.2e-03	0.43	-0.36	-	-	-	-	-	-	glutathione S-transferase alpha 4
ALAS2	3.2e-03	0.37	-0.47	-	-	-	-	-	-	aminolevulinate, delta-, synthase 2
GPX2	5.1e-04	0.48	0.34	-	-	-	-	-	-	glutathione peroxidase 2 (gastrointestinal)
Peroxisome targeting sequence binding (GO:0000268). Interacting selectively and non-covalently with a peroxisomal targeting sequence, any of several sequences of amino acids within a protein that can act as a signal for the localization of the protein into the peroxisome.
Gene symbol	P-value, F-test (liver)	R-squared (liver)	Slope (liver)	P-value, F-test (kidney)	R-squared (kidney)	Slope (kidney)	P-value, F-test (brain)	R-squared (brain)	Slope (brain)	Product description
PEX13	3.9e-07	0.63	-1.46	-	-	-	1.9e-03	0.32	-1.35	peroxisomal biogenesis factor 13
PEX19	3.8e-06	0.58	-1.48	-	-	-	-	-	-	peroxisomal biogenesis factor 19
PEX7	1.1e-03	0.36	-1.04	-	-	-	-	-	-	peroxisomal biogenesis factor 7
PEX5	1.5e-03	0.39	-1.14	-	-	-	-	-	-	peroxisomal biogenesis factor 5
Lipoate synthase activity (GO:0016992). Catalysis of the reaction: protein N6-(octanoyl)lysine + 2 sulfur + 2 S-adenosyl-L-methionine = protein N6-(lipoyl)lysine + 2 L-methionine + 2 5'-deoxyadenosyl.
Gene symbol	P-value, F-test (liver)	R-squared (liver)	Slope (liver)	P-value, F-test (kidney)	R-squared (kidney)	Slope (kidney)	P-value, F-test (brain)	R-squared (brain)	Slope (brain)	Product description
LIAS	2.1e-03	0.31	-0.98	-	-	-	-	-	-	lipoic acid synthetase
LIPA	7.0e-06	0.53	-0.91	-	-	-	-	-	-	lipase A, lysosomal acid, cholesterol esterase
N-acetylgalactosamine 4-O-sulfotransferase activity (GO:0001537). Catalysis of the reaction: 3'-phosphoadenosine 5'-phosphosulfate + N-acetyl-D-galactosamine = adenosine 3',5'-bisphosphate + N-acetyl-D-galactosamine 4-sulfate.
Gene symbol	P-value, F-test (liver)	R-squared (liver)	Slope (liver)	P-value, F-test (kidney)	R-squared (kidney)	Slope (kidney)	P-value, F-test (brain)	R-squared (brain)	Slope (brain)	Product description
CHST13	1.4e-03	0.34	0.58	-	-	-	-	-	-	carbohydrate (chondroitin 4) sulfotransferase 13
CHST11	4.4e-04	0.44	1.25	-	-	-	-	-	-	carbohydrate (chondroitin 4) sulfotransferase 11
CHST14	1.1e-03	0.50	1.21	-	-	-	-	-	-	carbohydrate (N-acetylgalactosamine 4-0) sulfotransferase 14
Kynurenine aminotransferase activity (GO:0036137). Catalysis of the transfer of an amino group from kynurenine to an acceptor, usually a 2-oxo acid.
Gene symbol	P-value, F-test (liver)	R-squared (liver)	Slope (liver)	P-value, F-test (kidney)	R-squared (kidney)	Slope (kidney)	P-value, F-test (brain)	R-squared (brain)	Slope (brain)	Product description
CCBL2	1.4e-03	0.31	-0.53	-	-	-	-	-	-	cysteine conjugate-beta lyase 2
AADAT	1.3e-04	0.42	-0.50	-	-	-	-	-	-	aminoadipate aminotransferase
CCBL1	1.7e-03	0.32	-0.62	-	-	-	-	-	-	cysteine conjugate-beta lyase, cytoplasmic
S-acyltransferase activity (GO:0016417). Catalysis of the transfer of an acyl group to a sulfur atom on the acceptor molecule.
Gene symbol	P-value, F-test (liver)	R-squared (liver)	Slope (liver)	P-value, F-test (kidney)	R-squared (kidney)	Slope (kidney)	P-value, F-test (brain)	R-squared (brain)	Slope (brain)	Product description
DLST	3.0e-04	0.38	-0.87	-	-	-	-	-	-	dihydrolipoamide S-succinyltransferase (E2 component of 2-oxo-glutarate complex)
APP	3.1e-03	0.27	0.59	-	-	-	-	-	-	amyloid beta (A4) precursor protein
BCKDHB	1.1e-05	0.52	-1.14	-	-	-	-	-	-	branched chain keto acid dehydrogenase E1, beta polypeptide
DLAT	4.6e-04	0.38	-1.10	3.8e-04	0.40	-0.72	1.3e-05	0.54	-1.44
Acyl-CoA oxidase activity (GO:0003997). Catalysis of the reaction: acyl-CoA + O2 = trans-2,3-dehydroacyl-CoA + hydrogen peroxide.
Gene symbol	P-value, F-test (liver)	R-squared (liver)	Slope (liver)	P-value, F-test (kidney)	R-squared (kidney)	Slope (kidney)	P-value, F-test (brain)	R-squared (brain)	Slope (brain)	Product description
ACOX2	3.1e-03	0.29	-0.74	-	-	-	-	-	-	acyl-CoA oxidase 2, branched chain
ACOX1	9.2e-08	0.67	-0.78	2.3e-04	0.42	-0.69	4.3e-05	0.49	-1.05	acyl-CoA oxidase 1, palmitoyl
ACADL	6.0e-04	0.37	-0.48	3.4e-05	0.50	-0.55	1.0e-04	0.46	-0.58	acyl-CoA dehydrogenase, long chain
Oxoglutarate dehydrogenase (succinyl-transferring) activity (GO:0004591). Catalysis of the reaction: 2-oxoglutarate + lipoamide = S-succinyldihydrolipoamide + CO2.
Gene symbol	P-value, F-test (liver)	R-squared (liver)	Slope (liver)	P-value, F-test (kidney)	R-squared (kidney)	Slope (kidney)	P-value, F-test (brain)	R-squared (brain)	Slope (brain)	Product description
OGDH	1.4e-04	0.42	-1.06	-	-	-	-	-	-	oxoglutarate (alpha-ketoglutarate) dehydrogenase (lipoamide)
DLAT	4.6e-04	0.38	-1.10	3.8e-04	0.40	-0.72	1.3e-05	0.54	-1.44
Dihydrolipoyl dehydrogenase activity (GO:0004148). Catalysis of the reaction: protein N6-(dihydrolipoyl)lysine + NAD+ = protein N6-(lipoyl)lysine + NADH + H+.
Gene symbol	P-value, F-test (liver)	R-squared (liver)	Slope (liver)	P-value, F-test (kidney)	R-squared (kidney)	Slope (kidney)	P-value, F-test (brain)	R-squared (brain)	Slope (brain)	Product description
DLD	1.1e-05	0.50	-1.42	-	-	-	-	-	-	dihydrolipoamide dehydrogenase
DLAT	4.6e-04	0.38	-1.10	3.8e-04	0.40	-0.72	1.3e-05	0.54	-1.44
Succinate-CoA ligase (ADP-forming) activity (GO:0004775). Catalysis of the reaction: ATP + succinate + CoA = ADP + succinyl-CoA + phosphate.
Gene symbol	P-value, F-test (liver)	R-squared (liver)	Slope (liver)	P-value, F-test (kidney)	R-squared (kidney)	Slope (kidney)	P-value, F-test (brain)	R-squared (brain)	Slope (brain)	Product description
SUCLA2	4.4e-06	0.58	-0.90	7.3e-06	0.57	-1.09	-	-	-	succinate-CoA ligase, ADP-forming, beta subunit
SUCLG1	1.2e-03	0.36	-1.24	-	-	-	-	-	-	succinate-CoA ligase, alpha subunit
Kynurenine-oxoglutarate transaminase activity (GO:0016212). Catalysis of the reaction: L-kynurenine + 2-oxoglutarate = 4-(2-aminophenyl)-2,4-dioxobutanoate + L-glutamate.
Gene symbol	P-value, F-test (liver)	R-squared (liver)	Slope (liver)	P-value, F-test (kidney)	R-squared (kidney)	Slope (kidney)	P-value, F-test (brain)	R-squared (brain)	Slope (brain)	Product description
CCBL2	1.4e-03	0.31	-0.53	-	-	-	-	-	-	cysteine conjugate-beta lyase 2
AADAT	1.3e-04	0.42	-0.50	-	-	-	-	-	-	aminoadipate aminotransferase
CCBL1	1.7e-03	0.32	-0.62	-	-	-	-	-	-	cysteine conjugate-beta lyase, cytoplasmic
Adenosine kinase activity (GO:0004001). Catalysis of the reaction: ATP + adenosine = ADP + AMP.
Gene symbol	P-value, F-test (liver)	R-squared (liver)	Slope (liver)	P-value, F-test (kidney)	R-squared (kidney)	Slope (kidney)	P-value, F-test (brain)	R-squared (brain)	Slope (brain)	Product description
ADK	3.3e-05	0.49	-0.70	1.0e-03	0.36	-0.62	8.1e-04	0.37	-1.20	adenosine kinase
AK1	5.5e-04	0.41	0.58	-	-	-	-	-	-	adenylate kinase 1
Vitamin transporter activity (GO:0051183). Enables the directed movement of vitamins into, out of or within a cell, or between cells. A vitamin is one of a number of unrelated organic substances that occur in many foods in small amounts and that are necessary in trace amounts for the normal metabolic functioning of the body.
Gene symbol	P-value, F-test (liver)	R-squared (liver)	Slope (liver)	P-value, F-test (kidney)	R-squared (kidney)	Slope (kidney)	P-value, F-test (brain)	R-squared (brain)	Slope (brain)	Product description
SLC46A1	3.5e-03	0.27	-0.56	2.2e-04	0.41	-0.77	-	-	-
SLC19A1	-	-	-	7.2e-06	0.61	-0.66	-	-	-	solute carrier family 19 (folate transporter), member 1
SLC5A11	-	-	-	1.2e-05	0.57	-0.95	-	-	-	solute carrier family 5 (sodium/glucose cotransporter), member 11
FOLR1	-	-	-	9.0e-04	0.45	-0.81	-	-	-	folate receptor 1 (adult)
Nucleoside phosphate binding (GO:1901265). Interacting selectively and non-covalently with nucleoside phosphate.
Gene symbol	P-value, F-test (liver)	R-squared (liver)	Slope (liver)	P-value, F-test (kidney)	R-squared (kidney)	Slope (kidney)	P-value, F-test (brain)	R-squared (brain)	Slope (brain)	Product description
IDE	3.4e-04	0.37	-0.87	5.7e-06	0.54	-1.21	3.5e-06	0.56	-1.28	insulin-degrading enzyme
DAO	-	-	-	6.1e-05	0.45	-0.70	-	-	-	D-amino-acid oxidase
VPS4B	1.6e-04	0.41	-1.21	3.7e-04	0.39	-1.15	-	-	-	vacuolar protein sorting 4 homolog B (S. cerevisiae)
OPA1	7.1e-07	0.60	-1.37	8.2e-07	0.61	-1.57	1.6e-03	0.32	-1.74	optic atrophy 1 (autosomal dominant)
DCTPP1	-	-	-	8.5e-04	0.35	0.97	-	-	-	dCTP pyrophosphatase 1
TP53	-	-	-	6.8e-04	0.38	-1.16	8.0e-05	0.47	-1.60	tumor protein p53
ATP1A1	-	-	-	1.5e-03	0.34	-1.66	-	-	-	ATPase, Na+/K+ transporting, alpha 1 polypeptide
PDK2	-	-	-	1.4e-03	0.35	-0.93	-	-	-	pyruvate dehydrogenase kinase, isozyme 2
DLAT	4.6e-04	0.38	-1.10	3.8e-04	0.40	-0.72	1.3e-05	0.54	-1.44
ADK	3.3e-05	0.49	-0.70	1.0e-03	0.36	-0.62	8.1e-04	0.37	-1.20	adenosine kinase
CLPX	7.8e-06	0.53	-1.06	4.9e-04	0.39	-1.04	-	-	-	ClpX caseinolytic peptidase X homolog (E. coli)
ACOX1	9.2e-08	0.67	-0.78	2.3e-04	0.42	-0.69	4.3e-05	0.49	-1.05	acyl-CoA oxidase 1, palmitoyl
ACADL	6.0e-04	0.37	-0.48	3.4e-05	0.50	-0.55	1.0e-04	0.46	-0.58	acyl-CoA dehydrogenase, long chain
ADSS	1.8e-03	0.32	-0.95	1.1e-03	0.35	-1.24	-	-	-	adenylosuccinate synthase
ABCD3	2.0e-06	0.57	-0.97	2.0e-04	0.44	-1.05	1.4e-03	0.35	-1.46	ATP-binding cassette, sub-family D (ALD), member 3
MAPK10	-	-	-	1.1e-03	0.34	0.54	-	-	-	mitogen-activated protein kinase 10
NUDT7	-	-	-	3.8e-04	0.43	-1.00	-	-	-	nudix (nucleoside diphosphate linked moiety X)-type motif 7
HSPA4L	2.6e-04	0.43	-0.65	8.9e-05	0.47	-0.87	3.1e-06	0.59	-0.99	heat shock 70kDa protein 4-like
NOL9	9.6e-04	0.38	-1.41	1.6e-04	0.45	-1.26	-	-	-	nucleolar protein 9
MBD4	3.7e-04	0.42	1.11	8.1e-05	0.47	1.12	1.8e-03	0.33	1.35	methyl-CpG binding domain protein 4
SRR	8.9e-07	0.66	-0.76	1.6e-04	0.46	-0.66	7.7e-05	0.49	-1.19	serine racemase
CNP	-	-	-	5.3e-05	0.50	1.08	-	-	-
OXSR1	-	-	-	1.2e-03	0.35	-2.11	-	-	-	oxidative-stress responsive 1
CYB5R4	7.4e-06	0.59	-1.06	2.2e-04	0.47	-0.93	7.7e-04	0.41	-1.02	cytochrome b5 reductase 4
MIOX	-	-	-	1.3e-03	0.37	-0.96	-	-	-	myo-inositol oxygenase
MCM4	-	-	-	1.5e-04	0.49	1.36	1.4e-03	0.38	0.81	minichromosome maintenance complex component 4
TMEM173	2.4e-03	0.34	0.71	5.7e-04	0.41	0.65	-	-	-	transmembrane protein 173
ME1	3.3e-03	0.33	-0.42	5.4e-04	0.43	-0.50	2.8e-03	0.34	-0.98	malic enzyme 1, NADP(+)-dependent, cytosolic
PIM1	-	-	-	2.0e-04	0.49	0.87	1.2e-03	0.40	0.90	pim-1 oncogene
CBR4	-	-	-	6.3e-04	0.47	-1.16	8.0e-04	0.46	-1.45	carbonyl reductase 4
TLK2	-	-	-	7.0e-04	0.44	-1.74	-	-	-	tousled-like kinase 2
SYK	-	-	-	2.4e-04	0.50	0.96	-	-	-	spleen tyrosine kinase
ZAP70	-	-	-	1.7e-03	0.40	1.05	-	-	-
P2RX7	-	-	-	1.4e-03	0.41	-0.98	-	-	-	purinergic receptor P2X, ligand-gated ion channel, 7
RAC3	-	-	-	2.8e-04	0.53	0.88	-	-	-	ras-related C3 botulinum toxin substrate 3 (rho family, small GTP binding protein Rac3)
ARL4A	-	-	-	5.3e-04	0.52	-1.22	-	-	-	ADP-ribosylation factor-like 4A
MAPK11	-	-	-	4.4e-04	0.60	1.13	-	-	-	mitogen-activated protein kinase 11
KRAS	5.0e-04	0.68	-1.23	4.0e-04	0.69	-1.20	2.2e-03	0.59	-1.12	v-Ki-ras2 Kirsten rat sarcoma viral oncogene homolog
GCH1	-	-	-	2.0e-04	0.80	0.90	-	-	-	GTP cyclohydrolase 1
TGM2	-	-	-	-	-	-	3.5e-04	0.39	0.76	transglutaminase 2 (C polypeptide, protein-glutamine-gamma-glutamyltransferase)
PARP1	-	-	-	-	-	-	2.1e-03	0.32	1.63	poly (ADP-ribose) polymerase 1
RRAGC	-	-	-	-	-	-	7.3e-04	0.36	-1.50	Ras-related GTP binding C
PDXK	-	-	-	-	-	-	5.9e-04	0.41	1.15	pyridoxal (pyridoxine, vitamin B6) kinase
DNM2	-	-	-	-	-	-	2.0e-03	0.32	2.08	dynamin 2
CRYL1	2.2e-03	0.29	0.53	-	-	-	6.2e-04	0.38	1.14	crystallin, lambda 1
CSNK1A1	-	-	-	-	-	-	5.2e-04	0.40	-1.69	casein kinase 1, alpha 1
ERN1	-	-	-	-	-	-	3.2e-05	0.51	-1.42	endoplasmic reticulum to nucleus signaling 1
PRKAR2A	2.6e-04	0.42	-0.72	-	-	-	1.9e-03	0.34	-0.92	protein kinase, cAMP-dependent, regulatory, type II, alpha
GUCY1A3	-	-	-	-	-	-	9.1e-04	0.35	-1.05	guanylate cyclase 1, soluble, alpha 3
PDK1	1.2e-04	0.45	-0.74	-	-	-	1.5e-03	0.35	-0.90	pyruvate dehydrogenase kinase, isozyme 1
CHD1L	-	-	-	-	-	-	7.3e-05	0.46	1.24	chromodomain helicase DNA binding protein 1-like
DARS2	-	-	-	-	-	-	1.3e-03	0.33	-1.18	aspartyl-tRNA synthetase 2, mitochondrial
GSK3B	-	-	-	-	-	-	1.1e-03	0.37	-1.16	glycogen synthase kinase 3 beta
SEPT6	-	-	-	-	-	-	1.3e-04	0.44	-1.63	septin 6
MAPK12	-	-	-	-	-	-	1.4e-03	0.35	0.72	mitogen-activated protein kinase 12
GNAL	-	-	-	-	-	-	1.9e-06	0.60	-1.19	guanine nucleotide binding protein (G protein), alpha activating activity polypeptide, olfactory type
PCK2	-	-	-	-	-	-	2.0e-04	0.43	-1.14	phosphoenolpyruvate carboxykinase 2 (mitochondrial)
PRKCI	2.4e-03	0.34	-1.07	-	-	-	1.1e-03	0.36	-1.22	protein kinase C, iota
FBXW4	-	-	-	-	-	-	1.3e-03	0.37	1.04	F-box and WD repeat domain containing 4
CDS1	-	-	-	-	-	-	1.2e-04	0.45	-1.23	CDP-diacylglycerol synthase (phosphatidate cytidylyltransferase) 1
PDE4D	-	-	-	-	-	-	6.3e-04	0.37	-0.97	phosphodiesterase 4D, cAMP-specific
BDH2	-	-	-	-	-	-	3.7e-04	0.46	0.61	3-hydroxybutyrate dehydrogenase, type 2
LATS2	-	-	-	-	-	-	3.1e-04	0.45	-1.36	LATS, large tumor suppressor, homolog 2 (Drosophila)
DRD1	-	-	-	-	-	-	2.1e-03	0.33	-0.96	dopamine receptor D1
PDE10A	-	-	-	-	-	-	2.9e-04	0.43	-0.64	phosphodiesterase 10A
AGAP2	-	-	-	-	-	-	1.5e-04	0.44	-1.67	ArfGAP with GTPase domain, ankyrin repeat and PH domain 2
MAP2K2	-	-	-	-	-	-	2.7e-06	0.64	1.74	mitogen-activated protein kinase kinase 2
MARK2	-	-	-	-	-	-	2.6e-03	0.34	-2.06	MAP/microtubule affinity-regulating kinase 2
PDE4A	-	-	-	-	-	-	3.0e-04	0.44	-2.14	phosphodiesterase 4A, cAMP-specific
ATRX	2.2e-04	0.50	-1.29	-	-	-	1.6e-03	0.37	-1.11	alpha thalassemia/mental retardation syndrome X-linked
WNK4	-	-	-	-	-	-	1.3e-03	0.37	-0.68	WNK lysine deficient protein kinase 4
NOS1	-	-	-	-	-	-	9.1e-04	0.39	-0.97	nitric oxide synthase 1 (neuronal)
CSNK1G1	-	-	-	-	-	-	1.4e-03	0.38	-1.44	casein kinase 1, gamma 1
MAP4K4	-	-	-	-	-	-	2.3e-03	0.35	1.03	mitogen-activated protein kinase kinase kinase kinase 4
KCNT2	9.5e-04	0.41	1.10	-	-	-	2.2e-04	0.49	-1.39	potassium channel, subfamily T, member 2
MYH14	-	-	-	-	-	-	9.7e-04	0.44	1.23	myosin, heavy chain 14, non-muscle
CYBB	-	-	-	-	-	-	1.6e-03	0.40	1.00
OCA2	-	-	-	-	-	-	1.4e-03	0.41	0.79	oculocutaneous albinism II
WNK3	-	-	-	-	-	-	6.6e-04	0.45	-1.27	WNK lysine deficient protein kinase 3
MST4	-	-	-	-	-	-	1.9e-03	0.44	-0.97	Serine/threonine-protein kinase MST4
TOP2A	-	-	-	-	-	-	8.0e-06	0.68	-2.49	topoisomerase (DNA) II alpha 170kDa
PRKDC	-	-	-	-	-	-	1.5e-03	0.44	0.80
ATP2A1	-	-	-	-	-	-	8.1e-04	0.54	-0.90	ATPase, Ca++ transporting, cardiac muscle, fast twitch 1
ACTA1	-	-	-	-	-	-	1.0e-03	0.58	-0.83	actin, alpha 1, skeletal muscle
Cell adhesion molecule binding (GO:0050839). Interacting selectively and non-covalently with a cell adhesion molecule.
Gene symbol	P-value, F-test (liver)	R-squared (liver)	Slope (liver)	P-value, F-test (kidney)	R-squared (kidney)	Slope (kidney)	P-value, F-test (brain)	R-squared (brain)	Slope (brain)	Product description
PVRL3	-	-	-	2.4e-04	0.40	-0.96	-	-	-	poliovirus receptor-related 3
VCAM1	-	-	-	6.6e-04	0.37	0.56	-	-	-	vascular cell adhesion molecule 1
PVRL2	-	-	-	2.2e-04	0.44	0.77	1.0e-05	0.56	0.94	poliovirus receptor-related 2 (herpesvirus entry mediator B)
NDRG1	-	-	-	1.8e-03	0.32	-0.86	-	-	-
ITGA5	-	-	-	1.0e-05	0.55	1.24	-	-	-	integrin, alpha 5 (fibronectin receptor, alpha polypeptide)
PTPRM	-	-	-	2.9e-04	0.49	1.62	-	-	-	protein tyrosine phosphatase, receptor type, M
ITGB7	-	-	-	1.6e-03	0.41	0.68	-	-	-	integrin, beta 7
Complement binding (GO:0001848). Interacting selectively and non-covalently with any component or product of the complement cascade.
Gene symbol	P-value, F-test (liver)	R-squared (liver)	Slope (liver)	P-value, F-test (kidney)	R-squared (kidney)	Slope (kidney)	P-value, F-test (brain)	R-squared (brain)	Slope (brain)	Product description
SERPING1	1.1e-05	0.53	1.13	4.0e-05	0.50	0.65	-	-	-
C3AR1	-	-	-	2.8e-04	0.57	1.46	-	-	-	complement component 3a receptor 1
CD46	1.3e-06	0.93	0.65	1.6e-05	0.89	0.62	5.6e-05	0.85	1.06
Methotrexate transporter activity (GO:0015350). Enables the directed movement of methotrexate, 4-amino-10-methylformic acid, into, out of or within a cell, or between cells. Methotrexate is a folic acid analogue and a potent competitive inhibitor of dihydrofolate reductase.
Gene symbol	P-value, F-test (liver)	R-squared (liver)	Slope (liver)	P-value, F-test (kidney)	R-squared (kidney)	Slope (kidney)	P-value, F-test (brain)	R-squared (brain)	Slope (brain)	Product description
SLC46A1	3.5e-03	0.27	-0.56	2.2e-04	0.41	-0.77	-	-	-
SLC19A1	-	-	-	7.2e-06	0.61	-0.66	-	-	-	solute carrier family 19 (folate transporter), member 1
Folic acid transporter activity (GO:0008517). Enables the directed movement of folic acid (pteroylglutamic acid) into, out of or within a cell, or between cells. Folic acid is widely distributed as a member of the vitamin B complex and is essential for the synthesis of purine and pyrimidines.
Gene symbol	P-value, F-test (liver)	R-squared (liver)	Slope (liver)	P-value, F-test (kidney)	R-squared (kidney)	Slope (kidney)	P-value, F-test (brain)	R-squared (brain)	Slope (brain)	Product description
SLC46A1	3.5e-03	0.27	-0.56	2.2e-04	0.41	-0.77	-	-	-
SLC19A1	-	-	-	7.2e-06	0.61	-0.66	-	-	-	solute carrier family 19 (folate transporter), member 1
FOLR1	-	-	-	9.0e-04	0.45	-0.81	-	-	-	folate receptor 1 (adult)
Carbon-nitrogen lyase activity (GO:0016840). Catalysis of the release of ammonia or one of its derivatives, with the formation of a double bond or ring. Enzymes with this activity may catalyze the actual elimination of the ammonia, amine or amide, e.g. CH-CH(-NH-R) = C=CH- + NH2-R. Others, however, catalyze elimination of another component, e.g. water, which is followed by spontaneous reactions t…
Gene symbol	P-value, F-test (liver)	R-squared (liver)	Slope (liver)	P-value, F-test (kidney)	R-squared (kidney)	Slope (kidney)	P-value, F-test (brain)	R-squared (brain)	Slope (brain)	Product description
ASPA	-	-	-	5.9e-05	0.46	-0.82	-	-	-	aspartoacylase
SRR	8.9e-07	0.66	-0.76	1.6e-04	0.46	-0.66	7.7e-05	0.49	-1.19	serine racemase
PURB	-	-	-	2.5e-04	0.58	-1.65	1.3e-06	0.78	-1.33	purine-rich element binding protein B
Hydrolase activity, acting on glycosyl bonds (GO:0016798). Catalysis of the hydrolysis of any glycosyl bond.
Gene symbol	P-value, F-test (liver)	R-squared (liver)	Slope (liver)	P-value, F-test (kidney)	R-squared (kidney)	Slope (kidney)	P-value, F-test (brain)	R-squared (brain)	Slope (brain)	Product description
ADPRH	-	-	-	3.7e-04	0.38	-0.86	5.7e-06	0.54	-0.63	ADP-ribosylarginine hydrolase
GBA2	-	-	-	6.8e-04	0.35	1.08	-	-	-	glucosidase, beta (bile acid) 2
MAN1C1	-	-	-	1.7e-05	0.58	0.87	-	-	-	mannosidase, alpha, class 1C, member 1
MBD4	3.7e-04	0.42	1.11	8.1e-05	0.47	1.12	1.8e-03	0.33	1.35	methyl-CpG binding domain protein 4
OGG1	-	-	-	1.8e-03	0.34	0.63	-	-	-	8-oxoguanine DNA glycosylase
CHI3L1	8.1e-04	0.39	0.29	4.8e-04	0.42	0.39	-	-	-	chitinase 3-like 1 (cartilage glycoprotein-39)
MPG	7.1e-07	0.70	1.06	2.7e-04	0.46	0.74	6.2e-04	0.42	0.67	N-methylpurine-DNA glycosylase
CTBS	-	-	-	2.6e-04	0.55	-0.94	7.2e-04	0.50	-1.19	chitobiase, di-N-acetyl-
CELA1	-	-	-	3.5e-04	0.64	-0.50	-	-	-	chymotrypsin-like elastase family, member 1
Transferase activity, transferring phosphorus-containing groups (GO:0016772). Catalysis of the transfer of a phosphorus-containing group from one compound (donor) to another (acceptor).
Gene symbol	P-value, F-test (liver)	R-squared (liver)	Slope (liver)	P-value, F-test (kidney)	R-squared (kidney)	Slope (kidney)	P-value, F-test (brain)	R-squared (brain)	Slope (brain)	Product description
PANK1	2.0e-04	0.41	-0.67	1.5e-04	0.43	-0.89	-	-	-	pantothenate kinase 1
PDK2	-	-	-	1.4e-03	0.35	-0.93	-	-	-	pyruvate dehydrogenase kinase, isozyme 2
ADK	3.3e-05	0.49	-0.70	1.0e-03	0.36	-0.62	8.1e-04	0.37	-1.20	adenosine kinase
CLPX	7.8e-06	0.53	-1.06	4.9e-04	0.39	-1.04	-	-	-	ClpX caseinolytic peptidase X homolog (E. coli)
POLD2	7.6e-04	0.36	0.56	5.5e-04	0.37	0.76	3.0e-04	0.40	1.03	polymerase (DNA directed), delta 2, regulatory subunit 50kDa
MAPKAPK5	-	-	-	1.8e-03	0.33	-1.37	-	-	-	mitogen-activated protein kinase-activated protein kinase 5
XYLB	-	-	-	9.8e-05	0.46	-0.71	-	-	-	xylulokinase homolog (H. influenzae)
PAPSS1	-	-	-	3.2e-04	0.41	-1.10	-	-	-	3'-phosphoadenosine 5'-phosphosulfate synthase 1
ERBB2	8.9e-05	0.47	0.51	2.3e-04	0.40	1.22	-	-	-	v-erb-b2 erythroblastic leukemia viral oncogene homolog 2, neuro/glioblastoma derived oncogene homolog (avian)
TESK2	-	-	-	7.2e-04	0.37	-1.09	-	-	-	testis-specific kinase 2
POLR3C	-	-	-	2.4e-04	0.41	-2.08	-	-	-	polymerase (RNA) III (DNA directed) polypeptide C (62kD)
MAPK10	-	-	-	1.1e-03	0.34	0.54	-	-	-	mitogen-activated protein kinase 10
GUK1	1.2e-05	0.56	0.94	1.5e-03	0.36	0.52	-	-	-	guanylate kinase 1
TYK2	5.4e-04	0.39	0.71	1.6e-04	0.43	0.80	-	-	-	tyrosine kinase 2
TAOK3	-	-	-	1.6e-03	0.35	1.72	-	-	-	TAO kinase 3
TPK1	2.2e-03	0.32	-0.56	6.7e-04	0.38	-0.48	-	-	-	thiamin pyrophosphokinase 1
ALDH18A1	2.2e-03	0.32	0.56	1.5e-03	0.34	0.71	-	-	-	aldehyde dehydrogenase 18 family, member A1
BCR	-	-	-	1.0e-03	0.37	1.19	-	-	-	breakpoint cluster region
NOL9	9.6e-04	0.38	-1.41	1.6e-04	0.45	-1.26	-	-	-	nucleolar protein 9
RYK	-	-	-	5.6e-04	0.42	-2.32	-	-	-	receptor-like tyrosine kinase
TAOK1	2.5e-06	0.63	-1.26	1.5e-04	0.46	-1.57	-	-	-	TAO kinase 1
PKN2	2.5e-03	0.32	-1.23	1.5e-04	0.44	-1.81	-	-	-	protein kinase N2
IPMK	2.6e-05	0.54	-0.71	5.9e-07	0.67	-0.71	4.4e-05	0.52	-0.92	inositol polyphosphate multikinase
CRIM1	-	-	-	1.4e-03	0.34	1.68	-	-	-
OXSR1	-	-	-	1.2e-03	0.35	-2.11	-	-	-	oxidative-stress responsive 1
CDKL1	-	-	-	1.6e-03	0.36	-0.63	-	-	-	cyclin-dependent kinase-like 1 (CDC2-related kinase)
RPS6KA2	-	-	-	1.1e-05	0.58	1.06	-	-	-	ribosomal protein S6 kinase, 90kDa, polypeptide 2
PSTK	-	-	-	3.1e-05	0.54	-1.17	8.8e-04	0.39	-0.94	phosphoseryl-tRNA kinase
FN3K	-	-	-	2.6e-05	0.54	0.57	3.4e-04	0.43	0.81	fructosamine 3 kinase
PDGFRB	-	-	-	1.4e-03	0.36	1.57	-	-	-	platelet-derived growth factor receptor, beta polypeptide
COQ2	-	-	-	1.5e-03	0.39	-0.61	8.9e-04	0.42	-0.63	coenzyme Q2 homolog, prenyltransferase (yeast)
PIM1	-	-	-	2.0e-04	0.49	0.87	1.2e-03	0.40	0.90	pim-1 oncogene
AK8	-	-	-	4.8e-04	0.43	0.72	-	-	-	adenylate kinase 8
PKN1	-	-	-	1.2e-03	0.41	1.75	-	-	-	protein kinase N1
TLK2	-	-	-	7.0e-04	0.44	-1.74	-	-	-	tousled-like kinase 2
SYK	-	-	-	2.4e-04	0.50	0.96	-	-	-	spleen tyrosine kinase
ZAP70	-	-	-	1.7e-03	0.40	1.05	-	-	-
CKB	-	-	-	1.2e-03	0.49	0.74	-	-	-	creatine kinase, brain
SRMS	-	-	-	8.9e-04	0.53	-1.14	-	-	-	src-related kinase lacking C-terminal regulatory tyrosine and N-terminal myristylation sites
MAPK11	-	-	-	4.4e-04	0.60	1.13	-	-	-	mitogen-activated protein kinase 11
AKD1	-	-	-	5.4e-04	0.62	1.81	-	-	-	adenylate kinase domain containing 1
PKP3	-	-	-	9.7e-04	0.58	-0.97	-	-	-	plakophilin 3
Nucleotide binding (GO:0000166). Interacting selectively and non-covalently with a nucleotide, any compound consisting of a nucleoside that is esterified with (ortho)phosphate or an oligophosphate at any hydroxyl group on the ribose or deoxyribose.
Gene symbol	P-value, F-test (liver)	R-squared (liver)	Slope (liver)	P-value, F-test (kidney)	R-squared (kidney)	Slope (kidney)	P-value, F-test (brain)	R-squared (brain)	Slope (brain)	Product description
IDE	3.4e-04	0.37	-0.87	5.7e-06	0.54	-1.21	3.5e-06	0.56	-1.28	insulin-degrading enzyme
DAO	-	-	-	6.1e-05	0.45	-0.70	-	-	-	D-amino-acid oxidase
VPS4B	1.6e-04	0.41	-1.21	3.7e-04	0.39	-1.15	-	-	-	vacuolar protein sorting 4 homolog B (S. cerevisiae)
OPA1	7.1e-07	0.60	-1.37	8.2e-07	0.61	-1.57	1.6e-03	0.32	-1.74	optic atrophy 1 (autosomal dominant)
DCTPP1	-	-	-	8.5e-04	0.35	0.97	-	-	-	dCTP pyrophosphatase 1
TP53	-	-	-	6.8e-04	0.38	-1.16	8.0e-05	0.47	-1.60	tumor protein p53
ATP1A1	-	-	-	1.5e-03	0.34	-1.66	-	-	-	ATPase, Na+/K+ transporting, alpha 1 polypeptide
PDK2	-	-	-	1.4e-03	0.35	-0.93	-	-	-	pyruvate dehydrogenase kinase, isozyme 2
DLAT	4.6e-04	0.38	-1.10	3.8e-04	0.40	-0.72	1.3e-05	0.54	-1.44
ADK	3.3e-05	0.49	-0.70	1.0e-03	0.36	-0.62	8.1e-04	0.37	-1.20	adenosine kinase
CLPX	7.8e-06	0.53	-1.06	4.9e-04	0.39	-1.04	-	-	-	ClpX caseinolytic peptidase X homolog (E. coli)
ACOX1	9.2e-08	0.67	-0.78	2.3e-04	0.42	-0.69	4.3e-05	0.49	-1.05	acyl-CoA oxidase 1, palmitoyl
ACADL	6.0e-04	0.37	-0.48	3.4e-05	0.50	-0.55	1.0e-04	0.46	-0.58	acyl-CoA dehydrogenase, long chain
ADSS	1.8e-03	0.32	-0.95	1.1e-03	0.35	-1.24	-	-	-	adenylosuccinate synthase
ABCD3	2.0e-06	0.57	-0.97	2.0e-04	0.44	-1.05	1.4e-03	0.35	-1.46	ATP-binding cassette, sub-family D (ALD), member 3
MAPK10	-	-	-	1.1e-03	0.34	0.54	-	-	-	mitogen-activated protein kinase 10
NUDT7	-	-	-	3.8e-04	0.43	-1.00	-	-	-	nudix (nucleoside diphosphate linked moiety X)-type motif 7
HSPA4L	2.6e-04	0.43	-0.65	8.9e-05	0.47	-0.87	3.1e-06	0.59	-0.99	heat shock 70kDa protein 4-like
NOL9	9.6e-04	0.38	-1.41	1.6e-04	0.45	-1.26	-	-	-	nucleolar protein 9
MBD4	3.7e-04	0.42	1.11	8.1e-05	0.47	1.12	1.8e-03	0.33	1.35	methyl-CpG binding domain protein 4
SRR	8.9e-07	0.66	-0.76	1.6e-04	0.46	-0.66	7.7e-05	0.49	-1.19	serine racemase
CNP	-	-	-	5.3e-05	0.50	1.08	-	-	-
OXSR1	-	-	-	1.2e-03	0.35	-2.11	-	-	-	oxidative-stress responsive 1
CYB5R4	7.4e-06	0.59	-1.06	2.2e-04	0.47	-0.93	7.7e-04	0.41	-1.02	cytochrome b5 reductase 4
MIOX	-	-	-	1.3e-03	0.37	-0.96	-	-	-	myo-inositol oxygenase
MCM4	-	-	-	1.5e-04	0.49	1.36	1.4e-03	0.38	0.81	minichromosome maintenance complex component 4
TMEM173	2.4e-03	0.34	0.71	5.7e-04	0.41	0.65	-	-	-	transmembrane protein 173
ME1	3.3e-03	0.33	-0.42	5.4e-04	0.43	-0.50	2.8e-03	0.34	-0.98	malic enzyme 1, NADP(+)-dependent, cytosolic
PIM1	-	-	-	2.0e-04	0.49	0.87	1.2e-03	0.40	0.90	pim-1 oncogene
CBR4	-	-	-	6.3e-04	0.47	-1.16	8.0e-04	0.46	-1.45	carbonyl reductase 4
TLK2	-	-	-	7.0e-04	0.44	-1.74	-	-	-	tousled-like kinase 2
SYK	-	-	-	2.4e-04	0.50	0.96	-	-	-	spleen tyrosine kinase
ZAP70	-	-	-	1.7e-03	0.40	1.05	-	-	-
P2RX7	-	-	-	1.4e-03	0.41	-0.98	-	-	-	purinergic receptor P2X, ligand-gated ion channel, 7
RAC3	-	-	-	2.8e-04	0.53	0.88	-	-	-	ras-related C3 botulinum toxin substrate 3 (rho family, small GTP binding protein Rac3)
ARL4A	-	-	-	5.3e-04	0.52	-1.22	-	-	-	ADP-ribosylation factor-like 4A
MAPK11	-	-	-	4.4e-04	0.60	1.13	-	-	-	mitogen-activated protein kinase 11
KRAS	5.0e-04	0.68	-1.23	4.0e-04	0.69	-1.20	2.2e-03	0.59	-1.12	v-Ki-ras2 Kirsten rat sarcoma viral oncogene homolog
GCH1	-	-	-	2.0e-04	0.80	0.90	-	-	-	GTP cyclohydrolase 1
TGM2	-	-	-	-	-	-	3.5e-04	0.39	0.76	transglutaminase 2 (C polypeptide, protein-glutamine-gamma-glutamyltransferase)
PARP1	-	-	-	-	-	-	2.1e-03	0.32	1.63	poly (ADP-ribose) polymerase 1
RRAGC	-	-	-	-	-	-	7.3e-04	0.36	-1.50	Ras-related GTP binding C
PDXK	-	-	-	-	-	-	5.9e-04	0.41	1.15	pyridoxal (pyridoxine, vitamin B6) kinase
DNM2	-	-	-	-	-	-	2.0e-03	0.32	2.08	dynamin 2
CRYL1	2.2e-03	0.29	0.53	-	-	-	6.2e-04	0.38	1.14	crystallin, lambda 1
CSNK1A1	-	-	-	-	-	-	5.2e-04	0.40	-1.69	casein kinase 1, alpha 1
ERN1	-	-	-	-	-	-	3.2e-05	0.51	-1.42	endoplasmic reticulum to nucleus signaling 1
PRKAR2A	2.6e-04	0.42	-0.72	-	-	-	1.9e-03	0.34	-0.92	protein kinase, cAMP-dependent, regulatory, type II, alpha
GUCY1A3	-	-	-	-	-	-	9.1e-04	0.35	-1.05	guanylate cyclase 1, soluble, alpha 3
PDK1	1.2e-04	0.45	-0.74	-	-	-	1.5e-03	0.35	-0.90	pyruvate dehydrogenase kinase, isozyme 1
CHD1L	-	-	-	-	-	-	7.3e-05	0.46	1.24	chromodomain helicase DNA binding protein 1-like
DARS2	-	-	-	-	-	-	1.3e-03	0.33	-1.18	aspartyl-tRNA synthetase 2, mitochondrial
GSK3B	-	-	-	-	-	-	1.1e-03	0.37	-1.16	glycogen synthase kinase 3 beta
SEPT6	-	-	-	-	-	-	1.3e-04	0.44	-1.63	septin 6
MAPK12	-	-	-	-	-	-	1.4e-03	0.35	0.72	mitogen-activated protein kinase 12
GNAL	-	-	-	-	-	-	1.9e-06	0.60	-1.19	guanine nucleotide binding protein (G protein), alpha activating activity polypeptide, olfactory type
PCK2	-	-	-	-	-	-	2.0e-04	0.43	-1.14	phosphoenolpyruvate carboxykinase 2 (mitochondrial)
PRKCI	2.4e-03	0.34	-1.07	-	-	-	1.1e-03	0.36	-1.22	protein kinase C, iota
FBXW4	-	-	-	-	-	-	1.3e-03	0.37	1.04	F-box and WD repeat domain containing 4
CDS1	-	-	-	-	-	-	1.2e-04	0.45	-1.23	CDP-diacylglycerol synthase (phosphatidate cytidylyltransferase) 1
PDE4D	-	-	-	-	-	-	6.3e-04	0.37	-0.97	phosphodiesterase 4D, cAMP-specific
BDH2	-	-	-	-	-	-	3.7e-04	0.46	0.61	3-hydroxybutyrate dehydrogenase, type 2
LATS2	-	-	-	-	-	-	3.1e-04	0.45	-1.36	LATS, large tumor suppressor, homolog 2 (Drosophila)
DRD1	-	-	-	-	-	-	2.1e-03	0.33	-0.96	dopamine receptor D1
PDE10A	-	-	-	-	-	-	2.9e-04	0.43	-0.64	phosphodiesterase 10A
AGAP2	-	-	-	-	-	-	1.5e-04	0.44	-1.67	ArfGAP with GTPase domain, ankyrin repeat and PH domain 2
MAP2K2	-	-	-	-	-	-	2.7e-06	0.64	1.74	mitogen-activated protein kinase kinase 2
MARK2	-	-	-	-	-	-	2.6e-03	0.34	-2.06	MAP/microtubule affinity-regulating kinase 2
PDE4A	-	-	-	-	-	-	3.0e-04	0.44	-2.14	phosphodiesterase 4A, cAMP-specific
ATRX	2.2e-04	0.50	-1.29	-	-	-	1.6e-03	0.37	-1.11	alpha thalassemia/mental retardation syndrome X-linked
WNK4	-	-	-	-	-	-	1.3e-03	0.37	-0.68	WNK lysine deficient protein kinase 4
NOS1	-	-	-	-	-	-	9.1e-04	0.39	-0.97	nitric oxide synthase 1 (neuronal)
CSNK1G1	-	-	-	-	-	-	1.4e-03	0.38	-1.44	casein kinase 1, gamma 1
MAP4K4	-	-	-	-	-	-	2.3e-03	0.35	1.03	mitogen-activated protein kinase kinase kinase kinase 4
KCNT2	9.5e-04	0.41	1.10	-	-	-	2.2e-04	0.49	-1.39	potassium channel, subfamily T, member 2
MYH14	-	-	-	-	-	-	9.7e-04	0.44	1.23	myosin, heavy chain 14, non-muscle
CYBB	-	-	-	-	-	-	1.6e-03	0.40	1.00
OCA2	-	-	-	-	-	-	1.4e-03	0.41	0.79	oculocutaneous albinism II
WNK3	-	-	-	-	-	-	6.6e-04	0.45	-1.27	WNK lysine deficient protein kinase 3
MST4	-	-	-	-	-	-	1.9e-03	0.44	-0.97	Serine/threonine-protein kinase MST4
TOP2A	-	-	-	-	-	-	8.0e-06	0.68	-2.49	topoisomerase (DNA) II alpha 170kDa
PRKDC	-	-	-	-	-	-	1.5e-03	0.44	0.80
ATP2A1	-	-	-	-	-	-	8.1e-04	0.54	-0.90	ATPase, Ca++ transporting, cardiac muscle, fast twitch 1
ACTA1	-	-	-	-	-	-	1.0e-03	0.58	-0.83	actin, alpha 1, skeletal muscle
Hydrolase activity, hydrolyzing N-glycosyl compounds (GO:0016799). Catalysis of the hydrolysis of any N-glycosyl bond.
Gene symbol	P-value, F-test (liver)	R-squared (liver)	Slope (liver)	P-value, F-test (kidney)	R-squared (kidney)	Slope (kidney)	P-value, F-test (brain)	R-squared (brain)	Slope (brain)	Product description
ADPRH	-	-	-	3.7e-04	0.38	-0.86	5.7e-06	0.54	-0.63	ADP-ribosylarginine hydrolase
MBD4	3.7e-04	0.42	1.11	8.1e-05	0.47	1.12	1.8e-03	0.33	1.35	methyl-CpG binding domain protein 4
OGG1	-	-	-	1.8e-03	0.34	0.63	-	-	-	8-oxoguanine DNA glycosylase
MPG	7.1e-07	0.70	1.06	2.7e-04	0.46	0.74	6.2e-04	0.42	0.67	N-methylpurine-DNA glycosylase
NTHL1	-	-	-	-	-	-	2.9e-03	0.29	0.97	nth endonuclease III-like 1 (E. coli)
UNG	-	-	-	-	-	-	9.0e-04	0.39	1.03
Kinase activity (GO:0016301). Catalysis of the transfer of a phosphate group, usually from ATP, to a substrate molecule.
Gene symbol	P-value, F-test (liver)	R-squared (liver)	Slope (liver)	P-value, F-test (kidney)	R-squared (kidney)	Slope (kidney)	P-value, F-test (brain)	R-squared (brain)	Slope (brain)	Product description
PANK1	2.0e-04	0.41	-0.67	1.5e-04	0.43	-0.89	-	-	-	pantothenate kinase 1
PDK2	-	-	-	1.4e-03	0.35	-0.93	-	-	-	pyruvate dehydrogenase kinase, isozyme 2
ADK	3.3e-05	0.49	-0.70	1.0e-03	0.36	-0.62	8.1e-04	0.37	-1.20	adenosine kinase
MAPKAPK5	-	-	-	1.8e-03	0.33	-1.37	-	-	-	mitogen-activated protein kinase-activated protein kinase 5
XYLB	-	-	-	9.8e-05	0.46	-0.71	-	-	-	xylulokinase homolog (H. influenzae)
PAPSS1	-	-	-	3.2e-04	0.41	-1.10	-	-	-	3'-phosphoadenosine 5'-phosphosulfate synthase 1
ERBB2	8.9e-05	0.47	0.51	2.3e-04	0.40	1.22	-	-	-	v-erb-b2 erythroblastic leukemia viral oncogene homolog 2, neuro/glioblastoma derived oncogene homolog (avian)
TESK2	-	-	-	7.2e-04	0.37	-1.09	-	-	-	testis-specific kinase 2
MAPK10	-	-	-	1.1e-03	0.34	0.54	-	-	-	mitogen-activated protein kinase 10
GUK1	1.2e-05	0.56	0.94	1.5e-03	0.36	0.52	-	-	-	guanylate kinase 1
TYK2	5.4e-04	0.39	0.71	1.6e-04	0.43	0.80	-	-	-	tyrosine kinase 2
TAOK3	-	-	-	1.6e-03	0.35	1.72	-	-	-	TAO kinase 3
TPK1	2.2e-03	0.32	-0.56	6.7e-04	0.38	-0.48	-	-	-	thiamin pyrophosphokinase 1
ALDH18A1	2.2e-03	0.32	0.56	1.5e-03	0.34	0.71	-	-	-	aldehyde dehydrogenase 18 family, member A1
BCR	-	-	-	1.0e-03	0.37	1.19	-	-	-	breakpoint cluster region
NOL9	9.6e-04	0.38	-1.41	1.6e-04	0.45	-1.26	-	-	-	nucleolar protein 9
RYK	-	-	-	5.6e-04	0.42	-2.32	-	-	-	receptor-like tyrosine kinase
TAOK1	2.5e-06	0.63	-1.26	1.5e-04	0.46	-1.57	-	-	-	TAO kinase 1
PKN2	2.5e-03	0.32	-1.23	1.5e-04	0.44	-1.81	-	-	-	protein kinase N2
IPMK	2.6e-05	0.54	-0.71	5.9e-07	0.67	-0.71	4.4e-05	0.52	-0.92	inositol polyphosphate multikinase
CRIM1	-	-	-	1.4e-03	0.34	1.68	-	-	-
OXSR1	-	-	-	1.2e-03	0.35	-2.11	-	-	-	oxidative-stress responsive 1
CDKL1	-	-	-	1.6e-03	0.36	-0.63	-	-	-	cyclin-dependent kinase-like 1 (CDC2-related kinase)
RPS6KA2	-	-	-	1.1e-05	0.58	1.06	-	-	-	ribosomal protein S6 kinase, 90kDa, polypeptide 2
PSTK	-	-	-	3.1e-05	0.54	-1.17	8.8e-04	0.39	-0.94	phosphoseryl-tRNA kinase
FN3K	-	-	-	2.6e-05	0.54	0.57	3.4e-04	0.43	0.81	fructosamine 3 kinase
PDGFRB	-	-	-	1.4e-03	0.36	1.57	-	-	-	platelet-derived growth factor receptor, beta polypeptide
PIM1	-	-	-	2.0e-04	0.49	0.87	1.2e-03	0.40	0.90	pim-1 oncogene
AK8	-	-	-	4.8e-04	0.43	0.72	-	-	-	adenylate kinase 8
PKN1	-	-	-	1.2e-03	0.41	1.75	-	-	-	protein kinase N1
TLK2	-	-	-	7.0e-04	0.44	-1.74	-	-	-	tousled-like kinase 2
SYK	-	-	-	2.4e-04	0.50	0.96	-	-	-	spleen tyrosine kinase
ZAP70	-	-	-	1.7e-03	0.40	1.05	-	-	-
CKB	-	-	-	1.2e-03	0.49	0.74	-	-	-	creatine kinase, brain
SRMS	-	-	-	8.9e-04	0.53	-1.14	-	-	-	src-related kinase lacking C-terminal regulatory tyrosine and N-terminal myristylation sites
MAPK11	-	-	-	4.4e-04	0.60	1.13	-	-	-	mitogen-activated protein kinase 11
AKD1	-	-	-	5.4e-04	0.62	1.81	-	-	-	adenylate kinase domain containing 1
PKP3	-	-	-	9.7e-04	0.58	-0.97	-	-	-	plakophilin 3
Growth hormone receptor binding (GO:0005131). Interacting selectively and non-covalently with the growth hormone receptor.
Gene symbol	P-value, F-test (liver)	R-squared (liver)	Slope (liver)	P-value, F-test (kidney)	R-squared (kidney)	Slope (kidney)	P-value, F-test (brain)	R-squared (brain)	Slope (brain)	Product description
TYK2	5.4e-04	0.39	0.71	1.6e-04	0.43	0.80	-	-	-	tyrosine kinase 2
SOCS2	-	-	-	1.1e-04	0.50	1.22	-	-	-	suppressor of cytokine signaling 2
Asparaginase activity (GO:0004067). Catalysis of the reaction: L-asparagine + H2O = L-aspartate + NH3.
Gene symbol	P-value, F-test (liver)	R-squared (liver)	Slope (liver)	P-value, F-test (kidney)	R-squared (kidney)	Slope (kidney)	P-value, F-test (brain)	R-squared (brain)	Slope (brain)	Product description
ASPA	-	-	-	5.9e-05	0.46	-0.82	-	-	-	aspartoacylase
ASRGL1	-	-	-	3.7e-04	0.42	0.45	-	-	-	asparaginase like 1
Chitinase activity (GO:0004568). Catalysis of the hydrolysis of (1->4)-beta linkages of N-acetyl-D-glucosamine (GlcNAc) polymers of chitin and chitodextrins.
Gene symbol	P-value, F-test (liver)	R-squared (liver)	Slope (liver)	P-value, F-test (kidney)	R-squared (kidney)	Slope (kidney)	P-value, F-test (brain)	R-squared (brain)	Slope (brain)	Product description
CHI3L1	8.1e-04	0.39	0.29	4.8e-04	0.42	0.39	-	-	-	chitinase 3-like 1 (cartilage glycoprotein-39)
CTBS	-	-	-	2.6e-04	0.55	-0.94	7.2e-04	0.50	-1.19	chitobiase, di-N-acetyl-
Carbonyl reductase (NADPH) activity (GO:0004090). Catalysis of the reaction: R-CHOH-R' + NADP+ = R-CO-R' + NADPH + H+.
Gene symbol	P-value, F-test (liver)	R-squared (liver)	Slope (liver)	P-value, F-test (kidney)	R-squared (kidney)	Slope (kidney)	P-value, F-test (brain)	R-squared (brain)	Slope (brain)	Product description
DHRS2	-	-	-	3.2e-04	0.78	-0.47	1.1e-05	0.89	-0.82	dehydrogenase/reductase (SDR family) member 2
CBR1	-	-	-	1.4e-03	0.79	0.90	-	-	-	carbonyl reductase 1
Single-stranded DNA binding (GO:0003697). Interacting selectively and non-covalently with single-stranded DNA.
Gene symbol	P-value, F-test (liver)	R-squared (liver)	Slope (liver)	P-value, F-test (kidney)	R-squared (kidney)	Slope (kidney)	P-value, F-test (brain)	R-squared (brain)	Slope (brain)	Product description
XPC	-	-	-	1.2e-03	0.33	0.88	2.2e-03	0.30	0.95	xeroderma pigmentosum, complementation group C
ERCC1	1.3e-05	0.53	1.27	1.1e-03	0.35	0.74	-	-	-	excision repair cross-complementing rodent repair deficiency, complementation group 1 (includes overlapping antisense sequence)
ADSS	1.8e-03	0.32	-0.95	1.1e-03	0.35	-1.24	-	-	-	adenylosuccinate synthase
OBFC1	-	-	-	7.0e-04	0.39	0.88	-	-	-	oligonucleotide/oligosaccharide-binding fold containing 1
MCM4	-	-	-	1.5e-04	0.49	1.36	1.4e-03	0.38	0.81	minichromosome maintenance complex component 4
PIM1	-	-	-	2.0e-04	0.49	0.87	1.2e-03	0.40	0.90	pim-1 oncogene
RMI1	3.0e-04	0.49	-0.96	8.1e-04	0.44	-0.85	2.2e-04	0.50	-0.89	RMI1, RecQ mediated genome instability 1, homolog (S. cerevisiae)
PURB	-	-	-	2.5e-04	0.58	-1.65	1.3e-06	0.78	-1.33	purine-rich element binding protein B
HNRNPA1	-	-	-	8.5e-04	0.95	0.48	-	-	-	heterogeneous nuclear ribonucleoprotein A1
Protein phosphatase 2A binding (GO:0051721). Interacting selectively and non-covalently with the enzyme protein phosphatase 2A.
Gene symbol	P-value, F-test (liver)	R-squared (liver)	Slope (liver)	P-value, F-test (kidney)	R-squared (kidney)	Slope (kidney)	P-value, F-test (brain)	R-squared (brain)	Slope (brain)	Product description
TP53	-	-	-	6.8e-04	0.38	-1.16	8.0e-05	0.47	-1.60	tumor protein p53
ANKLE2	-	-	-	1.3e-03	0.35	1.01	-	-	-	ankyrin repeat and LEM domain containing 2
VIM	-	-	-	1.1e-03	0.39	1.17	-	-	-	vimentin
AKAP6	-	-	-	1.3e-03	0.37	1.13	-	-	-	A kinase (PRKA) anchor protein 6
Omega peptidase activity (GO:0008242). Catalysis of the removal of terminal peptide residues that are substituted, cyclized or linked by isopeptide bonds (peptide linkages other than those of alpha-carboxyl to alpha-amino groups).
Gene symbol	P-value, F-test (liver)	R-squared (liver)	Slope (liver)	P-value, F-test (kidney)	R-squared (kidney)	Slope (kidney)	P-value, F-test (brain)	R-squared (brain)	Slope (brain)	Product description
ASRGL1	-	-	-	3.7e-04	0.42	0.45	-	-	-	asparaginase like 1
UCHL1	-	-	-	3.2e-05	0.90	0.84	-	-	-	ubiquitin carboxyl-terminal esterase L1 (ubiquitin thiolesterase)
Nucleoside diphosphate kinase activity (GO:0004550). Catalysis of the reaction: ATP + nucleoside diphosphate = ADP + nucleoside triphosphate.
Gene symbol	P-value, F-test (liver)	R-squared (liver)	Slope (liver)	P-value, F-test (kidney)	R-squared (kidney)	Slope (kidney)	P-value, F-test (brain)	R-squared (brain)	Slope (brain)	Product description
ADK	3.3e-05	0.49	-0.70	1.0e-03	0.36	-0.62	8.1e-04	0.37	-1.20	adenosine kinase
AK8	-	-	-	4.8e-04	0.43	0.72	-	-	-	adenylate kinase 8
AKD1	-	-	-	5.4e-04	0.62	1.81	-	-	-	adenylate kinase domain containing 1
Palmitoyl-CoA oxidase activity (GO:0016401). Catalysis of the reaction: palmitoyl-CoA + O2 = trans-2,3-dehydropalmitoyl-CoA + hydrogen peroxide.
Gene symbol	P-value, F-test (liver)	R-squared (liver)	Slope (liver)	P-value, F-test (kidney)	R-squared (kidney)	Slope (kidney)	P-value, F-test (brain)	R-squared (brain)	Slope (brain)	Product description
ACOX1	9.2e-08	0.67	-0.78	2.3e-04	0.42	-0.69	4.3e-05	0.49	-1.05	acyl-CoA oxidase 1, palmitoyl
ACADL	6.0e-04	0.37	-0.48	3.4e-05	0.50	-0.55	1.0e-04	0.46	-0.58	acyl-CoA dehydrogenase, long chain
Purine-rich negative regulatory element binding (GO:0032422). Interacting selectively and non-covalently with a 30-bp purine-rich negative regulatory element; the best characterized such element is found in the first intronic region of the rat cardiac alpha-myosin heavy chain gene, and contains two palindromic high-affinity Ets-binding sites (CTTCCCTGGAAG). The presence of this element restricts …
Gene symbol	P-value, F-test (liver)	R-squared (liver)	Slope (liver)	P-value, F-test (kidney)	R-squared (kidney)	Slope (kidney)	P-value, F-test (brain)	R-squared (brain)	Slope (brain)	Product description
ADSS	1.8e-03	0.32	-0.95	1.1e-03	0.35	-1.24	-	-	-	adenylosuccinate synthase
PURB	-	-	-	2.5e-04	0.58	-1.65	1.3e-06	0.78	-1.33	purine-rich element binding protein B
Inositol monophosphate phosphatase activity (GO:0052834). Catalysis of the reaction: myo-inositol phosphate + H2O = myo-inositol + phosphate.
Gene symbol	P-value, F-test (liver)	R-squared (liver)	Slope (liver)	P-value, F-test (kidney)	R-squared (kidney)	Slope (kidney)	P-value, F-test (brain)	R-squared (brain)	Slope (brain)	Product description
IMPA1	-	-	-	7.1e-04	0.37	-0.88	-	-	-	inositol(myo)-1(or 4)-monophosphatase 1
IMPA2	1.8e-04	0.44	0.59	8.0e-06	0.57	0.75	-	-	-	inositol(myo)-1(or 4)-monophosphatase 2
Inositol monophosphate 1-phosphatase activity (GO:0008934). Catalysis of the reaction: myo-inositol 1-phosphate + H2O = myo-inositol + phosphate.
Gene symbol	P-value, F-test (liver)	R-squared (liver)	Slope (liver)	P-value, F-test (kidney)	R-squared (kidney)	Slope (kidney)	P-value, F-test (brain)	R-squared (brain)	Slope (brain)	Product description
IMPA1	-	-	-	7.1e-04	0.37	-0.88	-	-	-	inositol(myo)-1(or 4)-monophosphatase 1
IMPA2	1.8e-04	0.44	0.59	8.0e-06	0.57	0.75	-	-	-	inositol(myo)-1(or 4)-monophosphatase 2
ATP-dependent peptidase activity (GO:0004176). Catalysis of the reaction: ATP + H2O = ADP + phosphate, to drive the hydrolysis of peptide bonds.
Gene symbol	P-value, F-test (liver)	R-squared (liver)	Slope (liver)	P-value, F-test (kidney)	R-squared (kidney)	Slope (kidney)	P-value, F-test (brain)	R-squared (brain)	Slope (brain)	Product description
CLPX	7.8e-06	0.53	-1.06	4.9e-04	0.39	-1.04	-	-	-	ClpX caseinolytic peptidase X homolog (E. coli)
PIM1	-	-	-	2.0e-04	0.49	0.87	1.2e-03	0.40	0.90	pim-1 oncogene
Nucleoside binding (GO:0001882). Interacting selectively and non-covalently with a nucleoside, a compound consisting of a purine or pyrimidine nitrogenous base linked either to ribose or deoxyribose.
Gene symbol	P-value, F-test (liver)	R-squared (liver)	Slope (liver)	P-value, F-test (kidney)	R-squared (kidney)	Slope (kidney)	P-value, F-test (brain)	R-squared (brain)	Slope (brain)	Product description
IDE	3.4e-04	0.37	-0.87	5.7e-06	0.54	-1.21	3.5e-06	0.56	-1.28	insulin-degrading enzyme
TGM2	-	-	-	-	-	-	3.5e-04	0.39	0.76	transglutaminase 2 (C polypeptide, protein-glutamine-gamma-glutamyltransferase)
RRAGC	-	-	-	-	-	-	7.3e-04	0.36	-1.50	Ras-related GTP binding C
OPA1	7.1e-07	0.60	-1.37	8.2e-07	0.61	-1.57	1.6e-03	0.32	-1.74	optic atrophy 1 (autosomal dominant)
PDXK	-	-	-	-	-	-	5.9e-04	0.41	1.15	pyridoxal (pyridoxine, vitamin B6) kinase
TP53	-	-	-	6.8e-04	0.38	-1.16	8.0e-05	0.47	-1.60	tumor protein p53
ADK	3.3e-05	0.49	-0.70	1.0e-03	0.36	-0.62	8.1e-04	0.37	-1.20	adenosine kinase
DNM2	-	-	-	-	-	-	2.0e-03	0.32	2.08	dynamin 2
CSNK1A1	-	-	-	-	-	-	5.2e-04	0.40	-1.69	casein kinase 1, alpha 1
ABCD3	2.0e-06	0.57	-0.97	2.0e-04	0.44	-1.05	1.4e-03	0.35	-1.46	ATP-binding cassette, sub-family D (ALD), member 3
ERN1	-	-	-	-	-	-	3.2e-05	0.51	-1.42	endoplasmic reticulum to nucleus signaling 1
GUCY1A3	-	-	-	-	-	-	9.1e-04	0.35	-1.05	guanylate cyclase 1, soluble, alpha 3
PDK1	1.2e-04	0.45	-0.74	-	-	-	1.5e-03	0.35	-0.90	pyruvate dehydrogenase kinase, isozyme 1
DARS2	-	-	-	-	-	-	1.3e-03	0.33	-1.18	aspartyl-tRNA synthetase 2, mitochondrial
GSK3B	-	-	-	-	-	-	1.1e-03	0.37	-1.16	glycogen synthase kinase 3 beta
SEPT6	-	-	-	-	-	-	1.3e-04	0.44	-1.63	septin 6
MAPK12	-	-	-	-	-	-	1.4e-03	0.35	0.72	mitogen-activated protein kinase 12
GNAL	-	-	-	-	-	-	1.9e-06	0.60	-1.19	guanine nucleotide binding protein (G protein), alpha activating activity polypeptide, olfactory type
HSPA4L	2.6e-04	0.43	-0.65	8.9e-05	0.47	-0.87	3.1e-06	0.59	-0.99	heat shock 70kDa protein 4-like
PCK2	-	-	-	-	-	-	2.0e-04	0.43	-1.14	phosphoenolpyruvate carboxykinase 2 (mitochondrial)
PRKCI	2.4e-03	0.34	-1.07	-	-	-	1.1e-03	0.36	-1.22	protein kinase C, iota
FBXW4	-	-	-	-	-	-	1.3e-03	0.37	1.04	F-box and WD repeat domain containing 4
SRR	8.9e-07	0.66	-0.76	1.6e-04	0.46	-0.66	7.7e-05	0.49	-1.19	serine racemase
CDS1	-	-	-	-	-	-	1.2e-04	0.45	-1.23	CDP-diacylglycerol synthase (phosphatidate cytidylyltransferase) 1
LATS2	-	-	-	-	-	-	3.1e-04	0.45	-1.36	LATS, large tumor suppressor, homolog 2 (Drosophila)
DRD1	-	-	-	-	-	-	2.1e-03	0.33	-0.96	dopamine receptor D1
AGAP2	-	-	-	-	-	-	1.5e-04	0.44	-1.67	ArfGAP with GTPase domain, ankyrin repeat and PH domain 2
MAP2K2	-	-	-	-	-	-	2.7e-06	0.64	1.74	mitogen-activated protein kinase kinase 2
MARK2	-	-	-	-	-	-	2.6e-03	0.34	-2.06	MAP/microtubule affinity-regulating kinase 2
ATRX	2.2e-04	0.50	-1.29	-	-	-	1.6e-03	0.37	-1.11	alpha thalassemia/mental retardation syndrome X-linked
MCM4	-	-	-	1.5e-04	0.49	1.36	1.4e-03	0.38	0.81	minichromosome maintenance complex component 4
ME1	3.3e-03	0.33	-0.42	5.4e-04	0.43	-0.50	2.8e-03	0.34	-0.98	malic enzyme 1, NADP(+)-dependent, cytosolic
WNK4	-	-	-	-	-	-	1.3e-03	0.37	-0.68	WNK lysine deficient protein kinase 4
PIM1	-	-	-	2.0e-04	0.49	0.87	1.2e-03	0.40	0.90	pim-1 oncogene
CSNK1G1	-	-	-	-	-	-	1.4e-03	0.38	-1.44	casein kinase 1, gamma 1
MAP4K4	-	-	-	-	-	-	2.3e-03	0.35	1.03	mitogen-activated protein kinase kinase kinase kinase 4
KCNT2	9.5e-04	0.41	1.10	-	-	-	2.2e-04	0.49	-1.39	potassium channel, subfamily T, member 2
MYH14	-	-	-	-	-	-	9.7e-04	0.44	1.23	myosin, heavy chain 14, non-muscle
OCA2	-	-	-	-	-	-	1.4e-03	0.41	0.79	oculocutaneous albinism II
WNK3	-	-	-	-	-	-	6.6e-04	0.45	-1.27	WNK lysine deficient protein kinase 3
MST4	-	-	-	-	-	-	1.9e-03	0.44	-0.97	Serine/threonine-protein kinase MST4
TOP2A	-	-	-	-	-	-	8.0e-06	0.68	-2.49	topoisomerase (DNA) II alpha 170kDa
PRKDC	-	-	-	-	-	-	1.5e-03	0.44	0.80
ATP2A1	-	-	-	-	-	-	8.1e-04	0.54	-0.90	ATPase, Ca++ transporting, cardiac muscle, fast twitch 1
ACTA1	-	-	-	-	-	-	1.0e-03	0.58	-0.83	actin, alpha 1, skeletal muscle
KRAS	5.0e-04	0.68	-1.23	4.0e-04	0.69	-1.20	2.2e-03	0.59	-1.12	v-Ki-ras2 Kirsten rat sarcoma viral oncogene homolog
Substrate-specific transmembrane transporter activity (GO:0022891). Enables the transfer of a specific substance or group of related substances from one side of a membrane to the other.
Gene symbol	P-value, F-test (liver)	R-squared (liver)	Slope (liver)	P-value, F-test (kidney)	R-squared (kidney)	Slope (kidney)	P-value, F-test (brain)	R-squared (brain)	Slope (brain)	Product description
ATP1B1	-	-	-	1.8e-04	0.41	-1.47	1.4e-04	0.42	-1.68	ATPase, Na+/K+ transporting, beta 1 polypeptide
SLC44A2	9.2e-04	0.35	0.95	-	-	-	1.1e-03	0.33	0.61	solute carrier family 44, member 2
MCU	5.6e-04	0.37	-1.07	-	-	-	2.8e-04	0.42	-1.50	mitochondrial calcium uniporter
SLC25A16	-	-	-	-	-	-	6.6e-04	0.37	-1.09	solute carrier family 25 (mitochondrial carrier; Graves disease autoantigen), member 16
SLC25A12	2.3e-03	0.32	-0.84	7.9e-05	0.44	-1.18	8.5e-06	0.53	-2.12	solute carrier family 25 (mitochondrial carrier, Aralar), member 12
SCN1B	-	-	-	-	-	-	1.9e-03	0.33	-1.15	sodium channel, voltage-gated, type I, beta subunit
SLCO2B1	-	-	-	-	-	-	3.1e-04	0.41	1.17	solute carrier organic anion transporter family, member 2B1
MTMR6	-	-	-	-	-	-	2.8e-03	0.30	-1.16	myotubularin related protein 6
SLC6A6	-	-	-	9.8e-04	0.36	-0.92	5.6e-04	0.38	-0.97	solute carrier family 6 (neurotransmitter transporter, taurine), member 6
CACNB4	-	-	-	-	-	-	1.4e-04	0.45	-1.17	calcium channel, voltage-dependent, beta 4 subunit
SLC22A8	-	-	-	-	-	-	2.9e-05	0.52	-0.83	solute carrier family 22 (organic anion transporter), member 8
SLC32A1	-	-	-	-	-	-	6.5e-07	0.62	-1.70	solute carrier family 32 (GABA vesicular transporter), member 1
CACNB3	-	-	-	-	-	-	6.0e-04	0.38	-1.79	calcium channel, voltage-dependent, beta 3 subunit
CLCN5	-	-	-	-	-	-	1.5e-03	0.34	-0.84	chloride channel, voltage-sensitive 5
TRPC1	-	-	-	-	-	-	1.1e-04	0.44	-1.43	transient receptor potential cation channel, subfamily C, member 1
SLC9A2	-	-	-	-	-	-	1.6e-03	0.33	-0.93	solute carrier family 9, subfamily A (NHE2, cation proton antiporter 2), member 2
MSL2	-	-	-	-	-	-	1.7e-03	0.35	-1.51	male-specific lethal 2 homolog (Drosophila)
SCN2B	-	-	-	-	-	-	9.6e-04	0.37	-1.11	sodium channel, voltage-gated, type II, beta subunit
GRIK5	-	-	-	-	-	-	2.0e-04	0.43	-1.40	glutamate receptor, ionotropic, kainate 5
SLC43A1	-	-	-	-	-	-	1.4e-03	0.39	0.73	solute carrier family 43, member 1
SLC12A5	-	-	-	-	-	-	2.0e-04	0.43	-1.97	solute carrier family 12 (potassium/chloride transporter), member 5
SLC35A2	-	-	-	-	-	-	1.1e-03	0.39	-1.25	solute carrier family 35 (UDP-galactose transporter), member A2
ANO3	-	-	-	-	-	-	6.8e-04	0.39	-0.96	anoctamin 3
RHCG	-	-	-	-	-	-	5.3e-05	0.50	1.01	Rh family, C glycoprotein
SLC6A9	-	-	-	-	-	-	2.0e-03	0.35	-1.28	solute carrier family 6 (neurotransmitter transporter, glycine), member 9
ASIC4	-	-	-	-	-	-	2.3e-04	0.45	-1.24	acid-sensing (proton-gated) ion channel family member 4
KCNJ6	-	-	-	-	-	-	1.1e-04	0.50	-1.07	potassium inwardly-rectifying channel, subfamily J, member 6
CHRNB1	-	-	-	-	-	-	5.0e-04	0.43	0.91	cholinergic receptor, nicotinic, beta 1 (muscle)
SLC30A7	-	-	-	-	-	-	4.8e-04	0.46	-1.38	solute carrier family 30 (zinc transporter), member 7
SLC6A12	-	-	-	-	-	-	7.1e-07	0.72	0.73	solute carrier family 6 (neurotransmitter transporter, betaine/GABA), member 12
TRPM7	-	-	-	-	-	-	8.5e-04	0.40	-1.50	transient receptor potential cation channel, subfamily M, member 7
TRPC6	-	-	-	-	-	-	1.8e-03	0.38	-1.05	transient receptor potential cation channel, subfamily C, member 6
S100A6	3.3e-04	0.50	0.58	-	-	-	5.0e-04	0.48	0.55	S100 calcium binding protein A6
CHRNA5	-	-	-	-	-	-	3.7e-04	0.44	-0.84	cholinergic receptor, nicotinic, alpha 5 (neuronal)
SLC7A1	-	-	-	-	-	-	2.5e-04	0.48	1.85	solute carrier family 7 (cationic amino acid transporter, y+ system), member 1
TRPC5	-	-	-	-	-	-	7.7e-05	0.53	-1.45	transient receptor potential cation channel, subfamily C, member 5
KCNT2	9.5e-04	0.41	1.10	-	-	-	2.2e-04	0.49	-1.39	potassium channel, subfamily T, member 2
SLCO1C1	-	-	-	-	-	-	1.0e-03	0.41	-0.83	solute carrier organic anion transporter family, member 1C1
CACNA1D	-	-	-	-	-	-	2.9e-04	0.47	-1.68	calcium channel, voltage-dependent, L type, alpha 1D subunit
KCNA4	-	-	-	-	-	-	4.7e-04	0.47	-1.27	potassium voltage-gated channel, shaker-related subfamily, member 4
KCNN1	-	-	-	-	-	-	4.7e-04	0.47	0.78	potassium intermediate/small conductance calcium-activated channel, subfamily N, member 1
OCA2	-	-	-	-	-	-	1.4e-03	0.41	0.79	oculocutaneous albinism II
IL1RAPL1	-	-	-	-	-	-	2.6e-04	0.50	-1.97	interleukin 1 receptor accessory protein-like 1
BEST1	-	-	-	-	-	-	1.5e-04	0.54	0.78	bestrophin 1
CACNG5	-	-	-	-	-	-	2.5e-03	0.39	-0.57	calcium channel, voltage-dependent, gamma subunit 5
KCNB2	-	-	-	-	-	-	2.2e-03	0.40	-0.90	potassium voltage-gated channel, Shab-related subfamily, member 2
KCNJ3	-	-	-	1.0e-03	0.46	0.91	3.3e-05	0.63	-2.02	potassium inwardly-rectifying channel, subfamily J, member 3
TRPC4	-	-	-	-	-	-	1.2e-06	0.72	-1.62	transient receptor potential cation channel, subfamily C, member 4
CHRNA2	-	-	-	-	-	-	1.5e-03	0.46	0.83	cholinergic receptor, nicotinic, alpha 2 (neuronal)
GPIHBP1	-	-	-	-	-	-	1.5e-03	0.50	0.59	glycosylphosphatidylinositol anchored high density lipoprotein binding protein 1
TRPV3	-	-	-	-	-	-	2.2e-05	0.69	1.28	transient receptor potential cation channel, subfamily V, member 3
ATP2A1	-	-	-	-	-	-	8.1e-04	0.54	-0.90	ATPase, Ca++ transporting, cardiac muscle, fast twitch 1
SLC18A3	-	-	-	-	-	-	1.9e-03	0.51	-1.00	solute carrier family 18 (vesicular acetylcholine), member 3
COX6A2	-	-	-	-	-	-	2.2e-03	0.56	-0.66	cytochrome c oxidase subunit VIa polypeptide 2
Passive transmembrane transporter activity (GO:0022803). Catalysis of the transfer of a solute from one side of the membrane to the other, down the solute's concentration gradient.
Gene symbol	P-value, F-test (liver)	R-squared (liver)	Slope (liver)	P-value, F-test (kidney)	R-squared (kidney)	Slope (kidney)	P-value, F-test (brain)	R-squared (brain)	Slope (brain)	Product description
MCU	5.6e-04	0.37	-1.07	-	-	-	2.8e-04	0.42	-1.50	mitochondrial calcium uniporter
SCN1B	-	-	-	-	-	-	1.9e-03	0.33	-1.15	sodium channel, voltage-gated, type I, beta subunit
MTMR6	-	-	-	-	-	-	2.8e-03	0.30	-1.16	myotubularin related protein 6
CACNB4	-	-	-	-	-	-	1.4e-04	0.45	-1.17	calcium channel, voltage-dependent, beta 4 subunit
CACNB3	-	-	-	-	-	-	6.0e-04	0.38	-1.79	calcium channel, voltage-dependent, beta 3 subunit
CLCN5	-	-	-	-	-	-	1.5e-03	0.34	-0.84	chloride channel, voltage-sensitive 5
TRPC1	-	-	-	-	-	-	1.1e-04	0.44	-1.43	transient receptor potential cation channel, subfamily C, member 1
MSL2	-	-	-	-	-	-	1.7e-03	0.35	-1.51	male-specific lethal 2 homolog (Drosophila)
SCN2B	-	-	-	-	-	-	9.6e-04	0.37	-1.11	sodium channel, voltage-gated, type II, beta subunit
GRIK5	-	-	-	-	-	-	2.0e-04	0.43	-1.40	glutamate receptor, ionotropic, kainate 5
ANO3	-	-	-	-	-	-	6.8e-04	0.39	-0.96	anoctamin 3
ASIC4	-	-	-	-	-	-	2.3e-04	0.45	-1.24	acid-sensing (proton-gated) ion channel family member 4
KCNJ6	-	-	-	-	-	-	1.1e-04	0.50	-1.07	potassium inwardly-rectifying channel, subfamily J, member 6
CHRNB1	-	-	-	-	-	-	5.0e-04	0.43	0.91	cholinergic receptor, nicotinic, beta 1 (muscle)
TRPM7	-	-	-	-	-	-	8.5e-04	0.40	-1.50	transient receptor potential cation channel, subfamily M, member 7
TRPC6	-	-	-	-	-	-	1.8e-03	0.38	-1.05	transient receptor potential cation channel, subfamily C, member 6
CHRNA5	-	-	-	-	-	-	3.7e-04	0.44	-0.84	cholinergic receptor, nicotinic, alpha 5 (neuronal)
TRPC5	-	-	-	-	-	-	7.7e-05	0.53	-1.45	transient receptor potential cation channel, subfamily C, member 5
KCNT2	9.5e-04	0.41	1.10	-	-	-	2.2e-04	0.49	-1.39	potassium channel, subfamily T, member 2
CACNA1D	-	-	-	-	-	-	2.9e-04	0.47	-1.68	calcium channel, voltage-dependent, L type, alpha 1D subunit
KCNA4	-	-	-	-	-	-	4.7e-04	0.47	-1.27	potassium voltage-gated channel, shaker-related subfamily, member 4
KCNN1	-	-	-	-	-	-	4.7e-04	0.47	0.78	potassium intermediate/small conductance calcium-activated channel, subfamily N, member 1
IL1RAPL1	-	-	-	-	-	-	2.6e-04	0.50	-1.97	interleukin 1 receptor accessory protein-like 1
BEST1	-	-	-	-	-	-	1.5e-04	0.54	0.78	bestrophin 1
CACNG5	-	-	-	-	-	-	2.5e-03	0.39	-0.57	calcium channel, voltage-dependent, gamma subunit 5
KCNB2	-	-	-	-	-	-	2.2e-03	0.40	-0.90	potassium voltage-gated channel, Shab-related subfamily, member 2
KCNJ3	-	-	-	1.0e-03	0.46	0.91	3.3e-05	0.63	-2.02	potassium inwardly-rectifying channel, subfamily J, member 3
TRPC4	-	-	-	-	-	-	1.2e-06	0.72	-1.62	transient receptor potential cation channel, subfamily C, member 4
CHRNA2	-	-	-	-	-	-	1.5e-03	0.46	0.83	cholinergic receptor, nicotinic, alpha 2 (neuronal)
TRPV3	-	-	-	-	-	-	2.2e-05	0.69	1.28	transient receptor potential cation channel, subfamily V, member 3
Serine hydrolase activity (GO:0017171). Catalysis of the hydrolysis of a substrate by a catalytic mechanism that involves a catalytic triad consisting of a serine nucleophile that is activated by a proton relay involving an acidic residue (e.g. aspartate or glutamate) and a basic residue (usually histidine).
Gene symbol	P-value, F-test (liver)	R-squared (liver)	Slope (liver)	P-value, F-test (kidney)	R-squared (kidney)	Slope (kidney)	P-value, F-test (brain)	R-squared (brain)	Slope (brain)	Product description
TPP2	-	-	-	-	-	-	8.8e-04	0.35	-1.88	tripeptidyl peptidase II
HTRA1	-	-	-	-	-	-	1.0e-03	0.35	1.13	HtrA serine peptidase 1
PCSK2	-	-	-	-	-	-	3.8e-05	0.47	-1.49	proprotein convertase subtilisin/kexin type 2
HGFAC	-	-	-	-	-	-	1.3e-03	0.36	1.12	HGF activator
PRCP	3.1e-03	0.30	0.53	-	-	-	1.6e-04	0.47	0.97	prolylcarboxypeptidase (angiotensinase C)
PIM1	-	-	-	2.0e-04	0.49	0.87	1.2e-03	0.40	0.90	pim-1 oncogene
CFD	-	-	-	-	-	-	6.6e-04	0.46	0.51
SP4	-	-	-	-	-	-	1.2e-04	0.51	-1.72	Sp4 transcription factor
HTRA3	-	-	-	-	-	-	2.4e-03	0.38	-0.80	HtrA serine peptidase 3
KLK5	-	-	-	-	-	-	3.3e-04	0.59	0.64	kallikrein-related peptidase 5
KLK14	-	-	-	-	-	-	1.5e-03	0.58	1.29	kallikrein-related peptidase 14
KLK7	-	-	-	-	-	-	8.0e-05	0.87	0.57	kallikrein-related peptidase 7
Peptidase activity (GO:0008233). Catalysis of the hydrolysis of a peptide bond. A peptide bond is a covalent bond formed when the carbon atom from the carboxyl group of one amino acid shares electrons with the nitrogen atom from the amino group of a second amino acid.
Gene symbol	P-value, F-test (liver)	R-squared (liver)	Slope (liver)	P-value, F-test (kidney)	R-squared (kidney)	Slope (kidney)	P-value, F-test (brain)	R-squared (brain)	Slope (brain)	Product description
IDE	3.4e-04	0.37	-0.87	5.7e-06	0.54	-1.21	3.5e-06	0.56	-1.28	insulin-degrading enzyme
SPG7	-	-	-	-	-	-	8.3e-04	0.37	0.68	spastic paraplegia 7 (pure and complicated autosomal recessive)
TPP2	-	-	-	-	-	-	8.8e-04	0.35	-1.88	tripeptidyl peptidase II
HTRA1	-	-	-	-	-	-	1.0e-03	0.35	1.13	HtrA serine peptidase 1
DPP7	-	-	-	-	-	-	1.1e-03	0.35	0.84	dipeptidyl-peptidase 7
SPPL3	-	-	-	-	-	-	6.7e-04	0.36	-2.38	signal peptide peptidase like 3
ATG4B	-	-	-	-	-	-	2.7e-03	0.31	1.28	ATG4 autophagy related 4 homolog B (S. cerevisiae)
ATG4C	-	-	-	-	-	-	1.1e-04	0.46	-1.77	ATG4 autophagy related 4 homolog C (S. cerevisiae)
CAPN1	1.1e-05	0.53	1.20	-	-	-	2.3e-05	0.50	0.92	calpain 1, (mu/I) large subunit
MME	-	-	-	-	-	-	9.3e-04	0.35	-0.90	membrane metallo-endopeptidase
THOP1	1.5e-04	0.43	0.85	-	-	-	1.3e-03	0.35	1.06	thimet oligopeptidase 1
CNDP2	5.8e-05	0.48	1.34	-	-	-	5.3e-04	0.40	0.68	CNDP dipeptidase 2 (metallopeptidase M20 family)
PCSK2	-	-	-	-	-	-	3.8e-05	0.47	-1.49	proprotein convertase subtilisin/kexin type 2
HGFAC	-	-	-	-	-	-	1.3e-03	0.36	1.12	HGF activator
PRCP	3.1e-03	0.30	0.53	-	-	-	1.6e-04	0.47	0.97	prolylcarboxypeptidase (angiotensinase C)
ATG4A	-	-	-	-	-	-	1.5e-04	0.47	-2.12	ATG4 autophagy related 4 homolog A (S. cerevisiae)
ACE2	-	-	-	-	-	-	2.8e-03	0.29	-1.27	angiotensin I converting enzyme (peptidyl-dipeptidase A) 2
DPP10	-	-	-	-	-	-	3.7e-05	0.50	-1.82	dipeptidyl-peptidase 10 (non-functional)
ADAMTS1	-	-	-	1.4e-03	0.35	0.92	1.9e-03	0.34	0.91	ADAM metallopeptidase with thrombospondin type 1 motif, 1
APH1B	-	-	-	1.4e-03	0.38	-0.77	1.0e-04	0.50	-1.36	anterior pharynx defective 1 homolog B (C. elegans)
PSMD4	-	-	-	-	-	-	7.3e-05	0.57	1.52	proteasome (prosome, macropain) 26S subunit, non-ATPase, 4
PIM1	-	-	-	2.0e-04	0.49	0.87	1.2e-03	0.40	0.90	pim-1 oncogene
CFD	-	-	-	-	-	-	6.6e-04	0.46	0.51
ADAMTS13	-	-	-	-	-	-	9.3e-04	0.41	0.58
USP13	-	-	-	-	-	-	1.5e-05	0.58	-1.42	ubiquitin specific peptidase 13 (isopeptidase T-3)
SP4	-	-	-	-	-	-	1.2e-04	0.51	-1.72	Sp4 transcription factor
ECEL1	-	-	-	-	-	-	2.7e-03	0.35	-0.74	endothelin converting enzyme-like 1
ADAMTS5	-	-	-	-	-	-	1.6e-04	0.52	-2.10	ADAM metallopeptidase with thrombospondin type 1 motif, 5
MAS1	-	-	-	-	-	-	4.8e-04	0.46	-0.92	MAS1 oncogene
HTRA3	-	-	-	-	-	-	2.4e-03	0.38	-0.80	HtrA serine peptidase 3
SENP1	-	-	-	2.8e-04	0.51	-1.59	3.9e-04	0.49	-1.75	SUMO1/sentrin specific peptidase 1
ADAM28	-	-	-	-	-	-	6.0e-04	0.49	0.89	ADAM metallopeptidase domain 28
NAALAD2	-	-	-	-	-	-	2.1e-03	0.42	1.11	N-acetylated alpha-linked acidic dipeptidase 2
KLK5	-	-	-	-	-	-	3.3e-04	0.59	0.64	kallikrein-related peptidase 5
KLK14	-	-	-	-	-	-	1.5e-03	0.58	1.29	kallikrein-related peptidase 14
CD46	1.3e-06	0.93	0.65	1.6e-05	0.89	0.62	5.6e-05	0.85	1.06
KLK7	-	-	-	-	-	-	8.0e-05	0.87	0.57	kallikrein-related peptidase 7
Purine ribonucleoside triphosphate binding (GO:0035639). Interacting selectively and non-covalently with a purine ribonucleoside triphosphate, a compound consisting of a purine base linked to a ribose sugar esterified with triphosphate on the sugar.
Gene symbol	P-value, F-test (liver)	R-squared (liver)	Slope (liver)	P-value, F-test (kidney)	R-squared (kidney)	Slope (kidney)	P-value, F-test (brain)	R-squared (brain)	Slope (brain)	Product description
IDE	3.4e-04	0.37	-0.87	5.7e-06	0.54	-1.21	3.5e-06	0.56	-1.28	insulin-degrading enzyme
TGM2	-	-	-	-	-	-	3.5e-04	0.39	0.76	transglutaminase 2 (C polypeptide, protein-glutamine-gamma-glutamyltransferase)
RRAGC	-	-	-	-	-	-	7.3e-04	0.36	-1.50	Ras-related GTP binding C
OPA1	7.1e-07	0.60	-1.37	8.2e-07	0.61	-1.57	1.6e-03	0.32	-1.74	optic atrophy 1 (autosomal dominant)
PDXK	-	-	-	-	-	-	5.9e-04	0.41	1.15	pyridoxal (pyridoxine, vitamin B6) kinase
TP53	-	-	-	6.8e-04	0.38	-1.16	8.0e-05	0.47	-1.60	tumor protein p53
ADK	3.3e-05	0.49	-0.70	1.0e-03	0.36	-0.62	8.1e-04	0.37	-1.20	adenosine kinase
DNM2	-	-	-	-	-	-	2.0e-03	0.32	2.08	dynamin 2
CSNK1A1	-	-	-	-	-	-	5.2e-04	0.40	-1.69	casein kinase 1, alpha 1
ABCD3	2.0e-06	0.57	-0.97	2.0e-04	0.44	-1.05	1.4e-03	0.35	-1.46	ATP-binding cassette, sub-family D (ALD), member 3
ERN1	-	-	-	-	-	-	3.2e-05	0.51	-1.42	endoplasmic reticulum to nucleus signaling 1
GUCY1A3	-	-	-	-	-	-	9.1e-04	0.35	-1.05	guanylate cyclase 1, soluble, alpha 3
PDK1	1.2e-04	0.45	-0.74	-	-	-	1.5e-03	0.35	-0.90	pyruvate dehydrogenase kinase, isozyme 1
DARS2	-	-	-	-	-	-	1.3e-03	0.33	-1.18	aspartyl-tRNA synthetase 2, mitochondrial
GSK3B	-	-	-	-	-	-	1.1e-03	0.37	-1.16	glycogen synthase kinase 3 beta
SEPT6	-	-	-	-	-	-	1.3e-04	0.44	-1.63	septin 6
MAPK12	-	-	-	-	-	-	1.4e-03	0.35	0.72	mitogen-activated protein kinase 12
GNAL	-	-	-	-	-	-	1.9e-06	0.60	-1.19	guanine nucleotide binding protein (G protein), alpha activating activity polypeptide, olfactory type
HSPA4L	2.6e-04	0.43	-0.65	8.9e-05	0.47	-0.87	3.1e-06	0.59	-0.99	heat shock 70kDa protein 4-like
PCK2	-	-	-	-	-	-	2.0e-04	0.43	-1.14	phosphoenolpyruvate carboxykinase 2 (mitochondrial)
PRKCI	2.4e-03	0.34	-1.07	-	-	-	1.1e-03	0.36	-1.22	protein kinase C, iota
FBXW4	-	-	-	-	-	-	1.3e-03	0.37	1.04	F-box and WD repeat domain containing 4
SRR	8.9e-07	0.66	-0.76	1.6e-04	0.46	-0.66	7.7e-05	0.49	-1.19	serine racemase
CDS1	-	-	-	-	-	-	1.2e-04	0.45	-1.23	CDP-diacylglycerol synthase (phosphatidate cytidylyltransferase) 1
LATS2	-	-	-	-	-	-	3.1e-04	0.45	-1.36	LATS, large tumor suppressor, homolog 2 (Drosophila)
DRD1	-	-	-	-	-	-	2.1e-03	0.33	-0.96	dopamine receptor D1
AGAP2	-	-	-	-	-	-	1.5e-04	0.44	-1.67	ArfGAP with GTPase domain, ankyrin repeat and PH domain 2
MAP2K2	-	-	-	-	-	-	2.7e-06	0.64	1.74	mitogen-activated protein kinase kinase 2
MARK2	-	-	-	-	-	-	2.6e-03	0.34	-2.06	MAP/microtubule affinity-regulating kinase 2
ATRX	2.2e-04	0.50	-1.29	-	-	-	1.6e-03	0.37	-1.11	alpha thalassemia/mental retardation syndrome X-linked
MCM4	-	-	-	1.5e-04	0.49	1.36	1.4e-03	0.38	0.81	minichromosome maintenance complex component 4
WNK4	-	-	-	-	-	-	1.3e-03	0.37	-0.68	WNK lysine deficient protein kinase 4
PIM1	-	-	-	2.0e-04	0.49	0.87	1.2e-03	0.40	0.90	pim-1 oncogene
CSNK1G1	-	-	-	-	-	-	1.4e-03	0.38	-1.44	casein kinase 1, gamma 1
MAP4K4	-	-	-	-	-	-	2.3e-03	0.35	1.03	mitogen-activated protein kinase kinase kinase kinase 4
KCNT2	9.5e-04	0.41	1.10	-	-	-	2.2e-04	0.49	-1.39	potassium channel, subfamily T, member 2
MYH14	-	-	-	-	-	-	9.7e-04	0.44	1.23	myosin, heavy chain 14, non-muscle
OCA2	-	-	-	-	-	-	1.4e-03	0.41	0.79	oculocutaneous albinism II
WNK3	-	-	-	-	-	-	6.6e-04	0.45	-1.27	WNK lysine deficient protein kinase 3
MST4	-	-	-	-	-	-	1.9e-03	0.44	-0.97	Serine/threonine-protein kinase MST4
TOP2A	-	-	-	-	-	-	8.0e-06	0.68	-2.49	topoisomerase (DNA) II alpha 170kDa
PRKDC	-	-	-	-	-	-	1.5e-03	0.44	0.80
ATP2A1	-	-	-	-	-	-	8.1e-04	0.54	-0.90	ATPase, Ca++ transporting, cardiac muscle, fast twitch 1
ACTA1	-	-	-	-	-	-	1.0e-03	0.58	-0.83	actin, alpha 1, skeletal muscle
Pyridoxal phosphate binding (GO:0030170). Interacting selectively and non-covalently with pyridoxal 5' phosphate, 3-hydroxy-5-(hydroxymethyl)-2-methyl4-pyridine carboxaldehyde 5' phosphate, the biologically active form of vitamin B6.
Gene symbol	P-value, F-test (liver)	R-squared (liver)	Slope (liver)	P-value, F-test (kidney)	R-squared (kidney)	Slope (kidney)	P-value, F-test (brain)	R-squared (brain)	Slope (brain)	Product description
PDXK	-	-	-	-	-	-	5.9e-04	0.41	1.15	pyridoxal (pyridoxine, vitamin B6) kinase
GAD2	-	-	-	-	-	-	1.6e-05	0.52	-1.19	glutamate decarboxylase 2 (pancreatic islets and brain, 65kDa)
SHMT1	-	-	-	-	-	-	8.1e-04	0.37	0.80	serine hydroxymethyltransferase 1 (soluble)
SRR	8.9e-07	0.66	-0.76	1.6e-04	0.46	-0.66	7.7e-05	0.49	-1.19	serine racemase
GAD1	-	-	-	-	-	-	3.1e-04	0.43	-1.74	glutamate decarboxylase 1 (brain, 67kDa)
Inositol 1,4,5 trisphosphate binding (GO:0070679). Interacting selectively and non-covalently with inositol 1,4,5 trisphosphate.
Gene symbol	P-value, F-test (liver)	R-squared (liver)	Slope (liver)	P-value, F-test (kidney)	R-squared (kidney)	Slope (kidney)	P-value, F-test (brain)	R-squared (brain)	Slope (brain)	Product description
TRPC1	-	-	-	-	-	-	1.1e-04	0.44	-1.43	transient receptor potential cation channel, subfamily C, member 1
TRPC6	-	-	-	-	-	-	1.8e-03	0.38	-1.05	transient receptor potential cation channel, subfamily C, member 6
TRPC5	-	-	-	-	-	-	7.7e-05	0.53	-1.45	transient receptor potential cation channel, subfamily C, member 5
TRPC4	-	-	-	-	-	-	1.2e-06	0.72	-1.62	transient receptor potential cation channel, subfamily C, member 4
Ribonucleoside binding (GO:0032549). Interacting selectively and non-covalently with a ribonucleoside, a compound consisting of a purine or pyrimidine nitrogenous base linked to ribose.
Gene symbol	P-value, F-test (liver)	R-squared (liver)	Slope (liver)	P-value, F-test (kidney)	R-squared (kidney)	Slope (kidney)	P-value, F-test (brain)	R-squared (brain)	Slope (brain)	Product description
IDE	3.4e-04	0.37	-0.87	5.7e-06	0.54	-1.21	3.5e-06	0.56	-1.28	insulin-degrading enzyme
TGM2	-	-	-	-	-	-	3.5e-04	0.39	0.76	transglutaminase 2 (C polypeptide, protein-glutamine-gamma-glutamyltransferase)
RRAGC	-	-	-	-	-	-	7.3e-04	0.36	-1.50	Ras-related GTP binding C
OPA1	7.1e-07	0.60	-1.37	8.2e-07	0.61	-1.57	1.6e-03	0.32	-1.74	optic atrophy 1 (autosomal dominant)
PDXK	-	-	-	-	-	-	5.9e-04	0.41	1.15	pyridoxal (pyridoxine, vitamin B6) kinase
TP53	-	-	-	6.8e-04	0.38	-1.16	8.0e-05	0.47	-1.60	tumor protein p53
ADK	3.3e-05	0.49	-0.70	1.0e-03	0.36	-0.62	8.1e-04	0.37	-1.20	adenosine kinase
DNM2	-	-	-	-	-	-	2.0e-03	0.32	2.08	dynamin 2
CSNK1A1	-	-	-	-	-	-	5.2e-04	0.40	-1.69	casein kinase 1, alpha 1
ABCD3	2.0e-06	0.57	-0.97	2.0e-04	0.44	-1.05	1.4e-03	0.35	-1.46	ATP-binding cassette, sub-family D (ALD), member 3
ERN1	-	-	-	-	-	-	3.2e-05	0.51	-1.42	endoplasmic reticulum to nucleus signaling 1
GUCY1A3	-	-	-	-	-	-	9.1e-04	0.35	-1.05	guanylate cyclase 1, soluble, alpha 3
PDK1	1.2e-04	0.45	-0.74	-	-	-	1.5e-03	0.35	-0.90	pyruvate dehydrogenase kinase, isozyme 1
DARS2	-	-	-	-	-	-	1.3e-03	0.33	-1.18	aspartyl-tRNA synthetase 2, mitochondrial
GSK3B	-	-	-	-	-	-	1.1e-03	0.37	-1.16	glycogen synthase kinase 3 beta
SEPT6	-	-	-	-	-	-	1.3e-04	0.44	-1.63	septin 6
MAPK12	-	-	-	-	-	-	1.4e-03	0.35	0.72	mitogen-activated protein kinase 12
GNAL	-	-	-	-	-	-	1.9e-06	0.60	-1.19	guanine nucleotide binding protein (G protein), alpha activating activity polypeptide, olfactory type
HSPA4L	2.6e-04	0.43	-0.65	8.9e-05	0.47	-0.87	3.1e-06	0.59	-0.99	heat shock 70kDa protein 4-like
PCK2	-	-	-	-	-	-	2.0e-04	0.43	-1.14	phosphoenolpyruvate carboxykinase 2 (mitochondrial)
PRKCI	2.4e-03	0.34	-1.07	-	-	-	1.1e-03	0.36	-1.22	protein kinase C, iota
FBXW4	-	-	-	-	-	-	1.3e-03	0.37	1.04	F-box and WD repeat domain containing 4
SRR	8.9e-07	0.66	-0.76	1.6e-04	0.46	-0.66	7.7e-05	0.49	-1.19	serine racemase
CDS1	-	-	-	-	-	-	1.2e-04	0.45	-1.23	CDP-diacylglycerol synthase (phosphatidate cytidylyltransferase) 1
LATS2	-	-	-	-	-	-	3.1e-04	0.45	-1.36	LATS, large tumor suppressor, homolog 2 (Drosophila)
DRD1	-	-	-	-	-	-	2.1e-03	0.33	-0.96	dopamine receptor D1
AGAP2	-	-	-	-	-	-	1.5e-04	0.44	-1.67	ArfGAP with GTPase domain, ankyrin repeat and PH domain 2
MAP2K2	-	-	-	-	-	-	2.7e-06	0.64	1.74	mitogen-activated protein kinase kinase 2
MARK2	-	-	-	-	-	-	2.6e-03	0.34	-2.06	MAP/microtubule affinity-regulating kinase 2
ATRX	2.2e-04	0.50	-1.29	-	-	-	1.6e-03	0.37	-1.11	alpha thalassemia/mental retardation syndrome X-linked
MCM4	-	-	-	1.5e-04	0.49	1.36	1.4e-03	0.38	0.81	minichromosome maintenance complex component 4
ME1	3.3e-03	0.33	-0.42	5.4e-04	0.43	-0.50	2.8e-03	0.34	-0.98	malic enzyme 1, NADP(+)-dependent, cytosolic
WNK4	-	-	-	-	-	-	1.3e-03	0.37	-0.68	WNK lysine deficient protein kinase 4
PIM1	-	-	-	2.0e-04	0.49	0.87	1.2e-03	0.40	0.90	pim-1 oncogene
CSNK1G1	-	-	-	-	-	-	1.4e-03	0.38	-1.44	casein kinase 1, gamma 1
MAP4K4	-	-	-	-	-	-	2.3e-03	0.35	1.03	mitogen-activated protein kinase kinase kinase kinase 4
KCNT2	9.5e-04	0.41	1.10	-	-	-	2.2e-04	0.49	-1.39	potassium channel, subfamily T, member 2
MYH14	-	-	-	-	-	-	9.7e-04	0.44	1.23	myosin, heavy chain 14, non-muscle
OCA2	-	-	-	-	-	-	1.4e-03	0.41	0.79	oculocutaneous albinism II
WNK3	-	-	-	-	-	-	6.6e-04	0.45	-1.27	WNK lysine deficient protein kinase 3
MST4	-	-	-	-	-	-	1.9e-03	0.44	-0.97	Serine/threonine-protein kinase MST4
TOP2A	-	-	-	-	-	-	8.0e-06	0.68	-2.49	topoisomerase (DNA) II alpha 170kDa
PRKDC	-	-	-	-	-	-	1.5e-03	0.44	0.80
ATP2A1	-	-	-	-	-	-	8.1e-04	0.54	-0.90	ATPase, Ca++ transporting, cardiac muscle, fast twitch 1
ACTA1	-	-	-	-	-	-	1.0e-03	0.58	-0.83	actin, alpha 1, skeletal muscle
KRAS	5.0e-04	0.68	-1.23	4.0e-04	0.69	-1.20	2.2e-03	0.59	-1.12	v-Ki-ras2 Kirsten rat sarcoma viral oncogene homolog
Purine nucleoside binding (GO:0001883). Interacting selectively and non-covalently with a purine nucleoside, a compound consisting of a purine base linked either to ribose or deoxyribose.
Gene symbol	P-value, F-test (liver)	R-squared (liver)	Slope (liver)	P-value, F-test (kidney)	R-squared (kidney)	Slope (kidney)	P-value, F-test (brain)	R-squared (brain)	Slope (brain)	Product description
IDE	3.4e-04	0.37	-0.87	5.7e-06	0.54	-1.21	3.5e-06	0.56	-1.28	insulin-degrading enzyme
TGM2	-	-	-	-	-	-	3.5e-04	0.39	0.76	transglutaminase 2 (C polypeptide, protein-glutamine-gamma-glutamyltransferase)
RRAGC	-	-	-	-	-	-	7.3e-04	0.36	-1.50	Ras-related GTP binding C
OPA1	7.1e-07	0.60	-1.37	8.2e-07	0.61	-1.57	1.6e-03	0.32	-1.74	optic atrophy 1 (autosomal dominant)
PDXK	-	-	-	-	-	-	5.9e-04	0.41	1.15	pyridoxal (pyridoxine, vitamin B6) kinase
TP53	-	-	-	6.8e-04	0.38	-1.16	8.0e-05	0.47	-1.60	tumor protein p53
ADK	3.3e-05	0.49	-0.70	1.0e-03	0.36	-0.62	8.1e-04	0.37	-1.20	adenosine kinase
DNM2	-	-	-	-	-	-	2.0e-03	0.32	2.08	dynamin 2
CSNK1A1	-	-	-	-	-	-	5.2e-04	0.40	-1.69	casein kinase 1, alpha 1
ABCD3	2.0e-06	0.57	-0.97	2.0e-04	0.44	-1.05	1.4e-03	0.35	-1.46	ATP-binding cassette, sub-family D (ALD), member 3
ERN1	-	-	-	-	-	-	3.2e-05	0.51	-1.42	endoplasmic reticulum to nucleus signaling 1
GUCY1A3	-	-	-	-	-	-	9.1e-04	0.35	-1.05	guanylate cyclase 1, soluble, alpha 3
PDK1	1.2e-04	0.45	-0.74	-	-	-	1.5e-03	0.35	-0.90	pyruvate dehydrogenase kinase, isozyme 1
DARS2	-	-	-	-	-	-	1.3e-03	0.33	-1.18	aspartyl-tRNA synthetase 2, mitochondrial
GSK3B	-	-	-	-	-	-	1.1e-03	0.37	-1.16	glycogen synthase kinase 3 beta
SEPT6	-	-	-	-	-	-	1.3e-04	0.44	-1.63	septin 6
MAPK12	-	-	-	-	-	-	1.4e-03	0.35	0.72	mitogen-activated protein kinase 12
GNAL	-	-	-	-	-	-	1.9e-06	0.60	-1.19	guanine nucleotide binding protein (G protein), alpha activating activity polypeptide, olfactory type
HSPA4L	2.6e-04	0.43	-0.65	8.9e-05	0.47	-0.87	3.1e-06	0.59	-0.99	heat shock 70kDa protein 4-like
PCK2	-	-	-	-	-	-	2.0e-04	0.43	-1.14	phosphoenolpyruvate carboxykinase 2 (mitochondrial)
PRKCI	2.4e-03	0.34	-1.07	-	-	-	1.1e-03	0.36	-1.22	protein kinase C, iota
FBXW4	-	-	-	-	-	-	1.3e-03	0.37	1.04	F-box and WD repeat domain containing 4
SRR	8.9e-07	0.66	-0.76	1.6e-04	0.46	-0.66	7.7e-05	0.49	-1.19	serine racemase
CDS1	-	-	-	-	-	-	1.2e-04	0.45	-1.23	CDP-diacylglycerol synthase (phosphatidate cytidylyltransferase) 1
LATS2	-	-	-	-	-	-	3.1e-04	0.45	-1.36	LATS, large tumor suppressor, homolog 2 (Drosophila)
DRD1	-	-	-	-	-	-	2.1e-03	0.33	-0.96	dopamine receptor D1
AGAP2	-	-	-	-	-	-	1.5e-04	0.44	-1.67	ArfGAP with GTPase domain, ankyrin repeat and PH domain 2
MAP2K2	-	-	-	-	-	-	2.7e-06	0.64	1.74	mitogen-activated protein kinase kinase 2
MARK2	-	-	-	-	-	-	2.6e-03	0.34	-2.06	MAP/microtubule affinity-regulating kinase 2
ATRX	2.2e-04	0.50	-1.29	-	-	-	1.6e-03	0.37	-1.11	alpha thalassemia/mental retardation syndrome X-linked
MCM4	-	-	-	1.5e-04	0.49	1.36	1.4e-03	0.38	0.81	minichromosome maintenance complex component 4
ME1	3.3e-03	0.33	-0.42	5.4e-04	0.43	-0.50	2.8e-03	0.34	-0.98	malic enzyme 1, NADP(+)-dependent, cytosolic
WNK4	-	-	-	-	-	-	1.3e-03	0.37	-0.68	WNK lysine deficient protein kinase 4
PIM1	-	-	-	2.0e-04	0.49	0.87	1.2e-03	0.40	0.90	pim-1 oncogene
CSNK1G1	-	-	-	-	-	-	1.4e-03	0.38	-1.44	casein kinase 1, gamma 1
MAP4K4	-	-	-	-	-	-	2.3e-03	0.35	1.03	mitogen-activated protein kinase kinase kinase kinase 4
KCNT2	9.5e-04	0.41	1.10	-	-	-	2.2e-04	0.49	-1.39	potassium channel, subfamily T, member 2
MYH14	-	-	-	-	-	-	9.7e-04	0.44	1.23	myosin, heavy chain 14, non-muscle
OCA2	-	-	-	-	-	-	1.4e-03	0.41	0.79	oculocutaneous albinism II
WNK3	-	-	-	-	-	-	6.6e-04	0.45	-1.27	WNK lysine deficient protein kinase 3
MST4	-	-	-	-	-	-	1.9e-03	0.44	-0.97	Serine/threonine-protein kinase MST4
TOP2A	-	-	-	-	-	-	8.0e-06	0.68	-2.49	topoisomerase (DNA) II alpha 170kDa
PRKDC	-	-	-	-	-	-	1.5e-03	0.44	0.80
ATP2A1	-	-	-	-	-	-	8.1e-04	0.54	-0.90	ATPase, Ca++ transporting, cardiac muscle, fast twitch 1
ACTA1	-	-	-	-	-	-	1.0e-03	0.58	-0.83	actin, alpha 1, skeletal muscle
KRAS	5.0e-04	0.68	-1.23	4.0e-04	0.69	-1.20	2.2e-03	0.59	-1.12	v-Ki-ras2 Kirsten rat sarcoma viral oncogene homolog
Integrin binding (GO:0005178). Interacting selectively and non-covalently with an integrin.
Gene symbol	P-value, F-test (liver)	R-squared (liver)	Slope (liver)	P-value, F-test (kidney)	R-squared (kidney)	Slope (kidney)	P-value, F-test (brain)	R-squared (brain)	Slope (brain)	Product description
TLN1	-	-	-	-	-	-	1.1e-03	0.33	1.23	talin 1
FN1	-	-	-	-	-	-	1.9e-03	0.31	0.78	fibronectin 1
CYR61	3.3e-03	0.30	0.48	8.0e-04	0.35	0.83	3.7e-04	0.38	0.91	cysteine-rich, angiogenic inducer, 61
GSK3B	-	-	-	-	-	-	1.1e-03	0.37	-1.16	glycogen synthase kinase 3 beta
MFGE8	-	-	-	-	-	-	1.5e-03	0.34	-1.08	milk fat globule-EGF factor 8 protein
SRC	-	-	-	-	-	-	3.7e-04	0.39	-1.47	v-src sarcoma (Schmidt-Ruppin A-2) viral oncogene homolog (avian)
GFAP	-	-	-	-	-	-	1.3e-05	0.54	0.78	glial fibrillary acidic protein
SEMA7A	-	-	-	-	-	-	1.6e-03	0.34	-1.56	semaphorin 7A, GPI membrane anchor (John Milton Hagen blood group)
ITGB1BP1	-	-	-	-	-	-	1.1e-04	0.49	1.20	integrin beta 1 binding protein 1
GFRA1	-	-	-	-	-	-	1.3e-05	0.60	-1.41	GDNF family receptor alpha 1
ADAMTS13	-	-	-	-	-	-	9.3e-04	0.41	0.58
ADAMTS5	-	-	-	-	-	-	1.6e-04	0.52	-2.10	ADAM metallopeptidase with thrombospondin type 1 motif, 5
PDZ domain binding (GO:0030165). Interacting selectively and non-covalently with a PDZ domain of a protein, a domain found in diverse signaling proteins.
Gene symbol	P-value, F-test (liver)	R-squared (liver)	Slope (liver)	P-value, F-test (kidney)	R-squared (kidney)	Slope (kidney)	P-value, F-test (brain)	R-squared (brain)	Slope (brain)	Product description
LNX2	-	-	-	-	-	-	5.4e-04	0.37	-1.49	ligand of numb-protein X 2
LIN7C	-	-	-	1.0e-03	0.35	-0.77	1.7e-03	0.33	-0.72	lin-7 homolog C (C. elegans)
CASK	-	-	-	-	-	-	2.6e-06	0.56	-1.28	calcium/calmodulin-dependent serine protein kinase (MAGUK family)
SNTA1	-	-	-	-	-	-	2.4e-04	0.42	1.63
SRR	8.9e-07	0.66	-0.76	1.6e-04	0.46	-0.66	7.7e-05	0.49	-1.19	serine racemase
GRIK5	-	-	-	-	-	-	2.0e-04	0.43	-1.40	glutamate receptor, ionotropic, kainate 5
MAP2K2	-	-	-	-	-	-	2.7e-06	0.64	1.74	mitogen-activated protein kinase kinase 2
ACVR2A	5.7e-04	0.42	-1.16	-	-	-	5.6e-05	0.51	-1.79	activin A receptor, type IIA
LNX1	-	-	-	-	-	-	1.2e-03	0.36	0.96	ligand of numb-protein X 1, E3 ubiquitin protein ligase
DLGAP3	-	-	-	-	-	-	2.3e-03	0.35	-1.33	discs, large (Drosophila) homolog-associated protein 3
MPP3	-	-	-	-	-	-	3.2e-05	0.57	-1.19	membrane protein, palmitoylated 3 (MAGUK p55 subfamily member 3)
CACNA1D	-	-	-	-	-	-	2.9e-04	0.47	-1.68	calcium channel, voltage-dependent, L type, alpha 1D subunit
FZD2	-	-	-	-	-	-	6.3e-05	0.64	-1.44	frizzled family receptor 2
Ion transmembrane transporter activity (GO:0015075). Catalysis of the transfer of an ion from one side of a membrane to the other.
Gene symbol	P-value, F-test (liver)	R-squared (liver)	Slope (liver)	P-value, F-test (kidney)	R-squared (kidney)	Slope (kidney)	P-value, F-test (brain)	R-squared (brain)	Slope (brain)	Product description
ATP1B1	-	-	-	1.8e-04	0.41	-1.47	1.4e-04	0.42	-1.68	ATPase, Na+/K+ transporting, beta 1 polypeptide
SLC44A2	9.2e-04	0.35	0.95	-	-	-	1.1e-03	0.33	0.61	solute carrier family 44, member 2
MCU	5.6e-04	0.37	-1.07	-	-	-	2.8e-04	0.42	-1.50	mitochondrial calcium uniporter
SLC25A16	-	-	-	-	-	-	6.6e-04	0.37	-1.09	solute carrier family 25 (mitochondrial carrier; Graves disease autoantigen), member 16
SLC25A12	2.3e-03	0.32	-0.84	7.9e-05	0.44	-1.18	8.5e-06	0.53	-2.12	solute carrier family 25 (mitochondrial carrier, Aralar), member 12
SCN1B	-	-	-	-	-	-	1.9e-03	0.33	-1.15	sodium channel, voltage-gated, type I, beta subunit
SLCO2B1	-	-	-	-	-	-	3.1e-04	0.41	1.17	solute carrier organic anion transporter family, member 2B1
MTMR6	-	-	-	-	-	-	2.8e-03	0.30	-1.16	myotubularin related protein 6
SLC6A6	-	-	-	9.8e-04	0.36	-0.92	5.6e-04	0.38	-0.97	solute carrier family 6 (neurotransmitter transporter, taurine), member 6
CACNB4	-	-	-	-	-	-	1.4e-04	0.45	-1.17	calcium channel, voltage-dependent, beta 4 subunit
SLC22A8	-	-	-	-	-	-	2.9e-05	0.52	-0.83	solute carrier family 22 (organic anion transporter), member 8
SLC32A1	-	-	-	-	-	-	6.5e-07	0.62	-1.70	solute carrier family 32 (GABA vesicular transporter), member 1
CACNB3	-	-	-	-	-	-	6.0e-04	0.38	-1.79	calcium channel, voltage-dependent, beta 3 subunit
CLCN5	-	-	-	-	-	-	1.5e-03	0.34	-0.84	chloride channel, voltage-sensitive 5
TRPC1	-	-	-	-	-	-	1.1e-04	0.44	-1.43	transient receptor potential cation channel, subfamily C, member 1
SLC9A2	-	-	-	-	-	-	1.6e-03	0.33	-0.93	solute carrier family 9, subfamily A (NHE2, cation proton antiporter 2), member 2
MSL2	-	-	-	-	-	-	1.7e-03	0.35	-1.51	male-specific lethal 2 homolog (Drosophila)
SCN2B	-	-	-	-	-	-	9.6e-04	0.37	-1.11	sodium channel, voltage-gated, type II, beta subunit
GRIK5	-	-	-	-	-	-	2.0e-04	0.43	-1.40	glutamate receptor, ionotropic, kainate 5
SLC43A1	-	-	-	-	-	-	1.4e-03	0.39	0.73	solute carrier family 43, member 1
SLC12A5	-	-	-	-	-	-	2.0e-04	0.43	-1.97	solute carrier family 12 (potassium/chloride transporter), member 5
SLC35A2	-	-	-	-	-	-	1.1e-03	0.39	-1.25	solute carrier family 35 (UDP-galactose transporter), member A2
ANO3	-	-	-	-	-	-	6.8e-04	0.39	-0.96	anoctamin 3
RHCG	-	-	-	-	-	-	5.3e-05	0.50	1.01	Rh family, C glycoprotein
SLC6A9	-	-	-	-	-	-	2.0e-03	0.35	-1.28	solute carrier family 6 (neurotransmitter transporter, glycine), member 9
ASIC4	-	-	-	-	-	-	2.3e-04	0.45	-1.24	acid-sensing (proton-gated) ion channel family member 4
KCNJ6	-	-	-	-	-	-	1.1e-04	0.50	-1.07	potassium inwardly-rectifying channel, subfamily J, member 6
CHRNB1	-	-	-	-	-	-	5.0e-04	0.43	0.91	cholinergic receptor, nicotinic, beta 1 (muscle)
SLC30A7	-	-	-	-	-	-	4.8e-04	0.46	-1.38	solute carrier family 30 (zinc transporter), member 7
SLC6A12	-	-	-	-	-	-	7.1e-07	0.72	0.73	solute carrier family 6 (neurotransmitter transporter, betaine/GABA), member 12
TRPM7	-	-	-	-	-	-	8.5e-04	0.40	-1.50	transient receptor potential cation channel, subfamily M, member 7
TRPC6	-	-	-	-	-	-	1.8e-03	0.38	-1.05	transient receptor potential cation channel, subfamily C, member 6
S100A6	3.3e-04	0.50	0.58	-	-	-	5.0e-04	0.48	0.55	S100 calcium binding protein A6
CHRNA5	-	-	-	-	-	-	3.7e-04	0.44	-0.84	cholinergic receptor, nicotinic, alpha 5 (neuronal)
SLC7A1	-	-	-	-	-	-	2.5e-04	0.48	1.85	solute carrier family 7 (cationic amino acid transporter, y+ system), member 1
TRPC5	-	-	-	-	-	-	7.7e-05	0.53	-1.45	transient receptor potential cation channel, subfamily C, member 5
KCNT2	9.5e-04	0.41	1.10	-	-	-	2.2e-04	0.49	-1.39	potassium channel, subfamily T, member 2
SLCO1C1	-	-	-	-	-	-	1.0e-03	0.41	-0.83	solute carrier organic anion transporter family, member 1C1
CACNA1D	-	-	-	-	-	-	2.9e-04	0.47	-1.68	calcium channel, voltage-dependent, L type, alpha 1D subunit
KCNA4	-	-	-	-	-	-	4.7e-04	0.47	-1.27	potassium voltage-gated channel, shaker-related subfamily, member 4
KCNN1	-	-	-	-	-	-	4.7e-04	0.47	0.78	potassium intermediate/small conductance calcium-activated channel, subfamily N, member 1
OCA2	-	-	-	-	-	-	1.4e-03	0.41	0.79	oculocutaneous albinism II
IL1RAPL1	-	-	-	-	-	-	2.6e-04	0.50	-1.97	interleukin 1 receptor accessory protein-like 1
BEST1	-	-	-	-	-	-	1.5e-04	0.54	0.78	bestrophin 1
CACNG5	-	-	-	-	-	-	2.5e-03	0.39	-0.57	calcium channel, voltage-dependent, gamma subunit 5
KCNB2	-	-	-	-	-	-	2.2e-03	0.40	-0.90	potassium voltage-gated channel, Shab-related subfamily, member 2
KCNJ3	-	-	-	1.0e-03	0.46	0.91	3.3e-05	0.63	-2.02	potassium inwardly-rectifying channel, subfamily J, member 3
TRPC4	-	-	-	-	-	-	1.2e-06	0.72	-1.62	transient receptor potential cation channel, subfamily C, member 4
CHRNA2	-	-	-	-	-	-	1.5e-03	0.46	0.83	cholinergic receptor, nicotinic, alpha 2 (neuronal)
TRPV3	-	-	-	-	-	-	2.2e-05	0.69	1.28	transient receptor potential cation channel, subfamily V, member 3
ATP2A1	-	-	-	-	-	-	8.1e-04	0.54	-0.90	ATPase, Ca++ transporting, cardiac muscle, fast twitch 1
SLC18A3	-	-	-	-	-	-	1.9e-03	0.51	-1.00	solute carrier family 18 (vesicular acetylcholine), member 3
COX6A2	-	-	-	-	-	-	2.2e-03	0.56	-0.66	cytochrome c oxidase subunit VIa polypeptide 2
Channel activity (GO:0015267). Catalysis of energy-independent facilitated diffusion, mediated by passage of a solute through a transmembrane aqueous pore or channel. Stereospecificity is not exhibited but this transport may be specific for a particular molecular species or class of molecules.
Gene symbol	P-value, F-test (liver)	R-squared (liver)	Slope (liver)	P-value, F-test (kidney)	R-squared (kidney)	Slope (kidney)	P-value, F-test (brain)	R-squared (brain)	Slope (brain)	Product description
MCU	5.6e-04	0.37	-1.07	-	-	-	2.8e-04	0.42	-1.50	mitochondrial calcium uniporter
SCN1B	-	-	-	-	-	-	1.9e-03	0.33	-1.15	sodium channel, voltage-gated, type I, beta subunit
MTMR6	-	-	-	-	-	-	2.8e-03	0.30	-1.16	myotubularin related protein 6
CACNB4	-	-	-	-	-	-	1.4e-04	0.45	-1.17	calcium channel, voltage-dependent, beta 4 subunit
CACNB3	-	-	-	-	-	-	6.0e-04	0.38	-1.79	calcium channel, voltage-dependent, beta 3 subunit
CLCN5	-	-	-	-	-	-	1.5e-03	0.34	-0.84	chloride channel, voltage-sensitive 5
TRPC1	-	-	-	-	-	-	1.1e-04	0.44	-1.43	transient receptor potential cation channel, subfamily C, member 1
MSL2	-	-	-	-	-	-	1.7e-03	0.35	-1.51	male-specific lethal 2 homolog (Drosophila)
SCN2B	-	-	-	-	-	-	9.6e-04	0.37	-1.11	sodium channel, voltage-gated, type II, beta subunit
GRIK5	-	-	-	-	-	-	2.0e-04	0.43	-1.40	glutamate receptor, ionotropic, kainate 5
ANO3	-	-	-	-	-	-	6.8e-04	0.39	-0.96	anoctamin 3
ASIC4	-	-	-	-	-	-	2.3e-04	0.45	-1.24	acid-sensing (proton-gated) ion channel family member 4
KCNJ6	-	-	-	-	-	-	1.1e-04	0.50	-1.07	potassium inwardly-rectifying channel, subfamily J, member 6
CHRNB1	-	-	-	-	-	-	5.0e-04	0.43	0.91	cholinergic receptor, nicotinic, beta 1 (muscle)
TRPM7	-	-	-	-	-	-	8.5e-04	0.40	-1.50	transient receptor potential cation channel, subfamily M, member 7
TRPC6	-	-	-	-	-	-	1.8e-03	0.38	-1.05	transient receptor potential cation channel, subfamily C, member 6
CHRNA5	-	-	-	-	-	-	3.7e-04	0.44	-0.84	cholinergic receptor, nicotinic, alpha 5 (neuronal)
TRPC5	-	-	-	-	-	-	7.7e-05	0.53	-1.45	transient receptor potential cation channel, subfamily C, member 5
KCNT2	9.5e-04	0.41	1.10	-	-	-	2.2e-04	0.49	-1.39	potassium channel, subfamily T, member 2
CACNA1D	-	-	-	-	-	-	2.9e-04	0.47	-1.68	calcium channel, voltage-dependent, L type, alpha 1D subunit
KCNA4	-	-	-	-	-	-	4.7e-04	0.47	-1.27	potassium voltage-gated channel, shaker-related subfamily, member 4
KCNN1	-	-	-	-	-	-	4.7e-04	0.47	0.78	potassium intermediate/small conductance calcium-activated channel, subfamily N, member 1
IL1RAPL1	-	-	-	-	-	-	2.6e-04	0.50	-1.97	interleukin 1 receptor accessory protein-like 1
BEST1	-	-	-	-	-	-	1.5e-04	0.54	0.78	bestrophin 1
CACNG5	-	-	-	-	-	-	2.5e-03	0.39	-0.57	calcium channel, voltage-dependent, gamma subunit 5
KCNB2	-	-	-	-	-	-	2.2e-03	0.40	-0.90	potassium voltage-gated channel, Shab-related subfamily, member 2
KCNJ3	-	-	-	1.0e-03	0.46	0.91	3.3e-05	0.63	-2.02	potassium inwardly-rectifying channel, subfamily J, member 3
TRPC4	-	-	-	-	-	-	1.2e-06	0.72	-1.62	transient receptor potential cation channel, subfamily C, member 4
CHRNA2	-	-	-	-	-	-	1.5e-03	0.46	0.83	cholinergic receptor, nicotinic, alpha 2 (neuronal)
TRPV3	-	-	-	-	-	-	2.2e-05	0.69	1.28	transient receptor potential cation channel, subfamily V, member 3
Peptidase activity, acting on L-amino acid peptides (GO:0070011). Catalysis of the hydrolysis of peptide bonds formed between L-amino acids.
Gene symbol	P-value, F-test (liver)	R-squared (liver)	Slope (liver)	P-value, F-test (kidney)	R-squared (kidney)	Slope (kidney)	P-value, F-test (brain)	R-squared (brain)	Slope (brain)	Product description
IDE	3.4e-04	0.37	-0.87	5.7e-06	0.54	-1.21	3.5e-06	0.56	-1.28	insulin-degrading enzyme
SPG7	-	-	-	-	-	-	8.3e-04	0.37	0.68	spastic paraplegia 7 (pure and complicated autosomal recessive)
TPP2	-	-	-	-	-	-	8.8e-04	0.35	-1.88	tripeptidyl peptidase II
HTRA1	-	-	-	-	-	-	1.0e-03	0.35	1.13	HtrA serine peptidase 1
DPP7	-	-	-	-	-	-	1.1e-03	0.35	0.84	dipeptidyl-peptidase 7
SPPL3	-	-	-	-	-	-	6.7e-04	0.36	-2.38	signal peptide peptidase like 3
ATG4B	-	-	-	-	-	-	2.7e-03	0.31	1.28	ATG4 autophagy related 4 homolog B (S. cerevisiae)
ATG4C	-	-	-	-	-	-	1.1e-04	0.46	-1.77	ATG4 autophagy related 4 homolog C (S. cerevisiae)
CAPN1	1.1e-05	0.53	1.20	-	-	-	2.3e-05	0.50	0.92	calpain 1, (mu/I) large subunit
MME	-	-	-	-	-	-	9.3e-04	0.35	-0.90	membrane metallo-endopeptidase
THOP1	1.5e-04	0.43	0.85	-	-	-	1.3e-03	0.35	1.06	thimet oligopeptidase 1
CNDP2	5.8e-05	0.48	1.34	-	-	-	5.3e-04	0.40	0.68	CNDP dipeptidase 2 (metallopeptidase M20 family)
PCSK2	-	-	-	-	-	-	3.8e-05	0.47	-1.49	proprotein convertase subtilisin/kexin type 2
HGFAC	-	-	-	-	-	-	1.3e-03	0.36	1.12	HGF activator
PRCP	3.1e-03	0.30	0.53	-	-	-	1.6e-04	0.47	0.97	prolylcarboxypeptidase (angiotensinase C)
ATG4A	-	-	-	-	-	-	1.5e-04	0.47	-2.12	ATG4 autophagy related 4 homolog A (S. cerevisiae)
ACE2	-	-	-	-	-	-	2.8e-03	0.29	-1.27	angiotensin I converting enzyme (peptidyl-dipeptidase A) 2
DPP10	-	-	-	-	-	-	3.7e-05	0.50	-1.82	dipeptidyl-peptidase 10 (non-functional)
ADAMTS1	-	-	-	1.4e-03	0.35	0.92	1.9e-03	0.34	0.91	ADAM metallopeptidase with thrombospondin type 1 motif, 1
APH1B	-	-	-	1.4e-03	0.38	-0.77	1.0e-04	0.50	-1.36	anterior pharynx defective 1 homolog B (C. elegans)
PSMD4	-	-	-	-	-	-	7.3e-05	0.57	1.52	proteasome (prosome, macropain) 26S subunit, non-ATPase, 4
PIM1	-	-	-	2.0e-04	0.49	0.87	1.2e-03	0.40	0.90	pim-1 oncogene
CFD	-	-	-	-	-	-	6.6e-04	0.46	0.51
ADAMTS13	-	-	-	-	-	-	9.3e-04	0.41	0.58
USP13	-	-	-	-	-	-	1.5e-05	0.58	-1.42	ubiquitin specific peptidase 13 (isopeptidase T-3)
SP4	-	-	-	-	-	-	1.2e-04	0.51	-1.72	Sp4 transcription factor
ECEL1	-	-	-	-	-	-	2.7e-03	0.35	-0.74	endothelin converting enzyme-like 1
ADAMTS5	-	-	-	-	-	-	1.6e-04	0.52	-2.10	ADAM metallopeptidase with thrombospondin type 1 motif, 5
MAS1	-	-	-	-	-	-	4.8e-04	0.46	-0.92	MAS1 oncogene
HTRA3	-	-	-	-	-	-	2.4e-03	0.38	-0.80	HtrA serine peptidase 3
SENP1	-	-	-	2.8e-04	0.51	-1.59	3.9e-04	0.49	-1.75	SUMO1/sentrin specific peptidase 1
ADAM28	-	-	-	-	-	-	6.0e-04	0.49	0.89	ADAM metallopeptidase domain 28
NAALAD2	-	-	-	-	-	-	2.1e-03	0.42	1.11	N-acetylated alpha-linked acidic dipeptidase 2
KLK5	-	-	-	-	-	-	3.3e-04	0.59	0.64	kallikrein-related peptidase 5
KLK14	-	-	-	-	-	-	1.5e-03	0.58	1.29	kallikrein-related peptidase 14
CD46	1.3e-06	0.93	0.65	1.6e-05	0.89	0.62	5.6e-05	0.85	1.06
KLK7	-	-	-	-	-	-	8.0e-05	0.87	0.57	kallikrein-related peptidase 7
Purine nucleotide binding (GO:0017076). Interacting selectively and non-covalently with purine nucleotides, any compound consisting of a purine nucleoside esterified with (ortho)phosphate.
Gene symbol	P-value, F-test (liver)	R-squared (liver)	Slope (liver)	P-value, F-test (kidney)	R-squared (kidney)	Slope (kidney)	P-value, F-test (brain)	R-squared (brain)	Slope (brain)	Product description
IDE	3.4e-04	0.37	-0.87	5.7e-06	0.54	-1.21	3.5e-06	0.56	-1.28	insulin-degrading enzyme
TGM2	-	-	-	-	-	-	3.5e-04	0.39	0.76	transglutaminase 2 (C polypeptide, protein-glutamine-gamma-glutamyltransferase)
RRAGC	-	-	-	-	-	-	7.3e-04	0.36	-1.50	Ras-related GTP binding C
OPA1	7.1e-07	0.60	-1.37	8.2e-07	0.61	-1.57	1.6e-03	0.32	-1.74	optic atrophy 1 (autosomal dominant)
PDXK	-	-	-	-	-	-	5.9e-04	0.41	1.15	pyridoxal (pyridoxine, vitamin B6) kinase
TP53	-	-	-	6.8e-04	0.38	-1.16	8.0e-05	0.47	-1.60	tumor protein p53
ADK	3.3e-05	0.49	-0.70	1.0e-03	0.36	-0.62	8.1e-04	0.37	-1.20	adenosine kinase
DNM2	-	-	-	-	-	-	2.0e-03	0.32	2.08	dynamin 2
CSNK1A1	-	-	-	-	-	-	5.2e-04	0.40	-1.69	casein kinase 1, alpha 1
ABCD3	2.0e-06	0.57	-0.97	2.0e-04	0.44	-1.05	1.4e-03	0.35	-1.46	ATP-binding cassette, sub-family D (ALD), member 3
ERN1	-	-	-	-	-	-	3.2e-05	0.51	-1.42	endoplasmic reticulum to nucleus signaling 1
PRKAR2A	2.6e-04	0.42	-0.72	-	-	-	1.9e-03	0.34	-0.92	protein kinase, cAMP-dependent, regulatory, type II, alpha
GUCY1A3	-	-	-	-	-	-	9.1e-04	0.35	-1.05	guanylate cyclase 1, soluble, alpha 3
PDK1	1.2e-04	0.45	-0.74	-	-	-	1.5e-03	0.35	-0.90	pyruvate dehydrogenase kinase, isozyme 1
DARS2	-	-	-	-	-	-	1.3e-03	0.33	-1.18	aspartyl-tRNA synthetase 2, mitochondrial
GSK3B	-	-	-	-	-	-	1.1e-03	0.37	-1.16	glycogen synthase kinase 3 beta
SEPT6	-	-	-	-	-	-	1.3e-04	0.44	-1.63	septin 6
MAPK12	-	-	-	-	-	-	1.4e-03	0.35	0.72	mitogen-activated protein kinase 12
GNAL	-	-	-	-	-	-	1.9e-06	0.60	-1.19	guanine nucleotide binding protein (G protein), alpha activating activity polypeptide, olfactory type
HSPA4L	2.6e-04	0.43	-0.65	8.9e-05	0.47	-0.87	3.1e-06	0.59	-0.99	heat shock 70kDa protein 4-like
PCK2	-	-	-	-	-	-	2.0e-04	0.43	-1.14	phosphoenolpyruvate carboxykinase 2 (mitochondrial)
PRKCI	2.4e-03	0.34	-1.07	-	-	-	1.1e-03	0.36	-1.22	protein kinase C, iota
FBXW4	-	-	-	-	-	-	1.3e-03	0.37	1.04	F-box and WD repeat domain containing 4
SRR	8.9e-07	0.66	-0.76	1.6e-04	0.46	-0.66	7.7e-05	0.49	-1.19	serine racemase
CDS1	-	-	-	-	-	-	1.2e-04	0.45	-1.23	CDP-diacylglycerol synthase (phosphatidate cytidylyltransferase) 1
PDE4D	-	-	-	-	-	-	6.3e-04	0.37	-0.97	phosphodiesterase 4D, cAMP-specific
LATS2	-	-	-	-	-	-	3.1e-04	0.45	-1.36	LATS, large tumor suppressor, homolog 2 (Drosophila)
DRD1	-	-	-	-	-	-	2.1e-03	0.33	-0.96	dopamine receptor D1
PDE10A	-	-	-	-	-	-	2.9e-04	0.43	-0.64	phosphodiesterase 10A
AGAP2	-	-	-	-	-	-	1.5e-04	0.44	-1.67	ArfGAP with GTPase domain, ankyrin repeat and PH domain 2
MAP2K2	-	-	-	-	-	-	2.7e-06	0.64	1.74	mitogen-activated protein kinase kinase 2
MARK2	-	-	-	-	-	-	2.6e-03	0.34	-2.06	MAP/microtubule affinity-regulating kinase 2
PDE4A	-	-	-	-	-	-	3.0e-04	0.44	-2.14	phosphodiesterase 4A, cAMP-specific
ATRX	2.2e-04	0.50	-1.29	-	-	-	1.6e-03	0.37	-1.11	alpha thalassemia/mental retardation syndrome X-linked
MCM4	-	-	-	1.5e-04	0.49	1.36	1.4e-03	0.38	0.81	minichromosome maintenance complex component 4
ME1	3.3e-03	0.33	-0.42	5.4e-04	0.43	-0.50	2.8e-03	0.34	-0.98	malic enzyme 1, NADP(+)-dependent, cytosolic
WNK4	-	-	-	-	-	-	1.3e-03	0.37	-0.68	WNK lysine deficient protein kinase 4
PIM1	-	-	-	2.0e-04	0.49	0.87	1.2e-03	0.40	0.90	pim-1 oncogene
CSNK1G1	-	-	-	-	-	-	1.4e-03	0.38	-1.44	casein kinase 1, gamma 1
MAP4K4	-	-	-	-	-	-	2.3e-03	0.35	1.03	mitogen-activated protein kinase kinase kinase kinase 4
KCNT2	9.5e-04	0.41	1.10	-	-	-	2.2e-04	0.49	-1.39	potassium channel, subfamily T, member 2
MYH14	-	-	-	-	-	-	9.7e-04	0.44	1.23	myosin, heavy chain 14, non-muscle
OCA2	-	-	-	-	-	-	1.4e-03	0.41	0.79	oculocutaneous albinism II
WNK3	-	-	-	-	-	-	6.6e-04	0.45	-1.27	WNK lysine deficient protein kinase 3
MST4	-	-	-	-	-	-	1.9e-03	0.44	-0.97	Serine/threonine-protein kinase MST4
TOP2A	-	-	-	-	-	-	8.0e-06	0.68	-2.49	topoisomerase (DNA) II alpha 170kDa
PRKDC	-	-	-	-	-	-	1.5e-03	0.44	0.80
ATP2A1	-	-	-	-	-	-	8.1e-04	0.54	-0.90	ATPase, Ca++ transporting, cardiac muscle, fast twitch 1
ACTA1	-	-	-	-	-	-	1.0e-03	0.58	-0.83	actin, alpha 1, skeletal muscle
KRAS	5.0e-04	0.68	-1.23	4.0e-04	0.69	-1.20	2.2e-03	0.59	-1.12	v-Ki-ras2 Kirsten rat sarcoma viral oncogene homolog
Purine ribonucleoside binding (GO:0032550). Interacting selectively and non-covalently with a purine ribonucleoside, a compound consisting of a purine base linked to ribose.
Gene symbol	P-value, F-test (liver)	R-squared (liver)	Slope (liver)	P-value, F-test (kidney)	R-squared (kidney)	Slope (kidney)	P-value, F-test (brain)	R-squared (brain)	Slope (brain)	Product description
IDE	3.4e-04	0.37	-0.87	5.7e-06	0.54	-1.21	3.5e-06	0.56	-1.28	insulin-degrading enzyme
TGM2	-	-	-	-	-	-	3.5e-04	0.39	0.76	transglutaminase 2 (C polypeptide, protein-glutamine-gamma-glutamyltransferase)
RRAGC	-	-	-	-	-	-	7.3e-04	0.36	-1.50	Ras-related GTP binding C
OPA1	7.1e-07	0.60	-1.37	8.2e-07	0.61	-1.57	1.6e-03	0.32	-1.74	optic atrophy 1 (autosomal dominant)
PDXK	-	-	-	-	-	-	5.9e-04	0.41	1.15	pyridoxal (pyridoxine, vitamin B6) kinase
TP53	-	-	-	6.8e-04	0.38	-1.16	8.0e-05	0.47	-1.60	tumor protein p53
ADK	3.3e-05	0.49	-0.70	1.0e-03	0.36	-0.62	8.1e-04	0.37	-1.20	adenosine kinase
DNM2	-	-	-	-	-	-	2.0e-03	0.32	2.08	dynamin 2
CSNK1A1	-	-	-	-	-	-	5.2e-04	0.40	-1.69	casein kinase 1, alpha 1
ABCD3	2.0e-06	0.57	-0.97	2.0e-04	0.44	-1.05	1.4e-03	0.35	-1.46	ATP-binding cassette, sub-family D (ALD), member 3
ERN1	-	-	-	-	-	-	3.2e-05	0.51	-1.42	endoplasmic reticulum to nucleus signaling 1
GUCY1A3	-	-	-	-	-	-	9.1e-04	0.35	-1.05	guanylate cyclase 1, soluble, alpha 3
PDK1	1.2e-04	0.45	-0.74	-	-	-	1.5e-03	0.35	-0.90	pyruvate dehydrogenase kinase, isozyme 1
DARS2	-	-	-	-	-	-	1.3e-03	0.33	-1.18	aspartyl-tRNA synthetase 2, mitochondrial
GSK3B	-	-	-	-	-	-	1.1e-03	0.37	-1.16	glycogen synthase kinase 3 beta
SEPT6	-	-	-	-	-	-	1.3e-04	0.44	-1.63	septin 6
MAPK12	-	-	-	-	-	-	1.4e-03	0.35	0.72	mitogen-activated protein kinase 12
GNAL	-	-	-	-	-	-	1.9e-06	0.60	-1.19	guanine nucleotide binding protein (G protein), alpha activating activity polypeptide, olfactory type
HSPA4L	2.6e-04	0.43	-0.65	8.9e-05	0.47	-0.87	3.1e-06	0.59	-0.99	heat shock 70kDa protein 4-like
PCK2	-	-	-	-	-	-	2.0e-04	0.43	-1.14	phosphoenolpyruvate carboxykinase 2 (mitochondrial)
PRKCI	2.4e-03	0.34	-1.07	-	-	-	1.1e-03	0.36	-1.22	protein kinase C, iota
FBXW4	-	-	-	-	-	-	1.3e-03	0.37	1.04	F-box and WD repeat domain containing 4
SRR	8.9e-07	0.66	-0.76	1.6e-04	0.46	-0.66	7.7e-05	0.49	-1.19	serine racemase
CDS1	-	-	-	-	-	-	1.2e-04	0.45	-1.23	CDP-diacylglycerol synthase (phosphatidate cytidylyltransferase) 1
LATS2	-	-	-	-	-	-	3.1e-04	0.45	-1.36	LATS, large tumor suppressor, homolog 2 (Drosophila)
DRD1	-	-	-	-	-	-	2.1e-03	0.33	-0.96	dopamine receptor D1
AGAP2	-	-	-	-	-	-	1.5e-04	0.44	-1.67	ArfGAP with GTPase domain, ankyrin repeat and PH domain 2
MAP2K2	-	-	-	-	-	-	2.7e-06	0.64	1.74	mitogen-activated protein kinase kinase 2
MARK2	-	-	-	-	-	-	2.6e-03	0.34	-2.06	MAP/microtubule affinity-regulating kinase 2
ATRX	2.2e-04	0.50	-1.29	-	-	-	1.6e-03	0.37	-1.11	alpha thalassemia/mental retardation syndrome X-linked
MCM4	-	-	-	1.5e-04	0.49	1.36	1.4e-03	0.38	0.81	minichromosome maintenance complex component 4
ME1	3.3e-03	0.33	-0.42	5.4e-04	0.43	-0.50	2.8e-03	0.34	-0.98	malic enzyme 1, NADP(+)-dependent, cytosolic
WNK4	-	-	-	-	-	-	1.3e-03	0.37	-0.68	WNK lysine deficient protein kinase 4
PIM1	-	-	-	2.0e-04	0.49	0.87	1.2e-03	0.40	0.90	pim-1 oncogene
CSNK1G1	-	-	-	-	-	-	1.4e-03	0.38	-1.44	casein kinase 1, gamma 1
MAP4K4	-	-	-	-	-	-	2.3e-03	0.35	1.03	mitogen-activated protein kinase kinase kinase kinase 4
KCNT2	9.5e-04	0.41	1.10	-	-	-	2.2e-04	0.49	-1.39	potassium channel, subfamily T, member 2
MYH14	-	-	-	-	-	-	9.7e-04	0.44	1.23	myosin, heavy chain 14, non-muscle
OCA2	-	-	-	-	-	-	1.4e-03	0.41	0.79	oculocutaneous albinism II
WNK3	-	-	-	-	-	-	6.6e-04	0.45	-1.27	WNK lysine deficient protein kinase 3
MST4	-	-	-	-	-	-	1.9e-03	0.44	-0.97	Serine/threonine-protein kinase MST4
TOP2A	-	-	-	-	-	-	8.0e-06	0.68	-2.49	topoisomerase (DNA) II alpha 170kDa
PRKDC	-	-	-	-	-	-	1.5e-03	0.44	0.80
ATP2A1	-	-	-	-	-	-	8.1e-04	0.54	-0.90	ATPase, Ca++ transporting, cardiac muscle, fast twitch 1
ACTA1	-	-	-	-	-	-	1.0e-03	0.58	-0.83	actin, alpha 1, skeletal muscle
KRAS	5.0e-04	0.68	-1.23	4.0e-04	0.69	-1.20	2.2e-03	0.59	-1.12	v-Ki-ras2 Kirsten rat sarcoma viral oncogene homolog
C5a anaphylatoxin chemotactic receptor binding (GO:0031714). Interacting selectively and non-covalently with a C5a anaphylatoxin chemotactic receptor.
Gene symbol	P-value, F-test (liver)	R-squared (liver)	Slope (liver)	P-value, F-test (kidney)	R-squared (kidney)	Slope (kidney)	P-value, F-test (brain)	R-squared (brain)	Slope (brain)	Product description
C5	-	-	-	-	-	-	3.4e-04	0.41	1.49
C3	-	-	-	-	-	-	5.7e-04	0.42	0.61
Cation transmembrane transporter activity (GO:0008324). Catalysis of the transfer of cation from one side of the membrane to the other.
Gene symbol	P-value, F-test (liver)	R-squared (liver)	Slope (liver)	P-value, F-test (kidney)	R-squared (kidney)	Slope (kidney)	P-value, F-test (brain)	R-squared (brain)	Slope (brain)	Product description
ATP1B1	-	-	-	1.8e-04	0.41	-1.47	1.4e-04	0.42	-1.68	ATPase, Na+/K+ transporting, beta 1 polypeptide
SLC44A2	9.2e-04	0.35	0.95	-	-	-	1.1e-03	0.33	0.61	solute carrier family 44, member 2
MCU	5.6e-04	0.37	-1.07	-	-	-	2.8e-04	0.42	-1.50	mitochondrial calcium uniporter
SCN1B	-	-	-	-	-	-	1.9e-03	0.33	-1.15	sodium channel, voltage-gated, type I, beta subunit
MTMR6	-	-	-	-	-	-	2.8e-03	0.30	-1.16	myotubularin related protein 6
SLC6A6	-	-	-	9.8e-04	0.36	-0.92	5.6e-04	0.38	-0.97	solute carrier family 6 (neurotransmitter transporter, taurine), member 6
CACNB4	-	-	-	-	-	-	1.4e-04	0.45	-1.17	calcium channel, voltage-dependent, beta 4 subunit
SLC22A8	-	-	-	-	-	-	2.9e-05	0.52	-0.83	solute carrier family 22 (organic anion transporter), member 8
SLC32A1	-	-	-	-	-	-	6.5e-07	0.62	-1.70	solute carrier family 32 (GABA vesicular transporter), member 1
CACNB3	-	-	-	-	-	-	6.0e-04	0.38	-1.79	calcium channel, voltage-dependent, beta 3 subunit
TRPC1	-	-	-	-	-	-	1.1e-04	0.44	-1.43	transient receptor potential cation channel, subfamily C, member 1
SLC9A2	-	-	-	-	-	-	1.6e-03	0.33	-0.93	solute carrier family 9, subfamily A (NHE2, cation proton antiporter 2), member 2
SCN2B	-	-	-	-	-	-	9.6e-04	0.37	-1.11	sodium channel, voltage-gated, type II, beta subunit
SLC12A5	-	-	-	-	-	-	2.0e-04	0.43	-1.97	solute carrier family 12 (potassium/chloride transporter), member 5
RHCG	-	-	-	-	-	-	5.3e-05	0.50	1.01	Rh family, C glycoprotein
SLC6A9	-	-	-	-	-	-	2.0e-03	0.35	-1.28	solute carrier family 6 (neurotransmitter transporter, glycine), member 9
ASIC4	-	-	-	-	-	-	2.3e-04	0.45	-1.24	acid-sensing (proton-gated) ion channel family member 4
KCNJ6	-	-	-	-	-	-	1.1e-04	0.50	-1.07	potassium inwardly-rectifying channel, subfamily J, member 6
CHRNB1	-	-	-	-	-	-	5.0e-04	0.43	0.91	cholinergic receptor, nicotinic, beta 1 (muscle)
SLC30A7	-	-	-	-	-	-	4.8e-04	0.46	-1.38	solute carrier family 30 (zinc transporter), member 7
SLC6A12	-	-	-	-	-	-	7.1e-07	0.72	0.73	solute carrier family 6 (neurotransmitter transporter, betaine/GABA), member 12
TRPM7	-	-	-	-	-	-	8.5e-04	0.40	-1.50	transient receptor potential cation channel, subfamily M, member 7
TRPC6	-	-	-	-	-	-	1.8e-03	0.38	-1.05	transient receptor potential cation channel, subfamily C, member 6
CHRNA5	-	-	-	-	-	-	3.7e-04	0.44	-0.84	cholinergic receptor, nicotinic, alpha 5 (neuronal)
SLC7A1	-	-	-	-	-	-	2.5e-04	0.48	1.85	solute carrier family 7 (cationic amino acid transporter, y+ system), member 1
TRPC5	-	-	-	-	-	-	7.7e-05	0.53	-1.45	transient receptor potential cation channel, subfamily C, member 5
KCNT2	9.5e-04	0.41	1.10	-	-	-	2.2e-04	0.49	-1.39	potassium channel, subfamily T, member 2
CACNA1D	-	-	-	-	-	-	2.9e-04	0.47	-1.68	calcium channel, voltage-dependent, L type, alpha 1D subunit
KCNA4	-	-	-	-	-	-	4.7e-04	0.47	-1.27	potassium voltage-gated channel, shaker-related subfamily, member 4
KCNN1	-	-	-	-	-	-	4.7e-04	0.47	0.78	potassium intermediate/small conductance calcium-activated channel, subfamily N, member 1
OCA2	-	-	-	-	-	-	1.4e-03	0.41	0.79	oculocutaneous albinism II
IL1RAPL1	-	-	-	-	-	-	2.6e-04	0.50	-1.97	interleukin 1 receptor accessory protein-like 1
CACNG5	-	-	-	-	-	-	2.5e-03	0.39	-0.57	calcium channel, voltage-dependent, gamma subunit 5
KCNB2	-	-	-	-	-	-	2.2e-03	0.40	-0.90	potassium voltage-gated channel, Shab-related subfamily, member 2
KCNJ3	-	-	-	1.0e-03	0.46	0.91	3.3e-05	0.63	-2.02	potassium inwardly-rectifying channel, subfamily J, member 3
TRPC4	-	-	-	-	-	-	1.2e-06	0.72	-1.62	transient receptor potential cation channel, subfamily C, member 4
CHRNA2	-	-	-	-	-	-	1.5e-03	0.46	0.83	cholinergic receptor, nicotinic, alpha 2 (neuronal)
TRPV3	-	-	-	-	-	-	2.2e-05	0.69	1.28	transient receptor potential cation channel, subfamily V, member 3
ATP2A1	-	-	-	-	-	-	8.1e-04	0.54	-0.90	ATPase, Ca++ transporting, cardiac muscle, fast twitch 1
SLC18A3	-	-	-	-	-	-	1.9e-03	0.51	-1.00	solute carrier family 18 (vesicular acetylcholine), member 3
COX6A2	-	-	-	-	-	-	2.2e-03	0.56	-0.66	cytochrome c oxidase subunit VIa polypeptide 2
Substrate-specific channel activity (GO:0022838). Catalysis of energy-independent facilitated diffusion, mediated by passage of a specific solute through a transmembrane aqueous pore or channel. Stereospecificity is not exhibited but this transport may be specific for a particular molecular species or class of molecules.
Gene symbol	P-value, F-test (liver)	R-squared (liver)	Slope (liver)	P-value, F-test (kidney)	R-squared (kidney)	Slope (kidney)	P-value, F-test (brain)	R-squared (brain)	Slope (brain)	Product description
MCU	5.6e-04	0.37	-1.07	-	-	-	2.8e-04	0.42	-1.50	mitochondrial calcium uniporter
SCN1B	-	-	-	-	-	-	1.9e-03	0.33	-1.15	sodium channel, voltage-gated, type I, beta subunit
MTMR6	-	-	-	-	-	-	2.8e-03	0.30	-1.16	myotubularin related protein 6
CACNB4	-	-	-	-	-	-	1.4e-04	0.45	-1.17	calcium channel, voltage-dependent, beta 4 subunit
CACNB3	-	-	-	-	-	-	6.0e-04	0.38	-1.79	calcium channel, voltage-dependent, beta 3 subunit
CLCN5	-	-	-	-	-	-	1.5e-03	0.34	-0.84	chloride channel, voltage-sensitive 5
TRPC1	-	-	-	-	-	-	1.1e-04	0.44	-1.43	transient receptor potential cation channel, subfamily C, member 1
MSL2	-	-	-	-	-	-	1.7e-03	0.35	-1.51	male-specific lethal 2 homolog (Drosophila)
SCN2B	-	-	-	-	-	-	9.6e-04	0.37	-1.11	sodium channel, voltage-gated, type II, beta subunit
GRIK5	-	-	-	-	-	-	2.0e-04	0.43	-1.40	glutamate receptor, ionotropic, kainate 5
ANO3	-	-	-	-	-	-	6.8e-04	0.39	-0.96	anoctamin 3
ASIC4	-	-	-	-	-	-	2.3e-04	0.45	-1.24	acid-sensing (proton-gated) ion channel family member 4
KCNJ6	-	-	-	-	-	-	1.1e-04	0.50	-1.07	potassium inwardly-rectifying channel, subfamily J, member 6
CHRNB1	-	-	-	-	-	-	5.0e-04	0.43	0.91	cholinergic receptor, nicotinic, beta 1 (muscle)
TRPM7	-	-	-	-	-	-	8.5e-04	0.40	-1.50	transient receptor potential cation channel, subfamily M, member 7
TRPC6	-	-	-	-	-	-	1.8e-03	0.38	-1.05	transient receptor potential cation channel, subfamily C, member 6
CHRNA5	-	-	-	-	-	-	3.7e-04	0.44	-0.84	cholinergic receptor, nicotinic, alpha 5 (neuronal)
TRPC5	-	-	-	-	-	-	7.7e-05	0.53	-1.45	transient receptor potential cation channel, subfamily C, member 5
KCNT2	9.5e-04	0.41	1.10	-	-	-	2.2e-04	0.49	-1.39	potassium channel, subfamily T, member 2
CACNA1D	-	-	-	-	-	-	2.9e-04	0.47	-1.68	calcium channel, voltage-dependent, L type, alpha 1D subunit
KCNA4	-	-	-	-	-	-	4.7e-04	0.47	-1.27	potassium voltage-gated channel, shaker-related subfamily, member 4
KCNN1	-	-	-	-	-	-	4.7e-04	0.47	0.78	potassium intermediate/small conductance calcium-activated channel, subfamily N, member 1
IL1RAPL1	-	-	-	-	-	-	2.6e-04	0.50	-1.97	interleukin 1 receptor accessory protein-like 1
BEST1	-	-	-	-	-	-	1.5e-04	0.54	0.78	bestrophin 1
CACNG5	-	-	-	-	-	-	2.5e-03	0.39	-0.57	calcium channel, voltage-dependent, gamma subunit 5
KCNB2	-	-	-	-	-	-	2.2e-03	0.40	-0.90	potassium voltage-gated channel, Shab-related subfamily, member 2
KCNJ3	-	-	-	1.0e-03	0.46	0.91	3.3e-05	0.63	-2.02	potassium inwardly-rectifying channel, subfamily J, member 3
TRPC4	-	-	-	-	-	-	1.2e-06	0.72	-1.62	transient receptor potential cation channel, subfamily C, member 4
CHRNA2	-	-	-	-	-	-	1.5e-03	0.46	0.83	cholinergic receptor, nicotinic, alpha 2 (neuronal)
TRPV3	-	-	-	-	-	-	2.2e-05	0.69	1.28	transient receptor potential cation channel, subfamily V, member 3
Gated channel activity (GO:0022836). Catalysis of the transmembrane transfer of a solute by a channel that opens in response to a specific stimulus.
Gene symbol	P-value, F-test (liver)	R-squared (liver)	Slope (liver)	P-value, F-test (kidney)	R-squared (kidney)	Slope (kidney)	P-value, F-test (brain)	R-squared (brain)	Slope (brain)	Product description
SCN1B	-	-	-	-	-	-	1.9e-03	0.33	-1.15	sodium channel, voltage-gated, type I, beta subunit
MTMR6	-	-	-	-	-	-	2.8e-03	0.30	-1.16	myotubularin related protein 6
CACNB4	-	-	-	-	-	-	1.4e-04	0.45	-1.17	calcium channel, voltage-dependent, beta 4 subunit
CACNB3	-	-	-	-	-	-	6.0e-04	0.38	-1.79	calcium channel, voltage-dependent, beta 3 subunit
CLCN5	-	-	-	-	-	-	1.5e-03	0.34	-0.84	chloride channel, voltage-sensitive 5
TRPC1	-	-	-	-	-	-	1.1e-04	0.44	-1.43	transient receptor potential cation channel, subfamily C, member 1
SCN2B	-	-	-	-	-	-	9.6e-04	0.37	-1.11	sodium channel, voltage-gated, type II, beta subunit
GRIK5	-	-	-	-	-	-	2.0e-04	0.43	-1.40	glutamate receptor, ionotropic, kainate 5
ANO3	-	-	-	-	-	-	6.8e-04	0.39	-0.96	anoctamin 3
KCNJ6	-	-	-	-	-	-	1.1e-04	0.50	-1.07	potassium inwardly-rectifying channel, subfamily J, member 6
CHRNB1	-	-	-	-	-	-	5.0e-04	0.43	0.91	cholinergic receptor, nicotinic, beta 1 (muscle)
TRPC6	-	-	-	-	-	-	1.8e-03	0.38	-1.05	transient receptor potential cation channel, subfamily C, member 6
CHRNA5	-	-	-	-	-	-	3.7e-04	0.44	-0.84	cholinergic receptor, nicotinic, alpha 5 (neuronal)
TRPC5	-	-	-	-	-	-	7.7e-05	0.53	-1.45	transient receptor potential cation channel, subfamily C, member 5
KCNT2	9.5e-04	0.41	1.10	-	-	-	2.2e-04	0.49	-1.39	potassium channel, subfamily T, member 2
CACNA1D	-	-	-	-	-	-	2.9e-04	0.47	-1.68	calcium channel, voltage-dependent, L type, alpha 1D subunit
KCNA4	-	-	-	-	-	-	4.7e-04	0.47	-1.27	potassium voltage-gated channel, shaker-related subfamily, member 4
KCNN1	-	-	-	-	-	-	4.7e-04	0.47	0.78	potassium intermediate/small conductance calcium-activated channel, subfamily N, member 1
IL1RAPL1	-	-	-	-	-	-	2.6e-04	0.50	-1.97	interleukin 1 receptor accessory protein-like 1
CACNG5	-	-	-	-	-	-	2.5e-03	0.39	-0.57	calcium channel, voltage-dependent, gamma subunit 5
KCNB2	-	-	-	-	-	-	2.2e-03	0.40	-0.90	potassium voltage-gated channel, Shab-related subfamily, member 2
KCNJ3	-	-	-	1.0e-03	0.46	0.91	3.3e-05	0.63	-2.02	potassium inwardly-rectifying channel, subfamily J, member 3
TRPC4	-	-	-	-	-	-	1.2e-06	0.72	-1.62	transient receptor potential cation channel, subfamily C, member 4
CHRNA2	-	-	-	-	-	-	1.5e-03	0.46	0.83	cholinergic receptor, nicotinic, alpha 2 (neuronal)
Serine-type peptidase activity (GO:0008236). Catalysis of the hydrolysis of peptide bonds in a polypeptide chain by a catalytic mechanism that involves a catalytic triad consisting of a serine nucleophile that is activated by a proton relay involving an acidic residue (e.g. aspartate or glutamate) and a basic residue (usually histidine).
Gene symbol	P-value, F-test (liver)	R-squared (liver)	Slope (liver)	P-value, F-test (kidney)	R-squared (kidney)	Slope (kidney)	P-value, F-test (brain)	R-squared (brain)	Slope (brain)	Product description
TPP2	-	-	-	-	-	-	8.8e-04	0.35	-1.88	tripeptidyl peptidase II
HTRA1	-	-	-	-	-	-	1.0e-03	0.35	1.13	HtrA serine peptidase 1
PCSK2	-	-	-	-	-	-	3.8e-05	0.47	-1.49	proprotein convertase subtilisin/kexin type 2
HGFAC	-	-	-	-	-	-	1.3e-03	0.36	1.12	HGF activator
PRCP	3.1e-03	0.30	0.53	-	-	-	1.6e-04	0.47	0.97	prolylcarboxypeptidase (angiotensinase C)
PIM1	-	-	-	2.0e-04	0.49	0.87	1.2e-03	0.40	0.90	pim-1 oncogene
CFD	-	-	-	-	-	-	6.6e-04	0.46	0.51
SP4	-	-	-	-	-	-	1.2e-04	0.51	-1.72	Sp4 transcription factor
HTRA3	-	-	-	-	-	-	2.4e-03	0.38	-0.80	HtrA serine peptidase 3
KLK5	-	-	-	-	-	-	3.3e-04	0.59	0.64	kallikrein-related peptidase 5
KLK14	-	-	-	-	-	-	1.5e-03	0.58	1.29	kallikrein-related peptidase 14
KLK7	-	-	-	-	-	-	8.0e-05	0.87	0.57	kallikrein-related peptidase 7
Metallopeptidase activity (GO:0008237). Catalysis of the hydrolysis of peptide bonds by a mechanism in which water acts as a nucleophile, one or two metal ions hold the water molecule in place, and charged amino acid side chains are ligands for the metal ions.
Gene symbol	P-value, F-test (liver)	R-squared (liver)	Slope (liver)	P-value, F-test (kidney)	R-squared (kidney)	Slope (kidney)	P-value, F-test (brain)	R-squared (brain)	Slope (brain)	Product description
IDE	3.4e-04	0.37	-0.87	5.7e-06	0.54	-1.21	3.5e-06	0.56	-1.28	insulin-degrading enzyme
SPG7	-	-	-	-	-	-	8.3e-04	0.37	0.68	spastic paraplegia 7 (pure and complicated autosomal recessive)
MME	-	-	-	-	-	-	9.3e-04	0.35	-0.90	membrane metallo-endopeptidase
THOP1	1.5e-04	0.43	0.85	-	-	-	1.3e-03	0.35	1.06	thimet oligopeptidase 1
ACE2	-	-	-	-	-	-	2.8e-03	0.29	-1.27	angiotensin I converting enzyme (peptidyl-dipeptidase A) 2
ADAMTS1	-	-	-	1.4e-03	0.35	0.92	1.9e-03	0.34	0.91	ADAM metallopeptidase with thrombospondin type 1 motif, 1
ADAMTS13	-	-	-	-	-	-	9.3e-04	0.41	0.58
ECEL1	-	-	-	-	-	-	2.7e-03	0.35	-0.74	endothelin converting enzyme-like 1
ADAMTS5	-	-	-	-	-	-	1.6e-04	0.52	-2.10	ADAM metallopeptidase with thrombospondin type 1 motif, 5
MAS1	-	-	-	-	-	-	4.8e-04	0.46	-0.92	MAS1 oncogene
ADAM28	-	-	-	-	-	-	6.0e-04	0.49	0.89	ADAM metallopeptidase domain 28
Xylosyltransferase activity (GO:0042285). Catalysis of the transfer of a xylosyl group to an acceptor molecule, typically another carbohydrate or a lipid.
Gene symbol	P-value, F-test (liver)	R-squared (liver)	Slope (liver)	P-value, F-test (kidney)	R-squared (kidney)	Slope (kidney)	P-value, F-test (brain)	R-squared (brain)	Slope (brain)	Product description
POGLUT1	-	-	-	-	-	-	2.4e-03	0.32	-1.45	protein O-glucosyltransferase 1
GXYLT1	-	-	-	-	-	-	6.0e-04	0.42	-1.42	glucoside xylosyltransferase 1
GXYLT2	-	-	-	-	-	-	1.3e-03	0.43	1.57	glucoside xylosyltransferase 2
NADPH dehydrogenase (quinone) activity (GO:0008753). Catalysis of the reaction: NADPH + H+ + acceptor = NADP+ + reduced acceptor.
Gene symbol	P-value, F-test (liver)	R-squared (liver)	Slope (liver)	P-value, F-test (kidney)	R-squared (kidney)	Slope (kidney)	P-value, F-test (brain)	R-squared (brain)	Slope (brain)	Product description
NQO2	-	-	-	-	-	-	3.8e-05	0.51	0.69	NAD(P)H dehydrogenase, quinone 2
CBR4	-	-	-	6.3e-04	0.47	-1.16	8.0e-04	0.46	-1.45	carbonyl reductase 4
Tumor necrosis factor-activated receptor activity (GO:0005031). Combining with tumor necrosis factor, a proinflammatory cytokine produced by monocytes and macrophages, to initiate a change in cell function.
Gene symbol	P-value, F-test (liver)	R-squared (liver)	Slope (liver)	P-value, F-test (kidney)	R-squared (kidney)	Slope (kidney)	P-value, F-test (brain)	R-squared (brain)	Slope (brain)	Product description
TNFRSF1A	-	-	-	-	-	-	1.0e-03	0.34	0.80
TNFRSF1B	-	-	-	5.5e-04	0.44	1.16	3.0e-06	0.65	1.40	tumor necrosis factor receptor superfamily, member 1B
TNFRSF14	-	-	-	-	-	-	8.5e-05	0.80	0.90	tumor necrosis factor receptor superfamily, member 14
Purine ribonucleotide binding (GO:0032555). Interacting selectively and non-covalently with a purine ribonucleotide, any compound consisting of a purine ribonucleoside that is esterified with (ortho)phosphate or an oligophosphate at any hydroxyl group on the ribose moiety.
Gene symbol	P-value, F-test (liver)	R-squared (liver)	Slope (liver)	P-value, F-test (kidney)	R-squared (kidney)	Slope (kidney)	P-value, F-test (brain)	R-squared (brain)	Slope (brain)	Product description
IDE	3.4e-04	0.37	-0.87	5.7e-06	0.54	-1.21	3.5e-06	0.56	-1.28	insulin-degrading enzyme
TGM2	-	-	-	-	-	-	3.5e-04	0.39	0.76	transglutaminase 2 (C polypeptide, protein-glutamine-gamma-glutamyltransferase)
RRAGC	-	-	-	-	-	-	7.3e-04	0.36	-1.50	Ras-related GTP binding C
OPA1	7.1e-07	0.60	-1.37	8.2e-07	0.61	-1.57	1.6e-03	0.32	-1.74	optic atrophy 1 (autosomal dominant)
PDXK	-	-	-	-	-	-	5.9e-04	0.41	1.15	pyridoxal (pyridoxine, vitamin B6) kinase
TP53	-	-	-	6.8e-04	0.38	-1.16	8.0e-05	0.47	-1.60	tumor protein p53
ADK	3.3e-05	0.49	-0.70	1.0e-03	0.36	-0.62	8.1e-04	0.37	-1.20	adenosine kinase
DNM2	-	-	-	-	-	-	2.0e-03	0.32	2.08	dynamin 2
CSNK1A1	-	-	-	-	-	-	5.2e-04	0.40	-1.69	casein kinase 1, alpha 1
ABCD3	2.0e-06	0.57	-0.97	2.0e-04	0.44	-1.05	1.4e-03	0.35	-1.46	ATP-binding cassette, sub-family D (ALD), member 3
ERN1	-	-	-	-	-	-	3.2e-05	0.51	-1.42	endoplasmic reticulum to nucleus signaling 1
PRKAR2A	2.6e-04	0.42	-0.72	-	-	-	1.9e-03	0.34	-0.92	protein kinase, cAMP-dependent, regulatory, type II, alpha
GUCY1A3	-	-	-	-	-	-	9.1e-04	0.35	-1.05	guanylate cyclase 1, soluble, alpha 3
PDK1	1.2e-04	0.45	-0.74	-	-	-	1.5e-03	0.35	-0.90	pyruvate dehydrogenase kinase, isozyme 1
DARS2	-	-	-	-	-	-	1.3e-03	0.33	-1.18	aspartyl-tRNA synthetase 2, mitochondrial
GSK3B	-	-	-	-	-	-	1.1e-03	0.37	-1.16	glycogen synthase kinase 3 beta
SEPT6	-	-	-	-	-	-	1.3e-04	0.44	-1.63	septin 6
MAPK12	-	-	-	-	-	-	1.4e-03	0.35	0.72	mitogen-activated protein kinase 12
GNAL	-	-	-	-	-	-	1.9e-06	0.60	-1.19	guanine nucleotide binding protein (G protein), alpha activating activity polypeptide, olfactory type
HSPA4L	2.6e-04	0.43	-0.65	8.9e-05	0.47	-0.87	3.1e-06	0.59	-0.99	heat shock 70kDa protein 4-like
PCK2	-	-	-	-	-	-	2.0e-04	0.43	-1.14	phosphoenolpyruvate carboxykinase 2 (mitochondrial)
PRKCI	2.4e-03	0.34	-1.07	-	-	-	1.1e-03	0.36	-1.22	protein kinase C, iota
FBXW4	-	-	-	-	-	-	1.3e-03	0.37	1.04	F-box and WD repeat domain containing 4
SRR	8.9e-07	0.66	-0.76	1.6e-04	0.46	-0.66	7.7e-05	0.49	-1.19	serine racemase
CDS1	-	-	-	-	-	-	1.2e-04	0.45	-1.23	CDP-diacylglycerol synthase (phosphatidate cytidylyltransferase) 1
PDE4D	-	-	-	-	-	-	6.3e-04	0.37	-0.97	phosphodiesterase 4D, cAMP-specific
LATS2	-	-	-	-	-	-	3.1e-04	0.45	-1.36	LATS, large tumor suppressor, homolog 2 (Drosophila)
DRD1	-	-	-	-	-	-	2.1e-03	0.33	-0.96	dopamine receptor D1
PDE10A	-	-	-	-	-	-	2.9e-04	0.43	-0.64	phosphodiesterase 10A
AGAP2	-	-	-	-	-	-	1.5e-04	0.44	-1.67	ArfGAP with GTPase domain, ankyrin repeat and PH domain 2
MAP2K2	-	-	-	-	-	-	2.7e-06	0.64	1.74	mitogen-activated protein kinase kinase 2
MARK2	-	-	-	-	-	-	2.6e-03	0.34	-2.06	MAP/microtubule affinity-regulating kinase 2
PDE4A	-	-	-	-	-	-	3.0e-04	0.44	-2.14	phosphodiesterase 4A, cAMP-specific
ATRX	2.2e-04	0.50	-1.29	-	-	-	1.6e-03	0.37	-1.11	alpha thalassemia/mental retardation syndrome X-linked
MCM4	-	-	-	1.5e-04	0.49	1.36	1.4e-03	0.38	0.81	minichromosome maintenance complex component 4
ME1	3.3e-03	0.33	-0.42	5.4e-04	0.43	-0.50	2.8e-03	0.34	-0.98	malic enzyme 1, NADP(+)-dependent, cytosolic
WNK4	-	-	-	-	-	-	1.3e-03	0.37	-0.68	WNK lysine deficient protein kinase 4
PIM1	-	-	-	2.0e-04	0.49	0.87	1.2e-03	0.40	0.90	pim-1 oncogene
CSNK1G1	-	-	-	-	-	-	1.4e-03	0.38	-1.44	casein kinase 1, gamma 1
MAP4K4	-	-	-	-	-	-	2.3e-03	0.35	1.03	mitogen-activated protein kinase kinase kinase kinase 4
KCNT2	9.5e-04	0.41	1.10	-	-	-	2.2e-04	0.49	-1.39	potassium channel, subfamily T, member 2
MYH14	-	-	-	-	-	-	9.7e-04	0.44	1.23	myosin, heavy chain 14, non-muscle
OCA2	-	-	-	-	-	-	1.4e-03	0.41	0.79	oculocutaneous albinism II
WNK3	-	-	-	-	-	-	6.6e-04	0.45	-1.27	WNK lysine deficient protein kinase 3
MST4	-	-	-	-	-	-	1.9e-03	0.44	-0.97	Serine/threonine-protein kinase MST4
TOP2A	-	-	-	-	-	-	8.0e-06	0.68	-2.49	topoisomerase (DNA) II alpha 170kDa
PRKDC	-	-	-	-	-	-	1.5e-03	0.44	0.80
ATP2A1	-	-	-	-	-	-	8.1e-04	0.54	-0.90	ATPase, Ca++ transporting, cardiac muscle, fast twitch 1
ACTA1	-	-	-	-	-	-	1.0e-03	0.58	-0.83	actin, alpha 1, skeletal muscle
KRAS	5.0e-04	0.68	-1.23	4.0e-04	0.69	-1.20	2.2e-03	0.59	-1.12	v-Ki-ras2 Kirsten rat sarcoma viral oncogene homolog
Adenyl nucleotide binding (GO:0030554). Interacting selectively and non-covalently with adenyl nucleotides, any compound consisting of adenosine esterified with (ortho)phosphate.
Gene symbol	P-value, F-test (liver)	R-squared (liver)	Slope (liver)	P-value, F-test (kidney)	R-squared (kidney)	Slope (kidney)	P-value, F-test (brain)	R-squared (brain)	Slope (brain)	Product description
IDE	3.4e-04	0.37	-0.87	5.7e-06	0.54	-1.21	3.5e-06	0.56	-1.28	insulin-degrading enzyme
PDXK	-	-	-	-	-	-	5.9e-04	0.41	1.15	pyridoxal (pyridoxine, vitamin B6) kinase
TP53	-	-	-	6.8e-04	0.38	-1.16	8.0e-05	0.47	-1.60	tumor protein p53
ADK	3.3e-05	0.49	-0.70	1.0e-03	0.36	-0.62	8.1e-04	0.37	-1.20	adenosine kinase
CSNK1A1	-	-	-	-	-	-	5.2e-04	0.40	-1.69	casein kinase 1, alpha 1
ABCD3	2.0e-06	0.57	-0.97	2.0e-04	0.44	-1.05	1.4e-03	0.35	-1.46	ATP-binding cassette, sub-family D (ALD), member 3
ERN1	-	-	-	-	-	-	3.2e-05	0.51	-1.42	endoplasmic reticulum to nucleus signaling 1
PRKAR2A	2.6e-04	0.42	-0.72	-	-	-	1.9e-03	0.34	-0.92	protein kinase, cAMP-dependent, regulatory, type II, alpha
PDK1	1.2e-04	0.45	-0.74	-	-	-	1.5e-03	0.35	-0.90	pyruvate dehydrogenase kinase, isozyme 1
DARS2	-	-	-	-	-	-	1.3e-03	0.33	-1.18	aspartyl-tRNA synthetase 2, mitochondrial
GSK3B	-	-	-	-	-	-	1.1e-03	0.37	-1.16	glycogen synthase kinase 3 beta
MAPK12	-	-	-	-	-	-	1.4e-03	0.35	0.72	mitogen-activated protein kinase 12
HSPA4L	2.6e-04	0.43	-0.65	8.9e-05	0.47	-0.87	3.1e-06	0.59	-0.99	heat shock 70kDa protein 4-like
PCK2	-	-	-	-	-	-	2.0e-04	0.43	-1.14	phosphoenolpyruvate carboxykinase 2 (mitochondrial)
PRKCI	2.4e-03	0.34	-1.07	-	-	-	1.1e-03	0.36	-1.22	protein kinase C, iota
SRR	8.9e-07	0.66	-0.76	1.6e-04	0.46	-0.66	7.7e-05	0.49	-1.19	serine racemase
CDS1	-	-	-	-	-	-	1.2e-04	0.45	-1.23	CDP-diacylglycerol synthase (phosphatidate cytidylyltransferase) 1
PDE4D	-	-	-	-	-	-	6.3e-04	0.37	-0.97	phosphodiesterase 4D, cAMP-specific
LATS2	-	-	-	-	-	-	3.1e-04	0.45	-1.36	LATS, large tumor suppressor, homolog 2 (Drosophila)
DRD1	-	-	-	-	-	-	2.1e-03	0.33	-0.96	dopamine receptor D1
PDE10A	-	-	-	-	-	-	2.9e-04	0.43	-0.64	phosphodiesterase 10A
AGAP2	-	-	-	-	-	-	1.5e-04	0.44	-1.67	ArfGAP with GTPase domain, ankyrin repeat and PH domain 2
MAP2K2	-	-	-	-	-	-	2.7e-06	0.64	1.74	mitogen-activated protein kinase kinase 2
MARK2	-	-	-	-	-	-	2.6e-03	0.34	-2.06	MAP/microtubule affinity-regulating kinase 2
PDE4A	-	-	-	-	-	-	3.0e-04	0.44	-2.14	phosphodiesterase 4A, cAMP-specific
ATRX	2.2e-04	0.50	-1.29	-	-	-	1.6e-03	0.37	-1.11	alpha thalassemia/mental retardation syndrome X-linked
MCM4	-	-	-	1.5e-04	0.49	1.36	1.4e-03	0.38	0.81	minichromosome maintenance complex component 4
ME1	3.3e-03	0.33	-0.42	5.4e-04	0.43	-0.50	2.8e-03	0.34	-0.98	malic enzyme 1, NADP(+)-dependent, cytosolic
WNK4	-	-	-	-	-	-	1.3e-03	0.37	-0.68	WNK lysine deficient protein kinase 4
PIM1	-	-	-	2.0e-04	0.49	0.87	1.2e-03	0.40	0.90	pim-1 oncogene
CSNK1G1	-	-	-	-	-	-	1.4e-03	0.38	-1.44	casein kinase 1, gamma 1
MAP4K4	-	-	-	-	-	-	2.3e-03	0.35	1.03	mitogen-activated protein kinase kinase kinase kinase 4
KCNT2	9.5e-04	0.41	1.10	-	-	-	2.2e-04	0.49	-1.39	potassium channel, subfamily T, member 2
MYH14	-	-	-	-	-	-	9.7e-04	0.44	1.23	myosin, heavy chain 14, non-muscle
OCA2	-	-	-	-	-	-	1.4e-03	0.41	0.79	oculocutaneous albinism II
WNK3	-	-	-	-	-	-	6.6e-04	0.45	-1.27	WNK lysine deficient protein kinase 3
MST4	-	-	-	-	-	-	1.9e-03	0.44	-0.97	Serine/threonine-protein kinase MST4
TOP2A	-	-	-	-	-	-	8.0e-06	0.68	-2.49	topoisomerase (DNA) II alpha 170kDa
PRKDC	-	-	-	-	-	-	1.5e-03	0.44	0.80
ATP2A1	-	-	-	-	-	-	8.1e-04	0.54	-0.90	ATPase, Ca++ transporting, cardiac muscle, fast twitch 1
ACTA1	-	-	-	-	-	-	1.0e-03	0.58	-0.83	actin, alpha 1, skeletal muscle
Ion channel activity (GO:0005216). Catalysis of facilitated diffusion of an ion (by an energy-independent process) by passage through a transmembrane aqueous pore or channel without evidence for a carrier-mediated mechanism.
Gene symbol	P-value, F-test (liver)	R-squared (liver)	Slope (liver)	P-value, F-test (kidney)	R-squared (kidney)	Slope (kidney)	P-value, F-test (brain)	R-squared (brain)	Slope (brain)	Product description
MCU	5.6e-04	0.37	-1.07	-	-	-	2.8e-04	0.42	-1.50	mitochondrial calcium uniporter
SCN1B	-	-	-	-	-	-	1.9e-03	0.33	-1.15	sodium channel, voltage-gated, type I, beta subunit
MTMR6	-	-	-	-	-	-	2.8e-03	0.30	-1.16	myotubularin related protein 6
CACNB4	-	-	-	-	-	-	1.4e-04	0.45	-1.17	calcium channel, voltage-dependent, beta 4 subunit
CACNB3	-	-	-	-	-	-	6.0e-04	0.38	-1.79	calcium channel, voltage-dependent, beta 3 subunit
CLCN5	-	-	-	-	-	-	1.5e-03	0.34	-0.84	chloride channel, voltage-sensitive 5
TRPC1	-	-	-	-	-	-	1.1e-04	0.44	-1.43	transient receptor potential cation channel, subfamily C, member 1
MSL2	-	-	-	-	-	-	1.7e-03	0.35	-1.51	male-specific lethal 2 homolog (Drosophila)
SCN2B	-	-	-	-	-	-	9.6e-04	0.37	-1.11	sodium channel, voltage-gated, type II, beta subunit
GRIK5	-	-	-	-	-	-	2.0e-04	0.43	-1.40	glutamate receptor, ionotropic, kainate 5
ANO3	-	-	-	-	-	-	6.8e-04	0.39	-0.96	anoctamin 3
ASIC4	-	-	-	-	-	-	2.3e-04	0.45	-1.24	acid-sensing (proton-gated) ion channel family member 4
KCNJ6	-	-	-	-	-	-	1.1e-04	0.50	-1.07	potassium inwardly-rectifying channel, subfamily J, member 6
CHRNB1	-	-	-	-	-	-	5.0e-04	0.43	0.91	cholinergic receptor, nicotinic, beta 1 (muscle)
TRPM7	-	-	-	-	-	-	8.5e-04	0.40	-1.50	transient receptor potential cation channel, subfamily M, member 7
TRPC6	-	-	-	-	-	-	1.8e-03	0.38	-1.05	transient receptor potential cation channel, subfamily C, member 6
CHRNA5	-	-	-	-	-	-	3.7e-04	0.44	-0.84	cholinergic receptor, nicotinic, alpha 5 (neuronal)
TRPC5	-	-	-	-	-	-	7.7e-05	0.53	-1.45	transient receptor potential cation channel, subfamily C, member 5
KCNT2	9.5e-04	0.41	1.10	-	-	-	2.2e-04	0.49	-1.39	potassium channel, subfamily T, member 2
CACNA1D	-	-	-	-	-	-	2.9e-04	0.47	-1.68	calcium channel, voltage-dependent, L type, alpha 1D subunit
KCNA4	-	-	-	-	-	-	4.7e-04	0.47	-1.27	potassium voltage-gated channel, shaker-related subfamily, member 4
KCNN1	-	-	-	-	-	-	4.7e-04	0.47	0.78	potassium intermediate/small conductance calcium-activated channel, subfamily N, member 1
IL1RAPL1	-	-	-	-	-	-	2.6e-04	0.50	-1.97	interleukin 1 receptor accessory protein-like 1
BEST1	-	-	-	-	-	-	1.5e-04	0.54	0.78	bestrophin 1
CACNG5	-	-	-	-	-	-	2.5e-03	0.39	-0.57	calcium channel, voltage-dependent, gamma subunit 5
KCNB2	-	-	-	-	-	-	2.2e-03	0.40	-0.90	potassium voltage-gated channel, Shab-related subfamily, member 2
KCNJ3	-	-	-	1.0e-03	0.46	0.91	3.3e-05	0.63	-2.02	potassium inwardly-rectifying channel, subfamily J, member 3
TRPC4	-	-	-	-	-	-	1.2e-06	0.72	-1.62	transient receptor potential cation channel, subfamily C, member 4
CHRNA2	-	-	-	-	-	-	1.5e-03	0.46	0.83	cholinergic receptor, nicotinic, alpha 2 (neuronal)
TRPV3	-	-	-	-	-	-	2.2e-05	0.69	1.28	transient receptor potential cation channel, subfamily V, member 3
Metalloendopeptidase activity (GO:0004222). Catalysis of the hydrolysis of internal, alpha-peptide bonds in a polypeptide chain by a mechanism in which water acts as a nucleophile, one or two metal ions hold the water molecule in place, and charged amino acid side chains are ligands for the metal ions.
Gene symbol	P-value, F-test (liver)	R-squared (liver)	Slope (liver)	P-value, F-test (kidney)	R-squared (kidney)	Slope (kidney)	P-value, F-test (brain)	R-squared (brain)	Slope (brain)	Product description
IDE	3.4e-04	0.37	-0.87	5.7e-06	0.54	-1.21	3.5e-06	0.56	-1.28	insulin-degrading enzyme
SPG7	-	-	-	-	-	-	8.3e-04	0.37	0.68	spastic paraplegia 7 (pure and complicated autosomal recessive)
MME	-	-	-	-	-	-	9.3e-04	0.35	-0.90	membrane metallo-endopeptidase
THOP1	1.5e-04	0.43	0.85	-	-	-	1.3e-03	0.35	1.06	thimet oligopeptidase 1
ADAMTS1	-	-	-	1.4e-03	0.35	0.92	1.9e-03	0.34	0.91	ADAM metallopeptidase with thrombospondin type 1 motif, 1
ECEL1	-	-	-	-	-	-	2.7e-03	0.35	-0.74	endothelin converting enzyme-like 1
MAS1	-	-	-	-	-	-	4.8e-04	0.46	-0.92	MAS1 oncogene
UDP-xylosyltransferase activity (GO:0035252). Catalysis of the transfer of a xylosyl group from UDP-xylose to an acceptor molecule.
Gene symbol	P-value, F-test (liver)	R-squared (liver)	Slope (liver)	P-value, F-test (kidney)	R-squared (kidney)	Slope (kidney)	P-value, F-test (brain)	R-squared (brain)	Slope (brain)	Product description
POGLUT1	-	-	-	-	-	-	2.4e-03	0.32	-1.45	protein O-glucosyltransferase 1
GXYLT1	-	-	-	-	-	-	6.0e-04	0.42	-1.42	glucoside xylosyltransferase 1
GXYLT2	-	-	-	-	-	-	1.3e-03	0.43	1.57	glucoside xylosyltransferase 2
Adenyl ribonucleotide binding (GO:0032559). Interacting selectively and non-covalently with an adenyl ribonucleotide, any compound consisting of adenosine esterified with (ortho)phosphate or an oligophosphate at any hydroxyl group on the ribose moiety.
Gene symbol	P-value, F-test (liver)	R-squared (liver)	Slope (liver)	P-value, F-test (kidney)	R-squared (kidney)	Slope (kidney)	P-value, F-test (brain)	R-squared (brain)	Slope (brain)	Product description
IDE	3.4e-04	0.37	-0.87	5.7e-06	0.54	-1.21	3.5e-06	0.56	-1.28	insulin-degrading enzyme
PDXK	-	-	-	-	-	-	5.9e-04	0.41	1.15	pyridoxal (pyridoxine, vitamin B6) kinase
TP53	-	-	-	6.8e-04	0.38	-1.16	8.0e-05	0.47	-1.60	tumor protein p53
ADK	3.3e-05	0.49	-0.70	1.0e-03	0.36	-0.62	8.1e-04	0.37	-1.20	adenosine kinase
CSNK1A1	-	-	-	-	-	-	5.2e-04	0.40	-1.69	casein kinase 1, alpha 1
ABCD3	2.0e-06	0.57	-0.97	2.0e-04	0.44	-1.05	1.4e-03	0.35	-1.46	ATP-binding cassette, sub-family D (ALD), member 3
ERN1	-	-	-	-	-	-	3.2e-05	0.51	-1.42	endoplasmic reticulum to nucleus signaling 1
PRKAR2A	2.6e-04	0.42	-0.72	-	-	-	1.9e-03	0.34	-0.92	protein kinase, cAMP-dependent, regulatory, type II, alpha
PDK1	1.2e-04	0.45	-0.74	-	-	-	1.5e-03	0.35	-0.90	pyruvate dehydrogenase kinase, isozyme 1
DARS2	-	-	-	-	-	-	1.3e-03	0.33	-1.18	aspartyl-tRNA synthetase 2, mitochondrial
GSK3B	-	-	-	-	-	-	1.1e-03	0.37	-1.16	glycogen synthase kinase 3 beta
MAPK12	-	-	-	-	-	-	1.4e-03	0.35	0.72	mitogen-activated protein kinase 12
HSPA4L	2.6e-04	0.43	-0.65	8.9e-05	0.47	-0.87	3.1e-06	0.59	-0.99	heat shock 70kDa protein 4-like
PCK2	-	-	-	-	-	-	2.0e-04	0.43	-1.14	phosphoenolpyruvate carboxykinase 2 (mitochondrial)
PRKCI	2.4e-03	0.34	-1.07	-	-	-	1.1e-03	0.36	-1.22	protein kinase C, iota
SRR	8.9e-07	0.66	-0.76	1.6e-04	0.46	-0.66	7.7e-05	0.49	-1.19	serine racemase
CDS1	-	-	-	-	-	-	1.2e-04	0.45	-1.23	CDP-diacylglycerol synthase (phosphatidate cytidylyltransferase) 1
PDE4D	-	-	-	-	-	-	6.3e-04	0.37	-0.97	phosphodiesterase 4D, cAMP-specific
LATS2	-	-	-	-	-	-	3.1e-04	0.45	-1.36	LATS, large tumor suppressor, homolog 2 (Drosophila)
DRD1	-	-	-	-	-	-	2.1e-03	0.33	-0.96	dopamine receptor D1
PDE10A	-	-	-	-	-	-	2.9e-04	0.43	-0.64	phosphodiesterase 10A
AGAP2	-	-	-	-	-	-	1.5e-04	0.44	-1.67	ArfGAP with GTPase domain, ankyrin repeat and PH domain 2
MAP2K2	-	-	-	-	-	-	2.7e-06	0.64	1.74	mitogen-activated protein kinase kinase 2
MARK2	-	-	-	-	-	-	2.6e-03	0.34	-2.06	MAP/microtubule affinity-regulating kinase 2
PDE4A	-	-	-	-	-	-	3.0e-04	0.44	-2.14	phosphodiesterase 4A, cAMP-specific
ATRX	2.2e-04	0.50	-1.29	-	-	-	1.6e-03	0.37	-1.11	alpha thalassemia/mental retardation syndrome X-linked
MCM4	-	-	-	1.5e-04	0.49	1.36	1.4e-03	0.38	0.81	minichromosome maintenance complex component 4
ME1	3.3e-03	0.33	-0.42	5.4e-04	0.43	-0.50	2.8e-03	0.34	-0.98	malic enzyme 1, NADP(+)-dependent, cytosolic
WNK4	-	-	-	-	-	-	1.3e-03	0.37	-0.68	WNK lysine deficient protein kinase 4
PIM1	-	-	-	2.0e-04	0.49	0.87	1.2e-03	0.40	0.90	pim-1 oncogene
CSNK1G1	-	-	-	-	-	-	1.4e-03	0.38	-1.44	casein kinase 1, gamma 1
MAP4K4	-	-	-	-	-	-	2.3e-03	0.35	1.03	mitogen-activated protein kinase kinase kinase kinase 4
KCNT2	9.5e-04	0.41	1.10	-	-	-	2.2e-04	0.49	-1.39	potassium channel, subfamily T, member 2
MYH14	-	-	-	-	-	-	9.7e-04	0.44	1.23	myosin, heavy chain 14, non-muscle
OCA2	-	-	-	-	-	-	1.4e-03	0.41	0.79	oculocutaneous albinism II
WNK3	-	-	-	-	-	-	6.6e-04	0.45	-1.27	WNK lysine deficient protein kinase 3
MST4	-	-	-	-	-	-	1.9e-03	0.44	-0.97	Serine/threonine-protein kinase MST4
TOP2A	-	-	-	-	-	-	8.0e-06	0.68	-2.49	topoisomerase (DNA) II alpha 170kDa
PRKDC	-	-	-	-	-	-	1.5e-03	0.44	0.80
ATP2A1	-	-	-	-	-	-	8.1e-04	0.54	-0.90	ATPase, Ca++ transporting, cardiac muscle, fast twitch 1
ACTA1	-	-	-	-	-	-	1.0e-03	0.58	-0.83	actin, alpha 1, skeletal muscle
Core promoter proximal region DNA binding (GO:0001159). Interacting selectively and non-covalently with a region of DNA that is in cis with and relatively close to the core promoter. The transcribed region might be described as a gene, cistron, or operon.
Gene symbol	P-value, F-test (liver)	R-squared (liver)	Slope (liver)	P-value, F-test (kidney)	R-squared (kidney)	Slope (kidney)	P-value, F-test (brain)	R-squared (brain)	Slope (brain)	Product description
GABPA	1.8e-03	0.31	-1.07	-	-	-	1.7e-03	0.32	-1.08	GA binding protein transcription factor, alpha subunit 60kDa
STAT1	-	-	-	-	-	-	2.7e-03	0.30	0.64
SREBF2	-	-	-	-	-	-	2.3e-03	0.33	1.61	sterol regulatory element binding transcription factor 2
HSF1	5.6e-07	0.65	1.58	1.1e-03	0.38	1.32	2.7e-04	0.44	1.56
ACE2	-	-	-	-	-	-	2.8e-03	0.29	-1.27	angiotensin I converting enzyme (peptidyl-dipeptidase A) 2
DLX5	-	-	-	-	-	-	7.6e-04	0.40	-1.20	distal-less homeobox 5
FHL1	-	-	-	-	-	-	8.9e-04	0.47	0.88	four and a half LIM domains 1
KLF4	-	-	-	-	-	-	1.6e-03	0.40	1.65	Kruppel-like factor 4 (gut)
BCL11B	-	-	-	-	-	-	3.2e-04	0.50	-0.89	B-cell CLL/lymphoma 11B (zinc finger protein)
HAP1	-	-	-	-	-	-	1.2e-06	0.80	-0.69
Metal ion transmembrane transporter activity (GO:0046873). Catalysis of the transfer of metal ions from one side of a membrane to the other.
Gene symbol	P-value, F-test (liver)	R-squared (liver)	Slope (liver)	P-value, F-test (kidney)	R-squared (kidney)	Slope (kidney)	P-value, F-test (brain)	R-squared (brain)	Slope (brain)	Product description
ATP1B1	-	-	-	1.8e-04	0.41	-1.47	1.4e-04	0.42	-1.68	ATPase, Na+/K+ transporting, beta 1 polypeptide
MCU	5.6e-04	0.37	-1.07	-	-	-	2.8e-04	0.42	-1.50	mitochondrial calcium uniporter
SCN1B	-	-	-	-	-	-	1.9e-03	0.33	-1.15	sodium channel, voltage-gated, type I, beta subunit
MTMR6	-	-	-	-	-	-	2.8e-03	0.30	-1.16	myotubularin related protein 6
SLC6A6	-	-	-	9.8e-04	0.36	-0.92	5.6e-04	0.38	-0.97	solute carrier family 6 (neurotransmitter transporter, taurine), member 6
CACNB4	-	-	-	-	-	-	1.4e-04	0.45	-1.17	calcium channel, voltage-dependent, beta 4 subunit
SLC32A1	-	-	-	-	-	-	6.5e-07	0.62	-1.70	solute carrier family 32 (GABA vesicular transporter), member 1
CACNB3	-	-	-	-	-	-	6.0e-04	0.38	-1.79	calcium channel, voltage-dependent, beta 3 subunit
TRPC1	-	-	-	-	-	-	1.1e-04	0.44	-1.43	transient receptor potential cation channel, subfamily C, member 1
SLC9A2	-	-	-	-	-	-	1.6e-03	0.33	-0.93	solute carrier family 9, subfamily A (NHE2, cation proton antiporter 2), member 2
SCN2B	-	-	-	-	-	-	9.6e-04	0.37	-1.11	sodium channel, voltage-gated, type II, beta subunit
SLC6A9	-	-	-	-	-	-	2.0e-03	0.35	-1.28	solute carrier family 6 (neurotransmitter transporter, glycine), member 9
ASIC4	-	-	-	-	-	-	2.3e-04	0.45	-1.24	acid-sensing (proton-gated) ion channel family member 4
KCNJ6	-	-	-	-	-	-	1.1e-04	0.50	-1.07	potassium inwardly-rectifying channel, subfamily J, member 6
SLC30A7	-	-	-	-	-	-	4.8e-04	0.46	-1.38	solute carrier family 30 (zinc transporter), member 7
SLC6A12	-	-	-	-	-	-	7.1e-07	0.72	0.73	solute carrier family 6 (neurotransmitter transporter, betaine/GABA), member 12
TRPM7	-	-	-	-	-	-	8.5e-04	0.40	-1.50	transient receptor potential cation channel, subfamily M, member 7
TRPC6	-	-	-	-	-	-	1.8e-03	0.38	-1.05	transient receptor potential cation channel, subfamily C, member 6
TRPC5	-	-	-	-	-	-	7.7e-05	0.53	-1.45	transient receptor potential cation channel, subfamily C, member 5
KCNT2	9.5e-04	0.41	1.10	-	-	-	2.2e-04	0.49	-1.39	potassium channel, subfamily T, member 2
CACNA1D	-	-	-	-	-	-	2.9e-04	0.47	-1.68	calcium channel, voltage-dependent, L type, alpha 1D subunit
KCNA4	-	-	-	-	-	-	4.7e-04	0.47	-1.27	potassium voltage-gated channel, shaker-related subfamily, member 4
KCNN1	-	-	-	-	-	-	4.7e-04	0.47	0.78	potassium intermediate/small conductance calcium-activated channel, subfamily N, member 1
IL1RAPL1	-	-	-	-	-	-	2.6e-04	0.50	-1.97	interleukin 1 receptor accessory protein-like 1
CACNG5	-	-	-	-	-	-	2.5e-03	0.39	-0.57	calcium channel, voltage-dependent, gamma subunit 5
KCNB2	-	-	-	-	-	-	2.2e-03	0.40	-0.90	potassium voltage-gated channel, Shab-related subfamily, member 2
KCNJ3	-	-	-	1.0e-03	0.46	0.91	3.3e-05	0.63	-2.02	potassium inwardly-rectifying channel, subfamily J, member 3
TRPC4	-	-	-	-	-	-	1.2e-06	0.72	-1.62	transient receptor potential cation channel, subfamily C, member 4
ATP2A1	-	-	-	-	-	-	8.1e-04	0.54	-0.90	ATPase, Ca++ transporting, cardiac muscle, fast twitch 1
Ion gated channel activity (GO:0022839). Catalysis of the transmembrane transfer of a solute by a channel that opens in response to a specific ion stimulus.
Gene symbol	P-value, F-test (liver)	R-squared (liver)	Slope (liver)	P-value, F-test (kidney)	R-squared (kidney)	Slope (kidney)	P-value, F-test (brain)	R-squared (brain)	Slope (brain)	Product description
SCN1B	-	-	-	-	-	-	1.9e-03	0.33	-1.15	sodium channel, voltage-gated, type I, beta subunit
MTMR6	-	-	-	-	-	-	2.8e-03	0.30	-1.16	myotubularin related protein 6
CACNB4	-	-	-	-	-	-	1.4e-04	0.45	-1.17	calcium channel, voltage-dependent, beta 4 subunit
CACNB3	-	-	-	-	-	-	6.0e-04	0.38	-1.79	calcium channel, voltage-dependent, beta 3 subunit
CLCN5	-	-	-	-	-	-	1.5e-03	0.34	-0.84	chloride channel, voltage-sensitive 5
TRPC1	-	-	-	-	-	-	1.1e-04	0.44	-1.43	transient receptor potential cation channel, subfamily C, member 1
SCN2B	-	-	-	-	-	-	9.6e-04	0.37	-1.11	sodium channel, voltage-gated, type II, beta subunit
GRIK5	-	-	-	-	-	-	2.0e-04	0.43	-1.40	glutamate receptor, ionotropic, kainate 5
ANO3	-	-	-	-	-	-	6.8e-04	0.39	-0.96	anoctamin 3
KCNJ6	-	-	-	-	-	-	1.1e-04	0.50	-1.07	potassium inwardly-rectifying channel, subfamily J, member 6
CHRNB1	-	-	-	-	-	-	5.0e-04	0.43	0.91	cholinergic receptor, nicotinic, beta 1 (muscle)
TRPC6	-	-	-	-	-	-	1.8e-03	0.38	-1.05	transient receptor potential cation channel, subfamily C, member 6
CHRNA5	-	-	-	-	-	-	3.7e-04	0.44	-0.84	cholinergic receptor, nicotinic, alpha 5 (neuronal)
TRPC5	-	-	-	-	-	-	7.7e-05	0.53	-1.45	transient receptor potential cation channel, subfamily C, member 5
KCNT2	9.5e-04	0.41	1.10	-	-	-	2.2e-04	0.49	-1.39	potassium channel, subfamily T, member 2
CACNA1D	-	-	-	-	-	-	2.9e-04	0.47	-1.68	calcium channel, voltage-dependent, L type, alpha 1D subunit
KCNA4	-	-	-	-	-	-	4.7e-04	0.47	-1.27	potassium voltage-gated channel, shaker-related subfamily, member 4
KCNN1	-	-	-	-	-	-	4.7e-04	0.47	0.78	potassium intermediate/small conductance calcium-activated channel, subfamily N, member 1
IL1RAPL1	-	-	-	-	-	-	2.6e-04	0.50	-1.97	interleukin 1 receptor accessory protein-like 1
CACNG5	-	-	-	-	-	-	2.5e-03	0.39	-0.57	calcium channel, voltage-dependent, gamma subunit 5
KCNB2	-	-	-	-	-	-	2.2e-03	0.40	-0.90	potassium voltage-gated channel, Shab-related subfamily, member 2
KCNJ3	-	-	-	1.0e-03	0.46	0.91	3.3e-05	0.63	-2.02	potassium inwardly-rectifying channel, subfamily J, member 3
TRPC4	-	-	-	-	-	-	1.2e-06	0.72	-1.62	transient receptor potential cation channel, subfamily C, member 4
CHRNA2	-	-	-	-	-	-	1.5e-03	0.46	0.83	cholinergic receptor, nicotinic, alpha 2 (neuronal)
Cation channel activity (GO:0005261). Catalysis of the energy-independent passage of cations across a lipid bilayer down a concentration gradient.
Gene symbol	P-value, F-test (liver)	R-squared (liver)	Slope (liver)	P-value, F-test (kidney)	R-squared (kidney)	Slope (kidney)	P-value, F-test (brain)	R-squared (brain)	Slope (brain)	Product description
MCU	5.6e-04	0.37	-1.07	-	-	-	2.8e-04	0.42	-1.50	mitochondrial calcium uniporter
SCN1B	-	-	-	-	-	-	1.9e-03	0.33	-1.15	sodium channel, voltage-gated, type I, beta subunit
MTMR6	-	-	-	-	-	-	2.8e-03	0.30	-1.16	myotubularin related protein 6
CACNB4	-	-	-	-	-	-	1.4e-04	0.45	-1.17	calcium channel, voltage-dependent, beta 4 subunit
CACNB3	-	-	-	-	-	-	6.0e-04	0.38	-1.79	calcium channel, voltage-dependent, beta 3 subunit
TRPC1	-	-	-	-	-	-	1.1e-04	0.44	-1.43	transient receptor potential cation channel, subfamily C, member 1
SCN2B	-	-	-	-	-	-	9.6e-04	0.37	-1.11	sodium channel, voltage-gated, type II, beta subunit
KCNJ6	-	-	-	-	-	-	1.1e-04	0.50	-1.07	potassium inwardly-rectifying channel, subfamily J, member 6
CHRNB1	-	-	-	-	-	-	5.0e-04	0.43	0.91	cholinergic receptor, nicotinic, beta 1 (muscle)
TRPM7	-	-	-	-	-	-	8.5e-04	0.40	-1.50	transient receptor potential cation channel, subfamily M, member 7
TRPC6	-	-	-	-	-	-	1.8e-03	0.38	-1.05	transient receptor potential cation channel, subfamily C, member 6
CHRNA5	-	-	-	-	-	-	3.7e-04	0.44	-0.84	cholinergic receptor, nicotinic, alpha 5 (neuronal)
TRPC5	-	-	-	-	-	-	7.7e-05	0.53	-1.45	transient receptor potential cation channel, subfamily C, member 5
KCNT2	9.5e-04	0.41	1.10	-	-	-	2.2e-04	0.49	-1.39	potassium channel, subfamily T, member 2
CACNA1D	-	-	-	-	-	-	2.9e-04	0.47	-1.68	calcium channel, voltage-dependent, L type, alpha 1D subunit
KCNA4	-	-	-	-	-	-	4.7e-04	0.47	-1.27	potassium voltage-gated channel, shaker-related subfamily, member 4
KCNN1	-	-	-	-	-	-	4.7e-04	0.47	0.78	potassium intermediate/small conductance calcium-activated channel, subfamily N, member 1
IL1RAPL1	-	-	-	-	-	-	2.6e-04	0.50	-1.97	interleukin 1 receptor accessory protein-like 1
CACNG5	-	-	-	-	-	-	2.5e-03	0.39	-0.57	calcium channel, voltage-dependent, gamma subunit 5
KCNB2	-	-	-	-	-	-	2.2e-03	0.40	-0.90	potassium voltage-gated channel, Shab-related subfamily, member 2
KCNJ3	-	-	-	1.0e-03	0.46	0.91	3.3e-05	0.63	-2.02	potassium inwardly-rectifying channel, subfamily J, member 3
TRPC4	-	-	-	-	-	-	1.2e-06	0.72	-1.62	transient receptor potential cation channel, subfamily C, member 4
CHRNA2	-	-	-	-	-	-	1.5e-03	0.46	0.83	cholinergic receptor, nicotinic, alpha 2 (neuronal)
TRPV3	-	-	-	-	-	-	2.2e-05	0.69	1.28	transient receptor potential cation channel, subfamily V, member 3
CAMP binding (GO:0030552). Interacting selectively and non-covalently with cAMP, the nucleotide cyclic AMP (adenosine 3',5'-cyclophosphate).
Gene symbol	P-value, F-test (liver)	R-squared (liver)	Slope (liver)	P-value, F-test (kidney)	R-squared (kidney)	Slope (kidney)	P-value, F-test (brain)	R-squared (brain)	Slope (brain)	Product description
PRKAR2A	2.6e-04	0.42	-0.72	-	-	-	1.9e-03	0.34	-0.92	protein kinase, cAMP-dependent, regulatory, type II, alpha
PDE4D	-	-	-	-	-	-	6.3e-04	0.37	-0.97	phosphodiesterase 4D, cAMP-specific
PDE10A	-	-	-	-	-	-	2.9e-04	0.43	-0.64	phosphodiesterase 10A
PDE4A	-	-	-	-	-	-	3.0e-04	0.44	-2.14	phosphodiesterase 4A, cAMP-specific
ATP binding (GO:0005524). Interacting selectively and non-covalently with ATP, adenosine 5'-triphosphate, a universally important coenzyme and enzyme regulator.
Gene symbol	P-value, F-test (liver)	R-squared (liver)	Slope (liver)	P-value, F-test (kidney)	R-squared (kidney)	Slope (kidney)	P-value, F-test (brain)	R-squared (brain)	Slope (brain)	Product description
IDE	3.4e-04	0.37	-0.87	5.7e-06	0.54	-1.21	3.5e-06	0.56	-1.28	insulin-degrading enzyme
PDXK	-	-	-	-	-	-	5.9e-04	0.41	1.15	pyridoxal (pyridoxine, vitamin B6) kinase
TP53	-	-	-	6.8e-04	0.38	-1.16	8.0e-05	0.47	-1.60	tumor protein p53
ADK	3.3e-05	0.49	-0.70	1.0e-03	0.36	-0.62	8.1e-04	0.37	-1.20	adenosine kinase
CSNK1A1	-	-	-	-	-	-	5.2e-04	0.40	-1.69	casein kinase 1, alpha 1
ABCD3	2.0e-06	0.57	-0.97	2.0e-04	0.44	-1.05	1.4e-03	0.35	-1.46	ATP-binding cassette, sub-family D (ALD), member 3
ERN1	-	-	-	-	-	-	3.2e-05	0.51	-1.42	endoplasmic reticulum to nucleus signaling 1
PDK1	1.2e-04	0.45	-0.74	-	-	-	1.5e-03	0.35	-0.90	pyruvate dehydrogenase kinase, isozyme 1
DARS2	-	-	-	-	-	-	1.3e-03	0.33	-1.18	aspartyl-tRNA synthetase 2, mitochondrial
GSK3B	-	-	-	-	-	-	1.1e-03	0.37	-1.16	glycogen synthase kinase 3 beta
MAPK12	-	-	-	-	-	-	1.4e-03	0.35	0.72	mitogen-activated protein kinase 12
HSPA4L	2.6e-04	0.43	-0.65	8.9e-05	0.47	-0.87	3.1e-06	0.59	-0.99	heat shock 70kDa protein 4-like
PCK2	-	-	-	-	-	-	2.0e-04	0.43	-1.14	phosphoenolpyruvate carboxykinase 2 (mitochondrial)
PRKCI	2.4e-03	0.34	-1.07	-	-	-	1.1e-03	0.36	-1.22	protein kinase C, iota
SRR	8.9e-07	0.66	-0.76	1.6e-04	0.46	-0.66	7.7e-05	0.49	-1.19	serine racemase
CDS1	-	-	-	-	-	-	1.2e-04	0.45	-1.23	CDP-diacylglycerol synthase (phosphatidate cytidylyltransferase) 1
LATS2	-	-	-	-	-	-	3.1e-04	0.45	-1.36	LATS, large tumor suppressor, homolog 2 (Drosophila)
DRD1	-	-	-	-	-	-	2.1e-03	0.33	-0.96	dopamine receptor D1
AGAP2	-	-	-	-	-	-	1.5e-04	0.44	-1.67	ArfGAP with GTPase domain, ankyrin repeat and PH domain 2
MAP2K2	-	-	-	-	-	-	2.7e-06	0.64	1.74	mitogen-activated protein kinase kinase 2
MARK2	-	-	-	-	-	-	2.6e-03	0.34	-2.06	MAP/microtubule affinity-regulating kinase 2
ATRX	2.2e-04	0.50	-1.29	-	-	-	1.6e-03	0.37	-1.11	alpha thalassemia/mental retardation syndrome X-linked
MCM4	-	-	-	1.5e-04	0.49	1.36	1.4e-03	0.38	0.81	minichromosome maintenance complex component 4
WNK4	-	-	-	-	-	-	1.3e-03	0.37	-0.68	WNK lysine deficient protein kinase 4
PIM1	-	-	-	2.0e-04	0.49	0.87	1.2e-03	0.40	0.90	pim-1 oncogene
CSNK1G1	-	-	-	-	-	-	1.4e-03	0.38	-1.44	casein kinase 1, gamma 1
MAP4K4	-	-	-	-	-	-	2.3e-03	0.35	1.03	mitogen-activated protein kinase kinase kinase kinase 4
KCNT2	9.5e-04	0.41	1.10	-	-	-	2.2e-04	0.49	-1.39	potassium channel, subfamily T, member 2
MYH14	-	-	-	-	-	-	9.7e-04	0.44	1.23	myosin, heavy chain 14, non-muscle
OCA2	-	-	-	-	-	-	1.4e-03	0.41	0.79	oculocutaneous albinism II
WNK3	-	-	-	-	-	-	6.6e-04	0.45	-1.27	WNK lysine deficient protein kinase 3
MST4	-	-	-	-	-	-	1.9e-03	0.44	-0.97	Serine/threonine-protein kinase MST4
TOP2A	-	-	-	-	-	-	8.0e-06	0.68	-2.49	topoisomerase (DNA) II alpha 170kDa
PRKDC	-	-	-	-	-	-	1.5e-03	0.44	0.80
ATP2A1	-	-	-	-	-	-	8.1e-04	0.54	-0.90	ATPase, Ca++ transporting, cardiac muscle, fast twitch 1
ACTA1	-	-	-	-	-	-	1.0e-03	0.58	-0.83	actin, alpha 1, skeletal muscle
Core promoter proximal region sequence-specific DNA binding (GO:0000987). Interacting selectively and non-covalently with a sequence of DNA that is in cis with and relatively close to the core promoter. The transcribed region might be described as a gene, cistron, or operon.
Gene symbol	P-value, F-test (liver)	R-squared (liver)	Slope (liver)	P-value, F-test (kidney)	R-squared (kidney)	Slope (kidney)	P-value, F-test (brain)	R-squared (brain)	Slope (brain)	Product description
GABPA	1.8e-03	0.31	-1.07	-	-	-	1.7e-03	0.32	-1.08	GA binding protein transcription factor, alpha subunit 60kDa
STAT1	-	-	-	-	-	-	2.7e-03	0.30	0.64
SREBF2	-	-	-	-	-	-	2.3e-03	0.33	1.61	sterol regulatory element binding transcription factor 2
HSF1	5.6e-07	0.65	1.58	1.1e-03	0.38	1.32	2.7e-04	0.44	1.56
ACE2	-	-	-	-	-	-	2.8e-03	0.29	-1.27	angiotensin I converting enzyme (peptidyl-dipeptidase A) 2
DLX5	-	-	-	-	-	-	7.6e-04	0.40	-1.20	distal-less homeobox 5
FHL1	-	-	-	-	-	-	8.9e-04	0.47	0.88	four and a half LIM domains 1
KLF4	-	-	-	-	-	-	1.6e-03	0.40	1.65	Kruppel-like factor 4 (gut)
BCL11B	-	-	-	-	-	-	3.2e-04	0.50	-0.89	B-cell CLL/lymphoma 11B (zinc finger protein)
HAP1	-	-	-	-	-	-	1.2e-06	0.80	-0.69
RNA polymerase II core promoter proximal region sequence-specific DNA binding (GO:0000978). Interacting selectively and non-covalently with a sequence of DNA that is in cis with and relatively close to a core promoter for RNA polymerase II.
Gene symbol	P-value, F-test (liver)	R-squared (liver)	Slope (liver)	P-value, F-test (kidney)	R-squared (kidney)	Slope (kidney)	P-value, F-test (brain)	R-squared (brain)	Slope (brain)	Product description
GABPA	1.8e-03	0.31	-1.07	-	-	-	1.7e-03	0.32	-1.08	GA binding protein transcription factor, alpha subunit 60kDa
STAT1	-	-	-	-	-	-	2.7e-03	0.30	0.64
SREBF2	-	-	-	-	-	-	2.3e-03	0.33	1.61	sterol regulatory element binding transcription factor 2
HSF1	5.6e-07	0.65	1.58	1.1e-03	0.38	1.32	2.7e-04	0.44	1.56
ACE2	-	-	-	-	-	-	2.8e-03	0.29	-1.27	angiotensin I converting enzyme (peptidyl-dipeptidase A) 2
DLX5	-	-	-	-	-	-	7.6e-04	0.40	-1.20	distal-less homeobox 5
FHL1	-	-	-	-	-	-	8.9e-04	0.47	0.88	four and a half LIM domains 1
BCL11B	-	-	-	-	-	-	3.2e-04	0.50	-0.89	B-cell CLL/lymphoma 11B (zinc finger protein)
HAP1	-	-	-	-	-	-	1.2e-06	0.80	-0.69
Calcium channel activity (GO:0005262). Catalysis of facilitated diffusion of a calcium ion (by an energy-independent process) involving passage through a transmembrane aqueous pore or channel without evidence for a carrier-mediated mechanism.
Gene symbol	P-value, F-test (liver)	R-squared (liver)	Slope (liver)	P-value, F-test (kidney)	R-squared (kidney)	Slope (kidney)	P-value, F-test (brain)	R-squared (brain)	Slope (brain)	Product description
MCU	5.6e-04	0.37	-1.07	-	-	-	2.8e-04	0.42	-1.50	mitochondrial calcium uniporter
CACNB4	-	-	-	-	-	-	1.4e-04	0.45	-1.17	calcium channel, voltage-dependent, beta 4 subunit
CACNB3	-	-	-	-	-	-	6.0e-04	0.38	-1.79	calcium channel, voltage-dependent, beta 3 subunit
TRPC1	-	-	-	-	-	-	1.1e-04	0.44	-1.43	transient receptor potential cation channel, subfamily C, member 1
TRPM7	-	-	-	-	-	-	8.5e-04	0.40	-1.50	transient receptor potential cation channel, subfamily M, member 7
TRPC6	-	-	-	-	-	-	1.8e-03	0.38	-1.05	transient receptor potential cation channel, subfamily C, member 6
TRPC5	-	-	-	-	-	-	7.7e-05	0.53	-1.45	transient receptor potential cation channel, subfamily C, member 5
CACNA1D	-	-	-	-	-	-	2.9e-04	0.47	-1.68	calcium channel, voltage-dependent, L type, alpha 1D subunit
IL1RAPL1	-	-	-	-	-	-	2.6e-04	0.50	-1.97	interleukin 1 receptor accessory protein-like 1
CACNG5	-	-	-	-	-	-	2.5e-03	0.39	-0.57	calcium channel, voltage-dependent, gamma subunit 5
TRPC4	-	-	-	-	-	-	1.2e-06	0.72	-1.62	transient receptor potential cation channel, subfamily C, member 4
GPI-linked ephrin receptor activity (GO:0005004). Combining with a GPI-anchored ephrin to initiate a change in cell activity.
Gene symbol	P-value, F-test (liver)	R-squared (liver)	Slope (liver)	P-value, F-test (kidney)	R-squared (kidney)	Slope (kidney)	P-value, F-test (brain)	R-squared (brain)	Slope (brain)	Product description
EPHA5	-	-	-	-	-	-	5.7e-04	0.44	-1.05	EPH receptor A5
EPHA7	-	-	-	-	-	-	6.0e-08	0.74	-1.51	EPH receptor A7
EPHA8	-	-	-	-	-	-	2.7e-03	0.42	-1.13	EPH receptor A8
Store-operated calcium channel activity (GO:0015279). A ligand-gated ion channel activity which transports calcium in response to emptying of intracellular calcium stores.
Gene symbol	P-value, F-test (liver)	R-squared (liver)	Slope (liver)	P-value, F-test (kidney)	R-squared (kidney)	Slope (kidney)	P-value, F-test (brain)	R-squared (brain)	Slope (brain)	Product description
TRPC1	-	-	-	-	-	-	1.1e-04	0.44	-1.43	transient receptor potential cation channel, subfamily C, member 1
TRPC6	-	-	-	-	-	-	1.8e-03	0.38	-1.05	transient receptor potential cation channel, subfamily C, member 6
TRPC5	-	-	-	-	-	-	7.7e-05	0.53	-1.45	transient receptor potential cation channel, subfamily C, member 5
TRPC4	-	-	-	-	-	-	1.2e-06	0.72	-1.62	transient receptor potential cation channel, subfamily C, member 4
G-protein activated inward rectifier potassium channel activity (GO:0015467). Catalysis of the transmembrane transfer of a potassium ion by an inwardly-rectifying voltage-gated channel, where the inward rectification is due to a voltage-dependent block of the channel pore by a G protein. An inwardly rectifying current-voltage relation is one where at any given driving force the inward flow of K+ …
Gene symbol	P-value, F-test (liver)	R-squared (liver)	Slope (liver)	P-value, F-test (kidney)	R-squared (kidney)	Slope (kidney)	P-value, F-test (brain)	R-squared (brain)	Slope (brain)	Product description
KCNJ6	-	-	-	-	-	-	1.1e-04	0.50	-1.07	potassium inwardly-rectifying channel, subfamily J, member 6
KCNJ3	-	-	-	1.0e-03	0.46	0.91	3.3e-05	0.63	-2.02	potassium inwardly-rectifying channel, subfamily J, member 3

## Sheet: Weaning time
Molecular GO functions for genes whose expression variation associates with weaning time
Coenzyme binding (GO:0050662). Interacting selectively and non-covalently with a coenzyme, any of various nonprotein organic cofactors that are required, in addition to an enzyme and a substrate, for an enzymatic reaction to proceed.
Gene symbol	P-value, F-test (liver)	R-squared (liver)	Slope (liver)	P-value, F-test (kidney)	R-squared (kidney)	Slope (kidney)	P-value, F-test (brain)	R-squared (brain)	Slope (brain)	Product description
IDH1	7.6e-04	0.35	-1.33	-	-	-	-	-	-	isocitrate dehydrogenase 1 (NADP+), soluble
DMGDH	1.6e-05	0.49	-1.40	-	-	-	-	-	-	dimethylglycine dehydrogenase
ALDH6A1	5.2e-03	0.25	-0.96	-	-	-	-	-	-	aldehyde dehydrogenase 6 family, member A1
DLD	5.1e-06	0.53	-1.91	-	-	-	-	-	-	dihydrolipoamide dehydrogenase
KDM1B	1.1e-03	0.33	-1.26	-	-	-	-	-	-	lysine (K)-specific demethylase 1B
SARDH	6.2e-05	0.45	-0.95	-	-	-	-	-	-	sarcosine dehydrogenase
ETFDH	3.1e-07	0.63	-1.75	2.7e-03	0.29	-0.65	-	-	-	electron-transferring-flavoprotein dehydrogenase
ACADM	7.8e-04	0.35	-0.88	-	-	-	-	-	-	acyl-CoA dehydrogenase, C-4 to C-12 straight chain
CAT	9.6e-04	0.34	-1.03	1.2e-04	0.44	-1.15	1.8e-04	0.42	-1.26	catalase
GALE	1.0e-04	0.45	1.25	3.8e-04	0.40	1.04	-	-	-	UDP-galactose-4-epimerase
DPYD	1.4e-06	0.58	-1.03	1.5e-03	0.33	-0.51	-	-	-	dihydropyrimidine dehydrogenase
GCDH	5.7e-06	0.55	-1.49	1.3e-04	0.45	-1.25	-	-	-	glutaryl-CoA dehydrogenase
DLAT	3.9e-04	0.39	-1.49	1.2e-03	0.35	-0.82	3.2e-05	0.51	-1.72
HMGCR	1.1e-04	0.44	-1.23	-	-	-	-	-	-	3-hydroxy-3-methylglutaryl-CoA reductase
CRYL1	2.3e-03	0.29	0.69	-	-	-	2.7e-04	0.42	1.49	crystallin, lambda 1
ACOX2	3.4e-04	0.40	-1.17	-	-	-	-	-	-	acyl-CoA oxidase 2, branched chain
ACOX1	1.9e-08	0.71	-1.09	3.1e-06	0.59	-1.01	4.3e-05	0.49	-1.31	acyl-CoA oxidase 1, palmitoyl
GCLC	7.1e-05	0.46	-1.28	2.9e-03	0.30	-0.52	-	-	-	glutamate-cysteine ligase, catalytic subunit
ACADL	5.0e-04	0.38	-0.61	3.3e-05	0.50	-0.63	2.0e-08	0.72	-0.84	acyl-CoA dehydrogenase, long chain
HNF4A	7.7e-04	0.36	-1.39	-	-	-	-	-	-	hepatocyte nuclear factor 4, alpha
GSR	8.0e-04	0.37	-1.44	-	-	-	-	-	-	glutathione reductase
SORD	2.8e-03	0.32	-1.13	-	-	-	-	-	-	sorbitol dehydrogenase
DHODH	3.2e-06	0.60	1.00	-	-	-	-	-	-	dihydroorotate dehydrogenase (quinone)
MTRR	4.1e-03	0.30	0.93	2.7e-03	0.30	1.02	-	-	-	5-methyltetrahydrofolate-homocysteine methyltransferase reductase
GMDS	1.6e-03	0.33	0.71	-	-	-	-	-	-	GDP-mannose 4,6-dehydratase
CYB5R4	8.2e-05	0.50	-1.30	3.3e-05	0.55	-1.29	5.0e-06	0.62	-1.61	cytochrome b5 reductase 4
FOXRED2	5.4e-03	0.30	1.10	-	-	-	-	-	-	FAD-dependent oxidoreductase domain containing 2
PRODH	7.2e-04	0.43	-0.64	1.9e-03	0.39	-0.49	-	-	-	proline dehydrogenase (oxidase) 1
Anion binding (GO:0043168). Interacting selectively and non-covalently with anions, charged atoms or groups of atoms with a net negative charge.
Gene symbol	P-value, F-test (liver)	R-squared (liver)	Slope (liver)	P-value, F-test (kidney)	R-squared (kidney)	Slope (kidney)	P-value, F-test (brain)	R-squared (brain)	Slope (brain)	Product description
ITM2B	3.6e-07	0.61	-1.82	-	-	-	-	-	-	integral membrane protein 2B
IDE	3.4e-04	0.37	-1.13	3.2e-05	0.48	-1.37	4.4e-05	0.47	-1.40	insulin-degrading enzyme
MAPK9	5.3e-05	0.45	-1.33	1.4e-03	0.32	-1.31	-	-	-	mitogen-activated protein kinase 9
DMGDH	1.6e-05	0.49	-1.40	-	-	-	-	-	-	dimethylglycine dehydrogenase
PYGL	4.6e-03	0.25	-1.42	-	-	-	-	-	-	phosphorylase, glycogen, liver
ALDH6A1	5.2e-03	0.25	-0.96	-	-	-	-	-	-	aldehyde dehydrogenase 6 family, member A1
OTC	2.6e-05	0.47	-1.06	-	-	-	2.7e-03	0.29	-1.28	ornithine carbamoyltransferase
DLD	5.1e-06	0.53	-1.91	-	-	-	-	-	-	dihydrolipoamide dehydrogenase
KDM1B	1.1e-03	0.33	-1.26	-	-	-	-	-	-	lysine (K)-specific demethylase 1B
VPS41	3.3e-03	0.28	-1.42	-	-	-	-	-	-	vacuolar protein sorting 41 homolog (S. cerevisiae)
GLDC	3.6e-03	0.27	-0.78	-	-	-	-	-	-	glycine dehydrogenase (decarboxylating)
CTH	5.1e-05	0.46	-0.75	-	-	-	-	-	-	cystathionase (cystathionine gamma-lyase)
PRKAA2	3.4e-08	0.68	-0.86	-	-	-	3.1e-03	0.29	-1.27	protein kinase, AMP-activated, alpha 2 catalytic subunit
GRB7	3.4e-03	0.28	-0.60	-	-	-	-	-	-	growth factor receptor-bound protein 7
SARDH	6.2e-05	0.45	-0.95	-	-	-	-	-	-	sarcosine dehydrogenase
TRIB1	3.6e-03	0.28	1.07	-	-	-	-	-	-	tribbles homolog 1 (Drosophila)
VPS4B	6.9e-05	0.45	-1.63	1.2e-03	0.34	-1.27	-	-	-	vacuolar protein sorting 4 homolog B (S. cerevisiae)
LIPC	5.8e-03	0.25	-0.59	-	-	-	-	-	-	lipase, hepatic
ETFDH	3.1e-07	0.63	-1.75	2.7e-03	0.29	-0.65	-	-	-	electron-transferring-flavoprotein dehydrogenase
SNX13	1.4e-06	0.60	-1.89	-	-	-	-	-	-	sorting nexin 13
ACADM	7.8e-04	0.35	-0.88	-	-	-	-	-	-	acyl-CoA dehydrogenase, C-4 to C-12 straight chain
BMPR1A	1.3e-03	0.32	-1.73	-	-	-	-	-	-	bone morphogenetic protein receptor, type IA
RAB14	1.1e-04	0.43	-2.19	-	-	-	3.4e-03	0.29	-1.83	RAB14, member RAS oncogene family
RRAGC	3.0e-03	0.28	-1.47	-	-	-	1.6e-04	0.43	-1.94	Ras-related GTP binding C
AADAT	3.4e-04	0.38	-0.65	5.3e-04	0.38	-0.42	-	-	-	aminoadipate aminotransferase
NAGK	1.5e-04	0.42	1.07	-	-	-	-	-	-	N-acetylglucosamine kinase
DDX56	2.0e-03	0.30	1.54	-	-	-	-	-	-	DEAD (Asp-Glu-Ala-Asp) box helicase 56
OPA1	3.4e-05	0.48	-1.66	9.8e-04	0.35	-1.48	-	-	-	optic atrophy 1 (autosomal dominant)
GALE	1.0e-04	0.45	1.25	3.8e-04	0.40	1.04	-	-	-	UDP-galactose-4-epimerase
DPYD	1.4e-06	0.58	-1.03	1.5e-03	0.33	-0.51	-	-	-	dihydropyrimidine dehydrogenase
ARFIP2	1.4e-03	0.32	1.28	-	-	-	-	-	-	ADP-ribosylation factor interacting protein 2
MAT2A	1.9e-03	0.32	0.96	-	-	-	-	-	-	methionine adenosyltransferase II, alpha
GCDH	5.7e-06	0.55	-1.49	1.3e-04	0.45	-1.25	-	-	-	glutaryl-CoA dehydrogenase
PDK2	7.3e-04	0.35	-0.93	-	-	-	-	-	-	pyruvate dehydrogenase kinase, isozyme 2
DLAT	3.9e-04	0.39	-1.49	1.2e-03	0.35	-0.82	3.2e-05	0.51	-1.72
ADK	2.1e-06	0.59	-1.06	1.6e-03	0.33	-0.77	1.8e-03	0.33	-1.46	adenosine kinase
EPB41	3.9e-03	0.27	-1.06	-	-	-	-	-	-	erythrocyte membrane protein band 4.1 (elliptocytosis 1, RH-linked)
HMGCR	1.1e-04	0.44	-1.23	-	-	-	-	-	-	3-hydroxy-3-methylglutaryl-CoA reductase
GNL3	3.1e-04	0.40	2.05	-	-	-	-	-	-	guanine nucleotide binding protein-like 3 (nucleolar)
PHKG2	1.0e-03	0.34	1.39	-	-	-	-	-	-	phosphorylase kinase, gamma 2 (testis)
FCHO2	5.0e-04	0.38	-1.46	3.8e-05	0.50	-1.33	1.5e-03	0.34	-1.24	FCH domain only 2
RAB11A	2.9e-03	0.30	-1.27	2.9e-03	0.31	-1.10	-	-	-	RAB11A, member RAS oncogene family
UBR2	2.0e-04	0.42	-1.76	2.1e-03	0.31	-1.79	-	-	-	ubiquitin protein ligase E3 component n-recognin 2
CLPX	3.7e-06	0.55	-1.42	2.6e-05	0.51	-1.47	-	-	-	ClpX caseinolytic peptidase X homolog (E. coli)
PLEKHA3	2.8e-03	0.30	-1.07	-	-	-	3.7e-03	0.28	-0.89	pleckstrin homology domain containing, family A (phosphoinositide binding specific) member 3
CRYL1	2.3e-03	0.29	0.69	-	-	-	2.7e-04	0.42	1.49	crystallin, lambda 1
ACOX2	3.4e-04	0.40	-1.17	-	-	-	-	-	-	acyl-CoA oxidase 2, branched chain
ACOX1	1.9e-08	0.71	-1.09	3.1e-06	0.59	-1.01	4.3e-05	0.49	-1.31	acyl-CoA oxidase 1, palmitoyl
GCLC	7.1e-05	0.46	-1.28	2.9e-03	0.30	-0.52	-	-	-	glutamate-cysteine ligase, catalytic subunit
PLEKHA8	6.8e-06	0.55	-1.63	-	-	-	-	-	-	pleckstrin homology domain containing, family A (phosphoinositide binding specific) member 8
RPS6KB2	7.1e-04	0.36	1.26	-	-	-	-	-	-	ribosomal protein S6 kinase, 70kDa, polypeptide 2
RPS6KB1	5.6e-04	0.37	-2.19	-	-	-	-	-	-	ribosomal protein S6 kinase, 70kDa, polypeptide 1
ACADL	5.0e-04	0.38	-0.61	3.3e-05	0.50	-0.63	2.0e-08	0.72	-0.84	acyl-CoA dehydrogenase, long chain
RAB10	8.4e-05	0.47	-1.66	-	-	-	4.3e-04	0.41	-1.53	RAB10, member RAS oncogene family
GPAA1	2.9e-04	0.41	1.66	1.5e-03	0.35	1.84	-	-	-
ADSS	2.0e-03	0.31	-1.22	7.1e-06	0.56	-1.95	-	-	-	adenylosuccinate synthase
SPI1	6.4e-04	0.38	1.38	3.4e-03	0.30	0.98	-	-	-	spleen focus forming virus (SFFV) proviral integration oncogene spi1
PIN1	2.9e-03	0.30	1.20	-	-	-	1.1e-04	0.47	1.24	peptidylprolyl cis/trans isomerase, NIMA-interacting 1
ABCD3	1.7e-06	0.58	-1.28	3.9e-06	0.60	-1.51	5.8e-05	0.50	-2.17	ATP-binding cassette, sub-family D (ALD), member 3
CPS1	3.5e-04	0.41	-0.97	-	-	-	-	-	-	carbamoyl-phosphate synthase 1, mitochondrial
HNF4A	7.7e-04	0.36	-1.39	-	-	-	-	-	-	hepatocyte nuclear factor 4, alpha
TTPA	3.8e-05	0.50	-0.97	-	-	-	4.3e-03	0.27	-0.98	tocopherol (alpha) transfer protein
PRKAR2A	3.0e-07	0.66	-1.21	8.8e-04	0.38	-1.14	3.3e-04	0.42	-1.26	protein kinase, cAMP-dependent, regulatory, type II, alpha
FADD	5.1e-03	0.27	0.99	-	-	-	2.0e-03	0.32	0.91
ATP5A1	1.1e-03	0.35	-2.06	-	-	-	-	-	-	ATP synthase, H+ transporting, mitochondrial F1 complex, alpha subunit 1, cardiac muscle
MTPAP	1.0e-03	0.36	-1.57	-	-	-	-	-	-	mitochondrial poly(A) polymerase
PEX1	3.6e-04	0.41	-1.61	-	-	-	-	-	-	peroxisomal biogenesis factor 1
GSR	8.0e-04	0.37	-1.44	-	-	-	-	-	-	glutathione reductase
STK38	8.4e-05	0.47	-1.94	-	-	-	8.4e-04	0.38	-1.58	serine/threonine kinase 38
GSTM3	1.2e-03	0.34	-0.44	-	-	-	-	-	-	glutathione S-transferase mu 3 (brain)
NCEH1	5.7e-03	0.27	-0.59	2.6e-04	0.42	-0.94	-	-	-	neutral cholesterol ester hydrolase 1
MAP3K11	3.8e-06	0.58	1.95	-	-	-	-	-	-	mitogen-activated protein kinase kinase kinase 11
PDK1	1.9e-04	0.43	-0.99	-	-	-	1.3e-05	0.56	-1.41	pyruvate dehydrogenase kinase, isozyme 1
SUCLG1	5.4e-04	0.40	-1.70	-	-	-	-	-	-	succinate-CoA ligase, alpha subunit
PDE3B	1.1e-04	0.46	-1.33	-	-	-	-	-	-
LONP2	4.1e-05	0.51	-1.44	-	-	-	-	-	-	lon peptidase 2, peroxisomal
MCM7	1.4e-03	0.35	1.55	-	-	-	-	-	-	minichromosome maintenance complex component 7
LPL	4.2e-03	0.29	-0.73	-	-	-	-	-	-	lipoprotein lipase
UBE4B	2.2e-03	0.32	-1.77	-	-	-	-	-	-	ubiquitination factor E4B
DHODH	3.2e-06	0.60	1.00	-	-	-	-	-	-	dihydroorotate dehydrogenase (quinone)
HSPA4L	3.4e-03	0.30	-0.69	-	-	-	4.6e-06	0.58	-1.19	heat shock 70kDa protein 4-like
ACACA	5.7e-04	0.40	-0.94	-	-	-	-	-	-	acetyl-CoA carboxylase alpha
RAB4A	3.8e-04	0.42	1.28	-	-	-	-	-	-	RAB4A, member RAS oncogene family
EEA1	2.6e-03	0.32	-1.05	-	-	-	-	-	-	early endosome antigen 1
LATS1	8.8e-06	0.57	-1.89	1.7e-04	0.44	-1.72	5.4e-04	0.39	-1.36	LATS, large tumor suppressor, homolog 1 (Drosophila)
ADAP2	1.6e-04	0.44	-1.08	-	-	-	-	-	-	ArfGAP with dual PH domains 2
DYRK2	9.3e-04	0.37	-1.40	-	-	-	2.8e-04	0.42	-2.41	dual-specificity tyrosine-(Y)-phosphorylation regulated kinase 2
MTRR	4.1e-03	0.30	0.93	2.7e-03	0.30	1.02	-	-	-	5-methyltetrahydrofolate-homocysteine methyltransferase reductase
GMDS	1.6e-03	0.33	0.71	-	-	-	-	-	-	GDP-mannose 4,6-dehydratase
NOL9	3.5e-04	0.43	-1.93	6.7e-04	0.39	-1.43	-	-	-	nucleolar protein 9
MINK1	3.1e-03	0.31	-1.93	-	-	-	-	-	-	misshapen-like kinase 1
THBS1	1.7e-04	0.47	0.74	-	-	-	-	-	-	thrombospondin 1
PRKCI	4.5e-03	0.30	-1.28	-	-	-	3.2e-03	0.31	-1.34	protein kinase C, iota
GNS	8.5e-04	0.39	-1.05	-	-	-	-	-	-	glucosamine (N-acetyl)-6-sulfatase
AK1	1.1e-05	0.57	0.86	-	-	-	-	-	-	adenylate kinase 1
IKBKAP	4.4e-03	0.30	1.30	-	-	-	-	-	-
FST	9.9e-05	0.46	0.82	-	-	-	-	-	-	follistatin
ATP2A2	7.5e-04	0.37	-1.65	4.4e-05	0.54	-2.08	-	-	-	ATPase, Ca++ transporting, cardiac muscle, slow twitch 2
SRR	3.2e-04	0.44	-0.77	3.2e-03	0.31	-0.63	1.4e-04	0.46	-1.35	serine racemase
GNAI1	4.5e-03	0.29	0.76	1.7e-03	0.33	-1.19	-	-	-	guanine nucleotide binding protein (G protein), alpha inhibiting activity polypeptide 1
UBR1	1.6e-05	0.56	-2.16	-	-	-	1.3e-04	0.46	-2.03	ubiquitin protein ligase E3 component n-recognin 1
SNX27	1.1e-05	0.58	-2.26	-	-	-	8.8e-04	0.38	-2.34	sorting nexin family member 27
LRAT	2.2e-03	0.32	-0.78	-	-	-	-	-	-	lecithin retinol acyltransferase (phosphatidylcholine--retinol O-acyltransferase)
KATNA1	2.6e-03	0.32	-1.37	-	-	-	-	-	-	katanin p60 (ATPase containing) subunit A 1
CYB5R4	8.2e-05	0.50	-1.30	3.3e-05	0.55	-1.29	5.0e-06	0.62	-1.61	cytochrome b5 reductase 4
RARS	4.9e-03	0.31	2.11	-	-	-	-	-	-	arginyl-tRNA synthetase
HK1	1.6e-03	0.37	1.37	-	-	-	-	-	-	hexokinase 1
DRD1	5.0e-03	0.31	1.64	-	-	-	3.4e-03	0.31	-1.15	dopamine receptor D1
S100A9	4.1e-04	0.44	0.45	1.2e-03	0.36	0.51	-	-	-	S100 calcium binding protein A9
FOXRED2	5.4e-03	0.30	1.10	-	-	-	-	-	-	FAD-dependent oxidoreductase domain containing 2
FABP7	1.1e-04	0.48	-0.34	-	-	-	-	-	-	fatty acid binding protein 7, brain
BAD	1.9e-04	0.48	1.22	-	-	-	-	-	-	BCL2-associated agonist of cell death
PRKACB	2.0e-03	0.34	-1.36	-	-	-	-	-	-	protein kinase, cAMP-dependent, catalytic, beta
PLCD1	2.0e-03	0.36	1.07	2.2e-03	0.33	0.87	-	-	-	phospholipase C, delta 1
MAPK1	2.2e-03	0.33	-1.40	3.2e-03	0.35	-1.63	-	-	-	mitogen-activated protein kinase 1
SNX1	1.0e-04	0.49	1.64	-	-	-	-	-	-	sorting nexin 1
APBA1	1.1e-04	0.50	1.52	-	-	-	-	-	-
PRODH	7.2e-04	0.43	-0.64	1.9e-03	0.39	-0.49	-	-	-	proline dehydrogenase (oxidase) 1
MYOF	4.8e-03	0.31	1.54	-	-	-	-	-	-	myoferlin
MGST1	1.9e-03	0.34	-0.88	-	-	-	-	-	-	microsomal glutathione S-transferase 1
BMP7	3.1e-03	0.32	-0.77	2.3e-03	0.34	-0.63	-	-	-	bone morphogenetic protein 7
KCNJ8	6.9e-04	0.43	0.82	-	-	-	-	-	-	potassium inwardly-rectifying channel, subfamily J, member 8
ICK	3.3e-06	0.62	-1.49	1.3e-03	0.37	-1.68	-	-	-	intestinal cell (MAK-like) kinase
GEM	1.7e-04	0.47	1.03	2.1e-03	0.34	1.02	-	-	-	GTP binding protein overexpressed in skeletal muscle
TMEM173	4.0e-05	0.53	1.13	3.8e-05	0.53	0.94	-	-	-	transmembrane protein 173
THBS3	2.0e-06	0.65	1.34	3.4e-06	0.63	1.09	-	-	-	thrombospondin 3
CLEC3B	2.4e-04	0.50	0.50	3.1e-05	0.55	0.66	4.3e-04	0.44	0.73	C-type lectin domain family 3, member B
SEPHS1	4.6e-03	0.35	1.80	-	-	-	-	-	-	selenophosphate synthetase 1
ABCD1	4.7e-03	0.32	-1.08	-	-	-	-	-	-	ATP-binding cassette, sub-family D (ALD), member 1
SHD	4.6e-03	0.32	0.65	-	-	-	-	-	-	Src homology 2 domain containing transforming protein D
TIAM1	4.3e-03	0.36	1.33	-	-	-	-	-	-	T-cell lymphoma invasion and metastasis 1
ATP7B	4.2e-03	0.33	-1.51	-	-	-	-	-	-	ATPase, Cu++ transporting, beta polypeptide
FES	1.1e-03	0.40	1.58	-	-	-	-	-	-	feline sarcoma oncogene
S100A8	9.6e-05	0.52	0.53	3.8e-05	0.58	0.70	-	-	-	S100 calcium binding protein A8
TLK2	2.4e-03	0.39	-1.81	-	-	-	-	-	-	tousled-like kinase 2
DOC2B	4.0e-03	0.36	0.81	-	-	-	-	-	-
N4BP2	8.7e-04	0.42	-1.10	4.4e-05	0.57	-1.85	-	-	-	NEDD4 binding protein 2
COL13A1	6.4e-04	0.43	-1.09	-	-	-	-	-	-	collagen, type XIII, alpha 1
ZAP70	4.4e-03	0.34	1.14	2.2e-04	0.50	1.55	-	-	-
CCL5	1.9e-03	0.39	0.79	-	-	-	-	-	-	chemokine (C-C motif) ligand 5
RAB13	2.3e-05	0.62	1.26	6.0e-05	0.62	1.04	-	-	-	RAB13, member RAS oncogene family
RAB26	1.7e-04	0.53	0.68	-	-	-	-	-	-	RAB26, member RAS oncogene family
TWF2	2.6e-03	0.44	1.04	-	-	-	-	-	-	twinfilin, actin-binding protein, homolog 2 (Drosophila)
MCM3	1.4e-03	0.44	1.43	2.0e-03	0.42	1.28	-	-	-	minichromosome maintenance complex component 3
GPX2	1.4e-04	0.54	0.49	-	-	-	-	-	-	glutathione peroxidase 2 (gastrointestinal)
RAC2	3.7e-03	0.40	1.29	-	-	-	-	-	-
DAPK2	4.8e-03	0.40	-1.84	-	-	-	-	-	-	death-associated protein kinase 2
PRKDC	1.8e-03	0.43	2.04	8.1e-05	0.59	1.77	5.8e-05	0.60	1.40
PLCB2	1.8e-03	0.43	1.36	3.3e-05	0.63	1.89	8.0e-05	0.59	1.52	phospholipase C, beta 2
ARL4A	1.6e-03	0.50	-1.16	2.7e-06	0.74	-1.80	-	-	-	ADP-ribosylation factor-like 4A
P2RY4	2.9e-03	0.54	-1.21	-	-	-	-	-	-	pyrimidinergic receptor P2Y, G-protein coupled, 4
MYH9	-	-	-	-	-	-	4.2e-03	0.27	1.54	myosin, heavy chain 9, non-muscle
DDC	-	-	-	-	-	-	1.2e-03	0.34	-0.76	dopa decarboxylase (aromatic L-amino acid decarboxylase)
ABCA1	-	-	-	-	-	-	3.5e-03	0.28	-0.89	ATP-binding cassette, sub-family A (ABC1), member 1
TLK1	-	-	-	-	-	-	3.7e-05	0.47	-1.68	tousled-like kinase 1
RAB5A	-	-	-	5.4e-04	0.39	-2.13	1.3e-03	0.34	-1.95	RAB5A, member RAS oncogene family
TP53	-	-	-	-	-	-	3.0e-03	0.30	-1.54	tumor protein p53
ACADVL	-	-	-	-	-	-	8.5e-05	0.47	1.91	acyl-CoA dehydrogenase, very long chain
PEMT	-	-	-	-	-	-	1.9e-04	0.43	1.01	phosphatidylethanolamine N-methyltransferase
GPN2	-	-	-	-	-	-	2.8e-04	0.42	1.79	GPN-loop GTPase 2
GRHPR	-	-	-	-	-	-	4.7e-05	0.49	1.48	glyoxylate reductase/hydroxypyruvate reductase
ENPP1	-	-	-	-	-	-	1.4e-03	0.34	-1.21	ectonucleotide pyrophosphatase/phosphodiesterase 1
RALA	-	-	-	-	-	-	2.3e-03	0.33	-1.18	v-ral simian leukemia viral oncogene homolog A (ras related)
CSNK1A1	-	-	-	-	-	-	3.7e-04	0.42	-2.24	casein kinase 1, alpha 1
CYR61	-	-	-	2.2e-04	0.40	1.07	8.1e-04	0.34	1.03	cysteine-rich, angiogenic inducer, 61
ERN1	-	-	-	-	-	-	2.9e-05	0.51	-1.75	endoplasmic reticulum to nucleus signaling 1
GUCY1A3	-	-	-	-	-	-	3.7e-05	0.49	-1.54	guanylate cyclase 1, soluble, alpha 3
NDUFA13	-	-	-	-	-	-	4.9e-04	0.42	1.11	NADH dehydrogenase (ubiquinone) 1 alpha subcomplex, 13
DARS2	-	-	-	-	-	-	1.3e-03	0.33	-1.42	aspartyl-tRNA synthetase 2, mitochondrial
SMC5	-	-	-	-	-	-	2.4e-03	0.31	-1.01	structural maintenance of chromosomes 5
SNX8	-	-	-	-	-	-	2.9e-04	0.42	1.04	sorting nexin 8
GAD2	-	-	-	-	-	-	3.2e-05	0.49	-1.37	glutamate decarboxylase 2 (pancreatic islets and brain, 65kDa)
SHMT1	-	-	-	-	-	-	4.4e-03	0.28	0.81	serine hydroxymethyltransferase 1 (soluble)
CDKL5	-	-	-	-	-	-	5.1e-04	0.38	-1.53	cyclin-dependent kinase-like 5
SEPT6	-	-	-	-	-	-	2.7e-03	0.30	-1.69	septin 6
MAPK12	-	-	-	-	-	-	1.8e-03	0.34	0.83	mitogen-activated protein kinase 12
GNAL	-	-	-	-	-	-	2.0e-05	0.52	-1.35	guanine nucleotide binding protein (G protein), alpha activating activity polypeptide, olfactory type
CD34	-	-	-	-	-	-	2.3e-04	0.41	-1.55	CD34 molecule
GLRB	-	-	-	-	-	-	1.6e-03	0.34	-1.96	glycine receptor, beta
CDC42BPA	-	-	-	-	-	-	3.4e-03	0.32	-1.37	CDC42 binding protein kinase alpha (DMPK-like)
FABP3	-	-	-	-	-	-	2.1e-03	0.32	1.07	fatty acid binding protein 3, muscle and heart (mammary-derived growth inhibitor)
PPARD	-	-	-	-	-	-	5.6e-04	0.39	1.66	peroxisome proliferator-activated receptor delta
SNX16	-	-	-	-	-	-	4.1e-04	0.40	-1.21	sorting nexin 16
MYO5B	-	-	-	-	-	-	1.0e-03	0.37	-0.99	myosin VB
CDS1	-	-	-	-	-	-	2.5e-04	0.42	-1.44	CDP-diacylglycerol synthase (phosphatidate cytidylyltransferase) 1
PRKCE	-	-	-	-	-	-	3.2e-03	0.30	-1.16	protein kinase C, epsilon
PFKM	-	-	-	-	-	-	2.4e-03	0.34	-2.56	phosphofructokinase, muscle
PDE4D	-	-	-	-	-	-	8.9e-04	0.35	-1.15	phosphodiesterase 4D, cAMP-specific
GAD1	-	-	-	-	-	-	7.4e-04	0.38	-1.92	glutamate decarboxylase 1 (brain, 67kDa)
LATS2	-	-	-	-	-	-	8.3e-05	0.51	-1.79	LATS, large tumor suppressor, homolog 2 (Drosophila)
SPHK2	-	-	-	-	-	-	2.2e-03	0.35	2.29	sphingosine kinase 2
STK17B	-	-	-	-	-	-	3.6e-03	0.31	-1.32	serine/threonine kinase 17b
PDE10A	-	-	-	-	-	-	4.3e-07	0.66	-0.97	phosphodiesterase 10A
PLA2G7	-	-	-	-	-	-	6.1e-04	0.41	-0.72	phospholipase A2, group VII (platelet-activating factor acetylhydrolase, plasma)
PDK3	-	-	-	-	-	-	1.4e-03	0.35	-1.17	pyruvate dehydrogenase kinase, isozyme 3
AGAP2	-	-	-	-	-	-	3.5e-03	0.29	-1.77	ArfGAP with GTPase domain, ankyrin repeat and PH domain 2
MAP2K2	-	-	-	-	-	-	1.2e-03	0.39	1.49	mitogen-activated protein kinase kinase 2
ARL2	-	-	-	3.3e-03	0.32	1.24	6.4e-04	0.40	1.74	ADP-ribosylation factor-like 2
RELA	-	-	-	-	-	-	2.8e-03	0.37	1.95	v-rel reticuloendotheliosis viral oncogene homolog A (avian)
CSNK1G3	-	-	-	-	-	-	6.0e-04	0.44	-1.77	casein kinase 1, gamma 3
ADAMTS1	-	-	-	2.1e-03	0.33	1.15	2.0e-04	0.44	1.36	ADAM metallopeptidase with thrombospondin type 1 motif, 1
FGF12	-	-	-	-	-	-	1.0e-05	0.60	-1.40	fibroblast growth factor 12
PDE4A	-	-	-	-	-	-	2.9e-04	0.44	-2.73	phosphodiesterase 4A, cAMP-specific
RARA	-	-	-	2.2e-03	0.34	2.48	3.6e-03	0.31	2.20	retinoic acid receptor, alpha
DMPK	-	-	-	8.7e-04	0.42	1.10	1.0e-03	0.41	1.15	dystrophia myotonica-protein kinase
GRM7	-	-	-	-	-	-	2.4e-04	0.48	-2.13	glutamate receptor, metabotropic 7
DAB1	-	-	-	-	-	-	8.3e-06	0.59	-1.48	disabled homolog 1 (Drosophila)
MCM4	-	-	-	2.7e-03	0.34	1.47	1.3e-03	0.38	1.06	minichromosome maintenance complex component 4
NDNF	-	-	-	-	-	-	4.2e-05	0.54	-1.47	neuron-derived neurotrophic factor
MCTP1	-	-	-	-	-	-	3.7e-03	0.31	-1.68
TRPC3	-	-	-	-	-	-	1.5e-03	0.36	-1.23	transient receptor potential cation channel, subfamily C, member 3
ME1	-	-	-	-	-	-	1.3e-04	0.49	-1.54	malic enzyme 1, NADP(+)-dependent, cytosolic
SDCBP2	-	-	-	-	-	-	8.2e-05	0.51	0.92	syndecan binding protein (syntenin) 2
WNK4	-	-	-	-	-	-	9.1e-04	0.39	-0.86	WNK lysine deficient protein kinase 4
NOS1	-	-	-	-	-	-	9.0e-06	0.58	-1.51	nitric oxide synthase 1 (neuronal)
PCOLCE2	-	-	-	-	-	-	2.6e-03	0.36	-1.32	procollagen C-endopeptidase enhancer 2
MARK1	-	-	-	-	-	-	1.8e-03	0.39	-1.64	MAP/microtubule affinity-regulating kinase 1
TRPC6	-	-	-	-	-	-	7.6e-05	0.53	-1.58	transient receptor potential cation channel, subfamily C, member 6
GLRA2	-	-	-	-	-	-	5.3e-05	0.53	-2.11	glycine receptor, alpha 2
PHLDA3	-	-	-	-	-	-	7.6e-04	0.46	1.37	pleckstrin homology-like domain, family A, member 3
SYT6	-	-	-	-	-	-	4.4e-05	0.56	-1.36	synaptotagmin VI
VEGFA	-	-	-	-	-	-	4.3e-03	0.36	-1.93	vascular endothelial growth factor A
TRPC5	-	-	-	-	-	-	1.9e-03	0.37	-1.57	transient receptor potential cation channel, subfamily C, member 5
COL25A1	-	-	-	-	-	-	1.8e-05	0.61	-1.14	collagen, type XXV, alpha 1
KCNT2	-	-	-	-	-	-	5.8e-06	0.63	-2.05	potassium channel, subfamily T, member 2
DYSF	-	-	-	-	-	-	8.9e-04	0.42	1.02	dysferlin, limb girdle muscular dystrophy 2B (autosomal recessive)
MID2	-	-	-	-	-	-	3.3e-04	0.48	-1.90	midline 2
OCA2	-	-	-	-	-	-	5.3e-04	0.46	1.07	oculocutaneous albinism II
CDC42	-	-	-	-	-	-	1.4e-03	0.48	-1.79	cell division cycle 42 (GTP binding protein, 25kDa)
RSPO3	-	-	-	-	-	-	1.8e-05	0.61	-1.47	R-spondin 3
ATP7A	-	-	-	1.8e-03	0.39	-1.64	1.6e-03	0.40	-1.88	ATPase, Cu++ transporting, alpha polypeptide
WNK3	-	-	-	-	-	-	1.0e-05	0.63	-2.05	WNK lysine deficient protein kinase 3
SMC4	-	-	-	2.0e-04	0.51	-2.03	6.9e-05	0.56	-2.30	structural maintenance of chromosomes 4
PRMT3	-	-	-	-	-	-	2.1e-06	0.70	-2.71	protein arginine methyltransferase 3
NPR3	-	-	-	-	-	-	6.0e-04	0.47	-1.23	natriuretic peptide receptor C/guanylate cyclase C (atrionatriuretic peptide receptor C)
TRPC4	-	-	-	-	-	-	3.0e-05	0.61	-1.92	transient receptor potential cation channel, subfamily C, member 4
LAMC2	-	-	-	-	-	-	8.5e-04	0.47	-1.41	laminin, gamma 2
TOP2A	-	-	-	-	-	-	1.7e-04	0.55	-2.86	topoisomerase (DNA) II alpha 170kDa
PMP2	-	-	-	-	-	-	2.0e-03	0.42	0.61	peripheral myelin protein 2
GNG12	-	-	-	6.1e-04	0.53	-0.96	8.3e-04	0.51	-0.81	guanine nucleotide binding protein (G protein), gamma 12
RAD51C	-	-	-	-	-	-	5.4e-04	0.56	1.06	RAD51 homolog C (S. cerevisiae)
GIMAP7	-	-	-	4.6e-04	0.80	1.18	3.2e-03	0.68	1.24	GTPase, IMAP family member 7
Nucleoside binding (GO:0001882). Interacting selectively and non-covalently with a nucleoside, a compound consisting of a purine or pyrimidine nitrogenous base linked either to ribose or deoxyribose.
Gene symbol	P-value, F-test (liver)	R-squared (liver)	Slope (liver)	P-value, F-test (kidney)	R-squared (kidney)	Slope (kidney)	P-value, F-test (brain)	R-squared (brain)	Slope (brain)	Product description
ITM2B	3.6e-07	0.61	-1.82	-	-	-	-	-	-	integral membrane protein 2B
IDE	3.4e-04	0.37	-1.13	3.2e-05	0.48	-1.37	4.4e-05	0.47	-1.40	insulin-degrading enzyme
MAPK9	5.3e-05	0.45	-1.33	1.4e-03	0.32	-1.31	-	-	-	mitogen-activated protein kinase 9
PYGL	4.6e-03	0.25	-1.42	-	-	-	-	-	-	phosphorylase, glycogen, liver
PRKAA2	3.4e-08	0.68	-0.86	-	-	-	3.1e-03	0.29	-1.27	protein kinase, AMP-activated, alpha 2 catalytic subunit
TRIB1	3.6e-03	0.28	1.07	-	-	-	-	-	-	tribbles homolog 1 (Drosophila)
VPS4B	6.9e-05	0.45	-1.63	1.2e-03	0.34	-1.27	-	-	-	vacuolar protein sorting 4 homolog B (S. cerevisiae)
BMPR1A	1.3e-03	0.32	-1.73	-	-	-	-	-	-	bone morphogenetic protein receptor, type IA
RAB14	1.1e-04	0.43	-2.19	-	-	-	3.4e-03	0.29	-1.83	RAB14, member RAS oncogene family
RRAGC	3.0e-03	0.28	-1.47	-	-	-	1.6e-04	0.43	-1.94	Ras-related GTP binding C
DDX56	2.0e-03	0.30	1.54	-	-	-	-	-	-	DEAD (Asp-Glu-Ala-Asp) box helicase 56
OPA1	3.4e-05	0.48	-1.66	9.8e-04	0.35	-1.48	-	-	-	optic atrophy 1 (autosomal dominant)
ARFIP2	1.4e-03	0.32	1.28	-	-	-	-	-	-	ADP-ribosylation factor interacting protein 2
MAT2A	1.9e-03	0.32	0.96	-	-	-	-	-	-	methionine adenosyltransferase II, alpha
PDK2	7.3e-04	0.35	-0.93	-	-	-	-	-	-	pyruvate dehydrogenase kinase, isozyme 2
ADK	2.1e-06	0.59	-1.06	1.6e-03	0.33	-0.77	1.8e-03	0.33	-1.46	adenosine kinase
GNL3	3.1e-04	0.40	2.05	-	-	-	-	-	-	guanine nucleotide binding protein-like 3 (nucleolar)
PHKG2	1.0e-03	0.34	1.39	-	-	-	-	-	-	phosphorylase kinase, gamma 2 (testis)
RAB11A	2.9e-03	0.30	-1.27	2.9e-03	0.31	-1.10	-	-	-	RAB11A, member RAS oncogene family
CLPX	3.7e-06	0.55	-1.42	2.6e-05	0.51	-1.47	-	-	-	ClpX caseinolytic peptidase X homolog (E. coli)
GCLC	7.1e-05	0.46	-1.28	2.9e-03	0.30	-0.52	-	-	-	glutamate-cysteine ligase, catalytic subunit
RPS6KB2	7.1e-04	0.36	1.26	-	-	-	-	-	-	ribosomal protein S6 kinase, 70kDa, polypeptide 2
RPS6KB1	5.6e-04	0.37	-2.19	-	-	-	-	-	-	ribosomal protein S6 kinase, 70kDa, polypeptide 1
RAB10	8.4e-05	0.47	-1.66	-	-	-	4.3e-04	0.41	-1.53	RAB10, member RAS oncogene family
ADSS	2.0e-03	0.31	-1.22	7.1e-06	0.56	-1.95	-	-	-	adenylosuccinate synthase
SPI1	6.4e-04	0.38	1.38	3.4e-03	0.30	0.98	-	-	-	spleen focus forming virus (SFFV) proviral integration oncogene spi1
ABCD3	1.7e-06	0.58	-1.28	3.9e-06	0.60	-1.51	5.8e-05	0.50	-2.17	ATP-binding cassette, sub-family D (ALD), member 3
CPS1	3.5e-04	0.41	-0.97	-	-	-	-	-	-	carbamoyl-phosphate synthase 1, mitochondrial
ATP5A1	1.1e-03	0.35	-2.06	-	-	-	-	-	-	ATP synthase, H+ transporting, mitochondrial F1 complex, alpha subunit 1, cardiac muscle
MTPAP	1.0e-03	0.36	-1.57	-	-	-	-	-	-	mitochondrial poly(A) polymerase
PEX1	3.6e-04	0.41	-1.61	-	-	-	-	-	-	peroxisomal biogenesis factor 1
STK38	8.4e-05	0.47	-1.94	-	-	-	8.4e-04	0.38	-1.58	serine/threonine kinase 38
MAP3K11	3.8e-06	0.58	1.95	-	-	-	-	-	-	mitogen-activated protein kinase kinase kinase 11
PDK1	1.9e-04	0.43	-0.99	-	-	-	1.3e-05	0.56	-1.41	pyruvate dehydrogenase kinase, isozyme 1
SUCLG1	5.4e-04	0.40	-1.70	-	-	-	-	-	-	succinate-CoA ligase, alpha subunit
LONP2	4.1e-05	0.51	-1.44	-	-	-	-	-	-	lon peptidase 2, peroxisomal
MCM7	1.4e-03	0.35	1.55	-	-	-	-	-	-	minichromosome maintenance complex component 7
UBE4B	2.2e-03	0.32	-1.77	-	-	-	-	-	-	ubiquitination factor E4B
HSPA4L	3.4e-03	0.30	-0.69	-	-	-	4.6e-06	0.58	-1.19	heat shock 70kDa protein 4-like
ACACA	5.7e-04	0.40	-0.94	-	-	-	-	-	-	acetyl-CoA carboxylase alpha
RAB4A	3.8e-04	0.42	1.28	-	-	-	-	-	-	RAB4A, member RAS oncogene family
LATS1	8.8e-06	0.57	-1.89	1.7e-04	0.44	-1.72	5.4e-04	0.39	-1.36	LATS, large tumor suppressor, homolog 1 (Drosophila)
DYRK2	9.3e-04	0.37	-1.40	-	-	-	2.8e-04	0.42	-2.41	dual-specificity tyrosine-(Y)-phosphorylation regulated kinase 2
NOL9	3.5e-04	0.43	-1.93	6.7e-04	0.39	-1.43	-	-	-	nucleolar protein 9
MINK1	3.1e-03	0.31	-1.93	-	-	-	-	-	-	misshapen-like kinase 1
PRKCI	4.5e-03	0.30	-1.28	-	-	-	3.2e-03	0.31	-1.34	protein kinase C, iota
AK1	1.1e-05	0.57	0.86	-	-	-	-	-	-	adenylate kinase 1
IKBKAP	4.4e-03	0.30	1.30	-	-	-	-	-	-
ATP2A2	7.5e-04	0.37	-1.65	4.4e-05	0.54	-2.08	-	-	-	ATPase, Ca++ transporting, cardiac muscle, slow twitch 2
SRR	3.2e-04	0.44	-0.77	3.2e-03	0.31	-0.63	1.4e-04	0.46	-1.35	serine racemase
GNAI1	4.5e-03	0.29	0.76	1.7e-03	0.33	-1.19	-	-	-	guanine nucleotide binding protein (G protein), alpha inhibiting activity polypeptide 1
KATNA1	2.6e-03	0.32	-1.37	-	-	-	-	-	-	katanin p60 (ATPase containing) subunit A 1
RARS	4.9e-03	0.31	2.11	-	-	-	-	-	-	arginyl-tRNA synthetase
HK1	1.6e-03	0.37	1.37	-	-	-	-	-	-	hexokinase 1
DRD1	5.0e-03	0.31	1.64	-	-	-	3.4e-03	0.31	-1.15	dopamine receptor D1
PRKACB	2.0e-03	0.34	-1.36	-	-	-	-	-	-	protein kinase, cAMP-dependent, catalytic, beta
MAPK1	2.2e-03	0.33	-1.40	3.2e-03	0.35	-1.63	-	-	-	mitogen-activated protein kinase 1
KCNJ8	6.9e-04	0.43	0.82	-	-	-	-	-	-	potassium inwardly-rectifying channel, subfamily J, member 8
ICK	3.3e-06	0.62	-1.49	1.3e-03	0.37	-1.68	-	-	-	intestinal cell (MAK-like) kinase
GEM	1.7e-04	0.47	1.03	2.1e-03	0.34	1.02	-	-	-	GTP binding protein overexpressed in skeletal muscle
SEPHS1	4.6e-03	0.35	1.80	-	-	-	-	-	-	selenophosphate synthetase 1
ABCD1	4.7e-03	0.32	-1.08	-	-	-	-	-	-	ATP-binding cassette, sub-family D (ALD), member 1
SHD	4.6e-03	0.32	0.65	-	-	-	-	-	-	Src homology 2 domain containing transforming protein D
ATP7B	4.2e-03	0.33	-1.51	-	-	-	-	-	-	ATPase, Cu++ transporting, beta polypeptide
TLK2	2.4e-03	0.39	-1.81	-	-	-	-	-	-	tousled-like kinase 2
N4BP2	8.7e-04	0.42	-1.10	4.4e-05	0.57	-1.85	-	-	-	NEDD4 binding protein 2
ZAP70	4.4e-03	0.34	1.14	2.2e-04	0.50	1.55	-	-	-
RAB13	2.3e-05	0.62	1.26	6.0e-05	0.62	1.04	-	-	-	RAB13, member RAS oncogene family
RAB26	1.7e-04	0.53	0.68	-	-	-	-	-	-	RAB26, member RAS oncogene family
TWF2	2.6e-03	0.44	1.04	-	-	-	-	-	-	twinfilin, actin-binding protein, homolog 2 (Drosophila)
MCM3	1.4e-03	0.44	1.43	2.0e-03	0.42	1.28	-	-	-	minichromosome maintenance complex component 3
RAC2	3.7e-03	0.40	1.29	-	-	-	-	-	-
DAPK2	4.8e-03	0.40	-1.84	-	-	-	-	-	-	death-associated protein kinase 2
PRKDC	1.8e-03	0.43	2.04	8.1e-05	0.59	1.77	5.8e-05	0.60	1.40
ARL4A	1.6e-03	0.50	-1.16	2.7e-06	0.74	-1.80	-	-	-	ADP-ribosylation factor-like 4A
P2RY4	2.9e-03	0.54	-1.21	-	-	-	-	-	-	pyrimidinergic receptor P2Y, G-protein coupled, 4
Apolipoprotein binding (GO:0034185). Interacting selectively and non-covalently with an apolipoprotein, the protein component of a lipoprotein complex.
Gene symbol	P-value, F-test (liver)	R-squared (liver)	Slope (liver)	P-value, F-test (kidney)	R-squared (kidney)	Slope (kidney)	P-value, F-test (brain)	R-squared (brain)	Slope (brain)	Product description
LIPC	5.8e-03	0.25	-0.59	-	-	-	-	-	-	lipase, hepatic
MTTP	1.4e-07	0.66	-1.82	-	-	-	-	-	-	microsomal triglyceride transfer protein
LDLR	2.3e-03	0.31	-1.09	-	-	-	-	-	-
LCAT	3.7e-03	0.30	-1.03	-	-	-	-	-	-	lecithin-cholesterol acyltransferase
LRP1	1.3e-03	0.36	-1.34	-	-	-	-	-	-	low density lipoprotein receptor-related protein 1
LPL	4.2e-03	0.29	-0.73	-	-	-	-	-	-	lipoprotein lipase
MAPT	2.3e-03	0.36	-1.75	-	-	-	-	-	-	microtubule-associated protein tau
GTPase activating protein binding (GO:0032794). Interacting selectively and non-covalently with a GTPase activating protein.
Gene symbol	P-value, F-test (liver)	R-squared (liver)	Slope (liver)	P-value, F-test (kidney)	R-squared (kidney)	Slope (kidney)	P-value, F-test (brain)	R-squared (brain)	Slope (brain)	Product description
GAPVD1	4.8e-03	0.27	-1.71	-	-	-	-	-	-	GTPase activating protein and VPS9 domains 1
RAB11A	2.9e-03	0.30	-1.27	2.9e-03	0.31	-1.10	-	-	-	RAB11A, member RAS oncogene family
PIN1	2.9e-03	0.30	1.20	-	-	-	1.1e-04	0.47	1.24	peptidylprolyl cis/trans isomerase, NIMA-interacting 1
GNB5	2.5e-03	0.31	1.04	3.2e-04	0.39	1.19	-	-	-	guanine nucleotide binding protein (G protein), beta 5
GNAI3	3.3e-05	0.49	-2.06	1.5e-03	0.36	-1.78	-	-	-	guanine nucleotide binding protein (G protein), alpha inhibiting activity polypeptide 3
GNAI1	4.5e-03	0.29	0.76	1.7e-03	0.33	-1.19	-	-	-	guanine nucleotide binding protein (G protein), alpha inhibiting activity polypeptide 1
PLCD1	2.0e-03	0.36	1.07	2.2e-03	0.33	0.87	-	-	-	phospholipase C, delta 1
FMNL1	2.7e-05	0.61	2.10	-	-	-	-	-	-	formin-like 1
PLXNB1	-	-	-	3.7e-04	0.40	0.96	-	-	-	plexin B1
Enzyme binding (GO:0019899). Interacting selectively and non-covalently with any enzyme.
Gene symbol	P-value, F-test (liver)	R-squared (liver)	Slope (liver)	P-value, F-test (kidney)	R-squared (kidney)	Slope (kidney)	P-value, F-test (brain)	R-squared (brain)	Slope (brain)	Product description
GCLM	8.7e-06	0.51	-0.89	3.0e-04	0.39	-0.58	-	-	-	glutamate-cysteine ligase, modifier subunit
CUL2	3.4e-05	0.46	-2.43	-	-	-	-	-	-	cullin 2
PPP2R5A	2.2e-04	0.39	-1.39	-	-	-	-	-	-	protein phosphatase 2, regulatory subunit B', alpha
MAPK9	5.3e-05	0.45	-1.33	1.4e-03	0.32	-1.31	-	-	-	mitogen-activated protein kinase 9
NPLOC4	5.3e-03	0.25	-1.75	-	-	-	-	-	-	nuclear protein localization 4 homolog (S. cerevisiae)
CDH2	2.6e-03	0.28	-0.88	-	-	-	-	-	-	cadherin 2, type 1, N-cadherin (neuronal)
SLC27A2	6.8e-07	0.59	-0.96	-	-	-	-	-	-	solute carrier family 27 (fatty acid transporter), member 2
THRB	6.5e-04	0.34	-1.37	-	-	-	-	-	-	thyroid hormone receptor, beta
MARCH6	1.4e-04	0.41	-2.00	-	-	-	-	-	-	membrane-associated ring finger (C3HC4) 6, E3 ubiquitin protein ligase
PRKAB1	5.1e-06	0.53	-1.25	-	-	-	-	-	-	protein kinase, AMP-activated, beta 1 non-catalytic subunit
QARS	4.1e-03	0.27	1.87	-	-	-	-	-	-	glutaminyl-tRNA synthetase
MTUS1	2.7e-03	0.29	-1.30	-	-	-	-	-	-	microtubule associated tumor suppressor 1
GLDC	3.6e-03	0.27	-0.78	-	-	-	-	-	-	glycine dehydrogenase (decarboxylating)
MAD2L2	6.4e-04	0.36	1.42	-	-	-	-	-	-	MAD2 mitotic arrest deficient-like 2 (yeast)
DNM1L	4.0e-03	0.27	-1.52	-	-	-	-	-	-	dynamin 1-like
CLU	7.2e-04	0.35	1.20	-	-	-	-	-	-	clusterin
GRB7	3.4e-03	0.28	-0.60	-	-	-	-	-	-	growth factor receptor-bound protein 7
TRIB1	3.6e-03	0.28	1.07	-	-	-	-	-	-	tribbles homolog 1 (Drosophila)
SERPINF2	1.5e-03	0.33	2.45	-	-	-	-	-	-	serpin peptidase inhibitor, clade F (alpha-2 antiplasmin, pigment epithelium derived factor), member 2
NFKBIA	1.6e-04	0.42	1.43	-	-	-	-	-	-
RAB11FIP4	5.0e-04	0.37	-1.05	-	-	-	-	-	-	RAB11 family interacting protein 4 (class II)
GHR	5.2e-03	0.25	-0.71	4.7e-04	0.38	-0.68	3.8e-05	0.49	-1.44	growth hormone receptor
CAT	9.6e-04	0.34	-1.03	1.2e-04	0.44	-1.15	1.8e-04	0.42	-1.26	catalase
ILK	2.5e-04	0.41	2.48	-	-	-	-	-	-	integrin-linked kinase
TNIP1	4.4e-04	0.37	1.06	2.7e-04	0.40	1.31	-	-	-	TNFAIP3 interacting protein 1
ARFIP2	1.4e-03	0.32	1.28	-	-	-	-	-	-	ADP-ribosylation factor interacting protein 2
XPO7	7.6e-04	0.36	-1.46	-	-	-	-	-	-	exportin 7
CD74	9.6e-07	0.61	1.20	1.3e-05	0.54	0.75	1.6e-04	0.44	0.66	CD74 molecule, major histocompatibility complex, class II invariant chain
EHHADH	1.8e-03	0.32	-1.19	-	-	-	-	-	-	enoyl-CoA, hydratase/3-hydroxyacyl CoA dehydrogenase
ROCK2	3.9e-03	0.28	-1.23	1.6e-03	0.31	-1.50	4.3e-04	0.37	-1.34	Rho-associated, coiled-coil containing protein kinase 2
TAX1BP1	2.0e-06	0.59	-1.73	-	-	-	-	-	-	Tax1 (human T-cell leukemia virus type I) binding protein 1
DPP4	4.2e-03	0.27	-0.73	-	-	-	-	-	-	dipeptidyl-peptidase 4
CTNNB1	1.2e-04	0.41	-2.39	7.8e-04	0.37	-2.59	9.0e-04	0.36	-3.20	catenin (cadherin-associated protein), beta 1, 88kDa
APC	1.7e-04	0.42	-1.28	1.3e-03	0.32	-1.11	2.9e-03	0.28	-1.39
LDLR	2.3e-03	0.31	-1.09	-	-	-	-	-	-
PHKG2	1.0e-03	0.34	1.39	-	-	-	-	-	-	phosphorylase kinase, gamma 2 (testis)
STRN	2.5e-03	0.30	-1.28	-	-	-	1.7e-04	0.42	-1.49	striatin, calmodulin binding protein
ITGAV	2.1e-03	0.31	-0.98	-	-	-	3.4e-03	0.29	-0.95	integrin, alpha V (vitronectin receptor, alpha polypeptide, antigen CD51)
PPARA	2.6e-04	0.41	-0.99	-	-	-	-	-	-	peroxisome proliferator-activated receptor alpha
SUDS3	9.3e-05	0.45	-0.99	-	-	-	-	-	-	suppressor of defective silencing 3 homolog (S. cerevisiae)
KAT2B	2.7e-03	0.30	-0.96	-	-	-	-	-	-	K(lysine) acetyltransferase 2B
PRKCSH	2.0e-03	0.31	2.46	-	-	-	-	-	-	protein kinase C substrate 80K-H
PIN1	2.9e-03	0.30	1.20	-	-	-	1.1e-04	0.47	1.24	peptidylprolyl cis/trans isomerase, NIMA-interacting 1
PEX19	2.6e-04	0.42	-1.60	-	-	-	-	-	-	peroxisomal biogenesis factor 19
ERBB2	1.4e-03	0.34	0.54	2.5e-06	0.57	1.74	-	-	-	v-erb-b2 erythroblastic leukemia viral oncogene homolog 2, neuro/glioblastoma derived oncogene homolog (avian)
CUL5	1.1e-03	0.36	-1.85	-	-	-	1.2e-04	0.45	-1.84	cullin 5
PRKAR2A	3.0e-07	0.66	-1.21	8.8e-04	0.38	-1.14	3.3e-04	0.42	-1.26	protein kinase, cAMP-dependent, regulatory, type II, alpha
FADD	5.1e-03	0.27	0.99	-	-	-	2.0e-03	0.32	0.91
STK38	8.4e-05	0.47	-1.94	-	-	-	8.4e-04	0.38	-1.58	serine/threonine kinase 38
GSTM3	1.2e-03	0.34	-0.44	-	-	-	-	-	-	glutathione S-transferase mu 3 (brain)
MAP3K11	3.8e-06	0.58	1.95	-	-	-	-	-	-	mitogen-activated protein kinase kinase kinase 11
FBXW5	6.6e-04	0.38	1.60	-	-	-	-	-	-	F-box and WD repeat domain containing 5
ROCK1	2.2e-03	0.33	-1.44	-	-	-	-	-	-	Rho-associated, coiled-coil containing protein kinase 1
PRKAB2	3.0e-03	0.30	0.90	-	-	-	-	-	-	protein kinase, AMP-activated, beta 2 non-catalytic subunit
UBXN7	3.3e-04	0.44	-1.66	3.2e-03	0.32	-1.80	-	-	-	UBX domain protein 7
RANBP1	1.8e-03	0.34	1.55	-	-	-	-	-	-	RAN binding protein 1
LRP1	1.3e-03	0.36	-1.34	-	-	-	-	-	-	low density lipoprotein receptor-related protein 1
TGFB1	1.0e-03	0.37	1.72	-	-	-	-	-	-	transforming growth factor, beta 1
PDE3B	1.1e-04	0.46	-1.33	-	-	-	-	-	-
LONP2	4.1e-05	0.51	-1.44	-	-	-	-	-	-	lon peptidase 2, peroxisomal
BCL10	6.6e-04	0.39	-1.33	9.0e-05	0.46	-1.33	5.3e-05	0.49	-1.43	B-cell CLL/lymphoma 10
LDB2	3.8e-03	0.31	1.20	-	-	-	-	-	-	LIM domain binding 2
MARCH5	6.9e-05	0.48	-1.48	2.9e-04	0.41	-1.65	6.9e-05	0.48	-1.69	membrane-associated ring finger (C3HC4) 5
UBE4B	2.2e-03	0.32	-1.77	-	-	-	-	-	-	ubiquitination factor E4B
AKAP11	3.2e-03	0.31	-1.33	-	-	-	-	-	-	A kinase (PRKA) anchor protein 11
PFKFB2	4.6e-03	0.29	-0.93	-	-	-	-	-	-	6-phosphofructo-2-kinase/fructose-2,6-biphosphatase 2
ACACA	5.7e-04	0.40	-0.94	-	-	-	-	-	-	acetyl-CoA carboxylase alpha
RASA1	8.6e-04	0.38	-1.86	-	-	-	-	-	-	RAS p21 protein activator (GTPase activating protein) 1
RAB4A	3.8e-04	0.42	1.28	-	-	-	-	-	-	RAB4A, member RAS oncogene family
LATS1	8.8e-06	0.57	-1.89	1.7e-04	0.44	-1.72	5.4e-04	0.39	-1.36	LATS, large tumor suppressor, homolog 1 (Drosophila)
XRCC5	8.0e-06	0.57	1.05	1.5e-04	0.44	1.07	3.3e-08	0.71	1.34	X-ray repair complementing defective repair in Chinese hamster cells 5 (double-strand-break rejoining)
DPYSL2	2.3e-03	0.34	1.19	4.9e-04	0.39	1.38	-	-	-	dihydropyrimidinase-like 2
TAF10	4.5e-04	0.42	1.73	-	-	-	-	-	-	TAF10 RNA polymerase II, TATA box binding protein (TBP)-associated factor, 30kDa
RPA2	5.3e-03	0.27	1.19	-	-	-	-	-	-	replication protein A2, 32kDa
RALGDS	4.1e-03	0.30	1.30	-	-	-	-	-	-	ral guanine nucleotide dissociation stimulator
SLC9A3R2	5.7e-04	0.40	0.97	-	-	-	-	-	-	solute carrier family 9, subfamily A (NHE3, cation proton antiporter 3), member 3 regulator 2
MSN	1.6e-04	0.47	1.30	-	-	-	-	-	-	moesin
LAMB1	1.8e-03	0.35	0.97	3.6e-04	0.40	1.76	-	-	-	laminin, beta 1
TAOK1	6.6e-05	0.51	-1.53	7.4e-04	0.38	-1.80	-	-	-	TAO kinase 1
PKN2	1.5e-03	0.35	-1.65	3.0e-04	0.41	-2.09	-	-	-	protein kinase N2
PPP1R37	3.4e-03	0.32	-1.20	-	-	-	-	-	-	protein phosphatase 1, regulatory subunit 37
TRIB2	3.8e-05	0.51	1.01	-	-	-	-	-	-	tribbles homolog 2 (Drosophila)
ATP2A2	7.5e-04	0.37	-1.65	4.4e-05	0.54	-2.08	-	-	-	ATPase, Ca++ transporting, cardiac muscle, slow twitch 2
GYS1	1.3e-03	0.34	1.44	-	-	-	-	-	-	glycogen synthase 1 (muscle)
PRLR	2.6e-04	0.43	-0.71	-	-	-	-	-	-	prolactin receptor
AKAP12	2.9e-03	0.33	0.87	-	-	-	3.7e-03	0.29	1.04	A kinase (PRKA) anchor protein 12
MAP3K12	3.3e-03	0.32	1.05	-	-	-	-	-	-	mitogen-activated protein kinase kinase kinase 12
TAF7	1.7e-05	0.58	1.37	-	-	-	-	-	-	TAF7 RNA polymerase II, TATA box binding protein (TBP)-associated factor, 55kDa
UBQLN1	4.6e-06	0.62	-2.06	-	-	-	-	-	-	ubiquilin 1
ZC3HAV1	4.9e-05	0.50	-2.02	-	-	-	-	-	-	zinc finger CCCH-type, antiviral 1
HDAC5	2.4e-03	0.33	-1.94	-	-	-	-	-	-	histone deacetylase 5
SCAF8	3.9e-03	0.31	-2.05	-	-	-	8.8e-04	0.39	-2.06	SR-related CTD-associated factor 8
ARPP19	2.5e-04	0.46	-0.80	-	-	-	-	-	-	cAMP-regulated phosphoprotein, 19kDa
SPRED1	3.7e-04	0.45	-1.67	-	-	-	4.7e-04	0.42	-1.53	sprouty-related, EVH1 domain containing 1
EVI5	1.6e-08	0.76	-1.40	7.6e-04	0.41	-1.02	-	-	-	ecotropic viral integration site 5
EPS8	4.2e-04	0.44	1.09	-	-	-	-	-	-	epidermal growth factor receptor pathway substrate 8
DRD1	5.0e-03	0.31	1.64	-	-	-	3.4e-03	0.31	-1.15	dopamine receptor D1
CSTB	1.2e-04	0.53	1.29	-	-	-	-	-	-	cystatin B (stefin B)
MTF1	6.1e-09	0.78	-3.28	1.1e-03	0.37	-2.78	1.2e-03	0.36	-2.77	metal-regulatory transcription factor 1
AXIN2	7.5e-06	0.57	-1.99	-	-	-	-	-	-	axin 2
MOB1B	5.8e-06	0.60	-1.04	-	-	-	-	-	-	MOB kinase activator 1B
JAK2	7.8e-04	0.39	-1.44	1.9e-03	0.35	-1.64	-	-	-	Janus kinase 2
BRAF	5.8e-03	0.30	-1.62	-	-	-	7.0e-04	0.39	-1.42	v-raf murine sarcoma viral oncogene homolog B1
BIN1	9.9e-04	0.38	1.37	7.5e-07	0.68	1.12	3.1e-03	0.33	2.44	bridging integrator 1
BAD	1.9e-04	0.48	1.22	-	-	-	-	-	-	BCL2-associated agonist of cell death
PRKACB	2.0e-03	0.34	-1.36	-	-	-	-	-	-	protein kinase, cAMP-dependent, catalytic, beta
PPP1R15A	5.1e-04	0.41	1.26	2.7e-03	0.34	1.39	-	-	-	protein phosphatase 1, regulatory subunit 15A
LIPE	1.0e-03	0.38	-0.95	-	-	-	-	-	-	lipase, hormone-sensitive
MAPK1	2.2e-03	0.33	-1.40	3.2e-03	0.35	-1.63	-	-	-	mitogen-activated protein kinase 1
TIMP1	2.7e-06	0.66	0.61	-	-	-	-	-	-	TIMP metallopeptidase inhibitor 1
ABI1	2.8e-03	0.35	-2.24	-	-	-	-	-	-	abl-interactor 1
PPP3CA	3.6e-03	0.34	-1.46	3.2e-03	0.36	-1.29	2.0e-03	0.39	-1.23	protein phosphatase 3, catalytic subunit, alpha isozyme
CSRNP2	5.0e-03	0.32	2.05	-	-	-	-	-	-	cysteine-serine-rich nuclear protein 2
ZFP36	3.0e-03	0.35	1.24	-	-	-	-	-	-	zinc finger protein 36, C3H type, homolog (mouse)
PIAS2	3.1e-05	0.57	-2.19	1.5e-03	0.40	-1.86	-	-	-	protein inhibitor of activated STAT, 2
SKAP1	3.3e-03	0.33	1.13	-	-	-	-	-	-	src kinase associated phosphoprotein 1
GRASP	6.1e-08	0.76	2.15	1.3e-04	0.48	1.36	-	-	-	GRP1 (general receptor for phosphoinositides 1)-associated scaffold protein
GLMN	2.2e-05	0.55	-1.65	1.2e-03	0.36	-1.18	1.9e-05	0.54	-1.46	glomulin, FKBP associated protein
TMEM173	4.0e-05	0.53	1.13	3.8e-05	0.53	0.94	-	-	-	transmembrane protein 173
CXCR4	4.2e-04	0.42	0.88	1.3e-03	0.38	1.05	-	-	-
CYP1A2	2.6e-03	0.36	-0.55	-	-	-	-	-	-	cytochrome P450, family 1, subfamily A, polypeptide 2
LCN2	3.9e-04	0.47	0.53	-	-	-	-	-	-	lipocalin 2
SPRY2	1.0e-03	0.41	1.05	-	-	-	-	-	-	sprouty homolog 2 (Drosophila)
ABCD1	4.7e-03	0.32	-1.08	-	-	-	-	-	-	ATP-binding cassette, sub-family D (ALD), member 1
FGD3	3.7e-03	0.35	1.52	-	-	-	-	-	-	FYVE, RhoGEF and PH domain containing 3
MAPT	2.3e-03	0.36	-1.75	-	-	-	-	-	-	microtubule-associated protein tau
SERPINE1	1.7e-04	0.52	0.77	-	-	-	-	-	-	serpin peptidase inhibitor, clade E (nexin, plasminogen activator inhibitor type 1), member 1
NIN	8.9e-04	0.40	1.98	2.4e-03	0.35	1.17	-	-	-	ninein (GSK3B interacting protein)
EGR2	2.5e-03	0.36	1.66	-	-	-	-	-	-	early growth response 2
DUSP19	1.8e-04	0.50	-1.54	9.7e-05	0.52	-1.40	5.3e-05	0.55	-1.38	dual specificity phosphatase 19
ADORA2A	1.6e-03	0.40	1.43	2.7e-04	0.48	1.71	-	-	-	adenosine A2a receptor
CITED2	2.2e-03	0.38	1.47	-	-	-	-	-	-	Cbp/p300-interacting transactivator, with Glu/Asp-rich carboxy-terminal domain, 2
TNIP2	3.9e-04	0.49	1.21	2.5e-03	0.37	0.89	-	-	-	TNFAIP3 interacting protein 2
NCF2	8.4e-04	0.42	1.48	-	-	-	-	-	-
SH3RF2	1.8e-05	0.61	0.99	-	-	-	-	-	-	SH3 domain containing ring finger 2
HEY2	6.9e-07	0.72	1.51	-	-	-	-	-	-	hairy/enhancer-of-split related with YRPW motif 2
NCOA6	1.1e-03	0.42	-2.65	-	-	-	-	-	-	nuclear receptor coactivator 6
H2AFX	5.0e-03	0.35	1.81	-	-	-	-	-	-	H2A histone family, member X
PLCE1	3.3e-03	0.36	-1.05	-	-	-	-	-	-	phospholipase C, epsilon 1
ACSL6	3.8e-05	0.58	1.31	-	-	-	-	-	-	acyl-CoA synthetase long-chain family member 6
PSTPIP1	2.4e-06	0.68	2.17	-	-	-	-	-	-
SIAH2	1.7e-03	0.41	1.33	-	-	-	-	-	-	siah E3 ubiquitin protein ligase 2
RAB13	2.3e-05	0.62	1.26	6.0e-05	0.62	1.04	-	-	-	RAB13, member RAS oncogene family
CDK5RAP2	1.3e-03	0.44	1.73	-	-	-	-	-	-	CDK5 regulatory subunit associated protein 2
TWF2	2.6e-03	0.44	1.04	-	-	-	-	-	-	twinfilin, actin-binding protein, homolog 2 (Drosophila)
FMNL1	2.7e-05	0.61	2.10	-	-	-	-	-	-	formin-like 1
HK3	2.2e-03	0.41	1.05	-	-	-	-	-	-	hexokinase 3 (white cell)
FGR	9.1e-05	0.56	1.57	-	-	-	-	-	-	Gardner-Rasheed feline sarcoma viral (v-fgr) oncogene homolog
LAT	3.7e-03	0.36	1.16	9.4e-05	0.56	1.25	-	-	-	linker for activation of T cells
CD40	9.8e-04	0.46	0.98	-	-	-	-	-	-
LIME1	3.4e-03	0.45	0.56	-	-	-	-	-	-	Lck interacting transmembrane adaptor 1
PRKDC	1.8e-03	0.43	2.04	8.1e-05	0.59	1.77	5.8e-05	0.60	1.40
DUSP2	2.7e-03	0.44	1.66	-	-	-	3.1e-03	0.43	1.22	dual specificity phosphatase 2
DTX1	2.6e-03	0.44	1.09	4.4e-04	0.55	1.16	-	-	-	deltex homolog 1 (Drosophila)
PLN	1.6e-03	0.47	0.76	-	-	-	-	-	-	phospholamban
SIT1	3.0e-03	0.43	2.08	-	-	-	-	-	-	signaling threshold regulating transmembrane adaptor 1
CAPN3	1.7e-04	0.60	0.96	2.0e-03	0.46	0.67	-	-	-	calpain 3, (p94)
ACTB	5.3e-03	0.46	1.71	-	-	-	-	-	-
SPAG16	4.3e-04	0.60	1.24	1.4e-03	0.53	0.88	-	-	-	sperm associated antigen 16
DMBT1	3.4e-03	0.59	-0.61	-	-	-	-	-	-	deleted in malignant brain tumors 1
TNFRSF14	2.1e-03	0.63	1.42	-	-	-	5.3e-04	0.72	1.32	tumor necrosis factor receptor superfamily, member 14
SP100	2.1e-03	0.72	1.66	2.4e-03	0.70	1.48	-	-	-	SP100 nuclear antigen
Transferase activity, transferring phosphorus-containing groups (GO:0016772). Catalysis of the transfer of a phosphorus-containing group from one compound (donor) to another (acceptor).
Gene symbol	P-value, F-test (liver)	R-squared (liver)	Slope (liver)	P-value, F-test (kidney)	R-squared (kidney)	Slope (kidney)	P-value, F-test (brain)	R-squared (brain)	Slope (brain)	Product description
GNPTG	6.3e-04	0.35	1.32	-	-	-	-	-	-	N-acetylglucosamine-1-phosphate transferase, gamma subunit
FAM20B	4.7e-03	0.25	-1.33	-	-	-	-	-	-	family with sequence similarity 20, member B
CHUK	1.8e-03	0.30	-1.06	1.0e-03	0.33	-1.18	-	-	-	conserved helix-loop-helix ubiquitous kinase
MAPK9	5.3e-05	0.45	-1.33	1.4e-03	0.32	-1.31	-	-	-	mitogen-activated protein kinase 9
THRB	6.5e-04	0.34	-1.37	-	-	-	-	-	-	thyroid hormone receptor, beta
PRKAB1	5.1e-06	0.53	-1.25	-	-	-	-	-	-	protein kinase, AMP-activated, beta 1 non-catalytic subunit
MAD2L2	6.4e-04	0.36	1.42	-	-	-	-	-	-	MAD2 mitotic arrest deficient-like 2 (yeast)
DGKZ	1.2e-04	0.42	-1.34	-	-	-	-	-	-	diacylglycerol kinase, zeta
PANK1	5.8e-06	0.54	-1.02	4.2e-05	0.48	-1.14	-	-	-	pantothenate kinase 1
USP14	3.7e-07	0.62	-2.27	-	-	-	-	-	-	ubiquitin specific peptidase 14 (tRNA-guanine transglycosylase)
PRKAA2	3.4e-08	0.68	-0.86	-	-	-	3.1e-03	0.29	-1.27	protein kinase, AMP-activated, alpha 2 catalytic subunit
TRIB1	3.6e-03	0.28	1.07	-	-	-	-	-	-	tribbles homolog 1 (Drosophila)
BMPR1A	1.3e-03	0.32	-1.73	-	-	-	-	-	-	bone morphogenetic protein receptor, type IA
POLR2C	5.3e-04	0.38	1.59	-	-	-	-	-	-	polymerase (RNA) II (DNA directed) polypeptide C, 33kDa
DBT	5.5e-09	0.72	-1.70	-	-	-	-	-	-	dihydrolipoamide branched chain transacylase E2
NAGK	1.5e-04	0.42	1.07	-	-	-	-	-	-	N-acetylglucosamine kinase
ILK	2.5e-04	0.41	2.48	-	-	-	-	-	-	integrin-linked kinase
GALE	1.0e-04	0.45	1.25	3.8e-04	0.40	1.04	-	-	-	UDP-galactose-4-epimerase
CSNK2A1	1.4e-03	0.32	-1.54	-	-	-	-	-	-	casein kinase 2, alpha 1 polypeptide
PCYT1A	8.4e-05	0.45	-1.36	-	-	-	-	-	-	phosphate cytidylyltransferase 1, choline, alpha
TEF	3.7e-03	0.28	-0.87	-	-	-	-	-	-	thyrotrophic embryonic factor
ROCK2	3.9e-03	0.28	-1.23	1.6e-03	0.31	-1.50	4.3e-04	0.37	-1.34	Rho-associated, coiled-coil containing protein kinase 2
PDK2	7.3e-04	0.35	-0.93	-	-	-	-	-	-	pyruvate dehydrogenase kinase, isozyme 2
ADK	2.1e-06	0.59	-1.06	1.6e-03	0.33	-0.77	1.8e-03	0.33	-1.46	adenosine kinase
PHKG2	1.0e-03	0.34	1.39	-	-	-	-	-	-	phosphorylase kinase, gamma 2 (testis)
CLPX	3.7e-06	0.55	-1.42	2.6e-05	0.51	-1.47	-	-	-	ClpX caseinolytic peptidase X homolog (E. coli)
UAP1	7.7e-04	0.36	1.04	-	-	-	-	-	-	UDP-N-acteylglucosamine pyrophosphorylase 1
POLD2	4.7e-07	0.63	0.96	4.1e-07	0.63	1.19	9.2e-06	0.54	1.43	polymerase (DNA directed), delta 2, regulatory subunit 50kDa
TJP2	4.2e-03	0.27	1.45	-	-	-	-	-	-	tight junction protein 2 (zona occludens 2)
MPP6	2.1e-03	0.31	-0.69	-	-	-	-	-	-	membrane protein, palmitoylated 6 (MAGUK p55 subfamily member 6)
RPS6KB2	7.1e-04	0.36	1.26	-	-	-	-	-	-	ribosomal protein S6 kinase, 70kDa, polypeptide 2
RPS6KB1	5.6e-04	0.37	-2.19	-	-	-	-	-	-	ribosomal protein S6 kinase, 70kDa, polypeptide 1
ENG	4.1e-03	0.29	1.35	-	-	-	-	-	-	endoglin
HIPK2	2.7e-03	0.31	-1.47	-	-	-	-	-	-	homeodomain interacting protein kinase 2
DYRK1B	4.4e-03	0.28	-1.21	-	-	-	-	-	-	dual-specificity tyrosine-(Y)-phosphorylation regulated kinase 1B
ERBB2	1.4e-03	0.34	0.54	2.5e-06	0.57	1.74	-	-	-	v-erb-b2 erythroblastic leukemia viral oncogene homolog 2, neuro/glioblastoma derived oncogene homolog (avian)
DGKD	5.5e-04	0.39	-1.11	-	-	-	-	-	-	diacylglycerol kinase, delta 130kDa
MTPAP	1.0e-03	0.36	-1.57	-	-	-	-	-	-	mitochondrial poly(A) polymerase
FYN	2.3e-03	0.32	1.31	1.4e-03	0.32	1.43	-	-	-	FYN oncogene related to SRC, FGR, YES
STK38	8.4e-05	0.47	-1.94	-	-	-	8.4e-04	0.38	-1.58	serine/threonine kinase 38
SHPK	8.6e-04	0.36	-1.31	-	-	-	-	-	-	sedoheptulokinase
TBK1	6.4e-04	0.39	-2.42	-	-	-	-	-	-	TANK-binding kinase 1
MAP3K11	3.8e-06	0.58	1.95	-	-	-	-	-	-	mitogen-activated protein kinase kinase kinase 11
PDK1	1.9e-04	0.43	-0.99	-	-	-	1.3e-05	0.56	-1.41	pyruvate dehydrogenase kinase, isozyme 1
ROCK1	2.2e-03	0.33	-1.44	-	-	-	-	-	-	Rho-associated, coiled-coil containing protein kinase 1
PRKAB2	3.0e-03	0.30	0.90	-	-	-	-	-	-	protein kinase, AMP-activated, beta 2 non-catalytic subunit
ULK2	3.0e-04	0.43	-0.96	-	-	-	-	-	-	unc-51-like kinase 2 (C. elegans)
FBL	8.6e-04	0.39	1.56	-	-	-	-	-	-	fibrillarin
GUK1	1.4e-05	0.55	1.28	-	-	-	-	-	-	guanylate kinase 1
TYK2	1.9e-03	0.32	0.84	2.1e-05	0.51	1.07	-	-	-	tyrosine kinase 2
PFKFB2	4.6e-03	0.29	-0.93	-	-	-	-	-	-	6-phosphofructo-2-kinase/fructose-2,6-biphosphatase 2
LATS1	8.8e-06	0.57	-1.89	1.7e-04	0.44	-1.72	5.4e-04	0.39	-1.36	LATS, large tumor suppressor, homolog 1 (Drosophila)
DYRK2	9.3e-04	0.37	-1.40	-	-	-	2.8e-04	0.42	-2.41	dual-specificity tyrosine-(Y)-phosphorylation regulated kinase 2
TPK1	8.9e-04	0.36	-0.82	2.1e-05	0.52	-0.71	-	-	-	thiamin pyrophosphokinase 1
POLD4	8.6e-05	0.48	1.08	-	-	-	-	-	-	polymerase (DNA-directed), delta 4
RPA2	5.3e-03	0.27	1.19	-	-	-	-	-	-	replication protein A2, 32kDa
ADRBK1	3.5e-03	0.29	1.64	-	-	-	-	-	-	adrenergic, beta, receptor kinase 1
NOL9	3.5e-04	0.43	-1.93	6.7e-04	0.39	-1.43	-	-	-	nucleolar protein 9
MINK1	3.1e-03	0.31	-1.93	-	-	-	-	-	-	misshapen-like kinase 1
MSN	1.6e-04	0.47	1.30	-	-	-	-	-	-	moesin
PRKCI	4.5e-03	0.30	-1.28	-	-	-	3.2e-03	0.31	-1.34	protein kinase C, iota
PIK3CA	3.2e-03	0.32	-1.79	1.6e-03	0.36	-1.66	2.5e-03	0.33	-1.59	phosphoinositide-3-kinase, catalytic, alpha polypeptide
AK1	1.1e-05	0.57	0.86	-	-	-	-	-	-	adenylate kinase 1
TAOK1	6.6e-05	0.51	-1.53	7.4e-04	0.38	-1.80	-	-	-	TAO kinase 1
PKN2	1.5e-03	0.35	-1.65	3.0e-04	0.41	-2.09	-	-	-	protein kinase N2
IRAK2	1.2e-03	0.37	-1.38	2.6e-04	0.45	-1.01	-	-	-	interleukin-1 receptor-associated kinase 2
IKBKAP	4.4e-03	0.30	1.30	-	-	-	-	-	-
TRIB2	3.8e-05	0.51	1.01	-	-	-	-	-	-	tribbles homolog 2 (Drosophila)
IPMK	4.3e-04	0.42	-0.81	8.9e-05	0.49	-0.73	6.1e-04	0.41	-0.98	inositol polyphosphate multikinase
CDK4	2.9e-03	0.34	2.69	-	-	-	-	-	-	cyclin-dependent kinase 4
CAMK4	1.8e-03	0.36	1.72	-	-	-	1.0e-06	0.64	-1.93	calcium/calmodulin-dependent protein kinase IV
EPT1	1.1e-03	0.39	-1.12	-	-	-	-	-	-	ethanolaminephosphotransferase 1 (CDP-ethanolamine-specific)
MAP3K12	3.3e-03	0.32	1.05	-	-	-	-	-	-	mitogen-activated protein kinase kinase kinase 12
AIM1	2.0e-03	0.31	-1.15	-	-	-	-	-	-	absent in melanoma 1
EPHB4	1.3e-03	0.37	1.53	-	-	-	-	-	-	EPH receptor B4
HK1	1.6e-03	0.37	1.37	-	-	-	-	-	-	hexokinase 1
SGK196	2.4e-03	0.34	-1.07	1.5e-03	0.36	-1.20	-	-	-	Protein kinase-like protein SgK196
PNPT1	1.0e-04	0.49	-2.41	2.1e-03	0.34	-1.63	-	-	-	polyribonucleotide nucleotidyltransferase 1
PIP4K2C	1.8e-03	0.35	-1.70	-	-	-	-	-	-	phosphatidylinositol-5-phosphate 4-kinase, type II, gamma
PTDSS2	7.3e-04	0.41	-1.01	-	-	-	-	-	-	phosphatidylserine synthase 2
POLL	2.9e-03	0.33	1.46	6.1e-04	0.38	1.40	-	-	-	polymerase (DNA directed), lambda
JAK2	7.8e-04	0.39	-1.44	1.9e-03	0.35	-1.64	-	-	-	Janus kinase 2
BRAF	5.8e-03	0.30	-1.62	-	-	-	7.0e-04	0.39	-1.42	v-raf murine sarcoma viral oncogene homolog B1
CDK13	3.7e-03	0.32	-2.57	-	-	-	-	-	-	cyclin-dependent kinase 13
PRKACB	2.0e-03	0.34	-1.36	-	-	-	-	-	-	protein kinase, cAMP-dependent, catalytic, beta
MAPK1	2.2e-03	0.33	-1.40	3.2e-03	0.35	-1.63	-	-	-	mitogen-activated protein kinase 1
FN3K	3.9e-03	0.32	0.54	5.2e-07	0.67	0.83	4.8e-06	0.60	1.25	fructosamine 3 kinase
ICK	3.3e-06	0.62	-1.49	1.3e-03	0.37	-1.68	-	-	-	intestinal cell (MAK-like) kinase
SBK1	3.8e-05	0.54	-0.81	2.5e-03	0.37	-0.91	-	-	-	SH3-binding domain kinase 1
AMN	3.1e-03	0.36	0.48	-	-	-	-	-	-	amnionless homolog (mouse)
CEPT1	3.3e-03	0.39	-1.30	-	-	-	-	-	-	choline/ethanolamine phosphotransferase 1
FES	1.1e-03	0.40	1.58	-	-	-	-	-	-	feline sarcoma oncogene
STK10	3.4e-03	0.36	1.85	-	-	-	-	-	-	serine/threonine kinase 10
TLK2	2.4e-03	0.39	-1.81	-	-	-	-	-	-	tousled-like kinase 2
PIK3C2A	3.3e-03	0.36	-1.96	-	-	-	-	-	-	phosphoinositide-3-kinase, class 2, alpha polypeptide
N4BP2	8.7e-04	0.42	-1.10	4.4e-05	0.57	-1.85	-	-	-	NEDD4 binding protein 2
ZAP70	4.4e-03	0.34	1.14	2.2e-04	0.50	1.55	-	-	-
CCL5	1.9e-03	0.39	0.79	-	-	-	-	-	-	chemokine (C-C motif) ligand 5
HK3	2.2e-03	0.41	1.05	-	-	-	-	-	-	hexokinase 3 (white cell)
FGR	9.1e-05	0.56	1.57	-	-	-	-	-	-	Gardner-Rasheed feline sarcoma viral (v-fgr) oncogene homolog
NME4	1.6e-04	0.58	0.63	3.4e-03	0.40	0.82	7.8e-05	0.61	1.09	non-metastatic cells 4, protein expressed in
DAPK2	4.8e-03	0.40	-1.84	-	-	-	-	-	-	death-associated protein kinase 2
PRKDC	1.8e-03	0.43	2.04	8.1e-05	0.59	1.77	5.8e-05	0.60	1.40
LTK	1.5e-03	0.53	1.56	-	-	-	2.8e-04	0.62	-1.15	leukocyte receptor tyrosine kinase
UCN	5.6e-04	0.68	1.32	-	-	-	1.3e-04	0.75	1.10	urocortin
ETNK2	-	-	-	6.0e-04	0.36	0.53	-	-	-	ethanolamine kinase 2
HIP1R	-	-	-	1.9e-03	0.30	1.24	-	-	-	huntingtin interacting protein 1 related
EIF2AK3	-	-	-	3.2e-03	0.29	-1.38	1.5e-04	0.43	-2.25	eukaryotic translation initiation factor 2-alpha kinase 3
MAPKAPK5	-	-	-	1.4e-03	0.34	-1.71	-	-	-	mitogen-activated protein kinase-activated protein kinase 5
XYLB	-	-	-	1.5e-03	0.34	-0.75	-	-	-	xylulokinase homolog (H. influenzae)
UHMK1	-	-	-	2.6e-03	0.31	-1.08	-	-	-	U2AF homology motif (UHM) kinase 1
PAPSS1	-	-	-	9.5e-04	0.36	-1.28	-	-	-	3'-phosphoadenosine 5'-phosphosulfate synthase 1
TESK2	-	-	-	5.6e-04	0.38	-1.36	-	-	-	testis-specific kinase 2
LMTK2	-	-	-	2.2e-03	0.30	-1.23	-	-	-	lemur tyrosine kinase 2
TRIM24	-	-	-	1.4e-03	0.34	-1.38	5.9e-05	0.48	-2.30	tripartite motif containing 24
SGMS1	-	-	-	2.8e-03	0.32	-1.16	-	-	-	sphingomyelin synthase 1
MAPK10	-	-	-	2.8e-04	0.40	0.73	-	-	-	mitogen-activated protein kinase 10
SGMS2	-	-	-	2.7e-03	0.30	-1.08	-	-	-	sphingomyelin synthase 2
PRKD2	-	-	-	7.5e-04	0.38	1.42	-	-	-	protein kinase D2
BCR	-	-	-	6.2e-05	0.49	1.81	1.9e-03	0.34	1.91	breakpoint cluster region
CMPK1	-	-	-	6.0e-04	0.44	-1.70	-	-	-	cytidine monophosphate (UMP-CMP) kinase 1, cytosolic
CSNK1E	-	-	-	7.7e-04	0.37	1.56	3.7e-03	0.29	1.66	casein kinase 1, epsilon
PRKCH	-	-	-	1.1e-03	0.38	1.52	-	-	-	protein kinase C, eta
CRIM1	-	-	-	5.8e-04	0.38	2.25	-	-	-
ULK3	-	-	-	3.1e-04	0.44	1.31	-	-	-	unc-51-like kinase 3 (C. elegans)
ITPKC	-	-	-	1.4e-04	0.45	1.83	-	-	-	inositol-trisphosphate 3-kinase C
CDKL1	-	-	-	4.1e-07	0.68	-1.15	-	-	-	cyclin-dependent kinase-like 1 (CDC2-related kinase)
ATF1	-	-	-	5.2e-04	0.44	-1.77	-	-	-	activating transcription factor 1
RPS6KA2	-	-	-	2.6e-05	0.54	1.29	2.4e-03	0.34	1.68	ribosomal protein S6 kinase, 90kDa, polypeptide 2
PSTK	-	-	-	9.7e-07	0.65	-1.62	-	-	-	phosphoseryl-tRNA kinase
TTBK2	-	-	-	7.8e-04	0.39	-1.78	-	-	-	tau tubulin kinase 2
DMPK	-	-	-	8.7e-04	0.42	1.10	1.0e-03	0.41	1.15	dystrophia myotonica-protein kinase
CDK17	-	-	-	1.2e-03	0.39	-2.19	5.7e-05	0.53	-1.55	cyclin-dependent kinase 17
ETNK1	-	-	-	2.7e-04	0.51	-1.27	1.3e-04	0.55	-1.32	ethanolamine kinase 1
EPHA2	-	-	-	2.0e-03	0.35	1.65	1.7e-03	0.35	1.89	EPH receptor A2
COQ2	-	-	-	9.2e-04	0.41	-0.81	1.0e-03	0.41	-0.81	coenzyme Q2 homolog, prenyltransferase (yeast)
PTK7	-	-	-	1.2e-03	0.37	1.99	-	-	-	PTK7 protein tyrosine kinase 7
TRPM7	-	-	-	2.2e-03	0.35	-1.54	6.4e-06	0.61	-2.32	transient receptor potential cation channel, subfamily M, member 7
OAS1	-	-	-	3.6e-04	0.48	0.81	-	-	-	2'-5'-oligoadenylate synthetase 1, 40/46kDa
EGF	-	-	-	1.0e-04	0.52	-0.85	-	-	-	epidermal growth factor
RFK	-	-	-	2.3e-04	0.56	-0.96	-	-	-	riboflavin kinase
MAP3K6	-	-	-	1.7e-04	0.51	1.03	-	-	-	mitogen-activated protein kinase kinase kinase 6
FLT3	-	-	-	2.1e-03	0.37	1.48	-	-	-	fms-related tyrosine kinase 3
SYK	-	-	-	1.7e-05	0.61	1.42	-	-	-	spleen tyrosine kinase
CKB	-	-	-	5.6e-04	0.53	1.00	-	-	-	creatine kinase, brain
FER	-	-	-	2.7e-03	0.42	-2.29	2.4e-03	0.43	-1.75	fer (fps/fes related) tyrosine kinase
SRMS	-	-	-	1.4e-03	0.50	-1.36	-	-	-	src-related kinase lacking C-terminal regulatory tyrosine and N-terminal myristylation sites
CCL2	-	-	-	3.1e-03	0.48	0.82	-	-	-	chemokine (C-C motif) ligand 2
PKP3	-	-	-	3.8e-04	0.63	-1.36	-	-	-	plakophilin 3
Purine ribonucleoside triphosphate binding (GO:0035639). Interacting selectively and non-covalently with a purine ribonucleoside triphosphate, a compound consisting of a purine base linked to a ribose sugar esterified with triphosphate on the sugar.
Gene symbol	P-value, F-test (liver)	R-squared (liver)	Slope (liver)	P-value, F-test (kidney)	R-squared (kidney)	Slope (kidney)	P-value, F-test (brain)	R-squared (brain)	Slope (brain)	Product description
ITM2B	3.6e-07	0.61	-1.82	-	-	-	-	-	-	integral membrane protein 2B
IDE	3.4e-04	0.37	-1.13	3.2e-05	0.48	-1.37	4.4e-05	0.47	-1.40	insulin-degrading enzyme
MAPK9	5.3e-05	0.45	-1.33	1.4e-03	0.32	-1.31	-	-	-	mitogen-activated protein kinase 9
PYGL	4.6e-03	0.25	-1.42	-	-	-	-	-	-	phosphorylase, glycogen, liver
PRKAA2	3.4e-08	0.68	-0.86	-	-	-	3.1e-03	0.29	-1.27	protein kinase, AMP-activated, alpha 2 catalytic subunit
TRIB1	3.6e-03	0.28	1.07	-	-	-	-	-	-	tribbles homolog 1 (Drosophila)
VPS4B	6.9e-05	0.45	-1.63	1.2e-03	0.34	-1.27	-	-	-	vacuolar protein sorting 4 homolog B (S. cerevisiae)
BMPR1A	1.3e-03	0.32	-1.73	-	-	-	-	-	-	bone morphogenetic protein receptor, type IA
RAB14	1.1e-04	0.43	-2.19	-	-	-	3.4e-03	0.29	-1.83	RAB14, member RAS oncogene family
RRAGC	3.0e-03	0.28	-1.47	-	-	-	1.6e-04	0.43	-1.94	Ras-related GTP binding C
DDX56	2.0e-03	0.30	1.54	-	-	-	-	-	-	DEAD (Asp-Glu-Ala-Asp) box helicase 56
OPA1	3.4e-05	0.48	-1.66	9.8e-04	0.35	-1.48	-	-	-	optic atrophy 1 (autosomal dominant)
ARFIP2	1.4e-03	0.32	1.28	-	-	-	-	-	-	ADP-ribosylation factor interacting protein 2
MAT2A	1.9e-03	0.32	0.96	-	-	-	-	-	-	methionine adenosyltransferase II, alpha
PDK2	7.3e-04	0.35	-0.93	-	-	-	-	-	-	pyruvate dehydrogenase kinase, isozyme 2
ADK	2.1e-06	0.59	-1.06	1.6e-03	0.33	-0.77	1.8e-03	0.33	-1.46	adenosine kinase
GNL3	3.1e-04	0.40	2.05	-	-	-	-	-	-	guanine nucleotide binding protein-like 3 (nucleolar)
PHKG2	1.0e-03	0.34	1.39	-	-	-	-	-	-	phosphorylase kinase, gamma 2 (testis)
RAB11A	2.9e-03	0.30	-1.27	2.9e-03	0.31	-1.10	-	-	-	RAB11A, member RAS oncogene family
CLPX	3.7e-06	0.55	-1.42	2.6e-05	0.51	-1.47	-	-	-	ClpX caseinolytic peptidase X homolog (E. coli)
RPS6KB2	7.1e-04	0.36	1.26	-	-	-	-	-	-	ribosomal protein S6 kinase, 70kDa, polypeptide 2
RPS6KB1	5.6e-04	0.37	-2.19	-	-	-	-	-	-	ribosomal protein S6 kinase, 70kDa, polypeptide 1
RAB10	8.4e-05	0.47	-1.66	-	-	-	4.3e-04	0.41	-1.53	RAB10, member RAS oncogene family
ADSS	2.0e-03	0.31	-1.22	7.1e-06	0.56	-1.95	-	-	-	adenylosuccinate synthase
SPI1	6.4e-04	0.38	1.38	3.4e-03	0.30	0.98	-	-	-	spleen focus forming virus (SFFV) proviral integration oncogene spi1
ABCD3	1.7e-06	0.58	-1.28	3.9e-06	0.60	-1.51	5.8e-05	0.50	-2.17	ATP-binding cassette, sub-family D (ALD), member 3
CPS1	3.5e-04	0.41	-0.97	-	-	-	-	-	-	carbamoyl-phosphate synthase 1, mitochondrial
ATP5A1	1.1e-03	0.35	-2.06	-	-	-	-	-	-	ATP synthase, H+ transporting, mitochondrial F1 complex, alpha subunit 1, cardiac muscle
MTPAP	1.0e-03	0.36	-1.57	-	-	-	-	-	-	mitochondrial poly(A) polymerase
PEX1	3.6e-04	0.41	-1.61	-	-	-	-	-	-	peroxisomal biogenesis factor 1
STK38	8.4e-05	0.47	-1.94	-	-	-	8.4e-04	0.38	-1.58	serine/threonine kinase 38
MAP3K11	3.8e-06	0.58	1.95	-	-	-	-	-	-	mitogen-activated protein kinase kinase kinase 11
PDK1	1.9e-04	0.43	-0.99	-	-	-	1.3e-05	0.56	-1.41	pyruvate dehydrogenase kinase, isozyme 1
LONP2	4.1e-05	0.51	-1.44	-	-	-	-	-	-	lon peptidase 2, peroxisomal
MCM7	1.4e-03	0.35	1.55	-	-	-	-	-	-	minichromosome maintenance complex component 7
UBE4B	2.2e-03	0.32	-1.77	-	-	-	-	-	-	ubiquitination factor E4B
HSPA4L	3.4e-03	0.30	-0.69	-	-	-	4.6e-06	0.58	-1.19	heat shock 70kDa protein 4-like
ACACA	5.7e-04	0.40	-0.94	-	-	-	-	-	-	acetyl-CoA carboxylase alpha
RAB4A	3.8e-04	0.42	1.28	-	-	-	-	-	-	RAB4A, member RAS oncogene family
LATS1	8.8e-06	0.57	-1.89	1.7e-04	0.44	-1.72	5.4e-04	0.39	-1.36	LATS, large tumor suppressor, homolog 1 (Drosophila)
DYRK2	9.3e-04	0.37	-1.40	-	-	-	2.8e-04	0.42	-2.41	dual-specificity tyrosine-(Y)-phosphorylation regulated kinase 2
NOL9	3.5e-04	0.43	-1.93	6.7e-04	0.39	-1.43	-	-	-	nucleolar protein 9
MINK1	3.1e-03	0.31	-1.93	-	-	-	-	-	-	misshapen-like kinase 1
PRKCI	4.5e-03	0.30	-1.28	-	-	-	3.2e-03	0.31	-1.34	protein kinase C, iota
AK1	1.1e-05	0.57	0.86	-	-	-	-	-	-	adenylate kinase 1
IKBKAP	4.4e-03	0.30	1.30	-	-	-	-	-	-
ATP2A2	7.5e-04	0.37	-1.65	4.4e-05	0.54	-2.08	-	-	-	ATPase, Ca++ transporting, cardiac muscle, slow twitch 2
SRR	3.2e-04	0.44	-0.77	3.2e-03	0.31	-0.63	1.4e-04	0.46	-1.35	serine racemase
GNAI1	4.5e-03	0.29	0.76	1.7e-03	0.33	-1.19	-	-	-	guanine nucleotide binding protein (G protein), alpha inhibiting activity polypeptide 1
KATNA1	2.6e-03	0.32	-1.37	-	-	-	-	-	-	katanin p60 (ATPase containing) subunit A 1
RARS	4.9e-03	0.31	2.11	-	-	-	-	-	-	arginyl-tRNA synthetase
HK1	1.6e-03	0.37	1.37	-	-	-	-	-	-	hexokinase 1
DRD1	5.0e-03	0.31	1.64	-	-	-	3.4e-03	0.31	-1.15	dopamine receptor D1
PRKACB	2.0e-03	0.34	-1.36	-	-	-	-	-	-	protein kinase, cAMP-dependent, catalytic, beta
MAPK1	2.2e-03	0.33	-1.40	3.2e-03	0.35	-1.63	-	-	-	mitogen-activated protein kinase 1
KCNJ8	6.9e-04	0.43	0.82	-	-	-	-	-	-	potassium inwardly-rectifying channel, subfamily J, member 8
ICK	3.3e-06	0.62	-1.49	1.3e-03	0.37	-1.68	-	-	-	intestinal cell (MAK-like) kinase
GEM	1.7e-04	0.47	1.03	2.1e-03	0.34	1.02	-	-	-	GTP binding protein overexpressed in skeletal muscle
SEPHS1	4.6e-03	0.35	1.80	-	-	-	-	-	-	selenophosphate synthetase 1
ABCD1	4.7e-03	0.32	-1.08	-	-	-	-	-	-	ATP-binding cassette, sub-family D (ALD), member 1
SHD	4.6e-03	0.32	0.65	-	-	-	-	-	-	Src homology 2 domain containing transforming protein D
ATP7B	4.2e-03	0.33	-1.51	-	-	-	-	-	-	ATPase, Cu++ transporting, beta polypeptide
TLK2	2.4e-03	0.39	-1.81	-	-	-	-	-	-	tousled-like kinase 2
N4BP2	8.7e-04	0.42	-1.10	4.4e-05	0.57	-1.85	-	-	-	NEDD4 binding protein 2
ZAP70	4.4e-03	0.34	1.14	2.2e-04	0.50	1.55	-	-	-
RAB13	2.3e-05	0.62	1.26	6.0e-05	0.62	1.04	-	-	-	RAB13, member RAS oncogene family
RAB26	1.7e-04	0.53	0.68	-	-	-	-	-	-	RAB26, member RAS oncogene family
TWF2	2.6e-03	0.44	1.04	-	-	-	-	-	-	twinfilin, actin-binding protein, homolog 2 (Drosophila)
MCM3	1.4e-03	0.44	1.43	2.0e-03	0.42	1.28	-	-	-	minichromosome maintenance complex component 3
RAC2	3.7e-03	0.40	1.29	-	-	-	-	-	-
DAPK2	4.8e-03	0.40	-1.84	-	-	-	-	-	-	death-associated protein kinase 2
PRKDC	1.8e-03	0.43	2.04	8.1e-05	0.59	1.77	5.8e-05	0.60	1.40
ARL4A	1.6e-03	0.50	-1.16	2.7e-06	0.74	-1.80	-	-	-	ADP-ribosylation factor-like 4A
P2RY4	2.9e-03	0.54	-1.21	-	-	-	-	-	-	pyrimidinergic receptor P2Y, G-protein coupled, 4
MYH9	-	-	-	-	-	-	4.2e-03	0.27	1.54	myosin, heavy chain 9, non-muscle
ABCA1	-	-	-	-	-	-	3.5e-03	0.28	-0.89	ATP-binding cassette, sub-family A (ABC1), member 1
TLK1	-	-	-	-	-	-	3.7e-05	0.47	-1.68	tousled-like kinase 1
RAB5A	-	-	-	5.4e-04	0.39	-2.13	1.3e-03	0.34	-1.95	RAB5A, member RAS oncogene family
TP53	-	-	-	-	-	-	3.0e-03	0.30	-1.54	tumor protein p53
GPN2	-	-	-	-	-	-	2.8e-04	0.42	1.79	GPN-loop GTPase 2
ENPP1	-	-	-	-	-	-	1.4e-03	0.34	-1.21	ectonucleotide pyrophosphatase/phosphodiesterase 1
RALA	-	-	-	-	-	-	2.3e-03	0.33	-1.18	v-ral simian leukemia viral oncogene homolog A (ras related)
CSNK1A1	-	-	-	-	-	-	3.7e-04	0.42	-2.24	casein kinase 1, alpha 1
ERN1	-	-	-	-	-	-	2.9e-05	0.51	-1.75	endoplasmic reticulum to nucleus signaling 1
GUCY1A3	-	-	-	-	-	-	3.7e-05	0.49	-1.54	guanylate cyclase 1, soluble, alpha 3
NDUFA13	-	-	-	-	-	-	4.9e-04	0.42	1.11	NADH dehydrogenase (ubiquinone) 1 alpha subcomplex, 13
DARS2	-	-	-	-	-	-	1.3e-03	0.33	-1.42	aspartyl-tRNA synthetase 2, mitochondrial
SMC5	-	-	-	-	-	-	2.4e-03	0.31	-1.01	structural maintenance of chromosomes 5
CDKL5	-	-	-	-	-	-	5.1e-04	0.38	-1.53	cyclin-dependent kinase-like 5
SEPT6	-	-	-	-	-	-	2.7e-03	0.30	-1.69	septin 6
MAPK12	-	-	-	-	-	-	1.8e-03	0.34	0.83	mitogen-activated protein kinase 12
GNAL	-	-	-	-	-	-	2.0e-05	0.52	-1.35	guanine nucleotide binding protein (G protein), alpha activating activity polypeptide, olfactory type
CDC42BPA	-	-	-	-	-	-	3.4e-03	0.32	-1.37	CDC42 binding protein kinase alpha (DMPK-like)
MYO5B	-	-	-	-	-	-	1.0e-03	0.37	-0.99	myosin VB
CDS1	-	-	-	-	-	-	2.5e-04	0.42	-1.44	CDP-diacylglycerol synthase (phosphatidate cytidylyltransferase) 1
PFKM	-	-	-	-	-	-	2.4e-03	0.34	-2.56	phosphofructokinase, muscle
LATS2	-	-	-	-	-	-	8.3e-05	0.51	-1.79	LATS, large tumor suppressor, homolog 2 (Drosophila)
STK17B	-	-	-	-	-	-	3.6e-03	0.31	-1.32	serine/threonine kinase 17b
PDK3	-	-	-	-	-	-	1.4e-03	0.35	-1.17	pyruvate dehydrogenase kinase, isozyme 3
AGAP2	-	-	-	-	-	-	3.5e-03	0.29	-1.77	ArfGAP with GTPase domain, ankyrin repeat and PH domain 2
MAP2K2	-	-	-	-	-	-	1.2e-03	0.39	1.49	mitogen-activated protein kinase kinase 2
ARL2	-	-	-	3.3e-03	0.32	1.24	6.4e-04	0.40	1.74	ADP-ribosylation factor-like 2
CSNK1G3	-	-	-	-	-	-	6.0e-04	0.44	-1.77	casein kinase 1, gamma 3
DMPK	-	-	-	8.7e-04	0.42	1.10	1.0e-03	0.41	1.15	dystrophia myotonica-protein kinase
MCM4	-	-	-	2.7e-03	0.34	1.47	1.3e-03	0.38	1.06	minichromosome maintenance complex component 4
WNK4	-	-	-	-	-	-	9.1e-04	0.39	-0.86	WNK lysine deficient protein kinase 4
MARK1	-	-	-	-	-	-	1.8e-03	0.39	-1.64	MAP/microtubule affinity-regulating kinase 1
KCNT2	-	-	-	-	-	-	5.8e-06	0.63	-2.05	potassium channel, subfamily T, member 2
MID2	-	-	-	-	-	-	3.3e-04	0.48	-1.90	midline 2
OCA2	-	-	-	-	-	-	5.3e-04	0.46	1.07	oculocutaneous albinism II
CDC42	-	-	-	-	-	-	1.4e-03	0.48	-1.79	cell division cycle 42 (GTP binding protein, 25kDa)
ATP7A	-	-	-	1.8e-03	0.39	-1.64	1.6e-03	0.40	-1.88	ATPase, Cu++ transporting, alpha polypeptide
WNK3	-	-	-	-	-	-	1.0e-05	0.63	-2.05	WNK lysine deficient protein kinase 3
SMC4	-	-	-	2.0e-04	0.51	-2.03	6.9e-05	0.56	-2.30	structural maintenance of chromosomes 4
TOP2A	-	-	-	-	-	-	1.7e-04	0.55	-2.86	topoisomerase (DNA) II alpha 170kDa
RAD51C	-	-	-	-	-	-	5.4e-04	0.56	1.06	RAD51 homolog C (S. cerevisiae)
GIMAP7	-	-	-	4.6e-04	0.80	1.18	3.2e-03	0.68	1.24	GTPase, IMAP family member 7
Ribonucleoside binding (GO:0032549). Interacting selectively and non-covalently with a ribonucleoside, a compound consisting of a purine or pyrimidine nitrogenous base linked to ribose.
Gene symbol	P-value, F-test (liver)	R-squared (liver)	Slope (liver)	P-value, F-test (kidney)	R-squared (kidney)	Slope (kidney)	P-value, F-test (brain)	R-squared (brain)	Slope (brain)	Product description
ITM2B	3.6e-07	0.61	-1.82	-	-	-	-	-	-	integral membrane protein 2B
IDE	3.4e-04	0.37	-1.13	3.2e-05	0.48	-1.37	4.4e-05	0.47	-1.40	insulin-degrading enzyme
MAPK9	5.3e-05	0.45	-1.33	1.4e-03	0.32	-1.31	-	-	-	mitogen-activated protein kinase 9
PYGL	4.6e-03	0.25	-1.42	-	-	-	-	-	-	phosphorylase, glycogen, liver
PRKAA2	3.4e-08	0.68	-0.86	-	-	-	3.1e-03	0.29	-1.27	protein kinase, AMP-activated, alpha 2 catalytic subunit
TRIB1	3.6e-03	0.28	1.07	-	-	-	-	-	-	tribbles homolog 1 (Drosophila)
VPS4B	6.9e-05	0.45	-1.63	1.2e-03	0.34	-1.27	-	-	-	vacuolar protein sorting 4 homolog B (S. cerevisiae)
BMPR1A	1.3e-03	0.32	-1.73	-	-	-	-	-	-	bone morphogenetic protein receptor, type IA
RAB14	1.1e-04	0.43	-2.19	-	-	-	3.4e-03	0.29	-1.83	RAB14, member RAS oncogene family
RRAGC	3.0e-03	0.28	-1.47	-	-	-	1.6e-04	0.43	-1.94	Ras-related GTP binding C
DDX56	2.0e-03	0.30	1.54	-	-	-	-	-	-	DEAD (Asp-Glu-Ala-Asp) box helicase 56
OPA1	3.4e-05	0.48	-1.66	9.8e-04	0.35	-1.48	-	-	-	optic atrophy 1 (autosomal dominant)
ARFIP2	1.4e-03	0.32	1.28	-	-	-	-	-	-	ADP-ribosylation factor interacting protein 2
MAT2A	1.9e-03	0.32	0.96	-	-	-	-	-	-	methionine adenosyltransferase II, alpha
PDK2	7.3e-04	0.35	-0.93	-	-	-	-	-	-	pyruvate dehydrogenase kinase, isozyme 2
ADK	2.1e-06	0.59	-1.06	1.6e-03	0.33	-0.77	1.8e-03	0.33	-1.46	adenosine kinase
GNL3	3.1e-04	0.40	2.05	-	-	-	-	-	-	guanine nucleotide binding protein-like 3 (nucleolar)
PHKG2	1.0e-03	0.34	1.39	-	-	-	-	-	-	phosphorylase kinase, gamma 2 (testis)
RAB11A	2.9e-03	0.30	-1.27	2.9e-03	0.31	-1.10	-	-	-	RAB11A, member RAS oncogene family
CLPX	3.7e-06	0.55	-1.42	2.6e-05	0.51	-1.47	-	-	-	ClpX caseinolytic peptidase X homolog (E. coli)
GCLC	7.1e-05	0.46	-1.28	2.9e-03	0.30	-0.52	-	-	-	glutamate-cysteine ligase, catalytic subunit
RPS6KB2	7.1e-04	0.36	1.26	-	-	-	-	-	-	ribosomal protein S6 kinase, 70kDa, polypeptide 2
RPS6KB1	5.6e-04	0.37	-2.19	-	-	-	-	-	-	ribosomal protein S6 kinase, 70kDa, polypeptide 1
RAB10	8.4e-05	0.47	-1.66	-	-	-	4.3e-04	0.41	-1.53	RAB10, member RAS oncogene family
ADSS	2.0e-03	0.31	-1.22	7.1e-06	0.56	-1.95	-	-	-	adenylosuccinate synthase
SPI1	6.4e-04	0.38	1.38	3.4e-03	0.30	0.98	-	-	-	spleen focus forming virus (SFFV) proviral integration oncogene spi1
ABCD3	1.7e-06	0.58	-1.28	3.9e-06	0.60	-1.51	5.8e-05	0.50	-2.17	ATP-binding cassette, sub-family D (ALD), member 3
CPS1	3.5e-04	0.41	-0.97	-	-	-	-	-	-	carbamoyl-phosphate synthase 1, mitochondrial
ATP5A1	1.1e-03	0.35	-2.06	-	-	-	-	-	-	ATP synthase, H+ transporting, mitochondrial F1 complex, alpha subunit 1, cardiac muscle
MTPAP	1.0e-03	0.36	-1.57	-	-	-	-	-	-	mitochondrial poly(A) polymerase
PEX1	3.6e-04	0.41	-1.61	-	-	-	-	-	-	peroxisomal biogenesis factor 1
STK38	8.4e-05	0.47	-1.94	-	-	-	8.4e-04	0.38	-1.58	serine/threonine kinase 38
MAP3K11	3.8e-06	0.58	1.95	-	-	-	-	-	-	mitogen-activated protein kinase kinase kinase 11
PDK1	1.9e-04	0.43	-0.99	-	-	-	1.3e-05	0.56	-1.41	pyruvate dehydrogenase kinase, isozyme 1
SUCLG1	5.4e-04	0.40	-1.70	-	-	-	-	-	-	succinate-CoA ligase, alpha subunit
LONP2	4.1e-05	0.51	-1.44	-	-	-	-	-	-	lon peptidase 2, peroxisomal
MCM7	1.4e-03	0.35	1.55	-	-	-	-	-	-	minichromosome maintenance complex component 7
UBE4B	2.2e-03	0.32	-1.77	-	-	-	-	-	-	ubiquitination factor E4B
HSPA4L	3.4e-03	0.30	-0.69	-	-	-	4.6e-06	0.58	-1.19	heat shock 70kDa protein 4-like
ACACA	5.7e-04	0.40	-0.94	-	-	-	-	-	-	acetyl-CoA carboxylase alpha
RAB4A	3.8e-04	0.42	1.28	-	-	-	-	-	-	RAB4A, member RAS oncogene family
LATS1	8.8e-06	0.57	-1.89	1.7e-04	0.44	-1.72	5.4e-04	0.39	-1.36	LATS, large tumor suppressor, homolog 1 (Drosophila)
DYRK2	9.3e-04	0.37	-1.40	-	-	-	2.8e-04	0.42	-2.41	dual-specificity tyrosine-(Y)-phosphorylation regulated kinase 2
NOL9	3.5e-04	0.43	-1.93	6.7e-04	0.39	-1.43	-	-	-	nucleolar protein 9
MINK1	3.1e-03	0.31	-1.93	-	-	-	-	-	-	misshapen-like kinase 1
PRKCI	4.5e-03	0.30	-1.28	-	-	-	3.2e-03	0.31	-1.34	protein kinase C, iota
AK1	1.1e-05	0.57	0.86	-	-	-	-	-	-	adenylate kinase 1
IKBKAP	4.4e-03	0.30	1.30	-	-	-	-	-	-
ATP2A2	7.5e-04	0.37	-1.65	4.4e-05	0.54	-2.08	-	-	-	ATPase, Ca++ transporting, cardiac muscle, slow twitch 2
SRR	3.2e-04	0.44	-0.77	3.2e-03	0.31	-0.63	1.4e-04	0.46	-1.35	serine racemase
GNAI1	4.5e-03	0.29	0.76	1.7e-03	0.33	-1.19	-	-	-	guanine nucleotide binding protein (G protein), alpha inhibiting activity polypeptide 1
KATNA1	2.6e-03	0.32	-1.37	-	-	-	-	-	-	katanin p60 (ATPase containing) subunit A 1
RARS	4.9e-03	0.31	2.11	-	-	-	-	-	-	arginyl-tRNA synthetase
HK1	1.6e-03	0.37	1.37	-	-	-	-	-	-	hexokinase 1
DRD1	5.0e-03	0.31	1.64	-	-	-	3.4e-03	0.31	-1.15	dopamine receptor D1
PRKACB	2.0e-03	0.34	-1.36	-	-	-	-	-	-	protein kinase, cAMP-dependent, catalytic, beta
MAPK1	2.2e-03	0.33	-1.40	3.2e-03	0.35	-1.63	-	-	-	mitogen-activated protein kinase 1
KCNJ8	6.9e-04	0.43	0.82	-	-	-	-	-	-	potassium inwardly-rectifying channel, subfamily J, member 8
ICK	3.3e-06	0.62	-1.49	1.3e-03	0.37	-1.68	-	-	-	intestinal cell (MAK-like) kinase
GEM	1.7e-04	0.47	1.03	2.1e-03	0.34	1.02	-	-	-	GTP binding protein overexpressed in skeletal muscle
SEPHS1	4.6e-03	0.35	1.80	-	-	-	-	-	-	selenophosphate synthetase 1
ABCD1	4.7e-03	0.32	-1.08	-	-	-	-	-	-	ATP-binding cassette, sub-family D (ALD), member 1
SHD	4.6e-03	0.32	0.65	-	-	-	-	-	-	Src homology 2 domain containing transforming protein D
ATP7B	4.2e-03	0.33	-1.51	-	-	-	-	-	-	ATPase, Cu++ transporting, beta polypeptide
TLK2	2.4e-03	0.39	-1.81	-	-	-	-	-	-	tousled-like kinase 2
N4BP2	8.7e-04	0.42	-1.10	4.4e-05	0.57	-1.85	-	-	-	NEDD4 binding protein 2
ZAP70	4.4e-03	0.34	1.14	2.2e-04	0.50	1.55	-	-	-
RAB13	2.3e-05	0.62	1.26	6.0e-05	0.62	1.04	-	-	-	RAB13, member RAS oncogene family
RAB26	1.7e-04	0.53	0.68	-	-	-	-	-	-	RAB26, member RAS oncogene family
TWF2	2.6e-03	0.44	1.04	-	-	-	-	-	-	twinfilin, actin-binding protein, homolog 2 (Drosophila)
MCM3	1.4e-03	0.44	1.43	2.0e-03	0.42	1.28	-	-	-	minichromosome maintenance complex component 3
RAC2	3.7e-03	0.40	1.29	-	-	-	-	-	-
DAPK2	4.8e-03	0.40	-1.84	-	-	-	-	-	-	death-associated protein kinase 2
PRKDC	1.8e-03	0.43	2.04	8.1e-05	0.59	1.77	5.8e-05	0.60	1.40
ARL4A	1.6e-03	0.50	-1.16	2.7e-06	0.74	-1.80	-	-	-	ADP-ribosylation factor-like 4A
P2RY4	2.9e-03	0.54	-1.21	-	-	-	-	-	-	pyrimidinergic receptor P2Y, G-protein coupled, 4
Purine nucleoside binding (GO:0001883). Interacting selectively and non-covalently with a purine nucleoside, a compound consisting of a purine base linked either to ribose or deoxyribose.
Gene symbol	P-value, F-test (liver)	R-squared (liver)	Slope (liver)	P-value, F-test (kidney)	R-squared (kidney)	Slope (kidney)	P-value, F-test (brain)	R-squared (brain)	Slope (brain)	Product description
ITM2B	3.6e-07	0.61	-1.82	-	-	-	-	-	-	integral membrane protein 2B
IDE	3.4e-04	0.37	-1.13	3.2e-05	0.48	-1.37	4.4e-05	0.47	-1.40	insulin-degrading enzyme
MAPK9	5.3e-05	0.45	-1.33	1.4e-03	0.32	-1.31	-	-	-	mitogen-activated protein kinase 9
PYGL	4.6e-03	0.25	-1.42	-	-	-	-	-	-	phosphorylase, glycogen, liver
PRKAA2	3.4e-08	0.68	-0.86	-	-	-	3.1e-03	0.29	-1.27	protein kinase, AMP-activated, alpha 2 catalytic subunit
TRIB1	3.6e-03	0.28	1.07	-	-	-	-	-	-	tribbles homolog 1 (Drosophila)
VPS4B	6.9e-05	0.45	-1.63	1.2e-03	0.34	-1.27	-	-	-	vacuolar protein sorting 4 homolog B (S. cerevisiae)
BMPR1A	1.3e-03	0.32	-1.73	-	-	-	-	-	-	bone morphogenetic protein receptor, type IA
RAB14	1.1e-04	0.43	-2.19	-	-	-	3.4e-03	0.29	-1.83	RAB14, member RAS oncogene family
RRAGC	3.0e-03	0.28	-1.47	-	-	-	1.6e-04	0.43	-1.94	Ras-related GTP binding C
DDX56	2.0e-03	0.30	1.54	-	-	-	-	-	-	DEAD (Asp-Glu-Ala-Asp) box helicase 56
OPA1	3.4e-05	0.48	-1.66	9.8e-04	0.35	-1.48	-	-	-	optic atrophy 1 (autosomal dominant)
ARFIP2	1.4e-03	0.32	1.28	-	-	-	-	-	-	ADP-ribosylation factor interacting protein 2
MAT2A	1.9e-03	0.32	0.96	-	-	-	-	-	-	methionine adenosyltransferase II, alpha
PDK2	7.3e-04	0.35	-0.93	-	-	-	-	-	-	pyruvate dehydrogenase kinase, isozyme 2
ADK	2.1e-06	0.59	-1.06	1.6e-03	0.33	-0.77	1.8e-03	0.33	-1.46	adenosine kinase
GNL3	3.1e-04	0.40	2.05	-	-	-	-	-	-	guanine nucleotide binding protein-like 3 (nucleolar)
PHKG2	1.0e-03	0.34	1.39	-	-	-	-	-	-	phosphorylase kinase, gamma 2 (testis)
RAB11A	2.9e-03	0.30	-1.27	2.9e-03	0.31	-1.10	-	-	-	RAB11A, member RAS oncogene family
CLPX	3.7e-06	0.55	-1.42	2.6e-05	0.51	-1.47	-	-	-	ClpX caseinolytic peptidase X homolog (E. coli)
GCLC	7.1e-05	0.46	-1.28	2.9e-03	0.30	-0.52	-	-	-	glutamate-cysteine ligase, catalytic subunit
RPS6KB2	7.1e-04	0.36	1.26	-	-	-	-	-	-	ribosomal protein S6 kinase, 70kDa, polypeptide 2
RPS6KB1	5.6e-04	0.37	-2.19	-	-	-	-	-	-	ribosomal protein S6 kinase, 70kDa, polypeptide 1
RAB10	8.4e-05	0.47	-1.66	-	-	-	4.3e-04	0.41	-1.53	RAB10, member RAS oncogene family
ADSS	2.0e-03	0.31	-1.22	7.1e-06	0.56	-1.95	-	-	-	adenylosuccinate synthase
SPI1	6.4e-04	0.38	1.38	3.4e-03	0.30	0.98	-	-	-	spleen focus forming virus (SFFV) proviral integration oncogene spi1
ABCD3	1.7e-06	0.58	-1.28	3.9e-06	0.60	-1.51	5.8e-05	0.50	-2.17	ATP-binding cassette, sub-family D (ALD), member 3
CPS1	3.5e-04	0.41	-0.97	-	-	-	-	-	-	carbamoyl-phosphate synthase 1, mitochondrial
ATP5A1	1.1e-03	0.35	-2.06	-	-	-	-	-	-	ATP synthase, H+ transporting, mitochondrial F1 complex, alpha subunit 1, cardiac muscle
MTPAP	1.0e-03	0.36	-1.57	-	-	-	-	-	-	mitochondrial poly(A) polymerase
PEX1	3.6e-04	0.41	-1.61	-	-	-	-	-	-	peroxisomal biogenesis factor 1
STK38	8.4e-05	0.47	-1.94	-	-	-	8.4e-04	0.38	-1.58	serine/threonine kinase 38
MAP3K11	3.8e-06	0.58	1.95	-	-	-	-	-	-	mitogen-activated protein kinase kinase kinase 11
PDK1	1.9e-04	0.43	-0.99	-	-	-	1.3e-05	0.56	-1.41	pyruvate dehydrogenase kinase, isozyme 1
SUCLG1	5.4e-04	0.40	-1.70	-	-	-	-	-	-	succinate-CoA ligase, alpha subunit
LONP2	4.1e-05	0.51	-1.44	-	-	-	-	-	-	lon peptidase 2, peroxisomal
MCM7	1.4e-03	0.35	1.55	-	-	-	-	-	-	minichromosome maintenance complex component 7
UBE4B	2.2e-03	0.32	-1.77	-	-	-	-	-	-	ubiquitination factor E4B
HSPA4L	3.4e-03	0.30	-0.69	-	-	-	4.6e-06	0.58	-1.19	heat shock 70kDa protein 4-like
ACACA	5.7e-04	0.40	-0.94	-	-	-	-	-	-	acetyl-CoA carboxylase alpha
RAB4A	3.8e-04	0.42	1.28	-	-	-	-	-	-	RAB4A, member RAS oncogene family
LATS1	8.8e-06	0.57	-1.89	1.7e-04	0.44	-1.72	5.4e-04	0.39	-1.36	LATS, large tumor suppressor, homolog 1 (Drosophila)
DYRK2	9.3e-04	0.37	-1.40	-	-	-	2.8e-04	0.42	-2.41	dual-specificity tyrosine-(Y)-phosphorylation regulated kinase 2
NOL9	3.5e-04	0.43	-1.93	6.7e-04	0.39	-1.43	-	-	-	nucleolar protein 9
MINK1	3.1e-03	0.31	-1.93	-	-	-	-	-	-	misshapen-like kinase 1
PRKCI	4.5e-03	0.30	-1.28	-	-	-	3.2e-03	0.31	-1.34	protein kinase C, iota
AK1	1.1e-05	0.57	0.86	-	-	-	-	-	-	adenylate kinase 1
IKBKAP	4.4e-03	0.30	1.30	-	-	-	-	-	-
ATP2A2	7.5e-04	0.37	-1.65	4.4e-05	0.54	-2.08	-	-	-	ATPase, Ca++ transporting, cardiac muscle, slow twitch 2
SRR	3.2e-04	0.44	-0.77	3.2e-03	0.31	-0.63	1.4e-04	0.46	-1.35	serine racemase
GNAI1	4.5e-03	0.29	0.76	1.7e-03	0.33	-1.19	-	-	-	guanine nucleotide binding protein (G protein), alpha inhibiting activity polypeptide 1
KATNA1	2.6e-03	0.32	-1.37	-	-	-	-	-	-	katanin p60 (ATPase containing) subunit A 1
RARS	4.9e-03	0.31	2.11	-	-	-	-	-	-	arginyl-tRNA synthetase
HK1	1.6e-03	0.37	1.37	-	-	-	-	-	-	hexokinase 1
DRD1	5.0e-03	0.31	1.64	-	-	-	3.4e-03	0.31	-1.15	dopamine receptor D1
PRKACB	2.0e-03	0.34	-1.36	-	-	-	-	-	-	protein kinase, cAMP-dependent, catalytic, beta
MAPK1	2.2e-03	0.33	-1.40	3.2e-03	0.35	-1.63	-	-	-	mitogen-activated protein kinase 1
KCNJ8	6.9e-04	0.43	0.82	-	-	-	-	-	-	potassium inwardly-rectifying channel, subfamily J, member 8
ICK	3.3e-06	0.62	-1.49	1.3e-03	0.37	-1.68	-	-	-	intestinal cell (MAK-like) kinase
GEM	1.7e-04	0.47	1.03	2.1e-03	0.34	1.02	-	-	-	GTP binding protein overexpressed in skeletal muscle
SEPHS1	4.6e-03	0.35	1.80	-	-	-	-	-	-	selenophosphate synthetase 1
ABCD1	4.7e-03	0.32	-1.08	-	-	-	-	-	-	ATP-binding cassette, sub-family D (ALD), member 1
SHD	4.6e-03	0.32	0.65	-	-	-	-	-	-	Src homology 2 domain containing transforming protein D
ATP7B	4.2e-03	0.33	-1.51	-	-	-	-	-	-	ATPase, Cu++ transporting, beta polypeptide
TLK2	2.4e-03	0.39	-1.81	-	-	-	-	-	-	tousled-like kinase 2
N4BP2	8.7e-04	0.42	-1.10	4.4e-05	0.57	-1.85	-	-	-	NEDD4 binding protein 2
ZAP70	4.4e-03	0.34	1.14	2.2e-04	0.50	1.55	-	-	-
RAB13	2.3e-05	0.62	1.26	6.0e-05	0.62	1.04	-	-	-	RAB13, member RAS oncogene family
RAB26	1.7e-04	0.53	0.68	-	-	-	-	-	-	RAB26, member RAS oncogene family
TWF2	2.6e-03	0.44	1.04	-	-	-	-	-	-	twinfilin, actin-binding protein, homolog 2 (Drosophila)
MCM3	1.4e-03	0.44	1.43	2.0e-03	0.42	1.28	-	-	-	minichromosome maintenance complex component 3
RAC2	3.7e-03	0.40	1.29	-	-	-	-	-	-
DAPK2	4.8e-03	0.40	-1.84	-	-	-	-	-	-	death-associated protein kinase 2
PRKDC	1.8e-03	0.43	2.04	8.1e-05	0.59	1.77	5.8e-05	0.60	1.40
ARL4A	1.6e-03	0.50	-1.16	2.7e-06	0.74	-1.80	-	-	-	ADP-ribosylation factor-like 4A
P2RY4	2.9e-03	0.54	-1.21	-	-	-	-	-	-	pyrimidinergic receptor P2Y, G-protein coupled, 4
Kinase binding (GO:0019900). Interacting selectively and non-covalently with a kinase, any enzyme that catalyzes the transfer of a phosphate group.
Gene symbol	P-value, F-test (liver)	R-squared (liver)	Slope (liver)	P-value, F-test (kidney)	R-squared (kidney)	Slope (kidney)	P-value, F-test (brain)	R-squared (brain)	Slope (brain)	Product description
PPP2R5A	2.2e-04	0.39	-1.39	-	-	-	-	-	-	protein phosphatase 2, regulatory subunit B', alpha
MAPK9	5.3e-05	0.45	-1.33	1.4e-03	0.32	-1.31	-	-	-	mitogen-activated protein kinase 9
CDH2	2.6e-03	0.28	-0.88	-	-	-	-	-	-	cadherin 2, type 1, N-cadherin (neuronal)
PRKAB1	5.1e-06	0.53	-1.25	-	-	-	-	-	-	protein kinase, AMP-activated, beta 1 non-catalytic subunit
QARS	4.1e-03	0.27	1.87	-	-	-	-	-	-	glutaminyl-tRNA synthetase
MTUS1	2.7e-03	0.29	-1.30	-	-	-	-	-	-	microtubule associated tumor suppressor 1
MAD2L2	6.4e-04	0.36	1.42	-	-	-	-	-	-	MAD2 mitotic arrest deficient-like 2 (yeast)
GRB7	3.4e-03	0.28	-0.60	-	-	-	-	-	-	growth factor receptor-bound protein 7
TRIB1	3.6e-03	0.28	1.07	-	-	-	-	-	-	tribbles homolog 1 (Drosophila)
GHR	5.2e-03	0.25	-0.71	4.7e-04	0.38	-0.68	3.8e-05	0.49	-1.44	growth hormone receptor
ILK	2.5e-04	0.41	2.48	-	-	-	-	-	-	integrin-linked kinase
TNIP1	4.4e-04	0.37	1.06	2.7e-04	0.40	1.31	-	-	-	TNFAIP3 interacting protein 1
TAX1BP1	2.0e-06	0.59	-1.73	-	-	-	-	-	-	Tax1 (human T-cell leukemia virus type I) binding protein 1
CTNNB1	1.2e-04	0.41	-2.39	7.8e-04	0.37	-2.59	9.0e-04	0.36	-3.20	catenin (cadherin-associated protein), beta 1, 88kDa
APC	1.7e-04	0.42	-1.28	1.3e-03	0.32	-1.11	2.9e-03	0.28	-1.39
ITGAV	2.1e-03	0.31	-0.98	-	-	-	3.4e-03	0.29	-0.95	integrin, alpha V (vitronectin receptor, alpha polypeptide, antigen CD51)
KAT2B	2.7e-03	0.30	-0.96	-	-	-	-	-	-	K(lysine) acetyltransferase 2B
PRKCSH	2.0e-03	0.31	2.46	-	-	-	-	-	-	protein kinase C substrate 80K-H
PIN1	2.9e-03	0.30	1.20	-	-	-	1.1e-04	0.47	1.24	peptidylprolyl cis/trans isomerase, NIMA-interacting 1
PRKAR2A	3.0e-07	0.66	-1.21	8.8e-04	0.38	-1.14	3.3e-04	0.42	-1.26	protein kinase, cAMP-dependent, regulatory, type II, alpha
STK38	8.4e-05	0.47	-1.94	-	-	-	8.4e-04	0.38	-1.58	serine/threonine kinase 38
MAP3K11	3.8e-06	0.58	1.95	-	-	-	-	-	-	mitogen-activated protein kinase kinase kinase 11
FBXW5	6.6e-04	0.38	1.60	-	-	-	-	-	-	F-box and WD repeat domain containing 5
PRKAB2	3.0e-03	0.30	0.90	-	-	-	-	-	-	protein kinase, AMP-activated, beta 2 non-catalytic subunit
PDE3B	1.1e-04	0.46	-1.33	-	-	-	-	-	-
BCL10	6.6e-04	0.39	-1.33	9.0e-05	0.46	-1.33	5.3e-05	0.49	-1.43	B-cell CLL/lymphoma 10
AKAP11	3.2e-03	0.31	-1.33	-	-	-	-	-	-	A kinase (PRKA) anchor protein 11
PFKFB2	4.6e-03	0.29	-0.93	-	-	-	-	-	-	6-phosphofructo-2-kinase/fructose-2,6-biphosphatase 2
ACACA	5.7e-04	0.40	-0.94	-	-	-	-	-	-	acetyl-CoA carboxylase alpha
LATS1	8.8e-06	0.57	-1.89	1.7e-04	0.44	-1.72	5.4e-04	0.39	-1.36	LATS, large tumor suppressor, homolog 1 (Drosophila)
DPYSL2	2.3e-03	0.34	1.19	4.9e-04	0.39	1.38	-	-	-	dihydropyrimidinase-like 2
MSN	1.6e-04	0.47	1.30	-	-	-	-	-	-	moesin
TAOK1	6.6e-05	0.51	-1.53	7.4e-04	0.38	-1.80	-	-	-	TAO kinase 1
GYS1	1.3e-03	0.34	1.44	-	-	-	-	-	-	glycogen synthase 1 (muscle)
PRLR	2.6e-04	0.43	-0.71	-	-	-	-	-	-	prolactin receptor
MAP3K12	3.3e-03	0.32	1.05	-	-	-	-	-	-	mitogen-activated protein kinase kinase kinase 12
UBQLN1	4.6e-06	0.62	-2.06	-	-	-	-	-	-	ubiquilin 1
HDAC5	2.4e-03	0.33	-1.94	-	-	-	-	-	-	histone deacetylase 5
SPRED1	3.7e-04	0.45	-1.67	-	-	-	4.7e-04	0.42	-1.53	sprouty-related, EVH1 domain containing 1
AXIN2	7.5e-06	0.57	-1.99	-	-	-	-	-	-	axin 2
MOB1B	5.8e-06	0.60	-1.04	-	-	-	-	-	-	MOB kinase activator 1B
JAK2	7.8e-04	0.39	-1.44	1.9e-03	0.35	-1.64	-	-	-	Janus kinase 2
BRAF	5.8e-03	0.30	-1.62	-	-	-	7.0e-04	0.39	-1.42	v-raf murine sarcoma viral oncogene homolog B1
BAD	1.9e-04	0.48	1.22	-	-	-	-	-	-	BCL2-associated agonist of cell death
PPP1R15A	5.1e-04	0.41	1.26	2.7e-03	0.34	1.39	-	-	-	protein phosphatase 1, regulatory subunit 15A
LIPE	1.0e-03	0.38	-0.95	-	-	-	-	-	-	lipase, hormone-sensitive
MAPK1	2.2e-03	0.33	-1.40	3.2e-03	0.35	-1.63	-	-	-	mitogen-activated protein kinase 1
ABI1	2.8e-03	0.35	-2.24	-	-	-	-	-	-	abl-interactor 1
ZFP36	3.0e-03	0.35	1.24	-	-	-	-	-	-	zinc finger protein 36, C3H type, homolog (mouse)
SKAP1	3.3e-03	0.33	1.13	-	-	-	-	-	-	src kinase associated phosphoprotein 1
TMEM173	4.0e-05	0.53	1.13	3.8e-05	0.53	0.94	-	-	-	transmembrane protein 173
SPRY2	1.0e-03	0.41	1.05	-	-	-	-	-	-	sprouty homolog 2 (Drosophila)
MAPT	2.3e-03	0.36	-1.75	-	-	-	-	-	-	microtubule-associated protein tau
NIN	8.9e-04	0.40	1.98	2.4e-03	0.35	1.17	-	-	-	ninein (GSK3B interacting protein)
DUSP19	1.8e-04	0.50	-1.54	9.7e-05	0.52	-1.40	5.3e-05	0.55	-1.38	dual specificity phosphatase 19
TNIP2	3.9e-04	0.49	1.21	2.5e-03	0.37	0.89	-	-	-	TNFAIP3 interacting protein 2
RAB13	2.3e-05	0.62	1.26	6.0e-05	0.62	1.04	-	-	-	RAB13, member RAS oncogene family
CDK5RAP2	1.3e-03	0.44	1.73	-	-	-	-	-	-	CDK5 regulatory subunit associated protein 2
TWF2	2.6e-03	0.44	1.04	-	-	-	-	-	-	twinfilin, actin-binding protein, homolog 2 (Drosophila)
HK3	2.2e-03	0.41	1.05	-	-	-	-	-	-	hexokinase 3 (white cell)
FGR	9.1e-05	0.56	1.57	-	-	-	-	-	-	Gardner-Rasheed feline sarcoma viral (v-fgr) oncogene homolog
LAT	3.7e-03	0.36	1.16	9.4e-05	0.56	1.25	-	-	-	linker for activation of T cells
LIME1	3.4e-03	0.45	0.56	-	-	-	-	-	-	Lck interacting transmembrane adaptor 1
DUSP2	2.7e-03	0.44	1.66	-	-	-	3.1e-03	0.43	1.22	dual specificity phosphatase 2
SIT1	3.0e-03	0.43	2.08	-	-	-	-	-	-	signaling threshold regulating transmembrane adaptor 1
ACTB	5.3e-03	0.46	1.71	-	-	-	-	-	-
SPAG16	4.3e-04	0.60	1.24	1.4e-03	0.53	0.88	-	-	-	sperm associated antigen 16
SP100	2.1e-03	0.72	1.66	2.4e-03	0.70	1.48	-	-	-	SP100 nuclear antigen
PTPRK	-	-	-	2.1e-04	0.42	-1.31	-	-	-	protein tyrosine phosphatase, receptor type, K
MVP	-	-	-	8.3e-05	0.47	1.14	-	-	-	major vault protein
MAPKAPK5	-	-	-	1.4e-03	0.34	-1.71	-	-	-	mitogen-activated protein kinase-activated protein kinase 5
CRY2	-	-	-	9.8e-04	0.35	1.48	-	-	-	cryptochrome 2 (photolyase-like)
SRCIN1	-	-	-	2.4e-03	0.31	-0.86	-	-	-
VIM	-	-	-	4.8e-06	0.62	1.74	-	-	-	vimentin
DAB2IP	-	-	-	1.4e-03	0.35	1.86	-	-	-	DAB2 interacting protein
ARRB2	-	-	-	2.0e-03	0.35	1.21	-	-	-	arrestin, beta 2
FLNA	-	-	-	2.9e-04	0.44	1.33	-	-	-	filamin A, alpha
SKI	-	-	-	2.0e-03	0.39	-2.02	-	-	-	v-ski sarcoma viral oncogene homolog (avian)
MAML1	-	-	-	7.7e-04	0.40	2.89	7.5e-05	0.50	3.25	mastermind-like 1 (Drosophila)
RASGRF1	-	-	-	1.9e-03	0.35	0.94	-	-	-	Ras protein-specific guanine nucleotide-releasing factor 1
HCLS1	-	-	-	6.7e-04	0.42	0.95	-	-	-	hematopoietic cell-specific Lyn substrate 1
RARA	-	-	-	2.2e-03	0.34	2.48	3.6e-03	0.31	2.20	retinoic acid receptor, alpha
BCL2L1	-	-	-	1.6e-03	0.42	1.69	-	-	-	BCL2-like 1
EGF	-	-	-	1.0e-04	0.52	-0.85	-	-	-	epidermal growth factor
TPCN2	-	-	-	3.5e-03	0.33	1.03	-	-	-	two pore segment channel 2
TNFAIP3	-	-	-	2.3e-04	0.50	1.68	-	-	-	tumor necrosis factor, alpha-induced protein 3
MAPK8IP2	-	-	-	1.0e-03	0.42	1.58	-	-	-	mitogen-activated protein kinase 8 interacting protein 2
LEF1	-	-	-	3.0e-03	0.35	1.16	-	-	-	lymphoid enhancer-binding factor 1
SYK	-	-	-	1.7e-05	0.61	1.42	-	-	-	spleen tyrosine kinase
USP37	-	-	-	8.7e-05	0.55	-2.69	1.7e-04	0.52	-2.63	ubiquitin specific peptidase 37
RAC3	-	-	-	2.6e-03	0.40	1.02	-	-	-	ras-related C3 botulinum toxin substrate 3 (rho family, small GTP binding protein Rac3)
FER	-	-	-	2.7e-03	0.42	-2.29	2.4e-03	0.43	-1.75	fer (fps/fes related) tyrosine kinase
CD6	-	-	-	1.5e-03	0.45	1.85	-	-	-	CD6 molecule
RNA polymerase II transcription factor binding (GO:0001085). Interacting selectively and non-covalently with an RNA polymerase II transcription factor, any protein required to initiate or regulate transcription by RNA polymerase II.
Gene symbol	P-value, F-test (liver)	R-squared (liver)	Slope (liver)	P-value, F-test (kidney)	R-squared (kidney)	Slope (kidney)	P-value, F-test (brain)	R-squared (brain)	Slope (brain)	Product description
HSPA4	1.6e-03	0.30	-1.91	-	-	-	-	-	-	heat shock 70kDa protein 4
MAD2L2	6.4e-04	0.36	1.42	-	-	-	-	-	-	MAD2 mitotic arrest deficient-like 2 (yeast)
ERCC1	1.0e-05	0.53	1.67	-	-	-	-	-	-	excision repair cross-complementing rodent repair deficiency, complementation group 1 (includes overlapping antisense sequence)
CTNNB1	1.2e-04	0.41	-2.39	7.8e-04	0.37	-2.59	9.0e-04	0.36	-3.20	catenin (cadherin-associated protein), beta 1, 88kDa
PPARA	2.6e-04	0.41	-0.99	-	-	-	-	-	-	peroxisome proliferator-activated receptor alpha
SPI1	6.4e-04	0.38	1.38	3.4e-03	0.30	0.98	-	-	-	spleen focus forming virus (SFFV) proviral integration oncogene spi1
HIPK2	2.7e-03	0.31	-1.47	-	-	-	-	-	-	homeodomain interacting protein kinase 2
HNF4A	7.7e-04	0.36	-1.39	-	-	-	-	-	-	hepatocyte nuclear factor 4, alpha
HDAC5	2.4e-03	0.33	-1.94	-	-	-	-	-	-	histone deacetylase 5
MED11	1.8e-03	0.35	1.19	-	-	-	-	-	-	mediator complex subunit 11
ATF4	2.4e-03	0.35	1.58	-	-	-	-	-	-	activating transcription factor 4 (tax-responsive enhancer element B67)
JUN	1.3e-04	0.51	1.03	1.1e-03	0.39	1.27	3.7e-04	0.45	1.76	jun proto-oncogene
TOX2	1.6e-03	0.38	1.14	2.0e-03	0.36	1.36	-	-	-	TOX high mobility group box family member 2
EGR2	2.5e-03	0.36	1.66	-	-	-	-	-	-	early growth response 2
CITED2	2.2e-03	0.38	1.47	-	-	-	-	-	-	Cbp/p300-interacting transactivator, with Glu/Asp-rich carboxy-terminal domain, 2
TAF4	2.7e-03	0.39	-2.92	-	-	-	-	-	-	TAF4 RNA polymerase II, TATA box binding protein (TBP)-associated factor, 135kDa
HEY2	6.9e-07	0.72	1.51	-	-	-	-	-	-	hairy/enhancer-of-split related with YRPW motif 2
KLF4	1.7e-04	0.51	2.26	-	-	-	-	-	-	Kruppel-like factor 4 (gut)
EOMES	8.7e-05	0.56	2.50	-	-	-	-	-	-	eomesodermin
Carboxylic ester hydrolase activity (GO:0052689). Catalysis of the hydrolysis of a carboxylic ester to give an alcohol and a carboxylate.
Gene symbol	P-value, F-test (liver)	R-squared (liver)	Slope (liver)	P-value, F-test (kidney)	R-squared (kidney)	Slope (kidney)	P-value, F-test (brain)	R-squared (brain)	Slope (brain)	Product description
ABHD5	5.0e-03	0.25	-0.91	-	-	-	-	-	-	abhydrolase domain containing 5
RGN	4.6e-03	0.26	-0.59	-	-	-	3.1e-05	0.49	0.89	regucalcin (senescence marker protein-30)
LIPC	5.8e-03	0.25	-0.59	-	-	-	-	-	-	lipase, hepatic
ENPP2	9.2e-04	0.34	-0.81	-	-	-	-	-	-	ectonucleotide pyrophosphatase/phosphodiesterase 2
LIPA	2.3e-05	0.49	-1.19	-	-	-	-	-	-	lipase A, lysosomal acid, cholesterol esterase
PLAA	2.9e-05	0.50	-1.65	-	-	-	-	-	-	phospholipase A2-activating protein
PLA2G16	3.8e-04	0.42	0.58	-	-	-	-	-	-	phospholipase A2, group XVI
LCAT	3.7e-03	0.30	-1.03	-	-	-	-	-	-	lecithin-cholesterol acyltransferase
PNPLA8	6.0e-04	0.39	-1.22	-	-	-	-	-	-	patatin-like phospholipase domain containing 8
LPL	4.2e-03	0.29	-0.73	-	-	-	-	-	-	lipoprotein lipase
BST1	5.5e-03	0.30	0.50	-	-	-	-	-	-	bone marrow stromal cell antigen 1
LIPE	1.0e-03	0.38	-0.95	-	-	-	-	-	-	lipase, hormone-sensitive
LYPLA1	5.1e-03	0.32	-0.88	-	-	-	-	-	-	lysophospholipase I
AOAH	6.4e-05	0.56	1.59	-	-	-	-	-	-	acyloxyacyl hydrolase (neutrophil)
PLA2G4C	1.9e-06	0.97	2.38	3.6e-04	0.85	1.43	1.7e-06	0.97	1.27	phospholipase A2, group IVC (cytosolic, calcium-independent)
Lipase activity (GO:0016298). Catalysis of the hydrolysis of a lipid or phospholipid.
Gene symbol	P-value, F-test (liver)	R-squared (liver)	Slope (liver)	P-value, F-test (kidney)	R-squared (kidney)	Slope (kidney)	P-value, F-test (brain)	R-squared (brain)	Slope (brain)	Product description
GPLD1	2.6e-08	0.68	-1.02	-	-	-	4.4e-04	0.37	-0.96	glycosylphosphatidylinositol specific phospholipase D1
ABHD5	5.0e-03	0.25	-0.91	-	-	-	-	-	-	abhydrolase domain containing 5
LIPC	5.8e-03	0.25	-0.59	-	-	-	-	-	-	lipase, hepatic
ENPP2	9.2e-04	0.34	-0.81	-	-	-	-	-	-	ectonucleotide pyrophosphatase/phosphodiesterase 2
LIPA	2.3e-05	0.49	-1.19	-	-	-	-	-	-	lipase A, lysosomal acid, cholesterol esterase
PLAA	2.9e-05	0.50	-1.65	-	-	-	-	-	-	phospholipase A2-activating protein
PLA2G16	3.8e-04	0.42	0.58	-	-	-	-	-	-	phospholipase A2, group XVI
LCAT	3.7e-03	0.30	-1.03	-	-	-	-	-	-	lecithin-cholesterol acyltransferase
PNPLA8	6.0e-04	0.39	-1.22	-	-	-	-	-	-	patatin-like phospholipase domain containing 8
LPL	4.2e-03	0.29	-0.73	-	-	-	-	-	-	lipoprotein lipase
PLCG2	4.8e-03	0.29	1.09	3.9e-04	0.40	0.86	-	-	-	phospholipase C, gamma 2 (phosphatidylinositol-specific)
LIPE	1.0e-03	0.38	-0.95	-	-	-	-	-	-	lipase, hormone-sensitive
PLCD1	2.0e-03	0.36	1.07	2.2e-03	0.33	0.87	-	-	-	phospholipase C, delta 1
LYPLA1	5.1e-03	0.32	-0.88	-	-	-	-	-	-	lysophospholipase I
AOAH	6.4e-05	0.56	1.59	-	-	-	-	-	-	acyloxyacyl hydrolase (neutrophil)
PLCE1	3.3e-03	0.36	-1.05	-	-	-	-	-	-	phospholipase C, epsilon 1
CCL5	1.9e-03	0.39	0.79	-	-	-	-	-	-	chemokine (C-C motif) ligand 5
PLCB2	1.8e-03	0.43	1.36	3.3e-05	0.63	1.89	8.0e-05	0.59	1.52	phospholipase C, beta 2
ENPP7	5.6e-03	0.41	0.68	-	-	-	-	-	-
PLA2G4C	1.9e-06	0.97	2.38	3.6e-04	0.85	1.43	1.7e-06	0.97	1.27	phospholipase A2, group IVC (cytosolic, calcium-independent)
Oxidoreductase activity, acting on the CH-CH group of donors, oxygen as acceptor (GO:0016634). Catalysis of an oxidation-reduction (redox) reaction in which a CH-CH group acts as a hydrogen or electron donor and reduces oxygen.
Gene symbol	P-value, F-test (liver)	R-squared (liver)	Slope (liver)	P-value, F-test (kidney)	R-squared (kidney)	Slope (kidney)	P-value, F-test (brain)	R-squared (brain)	Slope (brain)	Product description
ACOX2	3.4e-04	0.40	-1.17	-	-	-	-	-	-	acyl-CoA oxidase 2, branched chain
ACOX1	1.9e-08	0.71	-1.09	3.1e-06	0.59	-1.01	4.3e-05	0.49	-1.31	acyl-CoA oxidase 1, palmitoyl
ACADL	5.0e-04	0.38	-0.61	3.3e-05	0.50	-0.63	2.0e-08	0.72	-0.84	acyl-CoA dehydrogenase, long chain
DHODH	3.2e-06	0.60	1.00	-	-	-	-	-	-	dihydroorotate dehydrogenase (quinone)
Protein serine/threonine phosphatase inhibitor activity (GO:0004865). Stops, prevents or reduces the activity of a serine/threonine protein phosphatase, an enzyme that catalyzes the reaction: protein serine/threonine phosphate + H2O = protein serine/threonine + phosphate.
Gene symbol	P-value, F-test (liver)	R-squared (liver)	Slope (liver)	P-value, F-test (kidney)	R-squared (kidney)	Slope (kidney)	P-value, F-test (brain)	R-squared (brain)	Slope (brain)	Product description
PPP1R8	9.3e-04	0.34	2.28	-	-	-	-	-	-	protein phosphatase 1, regulatory subunit 8
PPP1R1B	3.4e-03	0.32	-1.74	-	-	-	-	-	-	protein phosphatase 1, regulatory (inhibitor) subunit 1B
PPP1R2	3.7e-04	0.49	-1.41	-	-	-	-	-	-	protein phosphatase 1, regulatory (inhibitor) subunit 2
PPP1R1A	3.1e-03	0.35	0.32	-	-	-	-	-	-	protein phosphatase 1, regulatory (inhibitor) subunit 1A
Ribonucleotide binding (GO:0032553). Interacting selectively and non-covalently with a ribonucleotide, any compound consisting of a ribonucleoside that is esterified with (ortho)phosphate or an oligophosphate at any hydroxyl group on the ribose moiety.
Gene symbol	P-value, F-test (liver)	R-squared (liver)	Slope (liver)	P-value, F-test (kidney)	R-squared (kidney)	Slope (kidney)	P-value, F-test (brain)	R-squared (brain)	Slope (brain)	Product description
ITM2B	3.6e-07	0.61	-1.82	-	-	-	-	-	-	integral membrane protein 2B
IDE	3.4e-04	0.37	-1.13	3.2e-05	0.48	-1.37	4.4e-05	0.47	-1.40	insulin-degrading enzyme
MAPK9	5.3e-05	0.45	-1.33	1.4e-03	0.32	-1.31	-	-	-	mitogen-activated protein kinase 9
PYGL	4.6e-03	0.25	-1.42	-	-	-	-	-	-	phosphorylase, glycogen, liver
PRKAA2	3.4e-08	0.68	-0.86	-	-	-	3.1e-03	0.29	-1.27	protein kinase, AMP-activated, alpha 2 catalytic subunit
TRIB1	3.6e-03	0.28	1.07	-	-	-	-	-	-	tribbles homolog 1 (Drosophila)
VPS4B	6.9e-05	0.45	-1.63	1.2e-03	0.34	-1.27	-	-	-	vacuolar protein sorting 4 homolog B (S. cerevisiae)
BMPR1A	1.3e-03	0.32	-1.73	-	-	-	-	-	-	bone morphogenetic protein receptor, type IA
RAB14	1.1e-04	0.43	-2.19	-	-	-	3.4e-03	0.29	-1.83	RAB14, member RAS oncogene family
RRAGC	3.0e-03	0.28	-1.47	-	-	-	1.6e-04	0.43	-1.94	Ras-related GTP binding C
DDX56	2.0e-03	0.30	1.54	-	-	-	-	-	-	DEAD (Asp-Glu-Ala-Asp) box helicase 56
OPA1	3.4e-05	0.48	-1.66	9.8e-04	0.35	-1.48	-	-	-	optic atrophy 1 (autosomal dominant)
DPYD	1.4e-06	0.58	-1.03	1.5e-03	0.33	-0.51	-	-	-	dihydropyrimidine dehydrogenase
ARFIP2	1.4e-03	0.32	1.28	-	-	-	-	-	-	ADP-ribosylation factor interacting protein 2
MAT2A	1.9e-03	0.32	0.96	-	-	-	-	-	-	methionine adenosyltransferase II, alpha
PDK2	7.3e-04	0.35	-0.93	-	-	-	-	-	-	pyruvate dehydrogenase kinase, isozyme 2
ADK	2.1e-06	0.59	-1.06	1.6e-03	0.33	-0.77	1.8e-03	0.33	-1.46	adenosine kinase
GNL3	3.1e-04	0.40	2.05	-	-	-	-	-	-	guanine nucleotide binding protein-like 3 (nucleolar)
PHKG2	1.0e-03	0.34	1.39	-	-	-	-	-	-	phosphorylase kinase, gamma 2 (testis)
RAB11A	2.9e-03	0.30	-1.27	2.9e-03	0.31	-1.10	-	-	-	RAB11A, member RAS oncogene family
CLPX	3.7e-06	0.55	-1.42	2.6e-05	0.51	-1.47	-	-	-	ClpX caseinolytic peptidase X homolog (E. coli)
GCLC	7.1e-05	0.46	-1.28	2.9e-03	0.30	-0.52	-	-	-	glutamate-cysteine ligase, catalytic subunit
RPS6KB2	7.1e-04	0.36	1.26	-	-	-	-	-	-	ribosomal protein S6 kinase, 70kDa, polypeptide 2
RPS6KB1	5.6e-04	0.37	-2.19	-	-	-	-	-	-	ribosomal protein S6 kinase, 70kDa, polypeptide 1
RAB10	8.4e-05	0.47	-1.66	-	-	-	4.3e-04	0.41	-1.53	RAB10, member RAS oncogene family
ADSS	2.0e-03	0.31	-1.22	7.1e-06	0.56	-1.95	-	-	-	adenylosuccinate synthase
SPI1	6.4e-04	0.38	1.38	3.4e-03	0.30	0.98	-	-	-	spleen focus forming virus (SFFV) proviral integration oncogene spi1
ABCD3	1.7e-06	0.58	-1.28	3.9e-06	0.60	-1.51	5.8e-05	0.50	-2.17	ATP-binding cassette, sub-family D (ALD), member 3
CPS1	3.5e-04	0.41	-0.97	-	-	-	-	-	-	carbamoyl-phosphate synthase 1, mitochondrial
PRKAR2A	3.0e-07	0.66	-1.21	8.8e-04	0.38	-1.14	3.3e-04	0.42	-1.26	protein kinase, cAMP-dependent, regulatory, type II, alpha
ATP5A1	1.1e-03	0.35	-2.06	-	-	-	-	-	-	ATP synthase, H+ transporting, mitochondrial F1 complex, alpha subunit 1, cardiac muscle
MTPAP	1.0e-03	0.36	-1.57	-	-	-	-	-	-	mitochondrial poly(A) polymerase
PEX1	3.6e-04	0.41	-1.61	-	-	-	-	-	-	peroxisomal biogenesis factor 1
STK38	8.4e-05	0.47	-1.94	-	-	-	8.4e-04	0.38	-1.58	serine/threonine kinase 38
MAP3K11	3.8e-06	0.58	1.95	-	-	-	-	-	-	mitogen-activated protein kinase kinase kinase 11
PDK1	1.9e-04	0.43	-0.99	-	-	-	1.3e-05	0.56	-1.41	pyruvate dehydrogenase kinase, isozyme 1
SUCLG1	5.4e-04	0.40	-1.70	-	-	-	-	-	-	succinate-CoA ligase, alpha subunit
PDE3B	1.1e-04	0.46	-1.33	-	-	-	-	-	-
LONP2	4.1e-05	0.51	-1.44	-	-	-	-	-	-	lon peptidase 2, peroxisomal
MCM7	1.4e-03	0.35	1.55	-	-	-	-	-	-	minichromosome maintenance complex component 7
UBE4B	2.2e-03	0.32	-1.77	-	-	-	-	-	-	ubiquitination factor E4B
DHODH	3.2e-06	0.60	1.00	-	-	-	-	-	-	dihydroorotate dehydrogenase (quinone)
HSPA4L	3.4e-03	0.30	-0.69	-	-	-	4.6e-06	0.58	-1.19	heat shock 70kDa protein 4-like
ACACA	5.7e-04	0.40	-0.94	-	-	-	-	-	-	acetyl-CoA carboxylase alpha
RAB4A	3.8e-04	0.42	1.28	-	-	-	-	-	-	RAB4A, member RAS oncogene family
LATS1	8.8e-06	0.57	-1.89	1.7e-04	0.44	-1.72	5.4e-04	0.39	-1.36	LATS, large tumor suppressor, homolog 1 (Drosophila)
DYRK2	9.3e-04	0.37	-1.40	-	-	-	2.8e-04	0.42	-2.41	dual-specificity tyrosine-(Y)-phosphorylation regulated kinase 2
MTRR	4.1e-03	0.30	0.93	2.7e-03	0.30	1.02	-	-	-	5-methyltetrahydrofolate-homocysteine methyltransferase reductase
NOL9	3.5e-04	0.43	-1.93	6.7e-04	0.39	-1.43	-	-	-	nucleolar protein 9
MINK1	3.1e-03	0.31	-1.93	-	-	-	-	-	-	misshapen-like kinase 1
PRKCI	4.5e-03	0.30	-1.28	-	-	-	3.2e-03	0.31	-1.34	protein kinase C, iota
AK1	1.1e-05	0.57	0.86	-	-	-	-	-	-	adenylate kinase 1
IKBKAP	4.4e-03	0.30	1.30	-	-	-	-	-	-
ATP2A2	7.5e-04	0.37	-1.65	4.4e-05	0.54	-2.08	-	-	-	ATPase, Ca++ transporting, cardiac muscle, slow twitch 2
SRR	3.2e-04	0.44	-0.77	3.2e-03	0.31	-0.63	1.4e-04	0.46	-1.35	serine racemase
GNAI1	4.5e-03	0.29	0.76	1.7e-03	0.33	-1.19	-	-	-	guanine nucleotide binding protein (G protein), alpha inhibiting activity polypeptide 1
KATNA1	2.6e-03	0.32	-1.37	-	-	-	-	-	-	katanin p60 (ATPase containing) subunit A 1
RARS	4.9e-03	0.31	2.11	-	-	-	-	-	-	arginyl-tRNA synthetase
HK1	1.6e-03	0.37	1.37	-	-	-	-	-	-	hexokinase 1
DRD1	5.0e-03	0.31	1.64	-	-	-	3.4e-03	0.31	-1.15	dopamine receptor D1
PRKACB	2.0e-03	0.34	-1.36	-	-	-	-	-	-	protein kinase, cAMP-dependent, catalytic, beta
MAPK1	2.2e-03	0.33	-1.40	3.2e-03	0.35	-1.63	-	-	-	mitogen-activated protein kinase 1
KCNJ8	6.9e-04	0.43	0.82	-	-	-	-	-	-	potassium inwardly-rectifying channel, subfamily J, member 8
ICK	3.3e-06	0.62	-1.49	1.3e-03	0.37	-1.68	-	-	-	intestinal cell (MAK-like) kinase
GEM	1.7e-04	0.47	1.03	2.1e-03	0.34	1.02	-	-	-	GTP binding protein overexpressed in skeletal muscle
TMEM173	4.0e-05	0.53	1.13	3.8e-05	0.53	0.94	-	-	-	transmembrane protein 173
SEPHS1	4.6e-03	0.35	1.80	-	-	-	-	-	-	selenophosphate synthetase 1
ABCD1	4.7e-03	0.32	-1.08	-	-	-	-	-	-	ATP-binding cassette, sub-family D (ALD), member 1
SHD	4.6e-03	0.32	0.65	-	-	-	-	-	-	Src homology 2 domain containing transforming protein D
ATP7B	4.2e-03	0.33	-1.51	-	-	-	-	-	-	ATPase, Cu++ transporting, beta polypeptide
TLK2	2.4e-03	0.39	-1.81	-	-	-	-	-	-	tousled-like kinase 2
N4BP2	8.7e-04	0.42	-1.10	4.4e-05	0.57	-1.85	-	-	-	NEDD4 binding protein 2
ZAP70	4.4e-03	0.34	1.14	2.2e-04	0.50	1.55	-	-	-
RAB13	2.3e-05	0.62	1.26	6.0e-05	0.62	1.04	-	-	-	RAB13, member RAS oncogene family
RAB26	1.7e-04	0.53	0.68	-	-	-	-	-	-	RAB26, member RAS oncogene family
TWF2	2.6e-03	0.44	1.04	-	-	-	-	-	-	twinfilin, actin-binding protein, homolog 2 (Drosophila)
MCM3	1.4e-03	0.44	1.43	2.0e-03	0.42	1.28	-	-	-	minichromosome maintenance complex component 3
RAC2	3.7e-03	0.40	1.29	-	-	-	-	-	-
DAPK2	4.8e-03	0.40	-1.84	-	-	-	-	-	-	death-associated protein kinase 2
PRKDC	1.8e-03	0.43	2.04	8.1e-05	0.59	1.77	5.8e-05	0.60	1.40
ARL4A	1.6e-03	0.50	-1.16	2.7e-06	0.74	-1.80	-	-	-	ADP-ribosylation factor-like 4A
P2RY4	2.9e-03	0.54	-1.21	-	-	-	-	-	-	pyrimidinergic receptor P2Y, G-protein coupled, 4
MYH9	-	-	-	-	-	-	4.2e-03	0.27	1.54	myosin, heavy chain 9, non-muscle
ABCA1	-	-	-	-	-	-	3.5e-03	0.28	-0.89	ATP-binding cassette, sub-family A (ABC1), member 1
TLK1	-	-	-	-	-	-	3.7e-05	0.47	-1.68	tousled-like kinase 1
RAB5A	-	-	-	5.4e-04	0.39	-2.13	1.3e-03	0.34	-1.95	RAB5A, member RAS oncogene family
TP53	-	-	-	-	-	-	3.0e-03	0.30	-1.54	tumor protein p53
GPN2	-	-	-	-	-	-	2.8e-04	0.42	1.79	GPN-loop GTPase 2
ENPP1	-	-	-	-	-	-	1.4e-03	0.34	-1.21	ectonucleotide pyrophosphatase/phosphodiesterase 1
RALA	-	-	-	-	-	-	2.3e-03	0.33	-1.18	v-ral simian leukemia viral oncogene homolog A (ras related)
CSNK1A1	-	-	-	-	-	-	3.7e-04	0.42	-2.24	casein kinase 1, alpha 1
ERN1	-	-	-	-	-	-	2.9e-05	0.51	-1.75	endoplasmic reticulum to nucleus signaling 1
GUCY1A3	-	-	-	-	-	-	3.7e-05	0.49	-1.54	guanylate cyclase 1, soluble, alpha 3
NDUFA13	-	-	-	-	-	-	4.9e-04	0.42	1.11	NADH dehydrogenase (ubiquinone) 1 alpha subcomplex, 13
DARS2	-	-	-	-	-	-	1.3e-03	0.33	-1.42	aspartyl-tRNA synthetase 2, mitochondrial
SMC5	-	-	-	-	-	-	2.4e-03	0.31	-1.01	structural maintenance of chromosomes 5
CDKL5	-	-	-	-	-	-	5.1e-04	0.38	-1.53	cyclin-dependent kinase-like 5
SEPT6	-	-	-	-	-	-	2.7e-03	0.30	-1.69	septin 6
MAPK12	-	-	-	-	-	-	1.8e-03	0.34	0.83	mitogen-activated protein kinase 12
GNAL	-	-	-	-	-	-	2.0e-05	0.52	-1.35	guanine nucleotide binding protein (G protein), alpha activating activity polypeptide, olfactory type
CDC42BPA	-	-	-	-	-	-	3.4e-03	0.32	-1.37	CDC42 binding protein kinase alpha (DMPK-like)
MYO5B	-	-	-	-	-	-	1.0e-03	0.37	-0.99	myosin VB
CDS1	-	-	-	-	-	-	2.5e-04	0.42	-1.44	CDP-diacylglycerol synthase (phosphatidate cytidylyltransferase) 1
PFKM	-	-	-	-	-	-	2.4e-03	0.34	-2.56	phosphofructokinase, muscle
PDE4D	-	-	-	-	-	-	8.9e-04	0.35	-1.15	phosphodiesterase 4D, cAMP-specific
LATS2	-	-	-	-	-	-	8.3e-05	0.51	-1.79	LATS, large tumor suppressor, homolog 2 (Drosophila)
STK17B	-	-	-	-	-	-	3.6e-03	0.31	-1.32	serine/threonine kinase 17b
PDE10A	-	-	-	-	-	-	4.3e-07	0.66	-0.97	phosphodiesterase 10A
PDK3	-	-	-	-	-	-	1.4e-03	0.35	-1.17	pyruvate dehydrogenase kinase, isozyme 3
AGAP2	-	-	-	-	-	-	3.5e-03	0.29	-1.77	ArfGAP with GTPase domain, ankyrin repeat and PH domain 2
MAP2K2	-	-	-	-	-	-	1.2e-03	0.39	1.49	mitogen-activated protein kinase kinase 2
ARL2	-	-	-	3.3e-03	0.32	1.24	6.4e-04	0.40	1.74	ADP-ribosylation factor-like 2
CSNK1G3	-	-	-	-	-	-	6.0e-04	0.44	-1.77	casein kinase 1, gamma 3
PDE4A	-	-	-	-	-	-	2.9e-04	0.44	-2.73	phosphodiesterase 4A, cAMP-specific
DMPK	-	-	-	8.7e-04	0.42	1.10	1.0e-03	0.41	1.15	dystrophia myotonica-protein kinase
MCM4	-	-	-	2.7e-03	0.34	1.47	1.3e-03	0.38	1.06	minichromosome maintenance complex component 4
ME1	-	-	-	-	-	-	1.3e-04	0.49	-1.54	malic enzyme 1, NADP(+)-dependent, cytosolic
WNK4	-	-	-	-	-	-	9.1e-04	0.39	-0.86	WNK lysine deficient protein kinase 4
NOS1	-	-	-	-	-	-	9.0e-06	0.58	-1.51	nitric oxide synthase 1 (neuronal)
MARK1	-	-	-	-	-	-	1.8e-03	0.39	-1.64	MAP/microtubule affinity-regulating kinase 1
KCNT2	-	-	-	-	-	-	5.8e-06	0.63	-2.05	potassium channel, subfamily T, member 2
MID2	-	-	-	-	-	-	3.3e-04	0.48	-1.90	midline 2
OCA2	-	-	-	-	-	-	5.3e-04	0.46	1.07	oculocutaneous albinism II
CDC42	-	-	-	-	-	-	1.4e-03	0.48	-1.79	cell division cycle 42 (GTP binding protein, 25kDa)
ATP7A	-	-	-	1.8e-03	0.39	-1.64	1.6e-03	0.40	-1.88	ATPase, Cu++ transporting, alpha polypeptide
WNK3	-	-	-	-	-	-	1.0e-05	0.63	-2.05	WNK lysine deficient protein kinase 3
SMC4	-	-	-	2.0e-04	0.51	-2.03	6.9e-05	0.56	-2.30	structural maintenance of chromosomes 4
TOP2A	-	-	-	-	-	-	1.7e-04	0.55	-2.86	topoisomerase (DNA) II alpha 170kDa
RAD51C	-	-	-	-	-	-	5.4e-04	0.56	1.06	RAD51 homolog C (S. cerevisiae)
GIMAP7	-	-	-	4.6e-04	0.80	1.18	3.2e-03	0.68	1.24	GTPase, IMAP family member 7
Purine nucleotide binding (GO:0017076). Interacting selectively and non-covalently with purine nucleotides, any compound consisting of a purine nucleoside esterified with (ortho)phosphate.
Gene symbol	P-value, F-test (liver)	R-squared (liver)	Slope (liver)	P-value, F-test (kidney)	R-squared (kidney)	Slope (kidney)	P-value, F-test (brain)	R-squared (brain)	Slope (brain)	Product description
ITM2B	3.6e-07	0.61	-1.82	-	-	-	-	-	-	integral membrane protein 2B
IDE	3.4e-04	0.37	-1.13	3.2e-05	0.48	-1.37	4.4e-05	0.47	-1.40	insulin-degrading enzyme
MAPK9	5.3e-05	0.45	-1.33	1.4e-03	0.32	-1.31	-	-	-	mitogen-activated protein kinase 9
PYGL	4.6e-03	0.25	-1.42	-	-	-	-	-	-	phosphorylase, glycogen, liver
PRKAA2	3.4e-08	0.68	-0.86	-	-	-	3.1e-03	0.29	-1.27	protein kinase, AMP-activated, alpha 2 catalytic subunit
TRIB1	3.6e-03	0.28	1.07	-	-	-	-	-	-	tribbles homolog 1 (Drosophila)
VPS4B	6.9e-05	0.45	-1.63	1.2e-03	0.34	-1.27	-	-	-	vacuolar protein sorting 4 homolog B (S. cerevisiae)
BMPR1A	1.3e-03	0.32	-1.73	-	-	-	-	-	-	bone morphogenetic protein receptor, type IA
RAB14	1.1e-04	0.43	-2.19	-	-	-	3.4e-03	0.29	-1.83	RAB14, member RAS oncogene family
RRAGC	3.0e-03	0.28	-1.47	-	-	-	1.6e-04	0.43	-1.94	Ras-related GTP binding C
DDX56	2.0e-03	0.30	1.54	-	-	-	-	-	-	DEAD (Asp-Glu-Ala-Asp) box helicase 56
OPA1	3.4e-05	0.48	-1.66	9.8e-04	0.35	-1.48	-	-	-	optic atrophy 1 (autosomal dominant)
ARFIP2	1.4e-03	0.32	1.28	-	-	-	-	-	-	ADP-ribosylation factor interacting protein 2
MAT2A	1.9e-03	0.32	0.96	-	-	-	-	-	-	methionine adenosyltransferase II, alpha
PDK2	7.3e-04	0.35	-0.93	-	-	-	-	-	-	pyruvate dehydrogenase kinase, isozyme 2
ADK	2.1e-06	0.59	-1.06	1.6e-03	0.33	-0.77	1.8e-03	0.33	-1.46	adenosine kinase
GNL3	3.1e-04	0.40	2.05	-	-	-	-	-	-	guanine nucleotide binding protein-like 3 (nucleolar)
PHKG2	1.0e-03	0.34	1.39	-	-	-	-	-	-	phosphorylase kinase, gamma 2 (testis)
RAB11A	2.9e-03	0.30	-1.27	2.9e-03	0.31	-1.10	-	-	-	RAB11A, member RAS oncogene family
CLPX	3.7e-06	0.55	-1.42	2.6e-05	0.51	-1.47	-	-	-	ClpX caseinolytic peptidase X homolog (E. coli)
GCLC	7.1e-05	0.46	-1.28	2.9e-03	0.30	-0.52	-	-	-	glutamate-cysteine ligase, catalytic subunit
RPS6KB2	7.1e-04	0.36	1.26	-	-	-	-	-	-	ribosomal protein S6 kinase, 70kDa, polypeptide 2
RPS6KB1	5.6e-04	0.37	-2.19	-	-	-	-	-	-	ribosomal protein S6 kinase, 70kDa, polypeptide 1
RAB10	8.4e-05	0.47	-1.66	-	-	-	4.3e-04	0.41	-1.53	RAB10, member RAS oncogene family
ADSS	2.0e-03	0.31	-1.22	7.1e-06	0.56	-1.95	-	-	-	adenylosuccinate synthase
SPI1	6.4e-04	0.38	1.38	3.4e-03	0.30	0.98	-	-	-	spleen focus forming virus (SFFV) proviral integration oncogene spi1
ABCD3	1.7e-06	0.58	-1.28	3.9e-06	0.60	-1.51	5.8e-05	0.50	-2.17	ATP-binding cassette, sub-family D (ALD), member 3
CPS1	3.5e-04	0.41	-0.97	-	-	-	-	-	-	carbamoyl-phosphate synthase 1, mitochondrial
PRKAR2A	3.0e-07	0.66	-1.21	8.8e-04	0.38	-1.14	3.3e-04	0.42	-1.26	protein kinase, cAMP-dependent, regulatory, type II, alpha
ATP5A1	1.1e-03	0.35	-2.06	-	-	-	-	-	-	ATP synthase, H+ transporting, mitochondrial F1 complex, alpha subunit 1, cardiac muscle
MTPAP	1.0e-03	0.36	-1.57	-	-	-	-	-	-	mitochondrial poly(A) polymerase
PEX1	3.6e-04	0.41	-1.61	-	-	-	-	-	-	peroxisomal biogenesis factor 1
STK38	8.4e-05	0.47	-1.94	-	-	-	8.4e-04	0.38	-1.58	serine/threonine kinase 38
MAP3K11	3.8e-06	0.58	1.95	-	-	-	-	-	-	mitogen-activated protein kinase kinase kinase 11
PDK1	1.9e-04	0.43	-0.99	-	-	-	1.3e-05	0.56	-1.41	pyruvate dehydrogenase kinase, isozyme 1
SUCLG1	5.4e-04	0.40	-1.70	-	-	-	-	-	-	succinate-CoA ligase, alpha subunit
PDE3B	1.1e-04	0.46	-1.33	-	-	-	-	-	-
LONP2	4.1e-05	0.51	-1.44	-	-	-	-	-	-	lon peptidase 2, peroxisomal
MCM7	1.4e-03	0.35	1.55	-	-	-	-	-	-	minichromosome maintenance complex component 7
UBE4B	2.2e-03	0.32	-1.77	-	-	-	-	-	-	ubiquitination factor E4B
HSPA4L	3.4e-03	0.30	-0.69	-	-	-	4.6e-06	0.58	-1.19	heat shock 70kDa protein 4-like
ACACA	5.7e-04	0.40	-0.94	-	-	-	-	-	-	acetyl-CoA carboxylase alpha
RAB4A	3.8e-04	0.42	1.28	-	-	-	-	-	-	RAB4A, member RAS oncogene family
LATS1	8.8e-06	0.57	-1.89	1.7e-04	0.44	-1.72	5.4e-04	0.39	-1.36	LATS, large tumor suppressor, homolog 1 (Drosophila)
DYRK2	9.3e-04	0.37	-1.40	-	-	-	2.8e-04	0.42	-2.41	dual-specificity tyrosine-(Y)-phosphorylation regulated kinase 2
NOL9	3.5e-04	0.43	-1.93	6.7e-04	0.39	-1.43	-	-	-	nucleolar protein 9
MINK1	3.1e-03	0.31	-1.93	-	-	-	-	-	-	misshapen-like kinase 1
PRKCI	4.5e-03	0.30	-1.28	-	-	-	3.2e-03	0.31	-1.34	protein kinase C, iota
AK1	1.1e-05	0.57	0.86	-	-	-	-	-	-	adenylate kinase 1
IKBKAP	4.4e-03	0.30	1.30	-	-	-	-	-	-
ATP2A2	7.5e-04	0.37	-1.65	4.4e-05	0.54	-2.08	-	-	-	ATPase, Ca++ transporting, cardiac muscle, slow twitch 2
SRR	3.2e-04	0.44	-0.77	3.2e-03	0.31	-0.63	1.4e-04	0.46	-1.35	serine racemase
GNAI1	4.5e-03	0.29	0.76	1.7e-03	0.33	-1.19	-	-	-	guanine nucleotide binding protein (G protein), alpha inhibiting activity polypeptide 1
KATNA1	2.6e-03	0.32	-1.37	-	-	-	-	-	-	katanin p60 (ATPase containing) subunit A 1
RARS	4.9e-03	0.31	2.11	-	-	-	-	-	-	arginyl-tRNA synthetase
HK1	1.6e-03	0.37	1.37	-	-	-	-	-	-	hexokinase 1
DRD1	5.0e-03	0.31	1.64	-	-	-	3.4e-03	0.31	-1.15	dopamine receptor D1
PRKACB	2.0e-03	0.34	-1.36	-	-	-	-	-	-	protein kinase, cAMP-dependent, catalytic, beta
MAPK1	2.2e-03	0.33	-1.40	3.2e-03	0.35	-1.63	-	-	-	mitogen-activated protein kinase 1
KCNJ8	6.9e-04	0.43	0.82	-	-	-	-	-	-	potassium inwardly-rectifying channel, subfamily J, member 8
ICK	3.3e-06	0.62	-1.49	1.3e-03	0.37	-1.68	-	-	-	intestinal cell (MAK-like) kinase
GEM	1.7e-04	0.47	1.03	2.1e-03	0.34	1.02	-	-	-	GTP binding protein overexpressed in skeletal muscle
TMEM173	4.0e-05	0.53	1.13	3.8e-05	0.53	0.94	-	-	-	transmembrane protein 173
SEPHS1	4.6e-03	0.35	1.80	-	-	-	-	-	-	selenophosphate synthetase 1
ABCD1	4.7e-03	0.32	-1.08	-	-	-	-	-	-	ATP-binding cassette, sub-family D (ALD), member 1
SHD	4.6e-03	0.32	0.65	-	-	-	-	-	-	Src homology 2 domain containing transforming protein D
ATP7B	4.2e-03	0.33	-1.51	-	-	-	-	-	-	ATPase, Cu++ transporting, beta polypeptide
TLK2	2.4e-03	0.39	-1.81	-	-	-	-	-	-	tousled-like kinase 2
N4BP2	8.7e-04	0.42	-1.10	4.4e-05	0.57	-1.85	-	-	-	NEDD4 binding protein 2
ZAP70	4.4e-03	0.34	1.14	2.2e-04	0.50	1.55	-	-	-
RAB13	2.3e-05	0.62	1.26	6.0e-05	0.62	1.04	-	-	-	RAB13, member RAS oncogene family
RAB26	1.7e-04	0.53	0.68	-	-	-	-	-	-	RAB26, member RAS oncogene family
TWF2	2.6e-03	0.44	1.04	-	-	-	-	-	-	twinfilin, actin-binding protein, homolog 2 (Drosophila)
MCM3	1.4e-03	0.44	1.43	2.0e-03	0.42	1.28	-	-	-	minichromosome maintenance complex component 3
RAC2	3.7e-03	0.40	1.29	-	-	-	-	-	-
DAPK2	4.8e-03	0.40	-1.84	-	-	-	-	-	-	death-associated protein kinase 2
PRKDC	1.8e-03	0.43	2.04	8.1e-05	0.59	1.77	5.8e-05	0.60	1.40
ARL4A	1.6e-03	0.50	-1.16	2.7e-06	0.74	-1.80	-	-	-	ADP-ribosylation factor-like 4A
P2RY4	2.9e-03	0.54	-1.21	-	-	-	-	-	-	pyrimidinergic receptor P2Y, G-protein coupled, 4
MYH9	-	-	-	-	-	-	4.2e-03	0.27	1.54	myosin, heavy chain 9, non-muscle
ABCA1	-	-	-	-	-	-	3.5e-03	0.28	-0.89	ATP-binding cassette, sub-family A (ABC1), member 1
TLK1	-	-	-	-	-	-	3.7e-05	0.47	-1.68	tousled-like kinase 1
RAB5A	-	-	-	5.4e-04	0.39	-2.13	1.3e-03	0.34	-1.95	RAB5A, member RAS oncogene family
TP53	-	-	-	-	-	-	3.0e-03	0.30	-1.54	tumor protein p53
GPN2	-	-	-	-	-	-	2.8e-04	0.42	1.79	GPN-loop GTPase 2
ENPP1	-	-	-	-	-	-	1.4e-03	0.34	-1.21	ectonucleotide pyrophosphatase/phosphodiesterase 1
RALA	-	-	-	-	-	-	2.3e-03	0.33	-1.18	v-ral simian leukemia viral oncogene homolog A (ras related)
CSNK1A1	-	-	-	-	-	-	3.7e-04	0.42	-2.24	casein kinase 1, alpha 1
ERN1	-	-	-	-	-	-	2.9e-05	0.51	-1.75	endoplasmic reticulum to nucleus signaling 1
GUCY1A3	-	-	-	-	-	-	3.7e-05	0.49	-1.54	guanylate cyclase 1, soluble, alpha 3
NDUFA13	-	-	-	-	-	-	4.9e-04	0.42	1.11	NADH dehydrogenase (ubiquinone) 1 alpha subcomplex, 13
DARS2	-	-	-	-	-	-	1.3e-03	0.33	-1.42	aspartyl-tRNA synthetase 2, mitochondrial
SMC5	-	-	-	-	-	-	2.4e-03	0.31	-1.01	structural maintenance of chromosomes 5
CDKL5	-	-	-	-	-	-	5.1e-04	0.38	-1.53	cyclin-dependent kinase-like 5
SEPT6	-	-	-	-	-	-	2.7e-03	0.30	-1.69	septin 6
MAPK12	-	-	-	-	-	-	1.8e-03	0.34	0.83	mitogen-activated protein kinase 12
GNAL	-	-	-	-	-	-	2.0e-05	0.52	-1.35	guanine nucleotide binding protein (G protein), alpha activating activity polypeptide, olfactory type
CDC42BPA	-	-	-	-	-	-	3.4e-03	0.32	-1.37	CDC42 binding protein kinase alpha (DMPK-like)
MYO5B	-	-	-	-	-	-	1.0e-03	0.37	-0.99	myosin VB
CDS1	-	-	-	-	-	-	2.5e-04	0.42	-1.44	CDP-diacylglycerol synthase (phosphatidate cytidylyltransferase) 1
PFKM	-	-	-	-	-	-	2.4e-03	0.34	-2.56	phosphofructokinase, muscle
PDE4D	-	-	-	-	-	-	8.9e-04	0.35	-1.15	phosphodiesterase 4D, cAMP-specific
LATS2	-	-	-	-	-	-	8.3e-05	0.51	-1.79	LATS, large tumor suppressor, homolog 2 (Drosophila)
STK17B	-	-	-	-	-	-	3.6e-03	0.31	-1.32	serine/threonine kinase 17b
PDE10A	-	-	-	-	-	-	4.3e-07	0.66	-0.97	phosphodiesterase 10A
PDK3	-	-	-	-	-	-	1.4e-03	0.35	-1.17	pyruvate dehydrogenase kinase, isozyme 3
AGAP2	-	-	-	-	-	-	3.5e-03	0.29	-1.77	ArfGAP with GTPase domain, ankyrin repeat and PH domain 2
MAP2K2	-	-	-	-	-	-	1.2e-03	0.39	1.49	mitogen-activated protein kinase kinase 2
ARL2	-	-	-	3.3e-03	0.32	1.24	6.4e-04	0.40	1.74	ADP-ribosylation factor-like 2
CSNK1G3	-	-	-	-	-	-	6.0e-04	0.44	-1.77	casein kinase 1, gamma 3
PDE4A	-	-	-	-	-	-	2.9e-04	0.44	-2.73	phosphodiesterase 4A, cAMP-specific
DMPK	-	-	-	8.7e-04	0.42	1.10	1.0e-03	0.41	1.15	dystrophia myotonica-protein kinase
MCM4	-	-	-	2.7e-03	0.34	1.47	1.3e-03	0.38	1.06	minichromosome maintenance complex component 4
ME1	-	-	-	-	-	-	1.3e-04	0.49	-1.54	malic enzyme 1, NADP(+)-dependent, cytosolic
WNK4	-	-	-	-	-	-	9.1e-04	0.39	-0.86	WNK lysine deficient protein kinase 4
MARK1	-	-	-	-	-	-	1.8e-03	0.39	-1.64	MAP/microtubule affinity-regulating kinase 1
KCNT2	-	-	-	-	-	-	5.8e-06	0.63	-2.05	potassium channel, subfamily T, member 2
MID2	-	-	-	-	-	-	3.3e-04	0.48	-1.90	midline 2
OCA2	-	-	-	-	-	-	5.3e-04	0.46	1.07	oculocutaneous albinism II
CDC42	-	-	-	-	-	-	1.4e-03	0.48	-1.79	cell division cycle 42 (GTP binding protein, 25kDa)
ATP7A	-	-	-	1.8e-03	0.39	-1.64	1.6e-03	0.40	-1.88	ATPase, Cu++ transporting, alpha polypeptide
WNK3	-	-	-	-	-	-	1.0e-05	0.63	-2.05	WNK lysine deficient protein kinase 3
SMC4	-	-	-	2.0e-04	0.51	-2.03	6.9e-05	0.56	-2.30	structural maintenance of chromosomes 4
TOP2A	-	-	-	-	-	-	1.7e-04	0.55	-2.86	topoisomerase (DNA) II alpha 170kDa
RAD51C	-	-	-	-	-	-	5.4e-04	0.56	1.06	RAD51 homolog C (S. cerevisiae)
GIMAP7	-	-	-	4.6e-04	0.80	1.18	3.2e-03	0.68	1.24	GTPase, IMAP family member 7
Calcium ion binding (GO:0005509). Interacting selectively and non-covalently with calcium ions (Ca2+).
Gene symbol	P-value, F-test (liver)	R-squared (liver)	Slope (liver)	P-value, F-test (kidney)	R-squared (kidney)	Slope (kidney)	P-value, F-test (brain)	R-squared (brain)	Slope (brain)	Product description
NUCB1	3.6e-04	0.37	1.69	-	-	-	-	-	-	nucleobindin 1
RGN	4.6e-03	0.26	-0.59	-	-	-	3.1e-05	0.49	0.89	regucalcin (senescence marker protein-30)
DNASE1L3	8.4e-04	0.34	1.09	-	-	-	-	-	-	deoxyribonuclease I-like 3
ENPP2	9.2e-04	0.34	-0.81	-	-	-	-	-	-	ectonucleotide pyrophosphatase/phosphodiesterase 2
STIM2	1.7e-03	0.32	-1.31	-	-	-	1.9e-03	0.31	-1.69	stromal interaction molecule 2
ITIH1	2.2e-03	0.31	1.14	-	-	-	-	-	-	inter-alpha-trypsin inhibitor heavy chain 1
LDLR	2.3e-03	0.31	-1.09	-	-	-	-	-	-
CAPN1	2.3e-05	0.50	1.56	2.5e-05	0.50	1.68	1.3e-04	0.44	1.06	calpain 1, (mu/I) large subunit
CPS1	3.5e-04	0.41	-0.97	-	-	-	-	-	-	carbamoyl-phosphate synthase 1, mitochondrial
LRP1	1.3e-03	0.36	-1.34	-	-	-	-	-	-	low density lipoprotein receptor-related protein 1
SLC25A13	2.3e-05	0.53	-2.10	-	-	-	-	-	-	solute carrier family 25, member 13 (citrin)
SPOCK2	4.4e-04	0.42	1.17	8.4e-07	0.63	0.72	-	-	-	sparc/osteonectin, cwcv and kazal-like domains proteoglycan (testican) 2
ATP2A2	7.5e-04	0.37	-1.65	4.4e-05	0.54	-2.08	-	-	-	ATPase, Ca++ transporting, cardiac muscle, slow twitch 2
SRR	3.2e-04	0.44	-0.77	3.2e-03	0.31	-0.63	1.4e-04	0.46	-1.35	serine racemase
NCL	1.7e-03	0.36	1.39	-	-	-	-	-	-	nucleolin
S100A4	1.7e-05	0.56	0.92	-	-	-	-	-	-	S100 calcium binding protein A4
TESC	1.9e-03	0.34	0.91	-	-	-	-	-	-	tescalcin
S100A9	4.1e-04	0.44	0.45	1.2e-03	0.36	0.51	-	-	-	S100 calcium binding protein A9
BRAF	5.8e-03	0.30	-1.62	-	-	-	7.0e-04	0.39	-1.42	v-raf murine sarcoma viral oncogene homolog B1
PLCD1	2.0e-03	0.36	1.07	2.2e-03	0.33	0.87	-	-	-	phospholipase C, delta 1
ABI1	2.8e-03	0.35	-2.24	-	-	-	-	-	-	abl-interactor 1
MGMT	6.0e-04	0.44	0.97	-	-	-	1.3e-04	0.53	0.93	O-6-methylguanine-DNA methyltransferase
ATF4	2.4e-03	0.35	1.58	-	-	-	-	-	-	activating transcription factor 4 (tax-responsive enhancer element B67)
CLEC3B	2.4e-04	0.50	0.50	3.1e-05	0.55	0.66	4.3e-04	0.44	0.73	C-type lectin domain family 3, member B
S100A6	5.8e-03	0.34	0.64	-	-	-	-	-	-	S100 calcium binding protein A6
S100A8	9.6e-05	0.52	0.53	3.8e-05	0.58	0.70	-	-	-	S100 calcium binding protein A8
VSNL1	9.7e-04	0.46	0.83	-	-	-	-	-	-	visinin-like 1
CD69	4.6e-04	0.50	1.59	5.1e-04	0.50	1.26	-	-	-	CD69 molecule
GUCA1B	2.2e-03	0.43	1.93	3.2e-03	0.41	1.61	5.4e-04	0.52	1.55	guanylate cyclase activator 1B (retina)
CAPN3	1.7e-04	0.60	0.96	2.0e-03	0.46	0.67	-	-	-	calpain 3, (p94)
PRF1	3.1e-04	0.57	1.44	-	-	-	-	-	-
ADAM8	6.7e-04	0.63	1.43	1.9e-03	0.56	1.64	-	-	-	ADAM metallopeptidase domain 8
Purine ribonucleoside binding (GO:0032550). Interacting selectively and non-covalently with a purine ribonucleoside, a compound consisting of a purine base linked to ribose.
Gene symbol	P-value, F-test (liver)	R-squared (liver)	Slope (liver)	P-value, F-test (kidney)	R-squared (kidney)	Slope (kidney)	P-value, F-test (brain)	R-squared (brain)	Slope (brain)	Product description
ITM2B	3.6e-07	0.61	-1.82	-	-	-	-	-	-	integral membrane protein 2B
IDE	3.4e-04	0.37	-1.13	3.2e-05	0.48	-1.37	4.4e-05	0.47	-1.40	insulin-degrading enzyme
MAPK9	5.3e-05	0.45	-1.33	1.4e-03	0.32	-1.31	-	-	-	mitogen-activated protein kinase 9
PYGL	4.6e-03	0.25	-1.42	-	-	-	-	-	-	phosphorylase, glycogen, liver
PRKAA2	3.4e-08	0.68	-0.86	-	-	-	3.1e-03	0.29	-1.27	protein kinase, AMP-activated, alpha 2 catalytic subunit
TRIB1	3.6e-03	0.28	1.07	-	-	-	-	-	-	tribbles homolog 1 (Drosophila)
VPS4B	6.9e-05	0.45	-1.63	1.2e-03	0.34	-1.27	-	-	-	vacuolar protein sorting 4 homolog B (S. cerevisiae)
BMPR1A	1.3e-03	0.32	-1.73	-	-	-	-	-	-	bone morphogenetic protein receptor, type IA
RAB14	1.1e-04	0.43	-2.19	-	-	-	3.4e-03	0.29	-1.83	RAB14, member RAS oncogene family
RRAGC	3.0e-03	0.28	-1.47	-	-	-	1.6e-04	0.43	-1.94	Ras-related GTP binding C
DDX56	2.0e-03	0.30	1.54	-	-	-	-	-	-	DEAD (Asp-Glu-Ala-Asp) box helicase 56
OPA1	3.4e-05	0.48	-1.66	9.8e-04	0.35	-1.48	-	-	-	optic atrophy 1 (autosomal dominant)
ARFIP2	1.4e-03	0.32	1.28	-	-	-	-	-	-	ADP-ribosylation factor interacting protein 2
MAT2A	1.9e-03	0.32	0.96	-	-	-	-	-	-	methionine adenosyltransferase II, alpha
PDK2	7.3e-04	0.35	-0.93	-	-	-	-	-	-	pyruvate dehydrogenase kinase, isozyme 2
ADK	2.1e-06	0.59	-1.06	1.6e-03	0.33	-0.77	1.8e-03	0.33	-1.46	adenosine kinase
GNL3	3.1e-04	0.40	2.05	-	-	-	-	-	-	guanine nucleotide binding protein-like 3 (nucleolar)
PHKG2	1.0e-03	0.34	1.39	-	-	-	-	-	-	phosphorylase kinase, gamma 2 (testis)
RAB11A	2.9e-03	0.30	-1.27	2.9e-03	0.31	-1.10	-	-	-	RAB11A, member RAS oncogene family
CLPX	3.7e-06	0.55	-1.42	2.6e-05	0.51	-1.47	-	-	-	ClpX caseinolytic peptidase X homolog (E. coli)
GCLC	7.1e-05	0.46	-1.28	2.9e-03	0.30	-0.52	-	-	-	glutamate-cysteine ligase, catalytic subunit
RPS6KB2	7.1e-04	0.36	1.26	-	-	-	-	-	-	ribosomal protein S6 kinase, 70kDa, polypeptide 2
RPS6KB1	5.6e-04	0.37	-2.19	-	-	-	-	-	-	ribosomal protein S6 kinase, 70kDa, polypeptide 1
RAB10	8.4e-05	0.47	-1.66	-	-	-	4.3e-04	0.41	-1.53	RAB10, member RAS oncogene family
ADSS	2.0e-03	0.31	-1.22	7.1e-06	0.56	-1.95	-	-	-	adenylosuccinate synthase
SPI1	6.4e-04	0.38	1.38	3.4e-03	0.30	0.98	-	-	-	spleen focus forming virus (SFFV) proviral integration oncogene spi1
ABCD3	1.7e-06	0.58	-1.28	3.9e-06	0.60	-1.51	5.8e-05	0.50	-2.17	ATP-binding cassette, sub-family D (ALD), member 3
CPS1	3.5e-04	0.41	-0.97	-	-	-	-	-	-	carbamoyl-phosphate synthase 1, mitochondrial
ATP5A1	1.1e-03	0.35	-2.06	-	-	-	-	-	-	ATP synthase, H+ transporting, mitochondrial F1 complex, alpha subunit 1, cardiac muscle
MTPAP	1.0e-03	0.36	-1.57	-	-	-	-	-	-	mitochondrial poly(A) polymerase
PEX1	3.6e-04	0.41	-1.61	-	-	-	-	-	-	peroxisomal biogenesis factor 1
STK38	8.4e-05	0.47	-1.94	-	-	-	8.4e-04	0.38	-1.58	serine/threonine kinase 38
MAP3K11	3.8e-06	0.58	1.95	-	-	-	-	-	-	mitogen-activated protein kinase kinase kinase 11
PDK1	1.9e-04	0.43	-0.99	-	-	-	1.3e-05	0.56	-1.41	pyruvate dehydrogenase kinase, isozyme 1
SUCLG1	5.4e-04	0.40	-1.70	-	-	-	-	-	-	succinate-CoA ligase, alpha subunit
LONP2	4.1e-05	0.51	-1.44	-	-	-	-	-	-	lon peptidase 2, peroxisomal
MCM7	1.4e-03	0.35	1.55	-	-	-	-	-	-	minichromosome maintenance complex component 7
UBE4B	2.2e-03	0.32	-1.77	-	-	-	-	-	-	ubiquitination factor E4B
HSPA4L	3.4e-03	0.30	-0.69	-	-	-	4.6e-06	0.58	-1.19	heat shock 70kDa protein 4-like
ACACA	5.7e-04	0.40	-0.94	-	-	-	-	-	-	acetyl-CoA carboxylase alpha
RAB4A	3.8e-04	0.42	1.28	-	-	-	-	-	-	RAB4A, member RAS oncogene family
LATS1	8.8e-06	0.57	-1.89	1.7e-04	0.44	-1.72	5.4e-04	0.39	-1.36	LATS, large tumor suppressor, homolog 1 (Drosophila)
DYRK2	9.3e-04	0.37	-1.40	-	-	-	2.8e-04	0.42	-2.41	dual-specificity tyrosine-(Y)-phosphorylation regulated kinase 2
NOL9	3.5e-04	0.43	-1.93	6.7e-04	0.39	-1.43	-	-	-	nucleolar protein 9
MINK1	3.1e-03	0.31	-1.93	-	-	-	-	-	-	misshapen-like kinase 1
PRKCI	4.5e-03	0.30	-1.28	-	-	-	3.2e-03	0.31	-1.34	protein kinase C, iota
AK1	1.1e-05	0.57	0.86	-	-	-	-	-	-	adenylate kinase 1
IKBKAP	4.4e-03	0.30	1.30	-	-	-	-	-	-
ATP2A2	7.5e-04	0.37	-1.65	4.4e-05	0.54	-2.08	-	-	-	ATPase, Ca++ transporting, cardiac muscle, slow twitch 2
SRR	3.2e-04	0.44	-0.77	3.2e-03	0.31	-0.63	1.4e-04	0.46	-1.35	serine racemase
GNAI1	4.5e-03	0.29	0.76	1.7e-03	0.33	-1.19	-	-	-	guanine nucleotide binding protein (G protein), alpha inhibiting activity polypeptide 1
KATNA1	2.6e-03	0.32	-1.37	-	-	-	-	-	-	katanin p60 (ATPase containing) subunit A 1
RARS	4.9e-03	0.31	2.11	-	-	-	-	-	-	arginyl-tRNA synthetase
HK1	1.6e-03	0.37	1.37	-	-	-	-	-	-	hexokinase 1
DRD1	5.0e-03	0.31	1.64	-	-	-	3.4e-03	0.31	-1.15	dopamine receptor D1
PRKACB	2.0e-03	0.34	-1.36	-	-	-	-	-	-	protein kinase, cAMP-dependent, catalytic, beta
MAPK1	2.2e-03	0.33	-1.40	3.2e-03	0.35	-1.63	-	-	-	mitogen-activated protein kinase 1
KCNJ8	6.9e-04	0.43	0.82	-	-	-	-	-	-	potassium inwardly-rectifying channel, subfamily J, member 8
ICK	3.3e-06	0.62	-1.49	1.3e-03	0.37	-1.68	-	-	-	intestinal cell (MAK-like) kinase
GEM	1.7e-04	0.47	1.03	2.1e-03	0.34	1.02	-	-	-	GTP binding protein overexpressed in skeletal muscle
SEPHS1	4.6e-03	0.35	1.80	-	-	-	-	-	-	selenophosphate synthetase 1
ABCD1	4.7e-03	0.32	-1.08	-	-	-	-	-	-	ATP-binding cassette, sub-family D (ALD), member 1
SHD	4.6e-03	0.32	0.65	-	-	-	-	-	-	Src homology 2 domain containing transforming protein D
ATP7B	4.2e-03	0.33	-1.51	-	-	-	-	-	-	ATPase, Cu++ transporting, beta polypeptide
TLK2	2.4e-03	0.39	-1.81	-	-	-	-	-	-	tousled-like kinase 2
N4BP2	8.7e-04	0.42	-1.10	4.4e-05	0.57	-1.85	-	-	-	NEDD4 binding protein 2
ZAP70	4.4e-03	0.34	1.14	2.2e-04	0.50	1.55	-	-	-
RAB13	2.3e-05	0.62	1.26	6.0e-05	0.62	1.04	-	-	-	RAB13, member RAS oncogene family
RAB26	1.7e-04	0.53	0.68	-	-	-	-	-	-	RAB26, member RAS oncogene family
TWF2	2.6e-03	0.44	1.04	-	-	-	-	-	-	twinfilin, actin-binding protein, homolog 2 (Drosophila)
MCM3	1.4e-03	0.44	1.43	2.0e-03	0.42	1.28	-	-	-	minichromosome maintenance complex component 3
RAC2	3.7e-03	0.40	1.29	-	-	-	-	-	-
DAPK2	4.8e-03	0.40	-1.84	-	-	-	-	-	-	death-associated protein kinase 2
PRKDC	1.8e-03	0.43	2.04	8.1e-05	0.59	1.77	5.8e-05	0.60	1.40
ARL4A	1.6e-03	0.50	-1.16	2.7e-06	0.74	-1.80	-	-	-	ADP-ribosylation factor-like 4A
P2RY4	2.9e-03	0.54	-1.21	-	-	-	-	-	-	pyrimidinergic receptor P2Y, G-protein coupled, 4
RNA polymerase II activating transcription factor binding (GO:0001102). Interacting selectively and non-covalently with an RNA polymerase II transcription activating factor, a protein involved in positive regulation of transcription.
Gene symbol	P-value, F-test (liver)	R-squared (liver)	Slope (liver)	P-value, F-test (kidney)	R-squared (kidney)	Slope (kidney)	P-value, F-test (brain)	R-squared (brain)	Slope (brain)	Product description
MAD2L2	6.4e-04	0.36	1.42	-	-	-	-	-	-	MAD2 mitotic arrest deficient-like 2 (yeast)
CTNNB1	1.2e-04	0.41	-2.39	7.8e-04	0.37	-2.59	9.0e-04	0.36	-3.20	catenin (cadherin-associated protein), beta 1, 88kDa
HIPK2	2.7e-03	0.31	-1.47	-	-	-	-	-	-	homeodomain interacting protein kinase 2
HNF4A	7.7e-04	0.36	-1.39	-	-	-	-	-	-	hepatocyte nuclear factor 4, alpha
ATF4	2.4e-03	0.35	1.58	-	-	-	-	-	-	activating transcription factor 4 (tax-responsive enhancer element B67)
JUN	1.3e-04	0.51	1.03	1.1e-03	0.39	1.27	3.7e-04	0.45	1.76	jun proto-oncogene
EGR2	2.5e-03	0.36	1.66	-	-	-	-	-	-	early growth response 2
CITED2	2.2e-03	0.38	1.47	-	-	-	-	-	-	Cbp/p300-interacting transactivator, with Glu/Asp-rich carboxy-terminal domain, 2
TAF4	2.7e-03	0.39	-2.92	-	-	-	-	-	-	TAF4 RNA polymerase II, TATA box binding protein (TBP)-associated factor, 135kDa
HEY2	6.9e-07	0.72	1.51	-	-	-	-	-	-	hairy/enhancer-of-split related with YRPW motif 2
EOMES	8.7e-05	0.56	2.50	-	-	-	-	-	-	eomesodermin
Phospholipase activity (GO:0004620). Catalysis of the hydrolysis of a glycerophospholipid.
Gene symbol	P-value, F-test (liver)	R-squared (liver)	Slope (liver)	P-value, F-test (kidney)	R-squared (kidney)	Slope (kidney)	P-value, F-test (brain)	R-squared (brain)	Slope (brain)	Product description
GPLD1	2.6e-08	0.68	-1.02	-	-	-	4.4e-04	0.37	-0.96	glycosylphosphatidylinositol specific phospholipase D1
LIPC	5.8e-03	0.25	-0.59	-	-	-	-	-	-	lipase, hepatic
ENPP2	9.2e-04	0.34	-0.81	-	-	-	-	-	-	ectonucleotide pyrophosphatase/phosphodiesterase 2
PLAA	2.9e-05	0.50	-1.65	-	-	-	-	-	-	phospholipase A2-activating protein
PLA2G16	3.8e-04	0.42	0.58	-	-	-	-	-	-	phospholipase A2, group XVI
LCAT	3.7e-03	0.30	-1.03	-	-	-	-	-	-	lecithin-cholesterol acyltransferase
PNPLA8	6.0e-04	0.39	-1.22	-	-	-	-	-	-	patatin-like phospholipase domain containing 8
LPL	4.2e-03	0.29	-0.73	-	-	-	-	-	-	lipoprotein lipase
PLCG2	4.8e-03	0.29	1.09	3.9e-04	0.40	0.86	-	-	-	phospholipase C, gamma 2 (phosphatidylinositol-specific)
PLCD1	2.0e-03	0.36	1.07	2.2e-03	0.33	0.87	-	-	-	phospholipase C, delta 1
LYPLA1	5.1e-03	0.32	-0.88	-	-	-	-	-	-	lysophospholipase I
PLCE1	3.3e-03	0.36	-1.05	-	-	-	-	-	-	phospholipase C, epsilon 1
CCL5	1.9e-03	0.39	0.79	-	-	-	-	-	-	chemokine (C-C motif) ligand 5
PLCB2	1.8e-03	0.43	1.36	3.3e-05	0.63	1.89	8.0e-05	0.59	1.52	phospholipase C, beta 2
ENPP7	5.6e-03	0.41	0.68	-	-	-	-	-	-
PLA2G4C	1.9e-06	0.97	2.38	3.6e-04	0.85	1.43	1.7e-06	0.97	1.27	phospholipase A2, group IVC (cytosolic, calcium-independent)
Kynurenine aminotransferase activity (GO:0036137). Catalysis of the transfer of an amino group from kynurenine to an acceptor, usually a 2-oxo acid.
Gene symbol	P-value, F-test (liver)	R-squared (liver)	Slope (liver)	P-value, F-test (kidney)	R-squared (kidney)	Slope (kidney)	P-value, F-test (brain)	R-squared (brain)	Slope (brain)	Product description
CCBL2	8.6e-07	0.59	-0.96	-	-	-	-	-	-	cysteine conjugate-beta lyase 2
AADAT	3.4e-04	0.38	-0.65	5.3e-04	0.38	-0.42	-	-	-	aminoadipate aminotransferase
CCBL1	4.7e-03	0.27	-0.77	-	-	-	-	-	-	cysteine conjugate-beta lyase, cytoplasmic
Purine ribonucleotide binding (GO:0032555). Interacting selectively and non-covalently with a purine ribonucleotide, any compound consisting of a purine ribonucleoside that is esterified with (ortho)phosphate or an oligophosphate at any hydroxyl group on the ribose moiety.
Gene symbol	P-value, F-test (liver)	R-squared (liver)	Slope (liver)	P-value, F-test (kidney)	R-squared (kidney)	Slope (kidney)	P-value, F-test (brain)	R-squared (brain)	Slope (brain)	Product description
ITM2B	3.6e-07	0.61	-1.82	-	-	-	-	-	-	integral membrane protein 2B
IDE	3.4e-04	0.37	-1.13	3.2e-05	0.48	-1.37	4.4e-05	0.47	-1.40	insulin-degrading enzyme
MAPK9	5.3e-05	0.45	-1.33	1.4e-03	0.32	-1.31	-	-	-	mitogen-activated protein kinase 9
PYGL	4.6e-03	0.25	-1.42	-	-	-	-	-	-	phosphorylase, glycogen, liver
PRKAA2	3.4e-08	0.68	-0.86	-	-	-	3.1e-03	0.29	-1.27	protein kinase, AMP-activated, alpha 2 catalytic subunit
TRIB1	3.6e-03	0.28	1.07	-	-	-	-	-	-	tribbles homolog 1 (Drosophila)
VPS4B	6.9e-05	0.45	-1.63	1.2e-03	0.34	-1.27	-	-	-	vacuolar protein sorting 4 homolog B (S. cerevisiae)
BMPR1A	1.3e-03	0.32	-1.73	-	-	-	-	-	-	bone morphogenetic protein receptor, type IA
RAB14	1.1e-04	0.43	-2.19	-	-	-	3.4e-03	0.29	-1.83	RAB14, member RAS oncogene family
RRAGC	3.0e-03	0.28	-1.47	-	-	-	1.6e-04	0.43	-1.94	Ras-related GTP binding C
DDX56	2.0e-03	0.30	1.54	-	-	-	-	-	-	DEAD (Asp-Glu-Ala-Asp) box helicase 56
OPA1	3.4e-05	0.48	-1.66	9.8e-04	0.35	-1.48	-	-	-	optic atrophy 1 (autosomal dominant)
ARFIP2	1.4e-03	0.32	1.28	-	-	-	-	-	-	ADP-ribosylation factor interacting protein 2
MAT2A	1.9e-03	0.32	0.96	-	-	-	-	-	-	methionine adenosyltransferase II, alpha
PDK2	7.3e-04	0.35	-0.93	-	-	-	-	-	-	pyruvate dehydrogenase kinase, isozyme 2
ADK	2.1e-06	0.59	-1.06	1.6e-03	0.33	-0.77	1.8e-03	0.33	-1.46	adenosine kinase
GNL3	3.1e-04	0.40	2.05	-	-	-	-	-	-	guanine nucleotide binding protein-like 3 (nucleolar)
PHKG2	1.0e-03	0.34	1.39	-	-	-	-	-	-	phosphorylase kinase, gamma 2 (testis)
RAB11A	2.9e-03	0.30	-1.27	2.9e-03	0.31	-1.10	-	-	-	RAB11A, member RAS oncogene family
CLPX	3.7e-06	0.55	-1.42	2.6e-05	0.51	-1.47	-	-	-	ClpX caseinolytic peptidase X homolog (E. coli)
GCLC	7.1e-05	0.46	-1.28	2.9e-03	0.30	-0.52	-	-	-	glutamate-cysteine ligase, catalytic subunit
RPS6KB2	7.1e-04	0.36	1.26	-	-	-	-	-	-	ribosomal protein S6 kinase, 70kDa, polypeptide 2
RPS6KB1	5.6e-04	0.37	-2.19	-	-	-	-	-	-	ribosomal protein S6 kinase, 70kDa, polypeptide 1
RAB10	8.4e-05	0.47	-1.66	-	-	-	4.3e-04	0.41	-1.53	RAB10, member RAS oncogene family
ADSS	2.0e-03	0.31	-1.22	7.1e-06	0.56	-1.95	-	-	-	adenylosuccinate synthase
SPI1	6.4e-04	0.38	1.38	3.4e-03	0.30	0.98	-	-	-	spleen focus forming virus (SFFV) proviral integration oncogene spi1
ABCD3	1.7e-06	0.58	-1.28	3.9e-06	0.60	-1.51	5.8e-05	0.50	-2.17	ATP-binding cassette, sub-family D (ALD), member 3
CPS1	3.5e-04	0.41	-0.97	-	-	-	-	-	-	carbamoyl-phosphate synthase 1, mitochondrial
PRKAR2A	3.0e-07	0.66	-1.21	8.8e-04	0.38	-1.14	3.3e-04	0.42	-1.26	protein kinase, cAMP-dependent, regulatory, type II, alpha
ATP5A1	1.1e-03	0.35	-2.06	-	-	-	-	-	-	ATP synthase, H+ transporting, mitochondrial F1 complex, alpha subunit 1, cardiac muscle
MTPAP	1.0e-03	0.36	-1.57	-	-	-	-	-	-	mitochondrial poly(A) polymerase
PEX1	3.6e-04	0.41	-1.61	-	-	-	-	-	-	peroxisomal biogenesis factor 1
STK38	8.4e-05	0.47	-1.94	-	-	-	8.4e-04	0.38	-1.58	serine/threonine kinase 38
MAP3K11	3.8e-06	0.58	1.95	-	-	-	-	-	-	mitogen-activated protein kinase kinase kinase 11
PDK1	1.9e-04	0.43	-0.99	-	-	-	1.3e-05	0.56	-1.41	pyruvate dehydrogenase kinase, isozyme 1
SUCLG1	5.4e-04	0.40	-1.70	-	-	-	-	-	-	succinate-CoA ligase, alpha subunit
PDE3B	1.1e-04	0.46	-1.33	-	-	-	-	-	-
LONP2	4.1e-05	0.51	-1.44	-	-	-	-	-	-	lon peptidase 2, peroxisomal
MCM7	1.4e-03	0.35	1.55	-	-	-	-	-	-	minichromosome maintenance complex component 7
UBE4B	2.2e-03	0.32	-1.77	-	-	-	-	-	-	ubiquitination factor E4B
HSPA4L	3.4e-03	0.30	-0.69	-	-	-	4.6e-06	0.58	-1.19	heat shock 70kDa protein 4-like
ACACA	5.7e-04	0.40	-0.94	-	-	-	-	-	-	acetyl-CoA carboxylase alpha
RAB4A	3.8e-04	0.42	1.28	-	-	-	-	-	-	RAB4A, member RAS oncogene family
LATS1	8.8e-06	0.57	-1.89	1.7e-04	0.44	-1.72	5.4e-04	0.39	-1.36	LATS, large tumor suppressor, homolog 1 (Drosophila)
DYRK2	9.3e-04	0.37	-1.40	-	-	-	2.8e-04	0.42	-2.41	dual-specificity tyrosine-(Y)-phosphorylation regulated kinase 2
NOL9	3.5e-04	0.43	-1.93	6.7e-04	0.39	-1.43	-	-	-	nucleolar protein 9
MINK1	3.1e-03	0.31	-1.93	-	-	-	-	-	-	misshapen-like kinase 1
PRKCI	4.5e-03	0.30	-1.28	-	-	-	3.2e-03	0.31	-1.34	protein kinase C, iota
AK1	1.1e-05	0.57	0.86	-	-	-	-	-	-	adenylate kinase 1
IKBKAP	4.4e-03	0.30	1.30	-	-	-	-	-	-
ATP2A2	7.5e-04	0.37	-1.65	4.4e-05	0.54	-2.08	-	-	-	ATPase, Ca++ transporting, cardiac muscle, slow twitch 2
SRR	3.2e-04	0.44	-0.77	3.2e-03	0.31	-0.63	1.4e-04	0.46	-1.35	serine racemase
GNAI1	4.5e-03	0.29	0.76	1.7e-03	0.33	-1.19	-	-	-	guanine nucleotide binding protein (G protein), alpha inhibiting activity polypeptide 1
KATNA1	2.6e-03	0.32	-1.37	-	-	-	-	-	-	katanin p60 (ATPase containing) subunit A 1
RARS	4.9e-03	0.31	2.11	-	-	-	-	-	-	arginyl-tRNA synthetase
HK1	1.6e-03	0.37	1.37	-	-	-	-	-	-	hexokinase 1
DRD1	5.0e-03	0.31	1.64	-	-	-	3.4e-03	0.31	-1.15	dopamine receptor D1
PRKACB	2.0e-03	0.34	-1.36	-	-	-	-	-	-	protein kinase, cAMP-dependent, catalytic, beta
MAPK1	2.2e-03	0.33	-1.40	3.2e-03	0.35	-1.63	-	-	-	mitogen-activated protein kinase 1
KCNJ8	6.9e-04	0.43	0.82	-	-	-	-	-	-	potassium inwardly-rectifying channel, subfamily J, member 8
ICK	3.3e-06	0.62	-1.49	1.3e-03	0.37	-1.68	-	-	-	intestinal cell (MAK-like) kinase
GEM	1.7e-04	0.47	1.03	2.1e-03	0.34	1.02	-	-	-	GTP binding protein overexpressed in skeletal muscle
TMEM173	4.0e-05	0.53	1.13	3.8e-05	0.53	0.94	-	-	-	transmembrane protein 173
SEPHS1	4.6e-03	0.35	1.80	-	-	-	-	-	-	selenophosphate synthetase 1
ABCD1	4.7e-03	0.32	-1.08	-	-	-	-	-	-	ATP-binding cassette, sub-family D (ALD), member 1
SHD	4.6e-03	0.32	0.65	-	-	-	-	-	-	Src homology 2 domain containing transforming protein D
ATP7B	4.2e-03	0.33	-1.51	-	-	-	-	-	-	ATPase, Cu++ transporting, beta polypeptide
TLK2	2.4e-03	0.39	-1.81	-	-	-	-	-	-	tousled-like kinase 2
N4BP2	8.7e-04	0.42	-1.10	4.4e-05	0.57	-1.85	-	-	-	NEDD4 binding protein 2
ZAP70	4.4e-03	0.34	1.14	2.2e-04	0.50	1.55	-	-	-
RAB13	2.3e-05	0.62	1.26	6.0e-05	0.62	1.04	-	-	-	RAB13, member RAS oncogene family
RAB26	1.7e-04	0.53	0.68	-	-	-	-	-	-	RAB26, member RAS oncogene family
TWF2	2.6e-03	0.44	1.04	-	-	-	-	-	-	twinfilin, actin-binding protein, homolog 2 (Drosophila)
MCM3	1.4e-03	0.44	1.43	2.0e-03	0.42	1.28	-	-	-	minichromosome maintenance complex component 3
RAC2	3.7e-03	0.40	1.29	-	-	-	-	-	-
DAPK2	4.8e-03	0.40	-1.84	-	-	-	-	-	-	death-associated protein kinase 2
PRKDC	1.8e-03	0.43	2.04	8.1e-05	0.59	1.77	5.8e-05	0.60	1.40
ARL4A	1.6e-03	0.50	-1.16	2.7e-06	0.74	-1.80	-	-	-	ADP-ribosylation factor-like 4A
P2RY4	2.9e-03	0.54	-1.21	-	-	-	-	-	-	pyrimidinergic receptor P2Y, G-protein coupled, 4
MYH9	-	-	-	-	-	-	4.2e-03	0.27	1.54	myosin, heavy chain 9, non-muscle
ABCA1	-	-	-	-	-	-	3.5e-03	0.28	-0.89	ATP-binding cassette, sub-family A (ABC1), member 1
TLK1	-	-	-	-	-	-	3.7e-05	0.47	-1.68	tousled-like kinase 1
RAB5A	-	-	-	5.4e-04	0.39	-2.13	1.3e-03	0.34	-1.95	RAB5A, member RAS oncogene family
TP53	-	-	-	-	-	-	3.0e-03	0.30	-1.54	tumor protein p53
GPN2	-	-	-	-	-	-	2.8e-04	0.42	1.79	GPN-loop GTPase 2
ENPP1	-	-	-	-	-	-	1.4e-03	0.34	-1.21	ectonucleotide pyrophosphatase/phosphodiesterase 1
RALA	-	-	-	-	-	-	2.3e-03	0.33	-1.18	v-ral simian leukemia viral oncogene homolog A (ras related)
CSNK1A1	-	-	-	-	-	-	3.7e-04	0.42	-2.24	casein kinase 1, alpha 1
ERN1	-	-	-	-	-	-	2.9e-05	0.51	-1.75	endoplasmic reticulum to nucleus signaling 1
GUCY1A3	-	-	-	-	-	-	3.7e-05	0.49	-1.54	guanylate cyclase 1, soluble, alpha 3
NDUFA13	-	-	-	-	-	-	4.9e-04	0.42	1.11	NADH dehydrogenase (ubiquinone) 1 alpha subcomplex, 13
DARS2	-	-	-	-	-	-	1.3e-03	0.33	-1.42	aspartyl-tRNA synthetase 2, mitochondrial
SMC5	-	-	-	-	-	-	2.4e-03	0.31	-1.01	structural maintenance of chromosomes 5
CDKL5	-	-	-	-	-	-	5.1e-04	0.38	-1.53	cyclin-dependent kinase-like 5
SEPT6	-	-	-	-	-	-	2.7e-03	0.30	-1.69	septin 6
MAPK12	-	-	-	-	-	-	1.8e-03	0.34	0.83	mitogen-activated protein kinase 12
GNAL	-	-	-	-	-	-	2.0e-05	0.52	-1.35	guanine nucleotide binding protein (G protein), alpha activating activity polypeptide, olfactory type
CDC42BPA	-	-	-	-	-	-	3.4e-03	0.32	-1.37	CDC42 binding protein kinase alpha (DMPK-like)
MYO5B	-	-	-	-	-	-	1.0e-03	0.37	-0.99	myosin VB
CDS1	-	-	-	-	-	-	2.5e-04	0.42	-1.44	CDP-diacylglycerol synthase (phosphatidate cytidylyltransferase) 1
PFKM	-	-	-	-	-	-	2.4e-03	0.34	-2.56	phosphofructokinase, muscle
PDE4D	-	-	-	-	-	-	8.9e-04	0.35	-1.15	phosphodiesterase 4D, cAMP-specific
LATS2	-	-	-	-	-	-	8.3e-05	0.51	-1.79	LATS, large tumor suppressor, homolog 2 (Drosophila)
STK17B	-	-	-	-	-	-	3.6e-03	0.31	-1.32	serine/threonine kinase 17b
PDE10A	-	-	-	-	-	-	4.3e-07	0.66	-0.97	phosphodiesterase 10A
PDK3	-	-	-	-	-	-	1.4e-03	0.35	-1.17	pyruvate dehydrogenase kinase, isozyme 3
AGAP2	-	-	-	-	-	-	3.5e-03	0.29	-1.77	ArfGAP with GTPase domain, ankyrin repeat and PH domain 2
MAP2K2	-	-	-	-	-	-	1.2e-03	0.39	1.49	mitogen-activated protein kinase kinase 2
ARL2	-	-	-	3.3e-03	0.32	1.24	6.4e-04	0.40	1.74	ADP-ribosylation factor-like 2
CSNK1G3	-	-	-	-	-	-	6.0e-04	0.44	-1.77	casein kinase 1, gamma 3
PDE4A	-	-	-	-	-	-	2.9e-04	0.44	-2.73	phosphodiesterase 4A, cAMP-specific
DMPK	-	-	-	8.7e-04	0.42	1.10	1.0e-03	0.41	1.15	dystrophia myotonica-protein kinase
MCM4	-	-	-	2.7e-03	0.34	1.47	1.3e-03	0.38	1.06	minichromosome maintenance complex component 4
ME1	-	-	-	-	-	-	1.3e-04	0.49	-1.54	malic enzyme 1, NADP(+)-dependent, cytosolic
WNK4	-	-	-	-	-	-	9.1e-04	0.39	-0.86	WNK lysine deficient protein kinase 4
MARK1	-	-	-	-	-	-	1.8e-03	0.39	-1.64	MAP/microtubule affinity-regulating kinase 1
KCNT2	-	-	-	-	-	-	5.8e-06	0.63	-2.05	potassium channel, subfamily T, member 2
MID2	-	-	-	-	-	-	3.3e-04	0.48	-1.90	midline 2
OCA2	-	-	-	-	-	-	5.3e-04	0.46	1.07	oculocutaneous albinism II
CDC42	-	-	-	-	-	-	1.4e-03	0.48	-1.79	cell division cycle 42 (GTP binding protein, 25kDa)
ATP7A	-	-	-	1.8e-03	0.39	-1.64	1.6e-03	0.40	-1.88	ATPase, Cu++ transporting, alpha polypeptide
WNK3	-	-	-	-	-	-	1.0e-05	0.63	-2.05	WNK lysine deficient protein kinase 3
SMC4	-	-	-	2.0e-04	0.51	-2.03	6.9e-05	0.56	-2.30	structural maintenance of chromosomes 4
TOP2A	-	-	-	-	-	-	1.7e-04	0.55	-2.86	topoisomerase (DNA) II alpha 170kDa
RAD51C	-	-	-	-	-	-	5.4e-04	0.56	1.06	RAD51 homolog C (S. cerevisiae)
GIMAP7	-	-	-	4.6e-04	0.80	1.18	3.2e-03	0.68	1.24	GTPase, IMAP family member 7
Adenyl nucleotide binding (GO:0030554). Interacting selectively and non-covalently with adenyl nucleotides, any compound consisting of adenosine esterified with (ortho)phosphate.
Gene symbol	P-value, F-test (liver)	R-squared (liver)	Slope (liver)	P-value, F-test (kidney)	R-squared (kidney)	Slope (kidney)	P-value, F-test (brain)	R-squared (brain)	Slope (brain)	Product description
ITM2B	3.6e-07	0.61	-1.82	-	-	-	-	-	-	integral membrane protein 2B
IDE	3.4e-04	0.37	-1.13	3.2e-05	0.48	-1.37	4.4e-05	0.47	-1.40	insulin-degrading enzyme
MAPK9	5.3e-05	0.45	-1.33	1.4e-03	0.32	-1.31	-	-	-	mitogen-activated protein kinase 9
PYGL	4.6e-03	0.25	-1.42	-	-	-	-	-	-	phosphorylase, glycogen, liver
PRKAA2	3.4e-08	0.68	-0.86	-	-	-	3.1e-03	0.29	-1.27	protein kinase, AMP-activated, alpha 2 catalytic subunit
TRIB1	3.6e-03	0.28	1.07	-	-	-	-	-	-	tribbles homolog 1 (Drosophila)
VPS4B	6.9e-05	0.45	-1.63	1.2e-03	0.34	-1.27	-	-	-	vacuolar protein sorting 4 homolog B (S. cerevisiae)
BMPR1A	1.3e-03	0.32	-1.73	-	-	-	-	-	-	bone morphogenetic protein receptor, type IA
DDX56	2.0e-03	0.30	1.54	-	-	-	-	-	-	DEAD (Asp-Glu-Ala-Asp) box helicase 56
MAT2A	1.9e-03	0.32	0.96	-	-	-	-	-	-	methionine adenosyltransferase II, alpha
PDK2	7.3e-04	0.35	-0.93	-	-	-	-	-	-	pyruvate dehydrogenase kinase, isozyme 2
ADK	2.1e-06	0.59	-1.06	1.6e-03	0.33	-0.77	1.8e-03	0.33	-1.46	adenosine kinase
PHKG2	1.0e-03	0.34	1.39	-	-	-	-	-	-	phosphorylase kinase, gamma 2 (testis)
CLPX	3.7e-06	0.55	-1.42	2.6e-05	0.51	-1.47	-	-	-	ClpX caseinolytic peptidase X homolog (E. coli)
GCLC	7.1e-05	0.46	-1.28	2.9e-03	0.30	-0.52	-	-	-	glutamate-cysteine ligase, catalytic subunit
RPS6KB2	7.1e-04	0.36	1.26	-	-	-	-	-	-	ribosomal protein S6 kinase, 70kDa, polypeptide 2
RPS6KB1	5.6e-04	0.37	-2.19	-	-	-	-	-	-	ribosomal protein S6 kinase, 70kDa, polypeptide 1
ABCD3	1.7e-06	0.58	-1.28	3.9e-06	0.60	-1.51	5.8e-05	0.50	-2.17	ATP-binding cassette, sub-family D (ALD), member 3
CPS1	3.5e-04	0.41	-0.97	-	-	-	-	-	-	carbamoyl-phosphate synthase 1, mitochondrial
PRKAR2A	3.0e-07	0.66	-1.21	8.8e-04	0.38	-1.14	3.3e-04	0.42	-1.26	protein kinase, cAMP-dependent, regulatory, type II, alpha
ATP5A1	1.1e-03	0.35	-2.06	-	-	-	-	-	-	ATP synthase, H+ transporting, mitochondrial F1 complex, alpha subunit 1, cardiac muscle
MTPAP	1.0e-03	0.36	-1.57	-	-	-	-	-	-	mitochondrial poly(A) polymerase
PEX1	3.6e-04	0.41	-1.61	-	-	-	-	-	-	peroxisomal biogenesis factor 1
STK38	8.4e-05	0.47	-1.94	-	-	-	8.4e-04	0.38	-1.58	serine/threonine kinase 38
MAP3K11	3.8e-06	0.58	1.95	-	-	-	-	-	-	mitogen-activated protein kinase kinase kinase 11
PDK1	1.9e-04	0.43	-0.99	-	-	-	1.3e-05	0.56	-1.41	pyruvate dehydrogenase kinase, isozyme 1
PDE3B	1.1e-04	0.46	-1.33	-	-	-	-	-	-
LONP2	4.1e-05	0.51	-1.44	-	-	-	-	-	-	lon peptidase 2, peroxisomal
MCM7	1.4e-03	0.35	1.55	-	-	-	-	-	-	minichromosome maintenance complex component 7
UBE4B	2.2e-03	0.32	-1.77	-	-	-	-	-	-	ubiquitination factor E4B
HSPA4L	3.4e-03	0.30	-0.69	-	-	-	4.6e-06	0.58	-1.19	heat shock 70kDa protein 4-like
ACACA	5.7e-04	0.40	-0.94	-	-	-	-	-	-	acetyl-CoA carboxylase alpha
LATS1	8.8e-06	0.57	-1.89	1.7e-04	0.44	-1.72	5.4e-04	0.39	-1.36	LATS, large tumor suppressor, homolog 1 (Drosophila)
DYRK2	9.3e-04	0.37	-1.40	-	-	-	2.8e-04	0.42	-2.41	dual-specificity tyrosine-(Y)-phosphorylation regulated kinase 2
NOL9	3.5e-04	0.43	-1.93	6.7e-04	0.39	-1.43	-	-	-	nucleolar protein 9
MINK1	3.1e-03	0.31	-1.93	-	-	-	-	-	-	misshapen-like kinase 1
PRKCI	4.5e-03	0.30	-1.28	-	-	-	3.2e-03	0.31	-1.34	protein kinase C, iota
AK1	1.1e-05	0.57	0.86	-	-	-	-	-	-	adenylate kinase 1
IKBKAP	4.4e-03	0.30	1.30	-	-	-	-	-	-
ATP2A2	7.5e-04	0.37	-1.65	4.4e-05	0.54	-2.08	-	-	-	ATPase, Ca++ transporting, cardiac muscle, slow twitch 2
SRR	3.2e-04	0.44	-0.77	3.2e-03	0.31	-0.63	1.4e-04	0.46	-1.35	serine racemase
KATNA1	2.6e-03	0.32	-1.37	-	-	-	-	-	-	katanin p60 (ATPase containing) subunit A 1
RARS	4.9e-03	0.31	2.11	-	-	-	-	-	-	arginyl-tRNA synthetase
HK1	1.6e-03	0.37	1.37	-	-	-	-	-	-	hexokinase 1
DRD1	5.0e-03	0.31	1.64	-	-	-	3.4e-03	0.31	-1.15	dopamine receptor D1
PRKACB	2.0e-03	0.34	-1.36	-	-	-	-	-	-	protein kinase, cAMP-dependent, catalytic, beta
MAPK1	2.2e-03	0.33	-1.40	3.2e-03	0.35	-1.63	-	-	-	mitogen-activated protein kinase 1
KCNJ8	6.9e-04	0.43	0.82	-	-	-	-	-	-	potassium inwardly-rectifying channel, subfamily J, member 8
ICK	3.3e-06	0.62	-1.49	1.3e-03	0.37	-1.68	-	-	-	intestinal cell (MAK-like) kinase
ABCD1	4.7e-03	0.32	-1.08	-	-	-	-	-	-	ATP-binding cassette, sub-family D (ALD), member 1
SHD	4.6e-03	0.32	0.65	-	-	-	-	-	-	Src homology 2 domain containing transforming protein D
ATP7B	4.2e-03	0.33	-1.51	-	-	-	-	-	-	ATPase, Cu++ transporting, beta polypeptide
TLK2	2.4e-03	0.39	-1.81	-	-	-	-	-	-	tousled-like kinase 2
N4BP2	8.7e-04	0.42	-1.10	4.4e-05	0.57	-1.85	-	-	-	NEDD4 binding protein 2
ZAP70	4.4e-03	0.34	1.14	2.2e-04	0.50	1.55	-	-	-
TWF2	2.6e-03	0.44	1.04	-	-	-	-	-	-	twinfilin, actin-binding protein, homolog 2 (Drosophila)
MCM3	1.4e-03	0.44	1.43	2.0e-03	0.42	1.28	-	-	-	minichromosome maintenance complex component 3
DAPK2	4.8e-03	0.40	-1.84	-	-	-	-	-	-	death-associated protein kinase 2
PRKDC	1.8e-03	0.43	2.04	8.1e-05	0.59	1.77	5.8e-05	0.60	1.40
P2RY4	2.9e-03	0.54	-1.21	-	-	-	-	-	-	pyrimidinergic receptor P2Y, G-protein coupled, 4
MYH9	-	-	-	-	-	-	4.2e-03	0.27	1.54	myosin, heavy chain 9, non-muscle
ABCA1	-	-	-	-	-	-	3.5e-03	0.28	-0.89	ATP-binding cassette, sub-family A (ABC1), member 1
TLK1	-	-	-	-	-	-	3.7e-05	0.47	-1.68	tousled-like kinase 1
TP53	-	-	-	-	-	-	3.0e-03	0.30	-1.54	tumor protein p53
ENPP1	-	-	-	-	-	-	1.4e-03	0.34	-1.21	ectonucleotide pyrophosphatase/phosphodiesterase 1
CSNK1A1	-	-	-	-	-	-	3.7e-04	0.42	-2.24	casein kinase 1, alpha 1
ERN1	-	-	-	-	-	-	2.9e-05	0.51	-1.75	endoplasmic reticulum to nucleus signaling 1
NDUFA13	-	-	-	-	-	-	4.9e-04	0.42	1.11	NADH dehydrogenase (ubiquinone) 1 alpha subcomplex, 13
DARS2	-	-	-	-	-	-	1.3e-03	0.33	-1.42	aspartyl-tRNA synthetase 2, mitochondrial
SMC5	-	-	-	-	-	-	2.4e-03	0.31	-1.01	structural maintenance of chromosomes 5
CDKL5	-	-	-	-	-	-	5.1e-04	0.38	-1.53	cyclin-dependent kinase-like 5
MAPK12	-	-	-	-	-	-	1.8e-03	0.34	0.83	mitogen-activated protein kinase 12
CDC42BPA	-	-	-	-	-	-	3.4e-03	0.32	-1.37	CDC42 binding protein kinase alpha (DMPK-like)
MYO5B	-	-	-	-	-	-	1.0e-03	0.37	-0.99	myosin VB
CDS1	-	-	-	-	-	-	2.5e-04	0.42	-1.44	CDP-diacylglycerol synthase (phosphatidate cytidylyltransferase) 1
PFKM	-	-	-	-	-	-	2.4e-03	0.34	-2.56	phosphofructokinase, muscle
PDE4D	-	-	-	-	-	-	8.9e-04	0.35	-1.15	phosphodiesterase 4D, cAMP-specific
LATS2	-	-	-	-	-	-	8.3e-05	0.51	-1.79	LATS, large tumor suppressor, homolog 2 (Drosophila)
STK17B	-	-	-	-	-	-	3.6e-03	0.31	-1.32	serine/threonine kinase 17b
PDE10A	-	-	-	-	-	-	4.3e-07	0.66	-0.97	phosphodiesterase 10A
PDK3	-	-	-	-	-	-	1.4e-03	0.35	-1.17	pyruvate dehydrogenase kinase, isozyme 3
AGAP2	-	-	-	-	-	-	3.5e-03	0.29	-1.77	ArfGAP with GTPase domain, ankyrin repeat and PH domain 2
MAP2K2	-	-	-	-	-	-	1.2e-03	0.39	1.49	mitogen-activated protein kinase kinase 2
CSNK1G3	-	-	-	-	-	-	6.0e-04	0.44	-1.77	casein kinase 1, gamma 3
PDE4A	-	-	-	-	-	-	2.9e-04	0.44	-2.73	phosphodiesterase 4A, cAMP-specific
DMPK	-	-	-	8.7e-04	0.42	1.10	1.0e-03	0.41	1.15	dystrophia myotonica-protein kinase
MCM4	-	-	-	2.7e-03	0.34	1.47	1.3e-03	0.38	1.06	minichromosome maintenance complex component 4
ME1	-	-	-	-	-	-	1.3e-04	0.49	-1.54	malic enzyme 1, NADP(+)-dependent, cytosolic
WNK4	-	-	-	-	-	-	9.1e-04	0.39	-0.86	WNK lysine deficient protein kinase 4
MARK1	-	-	-	-	-	-	1.8e-03	0.39	-1.64	MAP/microtubule affinity-regulating kinase 1
KCNT2	-	-	-	-	-	-	5.8e-06	0.63	-2.05	potassium channel, subfamily T, member 2
OCA2	-	-	-	-	-	-	5.3e-04	0.46	1.07	oculocutaneous albinism II
ATP7A	-	-	-	1.8e-03	0.39	-1.64	1.6e-03	0.40	-1.88	ATPase, Cu++ transporting, alpha polypeptide
WNK3	-	-	-	-	-	-	1.0e-05	0.63	-2.05	WNK lysine deficient protein kinase 3
SMC4	-	-	-	2.0e-04	0.51	-2.03	6.9e-05	0.56	-2.30	structural maintenance of chromosomes 4
TOP2A	-	-	-	-	-	-	1.7e-04	0.55	-2.86	topoisomerase (DNA) II alpha 170kDa
RAD51C	-	-	-	-	-	-	5.4e-04	0.56	1.06	RAD51 homolog C (S. cerevisiae)
Kynurenine-oxoglutarate transaminase activity (GO:0016212). Catalysis of the reaction: L-kynurenine + 2-oxoglutarate = 4-(2-aminophenyl)-2,4-dioxobutanoate + L-glutamate.
Gene symbol	P-value, F-test (liver)	R-squared (liver)	Slope (liver)	P-value, F-test (kidney)	R-squared (kidney)	Slope (kidney)	P-value, F-test (brain)	R-squared (brain)	Slope (brain)	Product description
CCBL2	8.6e-07	0.59	-0.96	-	-	-	-	-	-	cysteine conjugate-beta lyase 2
AADAT	3.4e-04	0.38	-0.65	5.3e-04	0.38	-0.42	-	-	-	aminoadipate aminotransferase
CCBL1	4.7e-03	0.27	-0.77	-	-	-	-	-	-	cysteine conjugate-beta lyase, cytoplasmic
Adenyl ribonucleotide binding (GO:0032559). Interacting selectively and non-covalently with an adenyl ribonucleotide, any compound consisting of adenosine esterified with (ortho)phosphate or an oligophosphate at any hydroxyl group on the ribose moiety.
Gene symbol	P-value, F-test (liver)	R-squared (liver)	Slope (liver)	P-value, F-test (kidney)	R-squared (kidney)	Slope (kidney)	P-value, F-test (brain)	R-squared (brain)	Slope (brain)	Product description
ITM2B	3.6e-07	0.61	-1.82	-	-	-	-	-	-	integral membrane protein 2B
IDE	3.4e-04	0.37	-1.13	3.2e-05	0.48	-1.37	4.4e-05	0.47	-1.40	insulin-degrading enzyme
MAPK9	5.3e-05	0.45	-1.33	1.4e-03	0.32	-1.31	-	-	-	mitogen-activated protein kinase 9
PYGL	4.6e-03	0.25	-1.42	-	-	-	-	-	-	phosphorylase, glycogen, liver
PRKAA2	3.4e-08	0.68	-0.86	-	-	-	3.1e-03	0.29	-1.27	protein kinase, AMP-activated, alpha 2 catalytic subunit
TRIB1	3.6e-03	0.28	1.07	-	-	-	-	-	-	tribbles homolog 1 (Drosophila)
VPS4B	6.9e-05	0.45	-1.63	1.2e-03	0.34	-1.27	-	-	-	vacuolar protein sorting 4 homolog B (S. cerevisiae)
BMPR1A	1.3e-03	0.32	-1.73	-	-	-	-	-	-	bone morphogenetic protein receptor, type IA
DDX56	2.0e-03	0.30	1.54	-	-	-	-	-	-	DEAD (Asp-Glu-Ala-Asp) box helicase 56
MAT2A	1.9e-03	0.32	0.96	-	-	-	-	-	-	methionine adenosyltransferase II, alpha
PDK2	7.3e-04	0.35	-0.93	-	-	-	-	-	-	pyruvate dehydrogenase kinase, isozyme 2
ADK	2.1e-06	0.59	-1.06	1.6e-03	0.33	-0.77	1.8e-03	0.33	-1.46	adenosine kinase
PHKG2	1.0e-03	0.34	1.39	-	-	-	-	-	-	phosphorylase kinase, gamma 2 (testis)
CLPX	3.7e-06	0.55	-1.42	2.6e-05	0.51	-1.47	-	-	-	ClpX caseinolytic peptidase X homolog (E. coli)
GCLC	7.1e-05	0.46	-1.28	2.9e-03	0.30	-0.52	-	-	-	glutamate-cysteine ligase, catalytic subunit
RPS6KB2	7.1e-04	0.36	1.26	-	-	-	-	-	-	ribosomal protein S6 kinase, 70kDa, polypeptide 2
RPS6KB1	5.6e-04	0.37	-2.19	-	-	-	-	-	-	ribosomal protein S6 kinase, 70kDa, polypeptide 1
ABCD3	1.7e-06	0.58	-1.28	3.9e-06	0.60	-1.51	5.8e-05	0.50	-2.17	ATP-binding cassette, sub-family D (ALD), member 3
CPS1	3.5e-04	0.41	-0.97	-	-	-	-	-	-	carbamoyl-phosphate synthase 1, mitochondrial
PRKAR2A	3.0e-07	0.66	-1.21	8.8e-04	0.38	-1.14	3.3e-04	0.42	-1.26	protein kinase, cAMP-dependent, regulatory, type II, alpha
ATP5A1	1.1e-03	0.35	-2.06	-	-	-	-	-	-	ATP synthase, H+ transporting, mitochondrial F1 complex, alpha subunit 1, cardiac muscle
MTPAP	1.0e-03	0.36	-1.57	-	-	-	-	-	-	mitochondrial poly(A) polymerase
PEX1	3.6e-04	0.41	-1.61	-	-	-	-	-	-	peroxisomal biogenesis factor 1
STK38	8.4e-05	0.47	-1.94	-	-	-	8.4e-04	0.38	-1.58	serine/threonine kinase 38
MAP3K11	3.8e-06	0.58	1.95	-	-	-	-	-	-	mitogen-activated protein kinase kinase kinase 11
PDK1	1.9e-04	0.43	-0.99	-	-	-	1.3e-05	0.56	-1.41	pyruvate dehydrogenase kinase, isozyme 1
PDE3B	1.1e-04	0.46	-1.33	-	-	-	-	-	-
LONP2	4.1e-05	0.51	-1.44	-	-	-	-	-	-	lon peptidase 2, peroxisomal
MCM7	1.4e-03	0.35	1.55	-	-	-	-	-	-	minichromosome maintenance complex component 7
UBE4B	2.2e-03	0.32	-1.77	-	-	-	-	-	-	ubiquitination factor E4B
HSPA4L	3.4e-03	0.30	-0.69	-	-	-	4.6e-06	0.58	-1.19	heat shock 70kDa protein 4-like
ACACA	5.7e-04	0.40	-0.94	-	-	-	-	-	-	acetyl-CoA carboxylase alpha
LATS1	8.8e-06	0.57	-1.89	1.7e-04	0.44	-1.72	5.4e-04	0.39	-1.36	LATS, large tumor suppressor, homolog 1 (Drosophila)
DYRK2	9.3e-04	0.37	-1.40	-	-	-	2.8e-04	0.42	-2.41	dual-specificity tyrosine-(Y)-phosphorylation regulated kinase 2
NOL9	3.5e-04	0.43	-1.93	6.7e-04	0.39	-1.43	-	-	-	nucleolar protein 9
MINK1	3.1e-03	0.31	-1.93	-	-	-	-	-	-	misshapen-like kinase 1
PRKCI	4.5e-03	0.30	-1.28	-	-	-	3.2e-03	0.31	-1.34	protein kinase C, iota
AK1	1.1e-05	0.57	0.86	-	-	-	-	-	-	adenylate kinase 1
IKBKAP	4.4e-03	0.30	1.30	-	-	-	-	-	-
ATP2A2	7.5e-04	0.37	-1.65	4.4e-05	0.54	-2.08	-	-	-	ATPase, Ca++ transporting, cardiac muscle, slow twitch 2
SRR	3.2e-04	0.44	-0.77	3.2e-03	0.31	-0.63	1.4e-04	0.46	-1.35	serine racemase
KATNA1	2.6e-03	0.32	-1.37	-	-	-	-	-	-	katanin p60 (ATPase containing) subunit A 1
RARS	4.9e-03	0.31	2.11	-	-	-	-	-	-	arginyl-tRNA synthetase
HK1	1.6e-03	0.37	1.37	-	-	-	-	-	-	hexokinase 1
DRD1	5.0e-03	0.31	1.64	-	-	-	3.4e-03	0.31	-1.15	dopamine receptor D1
PRKACB	2.0e-03	0.34	-1.36	-	-	-	-	-	-	protein kinase, cAMP-dependent, catalytic, beta
MAPK1	2.2e-03	0.33	-1.40	3.2e-03	0.35	-1.63	-	-	-	mitogen-activated protein kinase 1
KCNJ8	6.9e-04	0.43	0.82	-	-	-	-	-	-	potassium inwardly-rectifying channel, subfamily J, member 8
ICK	3.3e-06	0.62	-1.49	1.3e-03	0.37	-1.68	-	-	-	intestinal cell (MAK-like) kinase
ABCD1	4.7e-03	0.32	-1.08	-	-	-	-	-	-	ATP-binding cassette, sub-family D (ALD), member 1
SHD	4.6e-03	0.32	0.65	-	-	-	-	-	-	Src homology 2 domain containing transforming protein D
ATP7B	4.2e-03	0.33	-1.51	-	-	-	-	-	-	ATPase, Cu++ transporting, beta polypeptide
TLK2	2.4e-03	0.39	-1.81	-	-	-	-	-	-	tousled-like kinase 2
N4BP2	8.7e-04	0.42	-1.10	4.4e-05	0.57	-1.85	-	-	-	NEDD4 binding protein 2
ZAP70	4.4e-03	0.34	1.14	2.2e-04	0.50	1.55	-	-	-
TWF2	2.6e-03	0.44	1.04	-	-	-	-	-	-	twinfilin, actin-binding protein, homolog 2 (Drosophila)
MCM3	1.4e-03	0.44	1.43	2.0e-03	0.42	1.28	-	-	-	minichromosome maintenance complex component 3
DAPK2	4.8e-03	0.40	-1.84	-	-	-	-	-	-	death-associated protein kinase 2
PRKDC	1.8e-03	0.43	2.04	8.1e-05	0.59	1.77	5.8e-05	0.60	1.40
P2RY4	2.9e-03	0.54	-1.21	-	-	-	-	-	-	pyrimidinergic receptor P2Y, G-protein coupled, 4
MYH9	-	-	-	-	-	-	4.2e-03	0.27	1.54	myosin, heavy chain 9, non-muscle
ABCA1	-	-	-	-	-	-	3.5e-03	0.28	-0.89	ATP-binding cassette, sub-family A (ABC1), member 1
TLK1	-	-	-	-	-	-	3.7e-05	0.47	-1.68	tousled-like kinase 1
TP53	-	-	-	-	-	-	3.0e-03	0.30	-1.54	tumor protein p53
ENPP1	-	-	-	-	-	-	1.4e-03	0.34	-1.21	ectonucleotide pyrophosphatase/phosphodiesterase 1
CSNK1A1	-	-	-	-	-	-	3.7e-04	0.42	-2.24	casein kinase 1, alpha 1
ERN1	-	-	-	-	-	-	2.9e-05	0.51	-1.75	endoplasmic reticulum to nucleus signaling 1
NDUFA13	-	-	-	-	-	-	4.9e-04	0.42	1.11	NADH dehydrogenase (ubiquinone) 1 alpha subcomplex, 13
DARS2	-	-	-	-	-	-	1.3e-03	0.33	-1.42	aspartyl-tRNA synthetase 2, mitochondrial
SMC5	-	-	-	-	-	-	2.4e-03	0.31	-1.01	structural maintenance of chromosomes 5
CDKL5	-	-	-	-	-	-	5.1e-04	0.38	-1.53	cyclin-dependent kinase-like 5
MAPK12	-	-	-	-	-	-	1.8e-03	0.34	0.83	mitogen-activated protein kinase 12
CDC42BPA	-	-	-	-	-	-	3.4e-03	0.32	-1.37	CDC42 binding protein kinase alpha (DMPK-like)
MYO5B	-	-	-	-	-	-	1.0e-03	0.37	-0.99	myosin VB
CDS1	-	-	-	-	-	-	2.5e-04	0.42	-1.44	CDP-diacylglycerol synthase (phosphatidate cytidylyltransferase) 1
PFKM	-	-	-	-	-	-	2.4e-03	0.34	-2.56	phosphofructokinase, muscle
PDE4D	-	-	-	-	-	-	8.9e-04	0.35	-1.15	phosphodiesterase 4D, cAMP-specific
LATS2	-	-	-	-	-	-	8.3e-05	0.51	-1.79	LATS, large tumor suppressor, homolog 2 (Drosophila)
STK17B	-	-	-	-	-	-	3.6e-03	0.31	-1.32	serine/threonine kinase 17b
PDE10A	-	-	-	-	-	-	4.3e-07	0.66	-0.97	phosphodiesterase 10A
PDK3	-	-	-	-	-	-	1.4e-03	0.35	-1.17	pyruvate dehydrogenase kinase, isozyme 3
AGAP2	-	-	-	-	-	-	3.5e-03	0.29	-1.77	ArfGAP with GTPase domain, ankyrin repeat and PH domain 2
MAP2K2	-	-	-	-	-	-	1.2e-03	0.39	1.49	mitogen-activated protein kinase kinase 2
CSNK1G3	-	-	-	-	-	-	6.0e-04	0.44	-1.77	casein kinase 1, gamma 3
PDE4A	-	-	-	-	-	-	2.9e-04	0.44	-2.73	phosphodiesterase 4A, cAMP-specific
DMPK	-	-	-	8.7e-04	0.42	1.10	1.0e-03	0.41	1.15	dystrophia myotonica-protein kinase
MCM4	-	-	-	2.7e-03	0.34	1.47	1.3e-03	0.38	1.06	minichromosome maintenance complex component 4
ME1	-	-	-	-	-	-	1.3e-04	0.49	-1.54	malic enzyme 1, NADP(+)-dependent, cytosolic
WNK4	-	-	-	-	-	-	9.1e-04	0.39	-0.86	WNK lysine deficient protein kinase 4
MARK1	-	-	-	-	-	-	1.8e-03	0.39	-1.64	MAP/microtubule affinity-regulating kinase 1
KCNT2	-	-	-	-	-	-	5.8e-06	0.63	-2.05	potassium channel, subfamily T, member 2
OCA2	-	-	-	-	-	-	5.3e-04	0.46	1.07	oculocutaneous albinism II
ATP7A	-	-	-	1.8e-03	0.39	-1.64	1.6e-03	0.40	-1.88	ATPase, Cu++ transporting, alpha polypeptide
WNK3	-	-	-	-	-	-	1.0e-05	0.63	-2.05	WNK lysine deficient protein kinase 3
SMC4	-	-	-	2.0e-04	0.51	-2.03	6.9e-05	0.56	-2.30	structural maintenance of chromosomes 4
TOP2A	-	-	-	-	-	-	1.7e-04	0.55	-2.86	topoisomerase (DNA) II alpha 170kDa
RAD51C	-	-	-	-	-	-	5.4e-04	0.56	1.06	RAD51 homolog C (S. cerevisiae)
Protein tyrosine/threonine phosphatase activity (GO:0008330). Catalysis of the reactions: protein threonine phosphate + H2O = protein threonine + phosphate; and protein tyrosine phosphate + H2O = protein tyrosine + phosphate.
Gene symbol	P-value, F-test (liver)	R-squared (liver)	Slope (liver)	P-value, F-test (kidney)	R-squared (kidney)	Slope (kidney)	P-value, F-test (brain)	R-squared (brain)	Slope (brain)	Product description
DUSP1	1.1e-04	0.43	0.69	-	-	-	3.0e-03	0.29	0.85	dual specificity phosphatase 1
DUSP19	1.8e-04	0.50	-1.54	9.7e-05	0.52	-1.40	5.3e-05	0.55	-1.38	dual specificity phosphatase 19
DUSP2	2.7e-03	0.44	1.66	-	-	-	3.1e-03	0.43	1.22	dual specificity phosphatase 2
ATP binding (GO:0005524). Interacting selectively and non-covalently with ATP, adenosine 5'-triphosphate, a universally important coenzyme and enzyme regulator.
Gene symbol	P-value, F-test (liver)	R-squared (liver)	Slope (liver)	P-value, F-test (kidney)	R-squared (kidney)	Slope (kidney)	P-value, F-test (brain)	R-squared (brain)	Slope (brain)	Product description
ITM2B	3.6e-07	0.61	-1.82	-	-	-	-	-	-	integral membrane protein 2B
IDE	3.4e-04	0.37	-1.13	3.2e-05	0.48	-1.37	4.4e-05	0.47	-1.40	insulin-degrading enzyme
MAPK9	5.3e-05	0.45	-1.33	1.4e-03	0.32	-1.31	-	-	-	mitogen-activated protein kinase 9
PYGL	4.6e-03	0.25	-1.42	-	-	-	-	-	-	phosphorylase, glycogen, liver
PRKAA2	3.4e-08	0.68	-0.86	-	-	-	3.1e-03	0.29	-1.27	protein kinase, AMP-activated, alpha 2 catalytic subunit
TRIB1	3.6e-03	0.28	1.07	-	-	-	-	-	-	tribbles homolog 1 (Drosophila)
VPS4B	6.9e-05	0.45	-1.63	1.2e-03	0.34	-1.27	-	-	-	vacuolar protein sorting 4 homolog B (S. cerevisiae)
BMPR1A	1.3e-03	0.32	-1.73	-	-	-	-	-	-	bone morphogenetic protein receptor, type IA
DDX56	2.0e-03	0.30	1.54	-	-	-	-	-	-	DEAD (Asp-Glu-Ala-Asp) box helicase 56
MAT2A	1.9e-03	0.32	0.96	-	-	-	-	-	-	methionine adenosyltransferase II, alpha
PDK2	7.3e-04	0.35	-0.93	-	-	-	-	-	-	pyruvate dehydrogenase kinase, isozyme 2
ADK	2.1e-06	0.59	-1.06	1.6e-03	0.33	-0.77	1.8e-03	0.33	-1.46	adenosine kinase
PHKG2	1.0e-03	0.34	1.39	-	-	-	-	-	-	phosphorylase kinase, gamma 2 (testis)
CLPX	3.7e-06	0.55	-1.42	2.6e-05	0.51	-1.47	-	-	-	ClpX caseinolytic peptidase X homolog (E. coli)
RPS6KB2	7.1e-04	0.36	1.26	-	-	-	-	-	-	ribosomal protein S6 kinase, 70kDa, polypeptide 2
RPS6KB1	5.6e-04	0.37	-2.19	-	-	-	-	-	-	ribosomal protein S6 kinase, 70kDa, polypeptide 1
ABCD3	1.7e-06	0.58	-1.28	3.9e-06	0.60	-1.51	5.8e-05	0.50	-2.17	ATP-binding cassette, sub-family D (ALD), member 3
CPS1	3.5e-04	0.41	-0.97	-	-	-	-	-	-	carbamoyl-phosphate synthase 1, mitochondrial
ATP5A1	1.1e-03	0.35	-2.06	-	-	-	-	-	-	ATP synthase, H+ transporting, mitochondrial F1 complex, alpha subunit 1, cardiac muscle
MTPAP	1.0e-03	0.36	-1.57	-	-	-	-	-	-	mitochondrial poly(A) polymerase
PEX1	3.6e-04	0.41	-1.61	-	-	-	-	-	-	peroxisomal biogenesis factor 1
STK38	8.4e-05	0.47	-1.94	-	-	-	8.4e-04	0.38	-1.58	serine/threonine kinase 38
MAP3K11	3.8e-06	0.58	1.95	-	-	-	-	-	-	mitogen-activated protein kinase kinase kinase 11
PDK1	1.9e-04	0.43	-0.99	-	-	-	1.3e-05	0.56	-1.41	pyruvate dehydrogenase kinase, isozyme 1
LONP2	4.1e-05	0.51	-1.44	-	-	-	-	-	-	lon peptidase 2, peroxisomal
MCM7	1.4e-03	0.35	1.55	-	-	-	-	-	-	minichromosome maintenance complex component 7
UBE4B	2.2e-03	0.32	-1.77	-	-	-	-	-	-	ubiquitination factor E4B
HSPA4L	3.4e-03	0.30	-0.69	-	-	-	4.6e-06	0.58	-1.19	heat shock 70kDa protein 4-like
ACACA	5.7e-04	0.40	-0.94	-	-	-	-	-	-	acetyl-CoA carboxylase alpha
LATS1	8.8e-06	0.57	-1.89	1.7e-04	0.44	-1.72	5.4e-04	0.39	-1.36	LATS, large tumor suppressor, homolog 1 (Drosophila)
DYRK2	9.3e-04	0.37	-1.40	-	-	-	2.8e-04	0.42	-2.41	dual-specificity tyrosine-(Y)-phosphorylation regulated kinase 2
NOL9	3.5e-04	0.43	-1.93	6.7e-04	0.39	-1.43	-	-	-	nucleolar protein 9
MINK1	3.1e-03	0.31	-1.93	-	-	-	-	-	-	misshapen-like kinase 1
PRKCI	4.5e-03	0.30	-1.28	-	-	-	3.2e-03	0.31	-1.34	protein kinase C, iota
AK1	1.1e-05	0.57	0.86	-	-	-	-	-	-	adenylate kinase 1
IKBKAP	4.4e-03	0.30	1.30	-	-	-	-	-	-
ATP2A2	7.5e-04	0.37	-1.65	4.4e-05	0.54	-2.08	-	-	-	ATPase, Ca++ transporting, cardiac muscle, slow twitch 2
SRR	3.2e-04	0.44	-0.77	3.2e-03	0.31	-0.63	1.4e-04	0.46	-1.35	serine racemase
KATNA1	2.6e-03	0.32	-1.37	-	-	-	-	-	-	katanin p60 (ATPase containing) subunit A 1
RARS	4.9e-03	0.31	2.11	-	-	-	-	-	-	arginyl-tRNA synthetase
HK1	1.6e-03	0.37	1.37	-	-	-	-	-	-	hexokinase 1
DRD1	5.0e-03	0.31	1.64	-	-	-	3.4e-03	0.31	-1.15	dopamine receptor D1
PRKACB	2.0e-03	0.34	-1.36	-	-	-	-	-	-	protein kinase, cAMP-dependent, catalytic, beta
MAPK1	2.2e-03	0.33	-1.40	3.2e-03	0.35	-1.63	-	-	-	mitogen-activated protein kinase 1
KCNJ8	6.9e-04	0.43	0.82	-	-	-	-	-	-	potassium inwardly-rectifying channel, subfamily J, member 8
ICK	3.3e-06	0.62	-1.49	1.3e-03	0.37	-1.68	-	-	-	intestinal cell (MAK-like) kinase
ABCD1	4.7e-03	0.32	-1.08	-	-	-	-	-	-	ATP-binding cassette, sub-family D (ALD), member 1
SHD	4.6e-03	0.32	0.65	-	-	-	-	-	-	Src homology 2 domain containing transforming protein D
ATP7B	4.2e-03	0.33	-1.51	-	-	-	-	-	-	ATPase, Cu++ transporting, beta polypeptide
TLK2	2.4e-03	0.39	-1.81	-	-	-	-	-	-	tousled-like kinase 2
N4BP2	8.7e-04	0.42	-1.10	4.4e-05	0.57	-1.85	-	-	-	NEDD4 binding protein 2
ZAP70	4.4e-03	0.34	1.14	2.2e-04	0.50	1.55	-	-	-
TWF2	2.6e-03	0.44	1.04	-	-	-	-	-	-	twinfilin, actin-binding protein, homolog 2 (Drosophila)
MCM3	1.4e-03	0.44	1.43	2.0e-03	0.42	1.28	-	-	-	minichromosome maintenance complex component 3
DAPK2	4.8e-03	0.40	-1.84	-	-	-	-	-	-	death-associated protein kinase 2
PRKDC	1.8e-03	0.43	2.04	8.1e-05	0.59	1.77	5.8e-05	0.60	1.40
P2RY4	2.9e-03	0.54	-1.21	-	-	-	-	-	-	pyrimidinergic receptor P2Y, G-protein coupled, 4
MYH9	-	-	-	-	-	-	4.2e-03	0.27	1.54	myosin, heavy chain 9, non-muscle
ABCA1	-	-	-	-	-	-	3.5e-03	0.28	-0.89	ATP-binding cassette, sub-family A (ABC1), member 1
TLK1	-	-	-	-	-	-	3.7e-05	0.47	-1.68	tousled-like kinase 1
TP53	-	-	-	-	-	-	3.0e-03	0.30	-1.54	tumor protein p53
ENPP1	-	-	-	-	-	-	1.4e-03	0.34	-1.21	ectonucleotide pyrophosphatase/phosphodiesterase 1
CSNK1A1	-	-	-	-	-	-	3.7e-04	0.42	-2.24	casein kinase 1, alpha 1
ERN1	-	-	-	-	-	-	2.9e-05	0.51	-1.75	endoplasmic reticulum to nucleus signaling 1
NDUFA13	-	-	-	-	-	-	4.9e-04	0.42	1.11	NADH dehydrogenase (ubiquinone) 1 alpha subcomplex, 13
DARS2	-	-	-	-	-	-	1.3e-03	0.33	-1.42	aspartyl-tRNA synthetase 2, mitochondrial
SMC5	-	-	-	-	-	-	2.4e-03	0.31	-1.01	structural maintenance of chromosomes 5
CDKL5	-	-	-	-	-	-	5.1e-04	0.38	-1.53	cyclin-dependent kinase-like 5
MAPK12	-	-	-	-	-	-	1.8e-03	0.34	0.83	mitogen-activated protein kinase 12
CDC42BPA	-	-	-	-	-	-	3.4e-03	0.32	-1.37	CDC42 binding protein kinase alpha (DMPK-like)
MYO5B	-	-	-	-	-	-	1.0e-03	0.37	-0.99	myosin VB
CDS1	-	-	-	-	-	-	2.5e-04	0.42	-1.44	CDP-diacylglycerol synthase (phosphatidate cytidylyltransferase) 1
PFKM	-	-	-	-	-	-	2.4e-03	0.34	-2.56	phosphofructokinase, muscle
LATS2	-	-	-	-	-	-	8.3e-05	0.51	-1.79	LATS, large tumor suppressor, homolog 2 (Drosophila)
STK17B	-	-	-	-	-	-	3.6e-03	0.31	-1.32	serine/threonine kinase 17b
PDK3	-	-	-	-	-	-	1.4e-03	0.35	-1.17	pyruvate dehydrogenase kinase, isozyme 3
AGAP2	-	-	-	-	-	-	3.5e-03	0.29	-1.77	ArfGAP with GTPase domain, ankyrin repeat and PH domain 2
MAP2K2	-	-	-	-	-	-	1.2e-03	0.39	1.49	mitogen-activated protein kinase kinase 2
CSNK1G3	-	-	-	-	-	-	6.0e-04	0.44	-1.77	casein kinase 1, gamma 3
DMPK	-	-	-	8.7e-04	0.42	1.10	1.0e-03	0.41	1.15	dystrophia myotonica-protein kinase
MCM4	-	-	-	2.7e-03	0.34	1.47	1.3e-03	0.38	1.06	minichromosome maintenance complex component 4
WNK4	-	-	-	-	-	-	9.1e-04	0.39	-0.86	WNK lysine deficient protein kinase 4
MARK1	-	-	-	-	-	-	1.8e-03	0.39	-1.64	MAP/microtubule affinity-regulating kinase 1
KCNT2	-	-	-	-	-	-	5.8e-06	0.63	-2.05	potassium channel, subfamily T, member 2
OCA2	-	-	-	-	-	-	5.3e-04	0.46	1.07	oculocutaneous albinism II
ATP7A	-	-	-	1.8e-03	0.39	-1.64	1.6e-03	0.40	-1.88	ATPase, Cu++ transporting, alpha polypeptide
WNK3	-	-	-	-	-	-	1.0e-05	0.63	-2.05	WNK lysine deficient protein kinase 3
SMC4	-	-	-	2.0e-04	0.51	-2.03	6.9e-05	0.56	-2.30	structural maintenance of chromosomes 4
TOP2A	-	-	-	-	-	-	1.7e-04	0.55	-2.86	topoisomerase (DNA) II alpha 170kDa
RAD51C	-	-	-	-	-	-	5.4e-04	0.56	1.06	RAD51 homolog C (S. cerevisiae)
Glycoprotein binding (GO:0001948). Interacting selectively and non-covalently with a glycoprotein, a protein that contains covalently bound glycose (monosaccharide) residues. These also include proteoglycans.
Gene symbol	P-value, F-test (liver)	R-squared (liver)	Slope (liver)	P-value, F-test (kidney)	R-squared (kidney)	Slope (kidney)	P-value, F-test (brain)	R-squared (brain)	Slope (brain)	Product description
IDE	3.4e-04	0.37	-1.13	3.2e-05	0.48	-1.37	4.4e-05	0.47	-1.40	insulin-degrading enzyme
SDC1	-	-	-	2.1e-04	0.44	0.57	-	-	-	syndecan 1
ERBB2	1.4e-03	0.34	0.54	2.5e-06	0.57	1.74	-	-	-	v-erb-b2 erythroblastic leukemia viral oncogene homolog 2, neuro/glioblastoma derived oncogene homolog (avian)
FYN	2.3e-03	0.32	1.31	1.4e-03	0.32	1.43	-	-	-	FYN oncogene related to SRC, FGR, YES
CNTN1	-	-	-	2.9e-03	0.30	1.54	-	-	-	contactin 1
AGRN	-	-	-	2.1e-03	0.33	1.45	-	-	-
FBXO2	2.6e-03	0.36	0.65	2.4e-03	0.34	0.64	9.2e-04	0.39	1.09	F-box protein 2
LGALS1	4.8e-06	0.59	0.86	2.5e-03	0.35	0.85	2.9e-07	0.71	1.00	lectin, galactoside-binding, soluble, 1
FLNA	-	-	-	2.9e-04	0.44	1.33	-	-	-	filamin A, alpha
EGF	-	-	-	1.0e-04	0.52	-0.85	-	-	-	epidermal growth factor
STX1A	-	-	-	1.0e-03	0.41	1.45	-	-	-
SELP	-	-	-	1.1e-03	0.45	1.30	-	-	-	selectin P (granule membrane protein 140kDa, antigen CD62)
CD6	-	-	-	1.5e-03	0.45	1.85	-	-	-	CD6 molecule
Gamma-catenin binding (GO:0045295). Interacting selectively and non-covalently with the gamma subunit of the catenin complex.
Gene symbol	P-value, F-test (liver)	R-squared (liver)	Slope (liver)	P-value, F-test (kidney)	R-squared (kidney)	Slope (kidney)	P-value, F-test (brain)	R-squared (brain)	Slope (brain)	Product description
PTPRK	-	-	-	2.1e-04	0.42	-1.31	-	-	-	protein tyrosine phosphatase, receptor type, K
APC	1.7e-04	0.42	-1.28	1.3e-03	0.32	-1.11	2.9e-03	0.28	-1.39
LEF1	-	-	-	3.0e-03	0.35	1.16	-	-	-	lymphoid enhancer-binding factor 1
FER	-	-	-	2.7e-03	0.42	-2.29	2.4e-03	0.43	-1.75	fer (fps/fes related) tyrosine kinase
G-protein beta/gamma-subunit complex binding (GO:0031683). Interacting selectively and non-covalently with a complex of G-protein beta/gamma subunits.
Gene symbol	P-value, F-test (liver)	R-squared (liver)	Slope (liver)	P-value, F-test (kidney)	R-squared (kidney)	Slope (kidney)	P-value, F-test (brain)	R-squared (brain)	Slope (brain)	Product description
CETN3	-	-	-	6.5e-04	0.37	-1.21	1.6e-05	0.52	-1.03	centrin, EF-hand protein, 3
GNAI3	3.3e-05	0.49	-2.06	1.5e-03	0.36	-1.78	-	-	-	guanine nucleotide binding protein (G protein), alpha inhibiting activity polypeptide 3
GNAI1	4.5e-03	0.29	0.76	1.7e-03	0.33	-1.19	-	-	-	guanine nucleotide binding protein (G protein), alpha inhibiting activity polypeptide 1
PLP1	-	-	-	3.6e-04	0.43	-1.26	-	-	-	proteolipid protein 1
ADCY4	-	-	-	1.2e-03	0.45	1.27	-	-	-	adenylate cyclase 4
PLCB2	1.8e-03	0.43	1.36	3.3e-05	0.63	1.89	8.0e-05	0.59	1.52	phospholipase C, beta 2
Toll-like receptor binding (GO:0035325). Interacting selectively and non-covalently with a Toll-like protein, a pattern recognition receptor that binds pattern motifs from a variety of microbial sources to initiate an innate immune response.
Gene symbol	P-value, F-test (liver)	R-squared (liver)	Slope (liver)	P-value, F-test (kidney)	R-squared (kidney)	Slope (kidney)	P-value, F-test (brain)	R-squared (brain)	Slope (brain)	Product description
S100A9	4.1e-04	0.44	0.45	1.2e-03	0.36	0.51	-	-	-	S100 calcium binding protein A9
DAB2IP	-	-	-	1.4e-03	0.35	1.86	-	-	-	DAB2 interacting protein
S100A8	9.6e-05	0.52	0.53	3.8e-05	0.58	0.70	-	-	-	S100 calcium binding protein A8
[truncated: 1,236 more rows]

## Sheet: Adult weight
Molecular GO functions for genes whose expression variation associates with adult weight
Nucleoside phosphate binding (GO:1901265). Interacting selectively and non-covalently with nucleoside phosphate.
Gene symbol	P-value, F-test (liver)	R-squared (liver)	Slope (liver)	P-value, F-test (kidney)	R-squared (kidney)	Slope (kidney)	P-value, F-test (brain)	R-squared (brain)	Slope (brain)	Product description
ITM2B	5.1e-04	0.35	-3.56	-	-	-	-	-	-	integral membrane protein 2B
IDE	1.4e-03	0.30	-2.64	-	-	-	1.9e-05	0.49	-3.70	insulin-degrading enzyme
MBD2	5.5e-04	0.34	-2.84	-	-	-	-	-	-	methyl-CpG binding domain protein 2
DLD	4.3e-04	0.35	-4.03	-	-	-	-	-	-	dihydrolipoamide dehydrogenase
PRKAA2	5.1e-04	0.36	-1.62	-	-	-	-	-	-	protein kinase, AMP-activated, alpha 2 catalytic subunit
SARDH	1.3e-03	0.31	-1.98	-	-	-	-	-	-	sarcosine dehydrogenase
VPS4B	4.2e-04	0.36	-3.75	-	-	-	-	-	-	vacuolar protein sorting 4 homolog B (S. cerevisiae)
ETFDH	7.6e-04	0.34	-3.22	-	-	-	-	-	-	electron-transferring-flavoprotein dehydrogenase
OPA1	3.1e-06	0.55	-4.58	1.3e-04	0.42	-4.19	-	-	-	optic atrophy 1 (autosomal dominant)
GCDH	1.9e-05	0.50	-3.49	-	-	-	-	-	-	glutaryl-CoA dehydrogenase
ADK	2.1e-04	0.41	-2.16	-	-	-	-	-	-	adenosine kinase
CLPX	2.2e-04	0.39	-3.09	-	-	-	-	-	-	ClpX caseinolytic peptidase X homolog (E. coli)
ACOX1	1.2e-04	0.43	-2.20	-	-	-	-	-	-	acyl-CoA oxidase 1, palmitoyl
GCLC	2.2e-04	0.40	-3.04	-	-	-	-	-	-	glutamate-cysteine ligase, catalytic subunit
RAB10	1.8e-05	0.51	-4.60	-	-	-	-	-	-	RAB10, member RAS oncogene family
RAE1	1.6e-03	0.32	-7.84	-	-	-	-	-	-	RAE1 RNA export 1 homolog (S. pombe)
ABCD3	5.3e-05	0.45	-2.85	-	-	-	-	-	-	ATP-binding cassette, sub-family D (ALD), member 3
PRKAR2A	1.5e-03	0.33	-2.15	-	-	-	-	-	-	protein kinase, cAMP-dependent, regulatory, type II, alpha
ATP5A1	2.4e-04	0.41	-5.72	-	-	-	-	-	-	ATP synthase, H+ transporting, mitochondrial F1 complex, alpha subunit 1, cardiac muscle
GSR	1.1e-04	0.44	-4.20	-	-	-	-	-	-	glutathione reductase
STK38	4.1e-04	0.39	-4.44	-	-	-	5.9e-04	0.38	-3.99	serine/threonine kinase 38
SUCLG1	5.3e-04	0.39	-4.49	-	-	-	-	-	-	succinate-CoA ligase, alpha subunit
HSPA4L	1.9e-04	0.43	-2.09	2.7e-05	0.50	-2.82	-	-	-	heat shock 70kDa protein 4-like
GMDS	1.8e-06	0.60	2.30	-	-	-	-	-	-	GDP-mannose 4,6-dehydratase
TRIB2	2.2e-04	0.43	2.25	-	-	-	-	-	-	tribbles homolog 2 (Drosophila)
ATP2A2	4.0e-04	0.39	-4.19	3.3e-04	0.44	-4.48	-	-	-	ATPase, Ca++ transporting, cardiac muscle, slow twitch 2
SRR	8.2e-05	0.48	-2.04	-	-	-	2.8e-04	0.42	-3.36	serine racemase
GNAI1	7.5e-05	0.47	2.26	-	-	-	-	-	-	guanine nucleotide binding protein (G protein), alpha inhibiting activity polypeptide 1
CYB5R4	1.1e-05	0.56	-3.36	-	-	-	1.8e-04	0.46	-3.31	cytochrome b5 reductase 4
HK1	1.7e-03	0.35	3.45	-	-	-	-	-	-	hexokinase 1
PRODH	1.5e-04	0.49	-1.88	-	-	-	-	-	-	proline dehydrogenase (oxidase) 1
RAD50	8.9e-04	0.40	3.56	-	-	-	-	-	-	RAD50 homolog (S. cerevisiae)
PFKP	1.7e-03	0.37	2.85	-	-	-	-	-	-	phosphofructokinase, platelet
MDH1	9.7e-04	0.38	-2.82	-	-	-	-	-	-	malate dehydrogenase 1, NAD (soluble)
SEPHS1	1.6e-03	0.40	5.02	-	-	-	-	-	-	selenophosphate synthetase 1
ABCD1	1.9e-06	0.65	-4.14	-	-	-	-	-	-	ATP-binding cassette, sub-family D (ALD), member 1
MYH10	1.2e-04	0.53	3.70	-	-	-	-	-	-	myosin, heavy chain 10, non-muscle
KCNT2	3.4e-04	0.46	3.55	-	-	-	-	-	-	potassium channel, subfamily T, member 2
RAB13	1.4e-04	0.52	3.13	-	-	-	2.2e-04	0.54	3.53	RAB13, member RAS oncogene family
KRAS	5.0e-04	0.68	-2.64	-	-	-	-	-	-	v-Ki-ras2 Kirsten rat sarcoma viral oncogene homolog
Coenzyme binding (GO:0050662). Interacting selectively and non-covalently with a coenzyme, any of various nonprotein organic cofactors that are required, in addition to an enzyme and a substrate, for an enzymatic reaction to proceed.
Gene symbol	P-value, F-test (liver)	R-squared (liver)	Slope (liver)	P-value, F-test (kidney)	R-squared (kidney)	Slope (kidney)	P-value, F-test (brain)	R-squared (brain)	Slope (brain)	Product description
DLD	4.3e-04	0.35	-4.03	-	-	-	-	-	-	dihydrolipoamide dehydrogenase
SARDH	1.3e-03	0.31	-1.98	-	-	-	-	-	-	sarcosine dehydrogenase
ETFDH	7.6e-04	0.34	-3.22	-	-	-	-	-	-	electron-transferring-flavoprotein dehydrogenase
GCDH	1.9e-05	0.50	-3.49	-	-	-	-	-	-	glutaryl-CoA dehydrogenase
ACOX1	1.2e-04	0.43	-2.20	-	-	-	-	-	-	acyl-CoA oxidase 1, palmitoyl
GCLC	2.2e-04	0.40	-3.04	-	-	-	-	-	-	glutamate-cysteine ligase, catalytic subunit
GSR	1.1e-04	0.44	-4.20	-	-	-	-	-	-	glutathione reductase
GMDS	1.8e-06	0.60	2.30	-	-	-	-	-	-	GDP-mannose 4,6-dehydratase
CYB5R4	1.1e-05	0.56	-3.36	-	-	-	1.8e-04	0.46	-3.31	cytochrome b5 reductase 4
PRODH	1.5e-04	0.49	-1.88	-	-	-	-	-	-	proline dehydrogenase (oxidase) 1
MDH1	9.7e-04	0.38	-2.82	-	-	-	-	-	-	malate dehydrogenase 1, NAD (soluble)
Anion binding (GO:0043168). Interacting selectively and non-covalently with anions, charged atoms or groups of atoms with a net negative charge.
Gene symbol	P-value, F-test (liver)	R-squared (liver)	Slope (liver)	P-value, F-test (kidney)	R-squared (kidney)	Slope (kidney)	P-value, F-test (brain)	R-squared (brain)	Slope (brain)	Product description
ITM2B	5.1e-04	0.35	-3.56	-	-	-	-	-	-	integral membrane protein 2B
IDE	1.4e-03	0.30	-2.64	-	-	-	1.9e-05	0.49	-3.70	insulin-degrading enzyme
DLD	4.3e-04	0.35	-4.03	-	-	-	-	-	-	dihydrolipoamide dehydrogenase
CTH	5.8e-06	0.53	-1.99	-	-	-	-	-	-	cystathionase (cystathionine gamma-lyase)
PRKAA2	5.1e-04	0.36	-1.62	-	-	-	-	-	-	protein kinase, AMP-activated, alpha 2 catalytic subunit
GRB7	5.3e-04	0.35	-1.69	-	-	-	-	-	-	growth factor receptor-bound protein 7
SARDH	1.3e-03	0.31	-1.98	-	-	-	-	-	-	sarcosine dehydrogenase
ALB	1.5e-03	0.31	0.52	-	-	-	-	-	-	albumin
VPS4B	4.2e-04	0.36	-3.75	-	-	-	-	-	-	vacuolar protein sorting 4 homolog B (S. cerevisiae)
ETFDH	7.6e-04	0.34	-3.22	-	-	-	-	-	-	electron-transferring-flavoprotein dehydrogenase
SNX13	2.0e-05	0.50	-4.38	-	-	-	-	-	-	sorting nexin 13
AADAT	5.0e-04	0.36	-1.59	-	-	-	-	-	-	aminoadipate aminotransferase
OPA1	3.1e-06	0.55	-4.58	1.3e-04	0.42	-4.19	-	-	-	optic atrophy 1 (autosomal dominant)
GCDH	1.9e-05	0.50	-3.49	-	-	-	-	-	-	glutaryl-CoA dehydrogenase
ADK	2.1e-04	0.41	-2.16	-	-	-	-	-	-	adenosine kinase
UBR2	5.6e-04	0.36	-4.12	-	-	-	-	-	-	ubiquitin protein ligase E3 component n-recognin 2
CLPX	2.2e-04	0.39	-3.09	-	-	-	-	-	-	ClpX caseinolytic peptidase X homolog (E. coli)
ACOX1	1.2e-04	0.43	-2.20	-	-	-	-	-	-	acyl-CoA oxidase 1, palmitoyl
GCLC	2.2e-04	0.40	-3.04	-	-	-	-	-	-	glutamate-cysteine ligase, catalytic subunit
PLEKHA8	2.2e-04	0.40	-3.52	-	-	-	-	-	-	pleckstrin homology domain containing, family A (phosphoinositide binding specific) member 8
RAB10	1.8e-05	0.51	-4.60	-	-	-	-	-	-	RAB10, member RAS oncogene family
GPAA1	1.5e-04	0.43	4.22	-	-	-	-	-	-
ABCD3	5.3e-05	0.45	-2.85	-	-	-	-	-	-	ATP-binding cassette, sub-family D (ALD), member 3
PRKAR2A	1.5e-03	0.33	-2.15	-	-	-	-	-	-	protein kinase, cAMP-dependent, regulatory, type II, alpha
FADD	1.0e-03	0.36	2.79	-	-	-	2.2e-05	0.52	2.80
ATP5A1	2.4e-04	0.41	-5.72	-	-	-	-	-	-	ATP synthase, H+ transporting, mitochondrial F1 complex, alpha subunit 1, cardiac muscle
GSR	1.1e-04	0.44	-4.20	-	-	-	-	-	-	glutathione reductase
STK38	4.1e-04	0.39	-4.44	-	-	-	5.9e-04	0.38	-3.99	serine/threonine kinase 38
SUCLG1	5.3e-04	0.39	-4.49	-	-	-	-	-	-	succinate-CoA ligase, alpha subunit
LPL	1.6e-03	0.33	-1.98	-	-	-	-	-	-	lipoprotein lipase
HSPA4L	1.9e-04	0.43	-2.09	2.7e-05	0.50	-2.82	-	-	-	heat shock 70kDa protein 4-like
GMDS	1.8e-06	0.60	2.30	-	-	-	-	-	-	GDP-mannose 4,6-dehydratase
THBS1	2.6e-04	0.43	1.75	-	-	-	-	-	-	thrombospondin 1
ATP2A2	4.0e-04	0.39	-4.19	3.3e-04	0.44	-4.48	-	-	-	ATPase, Ca++ transporting, cardiac muscle, slow twitch 2
SRR	8.2e-05	0.48	-2.04	-	-	-	2.8e-04	0.42	-3.36	serine racemase
GNAI1	7.5e-05	0.47	2.26	-	-	-	-	-	-	guanine nucleotide binding protein (G protein), alpha inhibiting activity polypeptide 1
CYB5R4	1.1e-05	0.56	-3.36	-	-	-	1.8e-04	0.46	-3.31	cytochrome b5 reductase 4
HK1	1.7e-03	0.35	3.45	-	-	-	-	-	-	hexokinase 1
FABP7	3.1e-05	0.54	-0.87	-	-	-	-	-	-	fatty acid binding protein 7, brain
PRODH	1.5e-04	0.49	-1.88	-	-	-	-	-	-	proline dehydrogenase (oxidase) 1
RAD50	8.9e-04	0.40	3.56	-	-	-	-	-	-	RAD50 homolog (S. cerevisiae)
MGST1	3.4e-04	0.42	-2.25	-	-	-	-	-	-	microsomal glutathione S-transferase 1
PFKP	1.7e-03	0.37	2.85	-	-	-	-	-	-	phosphofructokinase, platelet
DAB1	2.0e-05	0.55	2.37	-	-	-	8.8e-05	0.49	-3.28	disabled homolog 1 (Drosophila)
RSPO2	8.8e-04	0.39	4.36	-	-	-	-	-	-	R-spondin 2
CLEC3B	1.7e-03	0.38	1.14	3.3e-05	0.53	1.76	6.5e-04	0.40	1.87	C-type lectin domain family 3, member B
SEPHS1	1.6e-03	0.40	5.02	-	-	-	-	-	-	selenophosphate synthetase 1
ABCD1	1.9e-06	0.65	-4.14	-	-	-	-	-	-	ATP-binding cassette, sub-family D (ALD), member 1
MYH10	1.2e-04	0.53	3.70	-	-	-	-	-	-	myosin, heavy chain 10, non-muscle
KCNT2	3.4e-04	0.46	3.55	-	-	-	-	-	-	potassium channel, subfamily T, member 2
COL13A1	3.6e-04	0.46	-2.56	-	-	-	-	-	-	collagen, type XIII, alpha 1
PTPRC	8.5e-04	0.43	2.77	-	-	-	-	-	-
RAB13	1.4e-04	0.52	3.13	-	-	-	2.2e-04	0.54	3.53	RAB13, member RAS oncogene family
PLEK	6.9e-04	0.46	3.55	-	-	-	-	-	-	pleckstrin
FABP2	9.9e-04	0.46	-2.07	-	-	-	-	-	-	fatty acid binding protein 2, intestinal
KRAS	5.0e-04	0.68	-2.64	-	-	-	-	-	-	v-Ki-ras2 Kirsten rat sarcoma viral oncogene homolog
PCSK6	-	-	-	-	-	-	2.9e-04	0.39	1.88	proprotein convertase subtilisin/kexin type 6
RRAGC	-	-	-	-	-	-	8.8e-04	0.34	-4.51	Ras-related GTP binding C
TP53	-	-	-	-	-	-	1.1e-03	0.34	-4.36	tumor protein p53
MAOB	-	-	-	-	-	-	8.4e-04	0.34	1.63	monoamine oxidase B
DLAT	-	-	-	-	-	-	9.4e-04	0.35	-3.58
PIN1	-	-	-	-	-	-	1.4e-03	0.34	2.74	peptidylprolyl cis/trans isomerase, NIMA-interacting 1
CSNK1A1	-	-	-	-	-	-	4.3e-04	0.40	-5.22	casein kinase 1, alpha 1
CYR61	-	-	-	-	-	-	7.3e-04	0.34	2.67	cysteine-rich, angiogenic inducer, 61
ERN1	-	-	-	-	-	-	7.6e-04	0.37	-3.62	endoplasmic reticulum to nucleus signaling 1
DARS2	-	-	-	-	-	-	1.1e-03	0.34	-3.58	aspartyl-tRNA synthetase 2, mitochondrial
GAD2	-	-	-	-	-	-	5.2e-06	0.54	-3.56	glutamate decarboxylase 2 (pancreatic islets and brain, 65kDa)
SHMT1	-	-	-	-	-	-	8.4e-04	0.35	2.40	serine hydroxymethyltransferase 1 (soluble)
GNAL	-	-	-	-	-	-	1.3e-06	0.60	-3.49	guanine nucleotide binding protein (G protein), alpha activating activity polypeptide, olfactory type
KRIT1	-	-	-	-	-	-	7.0e-05	0.46	-5.28	KRIT1, ankyrin repeat containing
NOL9	-	-	-	3.2e-05	0.51	-4.03	1.7e-03	0.33	-4.32	nucleolar protein 9
PRKCI	-	-	-	-	-	-	2.5e-04	0.42	-3.60	protein kinase C, iota
PITPNM2	-	-	-	-	-	-	2.2e-05	0.51	-4.79	phosphatidylinositol transfer protein, membrane-associated 2
UBR1	-	-	-	-	-	-	1.3e-03	0.34	-4.50	ubiquitin protein ligase E3 component n-recognin 1
SNX27	-	-	-	-	-	-	9.8e-05	0.46	-6.73	sorting nexin family member 27
GAD1	-	-	-	-	-	-	1.6e-05	0.53	-5.84	glutamate decarboxylase 1 (brain, 67kDa)
LATS2	-	-	-	-	-	-	1.6e-03	0.36	-3.55	LATS, large tumor suppressor, homolog 2 (Drosophila)
DRD1	-	-	-	-	-	-	9.1e-05	0.46	-3.54	dopamine receptor D1
CRABP1	-	-	-	-	-	-	1.7e-04	0.45	2.22	cellular retinoic acid binding protein 1
PDE10A	-	-	-	-	-	-	7.1e-05	0.47	-2.06	phosphodiesterase 10A
AGAP2	-	-	-	-	-	-	3.6e-04	0.40	-5.00	ArfGAP with GTPase domain, ankyrin repeat and PH domain 2
FGF12	-	-	-	-	-	-	3.9e-05	0.53	-3.28	fibroblast growth factor 12
PDE4A	-	-	-	-	-	-	4.2e-04	0.41	-6.14	phosphodiesterase 4A, cAMP-specific
ATRX	-	-	-	-	-	-	1.1e-03	0.38	-3.33	alpha thalassemia/mental retardation syndrome X-linked
NOS1	-	-	-	-	-	-	7.6e-04	0.40	-2.92	nitric oxide synthase 1 (neuronal)
CSNK1G1	-	-	-	-	-	-	1.0e-03	0.40	-4.32	casein kinase 1, gamma 1
SYT6	-	-	-	-	-	-	4.7e-05	0.54	-3.54	synaptotagmin VI
TRPC5	-	-	-	-	-	-	5.9e-05	0.54	-4.33	transient receptor potential cation channel, subfamily C, member 5
SELL	-	-	-	-	-	-	2.6e-04	0.50	3.30	selectin L
MYH14	-	-	-	-	-	-	1.2e-04	0.55	4.48	myosin, heavy chain 14, non-muscle
MID2	-	-	-	-	-	-	1.1e-03	0.42	-3.73	midline 2
CYBB	-	-	-	-	-	-	6.8e-04	0.45	2.98
OCA2	-	-	-	-	-	-	7.3e-04	0.44	2.37	oculocutaneous albinism II
WNK3	-	-	-	-	-	-	1.0e-03	0.42	-3.57	WNK lysine deficient protein kinase 3
PRMT3	-	-	-	-	-	-	5.5e-07	0.74	-6.52	protein arginine methyltransferase 3
GSTP1	-	-	-	-	-	-	6.5e-04	0.48	3.95	glutathione S-transferase pi 1
NPR3	-	-	-	-	-	-	1.1e-03	0.43	-2.79	natriuretic peptide receptor C/guanylate cyclase C (atrionatriuretic peptide receptor C)
TRPC4	-	-	-	-	-	-	1.3e-03	0.43	-3.69	transient receptor potential cation channel, subfamily C, member 4
GNG12	-	-	-	-	-	-	2.7e-04	0.57	-1.81	guanine nucleotide binding protein (G protein), gamma 12
Lipid transporter activity (GO:0005319). Enables the directed movement of lipids into, out of or within a cell, or between cells.
Gene symbol	P-value, F-test (liver)	R-squared (liver)	Slope (liver)	P-value, F-test (kidney)	R-squared (kidney)	Slope (kidney)	P-value, F-test (brain)	R-squared (brain)	Slope (brain)	Product description
NPC1	2.2e-05	0.47	-2.82	-	-	-	-	-	-	Niemann-Pick disease, type C1
SLC27A2	4.5e-08	0.65	-2.59	-	-	-	-	-	-	solute carrier family 27 (fatty acid transporter), member 2
MTTP	6.8e-04	0.35	-3.25	-	-	-	-	-	-	microsomal triglyceride transfer protein
PLEKHA8	2.2e-04	0.40	-3.52	-	-	-	-	-	-	pleckstrin homology domain containing, family A (phosphoinositide binding specific) member 8
SLC10A1	5.4e-04	0.37	-2.89	-	-	-	-	-	-	solute carrier family 10 (sodium/bile acid cotransporter family), member 1
ABCD1	1.9e-06	0.65	-4.14	-	-	-	-	-	-	ATP-binding cassette, sub-family D (ALD), member 1
FABP2	9.9e-04	0.46	-2.07	-	-	-	-	-	-	fatty acid binding protein 2, intestinal
Ligase activity, forming carbon-sulfur bonds (GO:0016877). Catalysis of the joining of two molecules via a carbon-sulfur bond, with the concomitant hydrolysis of the diphosphate bond in ATP or a similar triphosphate.
Gene symbol	P-value, F-test (liver)	R-squared (liver)	Slope (liver)	P-value, F-test (kidney)	R-squared (kidney)	Slope (kidney)	P-value, F-test (brain)	R-squared (brain)	Slope (brain)	Product description
SLC27A2	4.5e-08	0.65	-2.59	-	-	-	-	-	-	solute carrier family 27 (fatty acid transporter), member 2
FADD	1.0e-03	0.36	2.79	-	-	-	2.2e-05	0.52	2.80
SUCLA2	2.6e-06	0.58	-3.25	-	-	-	-	-	-	succinate-CoA ligase, ADP-forming, beta subunit
SUCLG1	5.3e-04	0.39	-4.49	-	-	-	-	-	-	succinate-CoA ligase, alpha subunit
Oxidoreductase activity, acting on the CH-NH group of donors (GO:0016645). Catalysis of an oxidation-reduction (redox) reaction in which a CH-NH group acts as a hydrogen or electron donor and reduces a hydrogen or electron acceptor.
Gene symbol	P-value, F-test (liver)	R-squared (liver)	Slope (liver)	P-value, F-test (kidney)	R-squared (kidney)	Slope (kidney)	P-value, F-test (brain)	R-squared (brain)	Slope (brain)	Product description
SARDH	1.3e-03	0.31	-1.98	-	-	-	-	-	-	sarcosine dehydrogenase
ETFDH	7.6e-04	0.34	-3.22	-	-	-	-	-	-	electron-transferring-flavoprotein dehydrogenase
AASS	2.7e-06	0.55	-2.58	-	-	-	-	-	-	aminoadipate-semialdehyde synthase
PRODH	1.5e-04	0.49	-1.88	-	-	-	-	-	-	proline dehydrogenase (oxidase) 1
Nucleotide binding (GO:0000166). Interacting selectively and non-covalently with a nucleotide, any compound consisting of a nucleoside that is esterified with (ortho)phosphate or an oligophosphate at any hydroxyl group on the ribose or deoxyribose.
Gene symbol	P-value, F-test (liver)	R-squared (liver)	Slope (liver)	P-value, F-test (kidney)	R-squared (kidney)	Slope (kidney)	P-value, F-test (brain)	R-squared (brain)	Slope (brain)	Product description
ITM2B	5.1e-04	0.35	-3.56	-	-	-	-	-	-	integral membrane protein 2B
IDE	1.4e-03	0.30	-2.64	-	-	-	1.9e-05	0.49	-3.70	insulin-degrading enzyme
MBD2	5.5e-04	0.34	-2.84	-	-	-	-	-	-	methyl-CpG binding domain protein 2
DLD	4.3e-04	0.35	-4.03	-	-	-	-	-	-	dihydrolipoamide dehydrogenase
PRKAA2	5.1e-04	0.36	-1.62	-	-	-	-	-	-	protein kinase, AMP-activated, alpha 2 catalytic subunit
SARDH	1.3e-03	0.31	-1.98	-	-	-	-	-	-	sarcosine dehydrogenase
VPS4B	4.2e-04	0.36	-3.75	-	-	-	-	-	-	vacuolar protein sorting 4 homolog B (S. cerevisiae)
ETFDH	7.6e-04	0.34	-3.22	-	-	-	-	-	-	electron-transferring-flavoprotein dehydrogenase
OPA1	3.1e-06	0.55	-4.58	1.3e-04	0.42	-4.19	-	-	-	optic atrophy 1 (autosomal dominant)
GCDH	1.9e-05	0.50	-3.49	-	-	-	-	-	-	glutaryl-CoA dehydrogenase
ADK	2.1e-04	0.41	-2.16	-	-	-	-	-	-	adenosine kinase
CLPX	2.2e-04	0.39	-3.09	-	-	-	-	-	-	ClpX caseinolytic peptidase X homolog (E. coli)
ACOX1	1.2e-04	0.43	-2.20	-	-	-	-	-	-	acyl-CoA oxidase 1, palmitoyl
GCLC	2.2e-04	0.40	-3.04	-	-	-	-	-	-	glutamate-cysteine ligase, catalytic subunit
RAB10	1.8e-05	0.51	-4.60	-	-	-	-	-	-	RAB10, member RAS oncogene family
RAE1	1.6e-03	0.32	-7.84	-	-	-	-	-	-	RAE1 RNA export 1 homolog (S. pombe)
ABCD3	5.3e-05	0.45	-2.85	-	-	-	-	-	-	ATP-binding cassette, sub-family D (ALD), member 3
PRKAR2A	1.5e-03	0.33	-2.15	-	-	-	-	-	-	protein kinase, cAMP-dependent, regulatory, type II, alpha
ATP5A1	2.4e-04	0.41	-5.72	-	-	-	-	-	-	ATP synthase, H+ transporting, mitochondrial F1 complex, alpha subunit 1, cardiac muscle
GSR	1.1e-04	0.44	-4.20	-	-	-	-	-	-	glutathione reductase
STK38	4.1e-04	0.39	-4.44	-	-	-	5.9e-04	0.38	-3.99	serine/threonine kinase 38
SUCLG1	5.3e-04	0.39	-4.49	-	-	-	-	-	-	succinate-CoA ligase, alpha subunit
HSPA4L	1.9e-04	0.43	-2.09	2.7e-05	0.50	-2.82	-	-	-	heat shock 70kDa protein 4-like
GMDS	1.8e-06	0.60	2.30	-	-	-	-	-	-	GDP-mannose 4,6-dehydratase
TRIB2	2.2e-04	0.43	2.25	-	-	-	-	-	-	tribbles homolog 2 (Drosophila)
ATP2A2	4.0e-04	0.39	-4.19	3.3e-04	0.44	-4.48	-	-	-	ATPase, Ca++ transporting, cardiac muscle, slow twitch 2
SRR	8.2e-05	0.48	-2.04	-	-	-	2.8e-04	0.42	-3.36	serine racemase
GNAI1	7.5e-05	0.47	2.26	-	-	-	-	-	-	guanine nucleotide binding protein (G protein), alpha inhibiting activity polypeptide 1
[truncated: 641 more rows]

## Sheet: Growth rate
Molecular GO functions for genes whose expression variation associates with growth rate
[truncated: 2,070 more rows]

[truncated: 3 more sheets: Time to maturity, Maximum lifespan, Metabolic rate]
