# Supplementary material for: Gene expression defines natural changes in mammalian lifespan
Source: Aging Cell. 2015 Feb 9;14(3):352–65. doi: 10.1111/acel.12283 (PMC4406664; doi:10.1111/acel.12283)
Supplement: Supplementary file 4 [file acel0014-0352-sd4.xlsx]

## Sheet: Column names
Column name	Definition
Trait	Life-history variable assayed in the analysis (residual of maximum lifespan and residual of time-to-maturity)
Organ	Organ assayed in the analysis (liver, kidney or brain)
Pathway	GO term id
Domain	Root GO term id. GO:0008150, biological process; GO:0003674, molecular function; GO:0005575, cellular component.
Definition	GO term title
Nb. of significant genes	Number of up and down regulated genes that fall into GO term
Nb. of upregulated genes	Number of up regulated genes that fall into GO term
Nb. of downregulated genes	Number of down regulated genes that fall into GO term
Total number of genes in category	Total number of genes on the array that fall into GO term
Total number of genes out of category	Total number of genes on the array that do not fall into GO term
Numerator for all significant genes	Total number of significant genes on the array
Numerator for upregulated genes	Total number of up regulated genes on the array
Numerator for downregulated genes	Total number of down regulated genes on the array
P-value for all significant genes	Right-sided hypergeometric test P-value for up and down regulated genes
P-value for upregulated genes	Right sided hypergeometric test P-value for up regulated genes
P-value for downregulated genes	Right-sided hypergeometric test P-value for down regulated genes
BH-corrected p-value for all significant genes	P-value for up and down regulated genes corrected with Benjamini-Hochberg FDR-controlling procedure
BH-corrected p-value for upregulated genes	P-value for up regulated genes corrected with Benjamini-Hochberg FDR-controlling procedure
BH-corrected p-value for downregulated genes	P-value for down regulated genes corrected with Benjamini-Hochberg FDR-controlling procedure
Specificity	Assignment of GO term to up or down regulated category with P > 0.7

## Sheet: Table
Dataset S4. Statistically significant GO terms for genes whose expression variation associates with residual of life histories.
Trait	Organ	Pathway	Domain	Definition	Nb. of significant genes	Nb. of upregulated genes	Nb. of downregulated genes	Total number of genes in category	Total number of genes out of category	Numerator for all significant genes	Numerator for upregulated genes	Numerator for downregulated genes	P-value for all significant genes	P-value for upregulated genes	P-value for downregulated genes	BH-corrected p-value for all significant genes	BH-corrected p-value for upregulated genes	BH-corrected p-value for downregulated genes	Specificity
Residual of tsex	Liver	GO:0033036	GO:0008150	macromolecule localization	142	60	82	1388	12553	1175	605	570	7.30e-03	5.34e-01	3.81e-04	9.92e-01	1.00e+00	1.29e-01	Up and down regulated
Residual of tsex	Liver	GO:0006955	GO:0008150	immune response	85	58	27	756	13185	1175	605	570	3.48e-03	1.59e-05	7.95e-01	9.16e-01	3.01e-01	1.00e+00	Up and down regulated
Residual of tsex	Liver	GO:0002252	GO:0008150	immune effector process	41	29	12	322	13619	1175	605	570	5.06e-03	1.65e-04	6.70e-01	9.92e-01	5.20e-01	1.00e+00	Predominantly up regulated
Residual of tsex	Liver	GO:0044281	GO:0008150	small molecule metabolic process	187	71	116	2008	11933	1175	605	570	6.83e-02	9.78e-01	4.93e-05	1.00e+00	1.00e+00	2.67e-02	Up and down regulated
Residual of tsex	Liver	GO:0009056	GO:0008150	catabolic process	157	59	98	1644	12297	1175	605	570	4.67e-02	9.54e-01	6.68e-05	1.00e+00	1.00e+00	3.32e-02	Up and down regulated
Residual of tsex	Liver	GO:0043227	GO:0005575	membrane-bounded organelle	584	283	301	6461	7480	1175	605	570	8.69e-03	4.30e-01	9.31e-04	1.00e+00	1.00e+00	2.21e-01	Up and down regulated
Residual of tsex	Liver	GO:0051540	GO:0003674	metal cluster binding	5	0	5	18	13923	1175	605	570	1.43e-02	1.00e+00	6.17e-04	1.00e+00	1.00e+00	1.78e-01	Predominantly down regulated
Residual of tsex	Liver	GO:0036094	GO:0003674	small molecule binding	84	27	57	790	13151	1175	605	570	1.49e-02	9.23e-01	1.97e-05	1.00e+00	1.00e+00	1.24e-02	Up and down regulated
Residual of tsex	Liver	GO:0016874	GO:0003674	ligase activity	36	7	29	337	13604	1175	605	570	8.28e-02	9.92e-01	1.31e-04	1.00e+00	1.00e+00	5.62e-02	Predominantly down regulated
Residual of tsex	Liver	GO:0006810	GO:0008150	transport	259	116	143	2560	11381	1175	605	570	4.84e-04	3.15e-01	2.81e-05	5.01e-01	1.00e+00	1.61e-02	Up and down regulated
Residual of tsex	Liver	GO:0070727	GO:0008150	cellular macromolecule localization	86	32	54	851	13090	1175	605	570	4.23e-02	8.27e-01	8.35e-04	1.00e+00	1.00e+00	2.05e-01	Up and down regulated
Residual of tsex	Liver	GO:0042180	GO:0008150	cellular ketone metabolic process	85	23	62	813	13128	1175	605	570	2.11e-02	9.92e-01	1.38e-06	1.00e+00	1.00e+00	1.70e-03	Predominantly down regulated
Residual of tsex	Liver	GO:0006082	GO:0008150	organic acid metabolic process	85	22	63	796	13145	1175	605	570	1.30e-02	9.93e-01	3.12e-07	1.00e+00	1.00e+00	5.91e-04	Predominantly down regulated
Residual of tsex	Liver	GO:0006629	GO:0008150	lipid metabolic process	97	29	68	918	13023	1175	605	570	1.10e-02	9.75e-01	1.16e-06	1.00e+00	1.00e+00	1.69e-03	Predominantly down regulated
Residual of tsex	Liver	GO:0044282	GO:0008150	small molecule catabolic process	30	2	28	208	13733	1175	605	570	2.56e-03	9.99e-01	2.74e-08	8.13e-01	1.00e+00	8.63e-05	Predominantly down regulated
Residual of tsex	Liver	GO:0044248	GO:0008150	cellular catabolic process	139	48	91	1460	12481	1175	605	570	6.38e-02	9.87e-01	2.45e-05	1.00e+00	1.00e+00	1.49e-02	Up and down regulated
Residual of tsex	Liver	GO:0031090	GO:0005575	organelle membrane	132	50	82	1332	12609	1175	605	570	2.48e-02	8.81e-01	9.99e-05	1.00e+00	1.00e+00	4.75e-02	Up and down regulated
Residual of tsex	Liver	GO:0051536	GO:0003674	iron-sulfur cluster binding	5	0	5	18	13923	1175	605	570	1.43e-02	1.00e+00	6.17e-04	1.00e+00	1.00e+00	1.78e-01	Predominantly down regulated
Residual of tsex	Liver	GO:0000166	GO:0003674	nucleotide binding	78	27	51	706	13235	1175	605	570	7.71e-03	7.81e-01	5.32e-05	1.00e+00	1.00e+00	2.80e-02	Up and down regulated
Residual of tsex	Liver	GO:0016879	GO:0003674	ligase activity, forming carbon-nitrogen bonds	28	5	23	271	13670	1175	605	570	1.52e-01	9.92e-01	7.66e-04	1.00e+00	1.00e+00	1.99e-01	Predominantly down regulated
Residual of tsex	Liver	GO:0051983	GO:0008150	regulation of chromosome segregation	5	0	5	16	13925	1175	605	570	8.38e-03	1.00e+00	3.37e-04	1.00e+00	1.00e+00	1.20e-01	Predominantly down regulated
Residual of tsex	Liver	GO:0040009	GO:0008150	regulation of growth rate	4	0	4	8	13933	1175	605	570	2.67e-03	1.00e+00	1.70e-04	8.13e-01	1.00e+00	6.55e-02	Predominantly down regulated
Residual of tsex	Liver	GO:0034613	GO:0008150	cellular protein localization	85	31	54	827	13114	1175	605	570	3.06e-02	8.28e-01	4.26e-04	1.00e+00	1.00e+00	1.41e-01	Up and down regulated
Residual of tsex	Liver	GO:0043436	GO:0008150	oxoacid metabolic process	82	22	60	778	13163	1175	605	570	1.95e-02	9.90e-01	1.44e-06	1.00e+00	1.00e+00	1.70e-03	Predominantly down regulated
Residual of tsex	Liver	GO:0044255	GO:0008150	cellular lipid metabolic process	76	21	55	706	13235	1175	605	570	1.53e-02	9.78e-01	3.01e-06	1.00e+00	1.00e+00	2.71e-03	Predominantly down regulated
Residual of tsex	Liver	GO:0016042	GO:0008150	lipid catabolic process	24	3	21	168	13773	1175	605	570	7.34e-03	9.79e-01	5.01e-06	9.92e-01	1.00e+00	3.51e-03	Predominantly down regulated
Residual of tsex	Liver	GO:0016054	GO:0008150	organic acid catabolic process	28	1	27	180	13761	1175	605	570	1.12e-03	1.00e+00	4.62e-09	6.20e-01	1.00e+00	2.50e-05	Predominantly down regulated
Residual of tsex	Liver	GO:0050660	GO:0003674	flavin adenine dinucleotide binding	9	1	8	47	13894	1175	605	570	1.53e-02	8.76e-01	5.71e-04	1.00e+00	1.00e+00	1.77e-01	Predominantly down regulated
Residual of tsex	Liver	GO:0032553	GO:0003674	ribonucleotide binding	66	23	43	579	13362	1175	605	570	6.96e-03	7.01e-01	1.13e-04	9.92e-01	1.00e+00	4.95e-02	Up and down regulated
Residual of tsex	Liver	GO:0017076	GO:0003674	purine nucleotide binding	66	23	43	586	13355	1175	605	570	9.04e-03	7.22e-01	1.47e-04	1.00e+00	1.00e+00	5.79e-02	Up and down regulated
Residual of tsex	Liver	GO:0019900	GO:0003674	kinase binding	47	16	31	397	13544	1175	605	570	1.09e-02	6.56e-01	4.36e-04	1.00e+00	1.00e+00	1.42e-01	Up and down regulated
Residual of tsex	Liver	GO:0003995	GO:0003674	acyl-CoA dehydrogenase activity	4	0	4	9	13932	1175	605	570	4.48e-03	1.00e+00	2.96e-04	9.71e-01	1.00e+00	1.08e-01	Predominantly down regulated
Residual of tsex	Liver	GO:0016624	GO:0003674	oxidoreductase activity, acting on the aldehyde or oxo group of donors, disulfide as acceptor	3	0	3	5	13936	1175	605	570	5.25e-03	1.00e+00	6.39e-04	9.92e-01	1.00e+00	1.78e-01	Predominantly down regulated
Residual of tsex	Liver	GO:0008361	GO:0008150	regulation of cell size	16	4	12	100	13841	1175	605	570	9.23e-03	6.36e-01	7.66e-04	1.00e+00	1.00e+00	1.99e-01	Predominantly down regulated
Residual of tsex	Liver	GO:0040010	GO:0008150	positive regulation of growth rate	3	0	3	5	13936	1175	605	570	5.25e-03	1.00e+00	6.39e-04	9.92e-01	1.00e+00	1.78e-01	Predominantly down regulated
Residual of tsex	Liver	GO:0015849	GO:0008150	organic acid transport	32	12	20	194	13747	1175	605	570	1.76e-04	1.38e-01	1.36e-04	2.56e-01	1.00e+00	5.69e-02	Up and down regulated
Residual of tsex	Liver	GO:0019752	GO:0008150	carboxylic acid metabolic process	82	22	60	778	13163	1175	605	570	1.95e-02	9.90e-01	1.44e-06	1.00e+00	1.00e+00	1.70e-03	Predominantly down regulated
Residual of tsex	Liver	GO:0030258	GO:0008150	lipid modification	29	4	25	161	13780	1175	605	570	7.16e-05	9.23e-01	8.43e-09	2.26e-01	1.00e+00	3.19e-05	Predominantly down regulated
Residual of tsex	Liver	GO:0044242	GO:0008150	cellular lipid catabolic process	21	2	19	134	13807	1175	605	570	4.04e-03	9.82e-01	2.15e-06	9.71e-01	1.00e+00	2.26e-03	Predominantly down regulated
Residual of tsex	Liver	GO:0005996	GO:0008150	monosaccharide metabolic process	39	25	14	253	13688	1175	605	570	1.63e-04	1.09e-04	1.55e-01	2.56e-01	4.13e-01	1.00e+00	Up and down regulated
Residual of tsex	Liver	GO:0005737	GO:0005575	cytoplasm	600	285	315	6577	7364	1175	605	570	2.92e-03	5.30e-01	4.76e-05	8.66e-01	1.00e+00	2.65e-02	Up and down regulated
Residual of tsex	Liver	GO:0000151	GO:0005575	ubiquitin ligase complex	18	3	15	137	13804	1175	605	570	3.91e-02	9.40e-01	4.81e-04	1.00e+00	1.00e+00	1.52e-01	Predominantly down regulated
Residual of tsex	Liver	GO:0032555	GO:0003674	purine ribonucleotide binding	66	23	43	577	13364	1175	605	570	6.45e-03	6.95e-01	1.04e-04	9.92e-01	1.00e+00	4.80e-02	Up and down regulated
Residual of tsex	Liver	GO:0030554	GO:0003674	adenyl nucleotide binding	56	16	40	448	13493	1175	605	570	1.80e-03	8.23e-01	2.94e-06	7.58e-01	1.00e+00	2.71e-03	Predominantly down regulated
Residual of tsex	Liver	GO:0046943	GO:0003674	carboxylic acid transmembrane transporter activity	16	5	11	88	13853	1175	605	570	2.57e-03	3.35e-01	8.92e-04	8.13e-01	1.00e+00	2.16e-01	Up and down regulated
Residual of tsex	Liver	GO:0034481	GO:0003674	chondroitin sulfotransferase activity	3	3	0	4	13937	1175	605	570	2.24e-03	3.15e-04	1.00e+00	7.91e-01	7.81e-01	1.00e+00	Predominantly up regulated
Residual of tsex	Liver	GO:0031929	GO:0008150	TOR signaling cascade	11	3	8	44	13897	1175	605	570	8.29e-04	2.98e-01	3.58e-04	6.03e-01	1.00e+00	1.25e-01	Predominantly down regulated
Residual of tsex	Liver	GO:0046942	GO:0008150	carboxylic acid transport	32	12	20	191	13750	1175	605	570	1.31e-04	1.28e-01	1.10e-04	2.56e-01	1.00e+00	4.94e-02	Up and down regulated
Residual of tsex	Liver	GO:0035137	GO:0008150	hindlimb morphogenesis	6	0	6	28	13913	1175	605	570	2.67e-02	1.00e+00	7.94e-04	1.00e+00	1.00e+00	2.00e-01	Predominantly down regulated
Residual of tsex	Liver	GO:0046395	GO:0008150	carboxylic acid catabolic process	28	1	27	180	13761	1175	605	570	1.12e-03	1.00e+00	4.62e-09	6.20e-01	1.00e+00	2.50e-05	Predominantly down regulated
Residual of tsex	Liver	GO:0032787	GO:0008150	monocarboxylic acid metabolic process	50	12	38	367	13574	1175	605	570	4.72e-04	8.78e-01	1.34e-07	5.01e-01	1.00e+00	3.18e-04	Predominantly down regulated
Residual of tsex	Liver	GO:0034440	GO:0008150	lipid oxidation	23	3	20	103	13838	1175	605	570	1.19e-05	8.30e-01	5.29e-09	7.52e-02	1.00e+00	2.50e-05	Predominantly down regulated
Residual of tsex	Liver	GO:0019318	GO:0008150	hexose metabolic process	33	21	12	212	13729	1175	605	570	4.20e-04	3.67e-04	1.60e-01	5.01e-01	7.81e-01	1.00e+00	Up and down regulated
Residual of tsex	Liver	GO:0043231	GO:0005575	intracellular membrane-bounded organelle	584	283	301	6447	7494	1175	605	570	7.13e-03	4.10e-01	7.87e-04	9.92e-01	1.00e+00	2.00e-01	Up and down regulated
Residual of tsex	Liver	GO:0044444	GO:0005575	cytoplasmic part	498	228	270	5359	8582	1175	605	570	2.13e-03	6.67e-01	5.81e-06	7.91e-01	1.00e+00	3.93e-03	Up and down regulated
Residual of tsex	Liver	GO:0031461	GO:0005575	cullin-RING ubiquitin ligase complex	12	1	11	89	13852	1175	605	570	6.97e-02	9.81e-01	9.82e-04	1.00e+00	1.00e+00	2.25e-01	Predominantly down regulated
Residual of tsex	Liver	GO:0035639	GO:0003674	purine ribonucleoside triphosphate binding	64	23	41	548	13393	1175	605	570	4.57e-03	5.97e-01	1.38e-04	9.71e-01	1.00e+00	5.69e-02	Up and down regulated
Residual of tsex	Liver	GO:0032559	GO:0003674	adenyl ribonucleotide binding	56	16	40	442	13499	1175	605	570	1.32e-03	8.07e-01	2.10e-06	6.26e-01	1.00e+00	2.26e-03	Predominantly down regulated
Residual of tsex	Liver	GO:0032006	GO:0008150	regulation of TOR signaling cascade	11	3	8	37	13904	1175	605	570	1.60e-04	2.16e-01	1.00e-04	2.56e-01	1.00e+00	4.75e-02	Predominantly down regulated
Residual of tsex	Liver	GO:0015718	GO:0008150	monocarboxylic acid transport	16	5	11	87	13854	1175	605	570	2.27e-03	3.26e-01	8.10e-04	7.91e-01	1.00e+00	2.02e-01	Up and down regulated
Residual of tsex	Liver	GO:0045053	GO:0008150	protein retention in Golgi apparatus	3	0	3	5	13936	1175	605	570	5.25e-03	1.00e+00	6.39e-04	9.92e-01	1.00e+00	1.78e-01	Predominantly down regulated
Residual of tsex	Liver	GO:0043201	GO:0008150	response to leucine	3	0	3	5	13936	1175	605	570	5.25e-03	1.00e+00	6.39e-04	9.92e-01	1.00e+00	1.78e-01	Predominantly down regulated
Residual of tsex	Liver	GO:0072329	GO:0008150	monocarboxylic acid catabolic process	16	0	16	82	13859	1175	605	570	1.19e-03	1.00e+00	1.68e-07	6.20e-01	1.00e+00	3.54e-04	Predominantly down regulated
Residual of tsex	Liver	GO:0009063	GO:0008150	cellular amino acid catabolic process	13	1	12	99	13842	1175	605	570	7.20e-02	9.88e-01	7.00e-04	1.00e+00	1.00e+00	1.89e-01	Predominantly down regulated
Residual of tsex	Liver	GO:0006631	GO:0008150	fatty acid metabolic process	40	11	29	255	13686	1175	605	570	9.16e-05	5.52e-01	6.18e-07	2.48e-01	1.00e+00	1.03e-03	Predominantly down regulated
Residual of tsex	Liver	GO:0042579	GO:0005575	microbody	19	1	18	128	13813	1175	605	570	1.08e-02	9.97e-01	4.48e-06	1.00e+00	1.00e+00	3.26e-03	Predominantly down regulated
Residual of tsex	Liver	GO:0080008	GO:0005575	CUL4-RING ubiquitin ligase complex	6	0	6	29	13912	1175	605	570	3.13e-02	1.00e+00	9.67e-04	1.00e+00	1.00e+00	2.25e-01	Predominantly down regulated
Residual of tsex	Liver	GO:0005524	GO:0003674	ATP binding	54	16	38	422	13519	1175	605	570	1.28e-03	7.47e-01	4.27e-06	6.20e-01	1.00e+00	3.26e-03	Predominantly down regulated
Residual of tsex	Liver	GO:0030331	GO:0003674	estrogen receptor binding	8	1	7	26	13915	1175	605	570	9.79e-04	6.85e-01	6.14e-05	6.20e-01	1.00e+00	3.14e-02	Predominantly down regulated
Residual of tsex	Liver	GO:0016887	GO:0003674	ATPase activity	32	9	23	275	13666	1175	605	570	3.86e-02	8.49e-01	9.36e-04	1.00e+00	1.00e+00	2.21e-01	Predominantly down regulated
Residual of tsex	Liver	GO:0008286	GO:0008150	insulin receptor signaling pathway	20	4	16	148	13793	1175	605	570	2.37e-02	8.89e-01	3.64e-04	1.00e+00	1.00e+00	1.25e-01	Predominantly down regulated
Residual of tsex	Liver	GO:0032007	GO:0008150	negative regulation of TOR signaling cascade	9	3	6	16	13925	1175	605	570	1.38e-06	2.99e-02	2.57e-05	2.61e-02	1.00e+00	1.52e-02	Up and down regulated
Residual of tsex	Liver	GO:0015908	GO:0008150	fatty acid transport	14	5	9	63	13878	1175	605	570	6.23e-04	1.37e-01	9.88e-04	5.01e-01	1.00e+00	2.25e-01	Up and down regulated
Residual of tsex	Liver	GO:0015807	GO:0008150	L-amino acid transport	9	2	7	35	13906	1175	605	570	1.97e-03	4.53e-01	4.56e-04	7.87e-01	1.00e+00	1.46e-01	Predominantly down regulated
Residual of tsex	Liver	GO:0009062	GO:0008150	fatty acid catabolic process	16	0	16	77	13864	1175	605	570	5.82e-04	1.00e+00	6.67e-08	5.01e-01	1.00e+00	1.80e-04	Predominantly down regulated
Residual of tsex	Liver	GO:0019395	GO:0008150	fatty acid oxidation	23	3	20	101	13840	1175	605	570	8.45e-06	8.20e-01	3.70e-09	7.52e-02	1.00e+00	2.50e-05	Predominantly down regulated
Residual of tsex	Liver	GO:0019673	GO:0008150	GDP-mannose metabolic process	4	4	0	9	13932	1175	605	570	4.48e-03	3.72e-04	1.00e+00	9.71e-01	7.81e-01	1.00e+00	Predominantly up regulated
Residual of tsex	Liver	GO:0000313	GO:0005575	organellar ribosome	13	13	0	86	13855	1175	605	570	2.75e-02	8.02e-05	1.00e+00	1.00e+00	4.13e-01	1.00e+00	Predominantly up regulated
Residual of tsex	Liver	GO:0044438	GO:0005575	microbody part	13	0	13	69	13872	1175	605	570	4.57e-03	1.00e+00	3.66e-06	9.71e-01	1.00e+00	3.01e-03	Predominantly down regulated
Residual of tsex	Liver	GO:0031903	GO:0005575	microbody membrane	8	0	8	40	13901	1175	605	570	1.68e-02	1.00e+00	1.79e-04	1.00e+00	1.00e+00	6.66e-02	Predominantly down regulated
Residual of tsex	Liver	GO:0005777	GO:0005575	peroxisome	19	1	18	128	13813	1175	605	570	1.08e-02	9.97e-01	4.48e-06	1.00e+00	1.00e+00	3.26e-03	Predominantly down regulated
Residual of tsex	Liver	GO:0006635	GO:0008150	fatty acid beta-oxidation	13	0	13	67	13874	1175	605	570	3.51e-03	1.00e+00	2.59e-06	9.16e-01	1.00e+00	2.58e-03	Predominantly down regulated
Residual of tsex	Liver	GO:0001561	GO:0008150	fatty acid alpha-oxidation	5	0	5	6	13935	1175	605	570	2.35e-05	1.00e+00	6.51e-07	1.11e-01	1.00e+00	1.03e-03	Predominantly down regulated
Residual of tsex	Liver	GO:0031907	GO:0005575	microbody lumen	7	0	7	37	13904	1175	605	570	3.26e-02	1.00e+00	6.50e-04	1.00e+00	1.00e+00	1.78e-01	Predominantly down regulated
Residual of tsex	Liver	GO:0044439	GO:0005575	peroxisomal part	13	0	13	69	13872	1175	605	570	4.57e-03	1.00e+00	3.66e-06	9.71e-01	1.00e+00	3.01e-03	Predominantly down regulated
Residual of tsex	Liver	GO:0005782	GO:0005575	peroxisomal matrix	7	0	7	37	13904	1175	605	570	3.26e-02	1.00e+00	6.50e-04	1.00e+00	1.00e+00	1.78e-01	Predominantly down regulated
Residual of tsex	Liver	GO:0005778	GO:0005575	peroxisomal membrane	8	0	8	40	13901	1175	605	570	1.68e-02	1.00e+00	1.79e-04	1.00e+00	1.00e+00	6.66e-02	Predominantly down regulated
Residual of tsex	Liver	GO:0005761	GO:0005575	mitochondrial ribosome	13	13	0	80	13861	1175	605	570	1.58e-02	3.69e-05	1.00e+00	1.00e+00	3.49e-01	1.00e+00	Predominantly up regulated
Residual of tsex	Liver	GO:0005762	GO:0005575	mitochondrial large ribosomal subunit	8	8	0	48	13893	1175	605	570	4.57e-02	9.75e-04	1.00e+00	1.00e+00	1.00e+00	1.00e+00	Predominantly up regulated
Residual of tmax	Liver	GO:0044281	GO:0008150	small molecule metabolic process	114	36	78	2008	11933	647	281	366	1.13e-02	8.02e-01	1.87e-04	1.00e+00	1.00e+00	9.33e-02	Up and down regulated
Residual of tmax	Liver	GO:0009056	GO:0008150	catabolic process	104	32	72	1644	12297	647	281	366	5.48e-04	6.12e-01	7.30e-06	2.81e-01	1.00e+00	6.90e-03	Up and down regulated
Residual of tmax	Liver	GO:0055114	GO:0008150	oxidation-reduction process	43	10	33	694	13247	647	281	366	3.23e-02	8.98e-01	7.15e-04	1.00e+00	1.00e+00	2.29e-01	Predominantly down regulated
Residual of tmax	Liver	GO:0043228	GO:0005575	non-membrane-bounded organelle	163	87	76	2773	11168	647	281	366	4.45e-04	5.76e-06	3.56e-01	2.63e-01	2.72e-02	1.00e+00	Up and down regulated
Residual of tmax	Liver	GO:0019207	GO:0003674	kinase regulator activity	11	1	10	116	13825	647	281	366	1.89e-02	9.07e-01	9.51e-04	1.00e+00	1.00e+00	2.72e-01	Predominantly down regulated
Residual of tmax	Liver	GO:0036094	GO:0003674	small molecule binding	53	14	39	790	13151	647	281	366	4.29e-03	7.29e-01	1.08e-04	7.36e-01	1.00e+00	6.01e-02	Predominantly down regulated
Residual of tmax	Liver	GO:0003735	GO:0003674	structural constituent of ribosome	11	11	0	111	13830	647	281	366	1.40e-02	1.46e-05	1.00e+00	1.00e+00	5.51e-02	1.00e+00	Predominantly up regulated
Residual of tmax	Liver	GO:0016874	GO:0003674	ligase activity	24	4	20	337	13604	647	281	366	2.49e-02	9.12e-01	6.04e-04	1.00e+00	1.00e+00	2.23e-01	Predominantly down regulated
Residual of tmax	Liver	GO:0042180	GO:0008150	cellular ketone metabolic process	49	8	41	813	13128	647	281	366	3.58e-02	9.94e-01	4.43e-05	1.00e+00	1.00e+00	2.66e-02	Predominantly down regulated
Residual of tmax	Liver	GO:0006082	GO:0008150	organic acid metabolic process	49	8	41	796	13145	647	281	366	2.59e-02	9.92e-01	2.74e-05	1.00e+00	1.00e+00	2.07e-02	Predominantly down regulated
Residual of tmax	Liver	GO:0006629	GO:0008150	lipid metabolic process	54	11	43	918	13023	647	281	366	4.19e-02	9.81e-01	1.54e-04	1.00e+00	1.00e+00	8.32e-02	Predominantly down regulated
Residual of tmax	Liver	GO:0044282	GO:0008150	small molecule catabolic process	22	1	21	208	13733	647	281	366	2.69e-04	9.86e-01	1.34e-07	2.03e-01	1.00e+00	2.53e-04	Predominantly down regulated
Residual of tmax	Liver	GO:0044248	GO:0008150	cellular catabolic process	96	27	69	1460	12481	647	281	366	2.47e-04	7.12e-01	8.24e-07	2.03e-01	1.00e+00	1.20e-03	Predominantly down regulated
Residual of tmax	Liver	GO:0000166	GO:0003674	nucleotide binding	50	14	36	706	13235	647	281	366	1.86e-03	5.64e-01	1.06e-04	4.52e-01	1.00e+00	6.01e-02	Predominantly down regulated
Residual of tmax	Liver	GO:0060151	GO:0008150	peroxisome localization	2	0	2	2	13939	647	281	366	2.15e-03	1.00e+00	6.87e-04	4.68e-01	1.00e+00	2.24e-01	Predominantly down regulated
Residual of tmax	Liver	GO:0046907	GO:0008150	intracellular transport	70	26	44	1018	12923	647	281	366	5.50e-04	1.26e-01	7.26e-04	2.81e-01	1.00e+00	2.29e-01	Up and down regulated
Residual of tmax	Liver	GO:0043436	GO:0008150	oxoacid metabolic process	48	8	40	778	13163	647	281	366	2.64e-02	9.90e-01	3.59e-05	1.00e+00	1.00e+00	2.43e-02	Predominantly down regulated
Residual of tmax	Liver	GO:0044255	GO:0008150	cellular lipid metabolic process	44	9	35	706	13235	647	281	366	2.81e-02	9.51e-01	2.28e-04	1.00e+00	1.00e+00	1.09e-01	Predominantly down regulated
Residual of tmax	Liver	GO:0016042	GO:0008150	lipid catabolic process	20	3	17	168	13773	647	281	366	1.03e-04	6.62e-01	2.06e-06	1.14e-01	1.00e+00	2.29e-03	Predominantly down regulated
Residual of tmax	Liver	GO:0016054	GO:0008150	organic acid catabolic process	22	1	21	180	13761	647	281	366	3.14e-05	9.75e-01	1.06e-08	6.45e-02	1.00e+00	5.12e-05	Predominantly down regulated
Residual of tmax	Liver	GO:0070728	GO:0003674	leucine binding	2	0	2	2	13939	647	281	366	2.15e-03	1.00e+00	6.87e-04	4.68e-01	1.00e+00	2.24e-01	Predominantly down regulated
Residual of tmax	Liver	GO:0000268	GO:0003674	peroxisome targeting sequence binding	3	0	3	5	13936	647	281	366	9.27e-04	1.00e+00	1.73e-04	3.73e-01	1.00e+00	8.82e-02	Predominantly down regulated
Residual of tmax	Liver	GO:0032553	GO:0003674	ribonucleotide binding	44	10	34	579	13362	647	281	366	8.79e-04	7.36e-01	9.85e-06	3.70e-01	1.00e+00	8.10e-03	Predominantly down regulated
Residual of tmax	Liver	GO:0017076	GO:0003674	purine nucleotide binding	44	10	34	586	13355	647	281	366	1.12e-03	7.49e-01	1.27e-05	4.09e-01	1.00e+00	9.99e-03	Predominantly down regulated
Residual of tmax	Liver	GO:0019900	GO:0003674	kinase binding	33	10	23	397	13544	647	281	366	8.75e-04	2.81e-01	3.38e-04	3.70e-01	1.00e+00	1.46e-01	Up and down regulated
Residual of tmax	Liver	GO:0007031	GO:0008150	peroxisome organization	7	0	7	36	13905	647	281	366	1.15e-03	1.00e+00	3.51e-05	4.09e-01	1.00e+00	2.43e-02	Predominantly down regulated
Residual of tmax	Liver	GO:0060152	GO:0008150	microtubule-based peroxisome localization	2	0	2	2	13939	647	281	366	2.15e-03	1.00e+00	6.87e-04	4.68e-01	1.00e+00	2.24e-01	Predominantly down regulated
Residual of tmax	Liver	GO:0043574	GO:0008150	peroxisomal transport	4	0	4	17	13924	647	281	366	6.74e-03	1.00e+00	8.48e-04	8.78e-01	1.00e+00	2.51e-01	Predominantly down regulated
Residual of tmax	Liver	GO:0015849	GO:0008150	organic acid transport	19	5	14	194	13747	647	281	366	1.73e-03	3.53e-01	6.12e-04	4.52e-01	1.00e+00	2.23e-01	Predominantly down regulated
Residual of tmax	Liver	GO:0071472	GO:0008150	cellular response to salt stress	3	3	0	7	13934	647	281	366	3.03e-03	2.67e-04	1.00e+00	5.84e-01	4.21e-01	1.00e+00	Predominantly up regulated
Residual of tmax	Liver	GO:0019752	GO:0008150	carboxylic acid metabolic process	48	8	40	778	13163	647	281	366	2.64e-02	9.90e-01	3.59e-05	1.00e+00	1.00e+00	2.43e-02	Predominantly down regulated
Residual of tmax	Liver	GO:0030258	GO:0008150	lipid modification	24	4	20	161	13780	647	281	366	3.95e-07	4.08e-01	8.10e-09	6.76e-03	1.00e+00	5.12e-05	Predominantly down regulated
Residual of tmax	Liver	GO:0044242	GO:0008150	cellular lipid catabolic process	19	2	17	134	13807	647	281	366	1.33e-05	7.56e-01	7.94e-08	4.20e-02	1.00e+00	1.67e-04	Predominantly down regulated
Residual of tmax	Liver	GO:0005952	GO:0005575	cAMP-dependent protein kinase complex	4	1	3	8	13933	647	281	366	2.77e-04	1.50e-01	9.11e-04	2.03e-01	1.00e+00	2.65e-01	Predominantly down regulated
Residual of tmax	Liver	GO:0030529	GO:0005575	ribonucleoprotein complex	28	22	6	487	13454	647	281	366	1.42e-01	3.60e-04	9.89e-01	1.00e+00	5.25e-01	1.00e+00	Predominantly up regulated
Residual of tmax	Liver	GO:0000159	GO:0005575	protein phosphatase type 2A complex	4	0	4	16	13925	647	281	366	5.35e-03	1.00e+00	6.62e-04	8.37e-01	1.00e+00	2.24e-01	Predominantly down regulated
Residual of tmax	Liver	GO:0000151	GO:0005575	ubiquitin ligase complex	13	2	11	137	13804	647	281	366	1.12e-02	7.67e-01	9.72e-04	1.00e+00	1.00e+00	2.72e-01	Predominantly down regulated
Residual of tmax	Liver	GO:0032555	GO:0003674	purine ribonucleotide binding	44	10	34	577	13364	647	281	366	8.20e-04	7.32e-01	9.15e-06	3.67e-01	1.00e+00	7.87e-03	Predominantly down regulated
Residual of tmax	Liver	GO:0030554	GO:0003674	adenyl nucleotide binding	38	8	30	448	13493	647	281	366	2.46e-04	6.86e-01	2.59e-06	2.03e-01	1.00e+00	2.58e-03	Predominantly down regulated
Residual of tmax	Liver	GO:0046942	GO:0008150	carboxylic acid transport	19	5	14	191	13750	647	281	366	1.44e-03	3.41e-01	5.24e-04	4.46e-01	1.00e+00	2.07e-01	Predominantly down regulated
Residual of tmax	Liver	GO:0072662	GO:0008150	protein localization to peroxisome	4	0	4	17	13924	647	281	366	6.74e-03	1.00e+00	8.48e-04	8.78e-01	1.00e+00	2.51e-01	Predominantly down regulated
Residual of tmax	Liver	GO:0046395	GO:0008150	carboxylic acid catabolic process	22	1	21	180	13761	647	281	366	3.14e-05	9.75e-01	1.06e-08	6.45e-02	1.00e+00	5.12e-05	Predominantly down regulated
Residual of tmax	Liver	GO:0032787	GO:0008150	monocarboxylic acid metabolic process	29	5	24	367	13574	647	281	366	3.68e-03	8.66e-01	3.90e-05	6.64e-01	1.00e+00	2.55e-02	Predominantly down regulated
Residual of tmax	Liver	GO:0034440	GO:0008150	lipid oxidation	18	3	15	103	13838	647	281	366	1.07e-06	3.44e-01	7.30e-08	6.76e-03	1.00e+00	1.67e-04	Predominantly down regulated
Residual of tmax	Liver	GO:0043232	GO:0005575	intracellular non-membrane-bounded organelle	163	87	76	2773	11168	647	281	366	4.45e-04	5.76e-06	3.56e-01	2.63e-01	2.72e-02	1.00e+00	Up and down regulated
Residual of tmax	Liver	GO:0035639	GO:0003674	purine ribonucleoside triphosphate binding	43	10	33	548	13393	647	281	366	5.25e-04	6.71e-01	7.95e-06	2.81e-01	1.00e+00	7.16e-03	Predominantly down regulated
Residual of tmax	Liver	GO:0032559	GO:0003674	adenyl ribonucleotide binding	38	8	30	442	13499	647	281	366	1.87e-04	6.71e-01	1.97e-06	1.86e-01	1.00e+00	2.29e-03	Predominantly down regulated
Residual of tmax	Liver	GO:0015718	GO:0008150	monocarboxylic acid transport	11	2	9	87	13854	647	281	366	2.23e-03	5.26e-01	4.53e-04	4.75e-01	1.00e+00	1.83e-01	Predominantly down regulated
Residual of tmax	Liver	GO:0072663	GO:0008150	establishment of protein localization to peroxisome	4	0	4	17	13924	647	281	366	6.74e-03	1.00e+00	8.48e-04	8.78e-01	1.00e+00	2.51e-01	Predominantly down regulated
Residual of tmax	Liver	GO:0043201	GO:0008150	response to leucine	3	0	3	5	13936	647	281	366	9.27e-04	1.00e+00	1.73e-04	3.73e-01	1.00e+00	8.82e-02	Predominantly down regulated
Residual of tmax	Liver	GO:0072329	GO:0008150	monocarboxylic acid catabolic process	14	0	14	82	13859	647	281	366	2.20e-05	1.00e+00	2.51e-08	5.95e-02	1.00e+00	7.93e-05	Predominantly down regulated
Residual of tmax	Liver	GO:0006631	GO:0008150	fatty acid metabolic process	24	5	19	255	13686	647	281	366	8.07e-04	5.87e-01	4.46e-05	3.67e-01	1.00e+00	2.66e-02	Predominantly down regulated
Residual of tmax	Liver	GO:0005840	GO:0005575	ribosome	13	12	1	155	13786	647	281	366	2.83e-02	7.13e-05	9.84e-01	1.00e+00	1.50e-01	1.00e+00	Predominantly up regulated
Residual of tmax	Liver	GO:0042579	GO:0005575	microbody	17	1	16	128	13813	647	281	366	8.70e-05	9.27e-01	2.36e-07	1.14e-01	1.00e+00	3.73e-04	Predominantly down regulated
Residual of tmax	Liver	GO:0005524	GO:0003674	ATP binding	37	8	29	422	13519	647	281	366	1.53e-04	6.20e-01	2.30e-06	1.61e-01	1.00e+00	2.42e-03	Predominantly down regulated
Residual of tmax	Liver	GO:0016887	GO:0003674	ATPase activity	20	3	17	275	13666	647	281	366	3.16e-02	9.18e-01	9.78e-04	1.00e+00	1.00e+00	2.72e-01	Predominantly down regulated
Residual of tmax	Liver	GO:0032007	GO:0008150	negative regulation of TOR signaling cascade	6	2	4	16	13925	647	281	366	5.24e-05	4.03e-02	6.62e-04	9.02e-02	1.00e+00	2.24e-01	Up and down regulated
Residual of tmax	Liver	GO:0015908	GO:0008150	fatty acid transport	10	2	8	63	13878	647	281	366	5.96e-04	3.64e-01	2.30e-04	2.93e-01	1.00e+00	1.09e-01	Predominantly down regulated
Residual of tmax	Liver	GO:0006625	GO:0008150	protein targeting to peroxisome	4	0	4	17	13924	647	281	366	6.74e-03	1.00e+00	8.48e-04	8.78e-01	1.00e+00	2.51e-01	Predominantly down regulated
Residual of tmax	Liver	GO:0071233	GO:0008150	cellular response to leucine	2	0	2	2	13939	647	281	366	2.15e-03	1.00e+00	6.87e-04	4.68e-01	1.00e+00	2.24e-01	Predominantly down regulated
Residual of tmax	Liver	GO:0009062	GO:0008150	fatty acid catabolic process	14	0	14	77	13864	647	281	366	1.04e-05	1.00e+00	1.08e-08	3.94e-02	1.00e+00	5.12e-05	Predominantly down regulated
Residual of tmax	Liver	GO:0019395	GO:0008150	fatty acid oxidation	18	3	15	101	13840	647	281	366	7.94e-07	3.33e-01	5.58e-08	6.76e-03	1.00e+00	1.51e-04	Predominantly down regulated
Residual of tmax	Liver	GO:0044391	GO:0005575	ribosomal subunit	11	11	0	120	13821	647	281	366	2.36e-02	3.05e-05	1.00e+00	1.00e+00	9.60e-02	1.00e+00	Predominantly up regulated
Residual of tmax	Liver	GO:0000313	GO:0005575	organellar ribosome	11	11	0	86	13855	647	281	366	2.04e-03	1.18e-06	1.00e+00	4.68e-01	1.11e-02	1.00e+00	Predominantly up regulated
Residual of tmax	Liver	GO:0044438	GO:0005575	microbody part	11	0	11	69	13872	647	281	366	3.09e-04	1.00e+00	1.64e-06	2.06e-01	1.00e+00	2.07e-03	Predominantly down regulated
Residual of tmax	Liver	GO:0031903	GO:0005575	microbody membrane	6	0	6	40	13901	647	281	366	9.75e-03	1.00e+00	5.67e-04	1.00e+00	1.00e+00	2.15e-01	Predominantly down regulated
Residual of tmax	Liver	GO:0005777	GO:0005575	peroxisome	17	1	16	128	13813	647	281	366	8.70e-05	9.27e-01	2.36e-07	1.14e-01	1.00e+00	3.73e-04	Predominantly down regulated
Residual of tmax	Liver	GO:0006635	GO:0008150	fatty acid beta-oxidation	13	0	13	67	13874	647	281	366	1.03e-05	1.00e+00	1.60e-08	3.94e-02	1.00e+00	6.07e-05	Predominantly down regulated
Residual of tmax	Liver	GO:0001561	GO:0008150	fatty acid alpha-oxidation	3	0	3	6	13935	647	281	366	1.79e-03	1.00e+00	3.38e-04	4.52e-01	1.00e+00	1.46e-01	Predominantly down regulated
Residual of tmax	Liver	GO:0043564	GO:0005575	Ku70:Ku80 complex	2	2	0	2	13939	647	281	366	2.15e-03	4.05e-04	1.00e+00	4.68e-01	5.47e-01	1.00e+00	Predominantly up regulated
Residual of tmax	Liver	GO:0031907	GO:0005575	microbody lumen	6	0	6	37	13904	647	281	366	6.64e-03	1.00e+00	3.67e-04	8.78e-01	1.00e+00	1.51e-01	Predominantly down regulated
Residual of tmax	Liver	GO:0044439	GO:0005575	peroxisomal part	11	0	11	69	13872	647	281	366	3.09e-04	1.00e+00	1.64e-06	2.06e-01	1.00e+00	2.07e-03	Predominantly down regulated
Residual of tmax	Liver	GO:0033539	GO:0008150	fatty acid beta-oxidation using acyl-CoA dehydrogenase	3	0	3	6	13935	647	281	366	1.79e-03	1.00e+00	3.38e-04	4.52e-01	1.00e+00	1.46e-01	Predominantly down regulated
Residual of tmax	Liver	GO:0000315	GO:0005575	organellar large ribosomal subunit	7	7	0	53	13888	647	281	366	1.08e-02	8.75e-05	1.00e+00	1.00e+00	1.65e-01	1.00e+00	Predominantly up regulated
Residual of tmax	Liver	GO:0005730	GO:0005575	nucleolus	76	47	29	1286	12655	647	281	366	1.61e-02	4.22e-05	8.32e-01	1.00e+00	1.08e-01	1.00e+00	Up and down regulated
Residual of tmax	Liver	GO:0005782	GO:0005575	peroxisomal matrix	6	0	6	37	13904	647	281	366	6.64e-03	1.00e+00	3.67e-04	8.78e-01	1.00e+00	1.51e-01	Predominantly down regulated
Residual of tmax	Liver	GO:0005778	GO:0005575	peroxisomal membrane	6	0	6	40	13901	647	281	366	9.75e-03	1.00e+00	5.67e-04	1.00e+00	1.00e+00	2.15e-01	Predominantly down regulated
Residual of tmax	Liver	GO:0005761	GO:0005575	mitochondrial ribosome	11	11	0	80	13861	647	281	366	1.12e-03	5.60e-07	1.00e+00	4.09e-01	1.06e-02	1.00e+00	Predominantly up regulated
Residual of tmax	Liver	GO:0046034	GO:0008150	ATP metabolic process	15	3	12	136	13805	647	281	366	1.61e-03	5.19e-01	2.44e-04	4.52e-01	1.00e+00	1.13e-01	Predominantly down regulated
Residual of tmax	Liver	GO:0005762	GO:0005575	mitochondrial large ribosomal subunit	7	7	0	48	13893	647	281	366	6.30e-03	4.55e-05	1.00e+00	8.78e-01	1.08e-01	1.00e+00	Predominantly up regulated
Residual of tsex	Kidney	GO:0044281	GO:0008150	small molecule metabolic process	148	52	96	2085	13164	893	480	413	6.28e-03	9.75e-01	6.87e-08	1.00e+00	1.00e+00	1.30e-03	Up and down regulated
Residual of tsex	Kidney	GO:0009056	GO:0008150	catabolic process	114	42	72	1680	13569	893	480	413	5.00e-02	9.58e-01	5.04e-05	1.00e+00	1.00e+00	4.15e-02	Up and down regulated
Residual of tsex	Kidney	GO:0055114	GO:0008150	oxidation-reduction process	49	14	35	709	14540	893	480	413	1.28e-01	9.80e-01	4.58e-04	1.00e+00	1.00e+00	1.65e-01	Predominantly down regulated
Residual of tsex	Kidney	GO:0019207	GO:0003674	kinase regulator activity	17	5	12	123	15126	893	480	413	8.16e-04	3.46e-01	1.27e-04	9.33e-01	1.00e+00	7.28e-02	Predominantly down regulated
Residual of tsex	Kidney	GO:0048037	GO:0003674	cofactor binding	19	1	18	173	15076	893	480	413	6.14e-03	9.96e-01	1.09e-06	1.00e+00	1.00e+00	5.67e-03	Predominantly down regulated
Residual of tsex	Kidney	GO:0022892	GO:0003674	substrate-specific transporter activity	57	20	37	679	14570	893	480	413	3.80e-03	6.53e-01	4.29e-05	9.73e-01	1.00e+00	3.79e-02	Up and down regulated
Residual of tsex	Kidney	GO:0022857	GO:0003674	transmembrane transporter activity	59	21	38	641	14608	893	480	413	3.64e-04	4.57e-01	5.09e-06	9.33e-01	1.00e+00	8.75e-03	Up and down regulated
Residual of tsex	Kidney	GO:0016491	GO:0003674	oxidoreductase activity	35	8	27	464	14785	893	480	413	7.44e-02	9.80e-01	1.66e-04	1.00e+00	1.00e+00	8.99e-02	Predominantly down regulated
Residual of tsex	Kidney	GO:0051186	GO:0008150	cofactor metabolic process	23	4	19	274	14975	893	480	413	5.25e-02	9.75e-01	1.77e-04	1.00e+00	1.00e+00	9.32e-02	Predominantly down regulated
Residual of tsex	Kidney	GO:0046483	GO:0008150	heterocycle metabolic process	74	31	43	957	14292	893	480	413	8.20e-03	4.61e-01	7.53e-04	1.00e+00	1.00e+00	2.03e-01	Up and down regulated
Residual of tsex	Kidney	GO:0042180	GO:0008150	cellular ketone metabolic process	60	13	47	834	14415	893	480	413	5.61e-02	9.99e-01	1.50e-06	1.00e+00	1.00e+00	5.67e-03	Predominantly down regulated
Residual of tsex	Kidney	GO:0006082	GO:0008150	organic acid metabolic process	56	12	44	818	14431	893	480	413	1.24e-01	9.99e-01	1.08e-05	1.00e+00	1.00e+00	1.37e-02	Predominantly down regulated
Residual of tsex	Kidney	GO:0044282	GO:0008150	small molecule catabolic process	23	2	21	213	15036	893	480	413	3.40e-03	9.92e-01	3.45e-07	9.33e-01	1.00e+00	3.27e-03	Predominantly down regulated
Residual of tsex	Kidney	GO:0044248	GO:0008150	cellular catabolic process	101	37	64	1494	13755	893	480	413	6.77e-02	9.54e-01	1.43e-04	1.00e+00	1.00e+00	7.96e-02	Up and down regulated
Residual of tsex	Kidney	GO:0009308	GO:0008150	amine metabolic process	44	13	31	574	14675	893	480	413	4.06e-02	9.18e-01	2.12e-04	1.00e+00	1.00e+00	1.06e-01	Predominantly down regulated
Residual of tsex	Kidney	GO:0031090	GO:0005575	organelle membrane	95	36	59	1381	13868	893	480	413	5.31e-02	9.04e-01	2.88e-04	1.00e+00	1.00e+00	1.30e-01	Up and down regulated
Residual of tsex	Kidney	GO:0019887	GO:0003674	protein kinase regulator activity	16	5	11	104	15145	893	480	413	3.45e-04	2.30e-01	1.17e-04	9.33e-01	1.00e+00	6.93e-02	Up and down regulated
Residual of tsex	Kidney	GO:0050662	GO:0003674	coenzyme binding	16	1	15	133	15116	893	480	413	4.80e-03	9.86e-01	3.16e-06	1.00e+00	1.00e+00	7.48e-03	Predominantly down regulated
Residual of tsex	Kidney	GO:0022891	GO:0003674	substrate-specific transmembrane transporter activity	54	20	34	582	14667	893	480	413	5.29e-04	3.75e-01	2.20e-05	9.33e-01	1.00e+00	2.32e-02	Up and down regulated
Residual of tsex	Kidney	GO:0022804	GO:0003674	active transmembrane transporter activity	24	7	17	245	15004	893	480	413	9.40e-03	6.56e-01	3.81e-04	1.00e+00	1.00e+00	1.60e-01	Predominantly down regulated
Residual of tsex	Kidney	GO:0016627	GO:0003674	oxidoreductase activity, acting on the CH-CH group of donors	9	0	9	42	15207	893	480	413	6.02e-04	1.00e+00	1.45e-06	9.33e-01	1.00e+00	5.67e-03	Predominantly down regulated
Residual of tsex	Kidney	GO:0055085	GO:0008150	transmembrane transport	67	29	38	816	14433	893	480	413	3.03e-03	2.75e-01	7.98e-04	9.33e-01	1.00e+00	2.04e-01	Up and down regulated
Residual of tsex	Kidney	GO:0006732	GO:0008150	coenzyme metabolic process	19	2	17	216	15033	893	480	413	5.01e-02	9.92e-01	8.46e-05	1.00e+00	1.00e+00	5.51e-02	Predominantly down regulated
Residual of tsex	Kidney	GO:0043436	GO:0008150	oxoacid metabolic process	56	12	44	800	14449	893	480	413	9.27e-02	9.99e-01	6.20e-06	1.00e+00	1.00e+00	9.02e-03	Predominantly down regulated
Residual of tsex	Kidney	GO:0044255	GO:0008150	cellular lipid metabolic process	52	17	35	730	14519	893	480	413	8.16e-02	9.26e-01	7.72e-04	1.00e+00	1.00e+00	2.04e-01	Up and down regulated
Residual of tsex	Kidney	GO:0016054	GO:0008150	organic acid catabolic process	19	1	18	185	15064	893	480	413	1.22e-02	9.97e-01	2.89e-06	1.00e+00	1.00e+00	7.48e-03	Predominantly down regulated
Residual of tsex	Kidney	GO:0044106	GO:0008150	cellular amine metabolic process	36	9	27	495	14754	893	480	413	1.05e-01	9.76e-01	4.63e-04	1.00e+00	1.00e+00	1.65e-01	Predominantly down regulated
Residual of tsex	Kidney	GO:0016634	GO:0003674	oxidoreductase activity, acting on the CH-CH group of donors, oxygen as acceptor	3	0	3	8	15241	893	480	413	8.97e-03	1.00e+00	9.98e-04	1.00e+00	1.00e+00	2.36e-01	Predominantly down regulated
Residual of tsex	Kidney	GO:0051336	GO:0008150	regulation of hydrolase activity	61	38	23	708	14541	893	480	413	1.53e-03	9.51e-04	2.11e-01	9.33e-01	1.00e+00	1.00e+00	Up and down regulated
Residual of tsex	Kidney	GO:0071472	GO:0008150	cellular response to salt stress	3	3	0	7	15242	893	480	413	5.86e-03	9.87e-04	1.00e+00	1.00e+00	1.00e+00	1.00e+00	Predominantly up regulated
Residual of tsex	Kidney	GO:0009109	GO:0008150	coenzyme catabolic process	6	0	6	35	15214	893	480	413	1.50e-02	1.00e+00	3.17e-04	1.00e+00	1.00e+00	1.40e-01	Predominantly down regulated
Residual of tsex	Kidney	GO:0006084	GO:0008150	acetyl-CoA metabolic process	7	0	7	55	15194	893	480	413	4.05e-02	1.00e+00	6.72e-04	1.00e+00	1.00e+00	2.01e-01	Predominantly down regulated
Residual of tsex	Kidney	GO:0019752	GO:0008150	carboxylic acid metabolic process	56	12	44	800	14449	893	480	413	9.27e-02	9.99e-01	6.20e-06	1.00e+00	1.00e+00	9.02e-03	Predominantly down regulated
Residual of tsex	Kidney	GO:0030258	GO:0008150	lipid modification	16	3	13	167	15082	893	480	413	3.59e-02	9.00e-01	6.29e-04	1.00e+00	1.00e+00	2.01e-01	Predominantly down regulated
Residual of tsex	Kidney	GO:0006029	GO:0008150	proteoglycan metabolic process	10	8	2	58	15191	893	480	413	1.81e-03	4.37e-04	4.69e-01	9.33e-01	1.00e+00	1.00e+00	Predominantly up regulated
Residual of tsex	Kidney	GO:0070419	GO:0005575	nonhomologous end joining complex	3	3	0	7	15242	893	480	413	5.86e-03	9.87e-04	1.00e+00	1.00e+00	1.00e+00	1.00e+00	Predominantly up regulated
Residual of tsex	Kidney	GO:0005737	GO:0005575	cytoplasm	444	225	219	6907	8342	893	480	413	3.48e-03	2.54e-01	8.38e-04	9.33e-01	1.00e+00	2.11e-01	Up and down regulated
Residual of tsex	Kidney	GO:0030935	GO:0005575	sheet-forming collagen	3	0	3	7	15242	893	480	413	5.86e-03	1.00e+00	6.36e-04	1.00e+00	1.00e+00	2.01e-01	Predominantly down regulated
Residual of tsex	Kidney	GO:0043572	GO:0008150	plastid fission	2	0	2	2	15247	893	480	413	3.43e-03	1.00e+00	7.32e-04	9.33e-01	1.00e+00	2.01e-01	Predominantly down regulated
Residual of tsex	Kidney	GO:0051346	GO:0008150	negative regulation of hydrolase activity	26	20	6	215	15034	893	480	413	3.56e-04	1.55e-05	5.28e-01	9.33e-01	1.47e-01	1.00e+00	Predominantly up regulated
Residual of tsex	Kidney	GO:0097241	GO:0008150	hematopoietic stem cell migration to bone marrow	2	0	2	2	15247	893	480	413	3.43e-03	1.00e+00	7.32e-04	9.33e-01	1.00e+00	2.01e-01	Predominantly down regulated
Residual of tsex	Kidney	GO:0046356	GO:0008150	acetyl-CoA catabolic process	6	0	6	28	15221	893	480	413	4.92e-03	1.00e+00	8.64e-05	1.00e+00	1.00e+00	5.51e-02	Predominantly down regulated
Residual of tsex	Kidney	GO:0009060	GO:0008150	aerobic respiration	8	1	7	58	15191	893	480	413	1.91e-02	8.44e-01	9.28e-04	1.00e+00	1.00e+00	2.31e-01	Predominantly down regulated
Residual of tsex	Kidney	GO:0046395	GO:0008150	carboxylic acid catabolic process	19	1	18	185	15064	893	480	413	1.22e-02	9.97e-01	2.89e-06	1.00e+00	1.00e+00	7.48e-03	Predominantly down regulated
Residual of tsex	Kidney	GO:0043648	GO:0008150	dicarboxylic acid metabolic process	9	1	8	62	15187	893	480	413	9.65e-03	8.63e-01	2.54e-04	1.00e+00	1.00e+00	1.17e-01	Predominantly down regulated
Residual of tsex	Kidney	GO:0032787	GO:0008150	monocarboxylic acid metabolic process	27	5	22	374	14875	893	480	413	1.53e-01	9.92e-01	5.71e-04	1.00e+00	1.00e+00	1.90e-01	Predominantly down regulated
Residual of tsex	Kidney	GO:0006520	GO:0008150	cellular amino acid metabolic process	31	6	25	420	14829	893	480	413	1.09e-01	9.92e-01	2.05e-04	1.00e+00	1.00e+00	1.05e-01	Predominantly down regulated
Residual of tsex	Kidney	GO:0034440	GO:0008150	lipid oxidation	12	2	10	105	15144	893	480	413	1.97e-02	8.47e-01	5.56e-04	1.00e+00	1.00e+00	1.90e-01	Predominantly down regulated
Residual of tsex	Kidney	GO:0044444	GO:0005575	cytoplasmic part	360	177	183	5600	9649	893	480	413	1.23e-02	4.90e-01	7.96e-04	1.00e+00	1.00e+00	2.04e-01	Up and down regulated
Residual of tsex	Kidney	GO:0005587	GO:0005575	collagen type IV	3	0	3	6	15243	893	480	413	3.50e-03	1.00e+00	3.71e-04	9.33e-01	1.00e+00	1.60e-01	Predominantly down regulated
Residual of tsex	Kidney	GO:0030297	GO:0003674	transmembrane receptor protein tyrosine kinase activator activity	2	0	2	2	15247	893	480	413	3.43e-03	1.00e+00	7.32e-04	9.33e-01	1.00e+00	2.01e-01	Predominantly down regulated
Residual of tsex	Kidney	GO:0010020	GO:0008150	chloroplast fission	2	0	2	2	15247	893	480	413	3.43e-03	1.00e+00	7.32e-04	9.33e-01	1.00e+00	2.01e-01	Predominantly down regulated
Residual of tsex	Kidney	GO:0072054	GO:0008150	renal outer medulla development	2	0	2	2	15247	893	480	413	3.43e-03	1.00e+00	7.32e-04	9.33e-01	1.00e+00	2.01e-01	Predominantly down regulated
Residual of tsex	Kidney	GO:0072053	GO:0008150	renal inner medulla development	2	0	2	2	15247	893	480	413	3.43e-03	1.00e+00	7.32e-04	9.33e-01	1.00e+00	2.01e-01	Predominantly down regulated
Residual of tsex	Kidney	GO:0014846	GO:0008150	esophagus smooth muscle contraction	2	2	0	2	15247	893	480	413	3.43e-03	9.89e-04	1.00e+00	9.33e-01	1.00e+00	1.00e+00	Predominantly up regulated
Residual of tsex	Kidney	GO:0006099	GO:0008150	tricarboxylic acid cycle	5	0	5	27	15222	893	480	413	1.87e-02	1.00e+00	7.02e-04	1.00e+00	1.00e+00	2.01e-01	Predominantly down regulated
Residual of tsex	Kidney	GO:0072329	GO:0008150	monocarboxylic acid catabolic process	10	1	9	83	15166	893	480	413	2.28e-02	9.30e-01	4.02e-04	1.00e+00	1.00e+00	1.64e-01	Predominantly down regulated
Residual of tsex	Kidney	GO:0009063	GO:0008150	cellular amino acid catabolic process	10	0	10	103	15146	893	480	413	7.92e-02	1.00e+00	4.77e-04	1.00e+00	1.00e+00	1.67e-01	Predominantly down regulated
Residual of tsex	Kidney	GO:0009064	GO:0008150	glutamine family amino acid metabolic process	8	1	7	55	15194	893	480	413	1.41e-02	8.28e-01	6.72e-04	1.00e+00	1.00e+00	2.01e-01	Predominantly down regulated
Residual of tsex	Kidney	GO:0042579	GO:0005575	microbody	15	2	13	128	15121	893	480	413	7.88e-03	9.15e-01	4.40e-05	1.00e+00	1.00e+00	3.79e-02	Predominantly down regulated
Residual of tsex	Kidney	GO:0005739	GO:0005575	mitochondrion	96	29	67	1425	13824	893	480	413	7.86e-02	9.97e-01	5.08e-06	1.00e+00	1.00e+00	8.75e-03	Up and down regulated
Residual of tsex	Kidney	GO:0004198	GO:0003674	calcium-dependent cysteine-type endopeptidase activity	3	3	0	5	15244	893	480	413	1.83e-03	2.96e-04	1.00e+00	9.33e-01	1.00e+00	1.00e+00	Predominantly up regulated
Residual of tsex	Kidney	GO:0014010	GO:0008150	Schwann cell proliferation	3	0	3	7	15242	893	480	413	5.86e-03	1.00e+00	6.36e-04	1.00e+00	1.00e+00	2.01e-01	Predominantly down regulated
Residual of tsex	Kidney	GO:0009062	GO:0008150	fatty acid catabolic process	10	1	9	78	15171	893	480	413	1.53e-02	9.18e-01	2.51e-04	1.00e+00	1.00e+00	1.17e-01	Predominantly down regulated
Residual of tsex	Kidney	GO:0019395	GO:0008150	fatty acid oxidation	12	2	10	102	15147	893	480	413	1.60e-02	8.36e-01	4.41e-04	1.00e+00	1.00e+00	1.64e-01	Predominantly down regulated
Residual of tsex	Kidney	GO:0009068	GO:0008150	aspartate family amino acid catabolic process	5	0	5	17	15232	893	480	413	2.33e-03	1.00e+00	6.72e-05	9.33e-01	1.00e+00	4.89e-02	Predominantly down regulated
Residual of tsex	Kidney	GO:0006553	GO:0008150	lysine metabolic process	4	0	4	12	15237	893	480	413	3.96e-03	1.00e+00	2.21e-04	9.73e-01	1.00e+00	1.07e-01	Predominantly down regulated
Residual of tsex	Kidney	GO:0006536	GO:0008150	glutamate metabolic process	7	1	6	23	15226	893	480	413	2.47e-04	5.21e-01	2.60e-05	9.33e-01	1.00e+00	2.59e-02	Predominantly down regulated
Residual of tsex	Kidney	GO:0044438	GO:0005575	microbody part	10	0	10	69	15180	893	480	413	6.61e-03	1.00e+00	1.55e-05	1.00e+00	1.00e+00	1.73e-02	Predominantly down regulated
Residual of tsex	Kidney	GO:0031903	GO:0005575	microbody membrane	7	0	7	40	15209	893	480	413	7.89e-03	1.00e+00	8.74e-05	1.00e+00	1.00e+00	5.51e-02	Predominantly down regulated
Residual of tsex	Kidney	GO:0005777	GO:0005575	peroxisome	15	2	13	128	15121	893	480	413	7.88e-03	9.15e-01	4.40e-05	1.00e+00	1.00e+00	3.79e-02	Predominantly down regulated
Residual of tsex	Kidney	GO:0044429	GO:0005575	mitochondrial part	47	12	35	641	14608	893	480	413	6.52e-02	9.84e-01	6.67e-05	1.00e+00	1.00e+00	4.89e-02	Predominantly down regulated
Residual of tsex	Kidney	GO:0003181	GO:0008150	atrioventricular valve morphogenesis	3	3	0	5	15244	893	480	413	1.83e-03	2.96e-04	1.00e+00	9.33e-01	1.00e+00	1.00e+00	Predominantly up regulated
Residual of tsex	Kidney	GO:0001561	GO:0008150	fatty acid alpha-oxidation	4	0	4	6	15243	893	480	413	1.59e-04	1.00e+00	7.62e-06	9.33e-01	1.00e+00	1.03e-02	Predominantly down regulated
Residual of tsex	Kidney	GO:0006554	GO:0008150	lysine catabolic process	4	0	4	10	15239	893	480	413	1.85e-03	1.00e+00	9.78e-05	9.33e-01	1.00e+00	5.97e-02	Predominantly down regulated
Residual of tsex	Kidney	GO:0006537	GO:0008150	glutamate biosynthetic process	3	0	3	8	15241	893	480	413	8.97e-03	1.00e+00	9.98e-04	1.00e+00	1.00e+00	2.36e-01	Predominantly down regulated
Residual of tsex	Kidney	GO:0043564	GO:0005575	Ku70:Ku80 complex	2	2	0	2	15247	893	480	413	3.43e-03	9.89e-04	1.00e+00	9.33e-01	1.00e+00	1.00e+00	Predominantly up regulated
Residual of tsex	Kidney	GO:0031907	GO:0005575	microbody lumen	6	0	6	37	15212	893	480	413	1.94e-02	1.00e+00	4.34e-04	1.00e+00	1.00e+00	1.64e-01	Predominantly down regulated
Residual of tsex	Kidney	GO:0044439	GO:0005575	peroxisomal part	10	0	10	69	15180	893	480	413	6.61e-03	1.00e+00	1.55e-05	1.00e+00	1.00e+00	1.73e-02	Predominantly down regulated
Residual of tsex	Kidney	GO:0005759	GO:0005575	mitochondrial matrix	21	1	20	276	14973	893	480	413	1.32e-01	1.00e+00	6.59e-05	1.00e+00	1.00e+00	4.89e-02	Predominantly down regulated
Residual of tsex	Kidney	GO:0005782	GO:0005575	peroxisomal matrix	6	0	6	37	15212	893	480	413	1.94e-02	1.00e+00	4.34e-04	1.00e+00	1.00e+00	1.64e-01	Predominantly down regulated
Residual of tsex	Kidney	GO:0005778	GO:0005575	peroxisomal membrane	7	0	7	40	15209	893	480	413	7.89e-03	1.00e+00	8.74e-05	1.00e+00	1.00e+00	5.51e-02	Predominantly down regulated
Residual of tsex	Kidney	GO:0032147	GO:0008150	activation of protein kinase activity	25	9	16	238	15011	893	480	413	3.36e-03	3.35e-01	7.91e-04	9.33e-01	1.00e+00	2.04e-01	Up and down regulated
Residual of tsex	Kidney	GO:0045650	GO:0008150	negative regulation of macrophage differentiation	3	3	0	6	15243	893	480	413	3.50e-03	5.77e-04	1.00e+00	9.33e-01	1.00e+00	1.00e+00	Predominantly up regulated
Residual of tsex	Kidney	GO:0031231	GO:0005575	intrinsic to peroxisomal membrane	4	0	4	14	15235	893	480	413	7.29e-03	1.00e+00	4.28e-04	1.00e+00	1.00e+00	1.64e-01	Predominantly down regulated
Residual of tsex	Kidney	GO:0005779	GO:0005575	integral to peroxisomal membrane	4	0	4	14	15235	893	480	413	7.29e-03	1.00e+00	4.28e-04	1.00e+00	1.00e+00	1.64e-01	Predominantly down regulated
Residual of tsex	Kidney	GO:0000187	GO:0008150	activation of MAPK activity	15	4	11	133	15116	893	480	413	1.11e-02	6.07e-01	9.86e-04	1.00e+00	1.00e+00	2.36e-01	Predominantly down regulated
Residual of tsex	Kidney	GO:0031011	GO:0005575	Ino80 complex	4	4	0	14	15235	893	480	413	7.29e-03	7.55e-04	1.00e+00	1.00e+00	1.00e+00	1.00e+00	Predominantly up regulated
Residual of tsex	Kidney	GO:0034260	GO:0008150	negative regulation of GTPase activity	5	4	1	14	15235	893	480	413	8.74e-04	7.55e-04	3.19e-01	9.33e-01	1.00e+00	1.00e+00	Predominantly up regulated
Residual of tmax	Kidney	GO:0044281	GO:0008150	small molecule metabolic process	84	34	50	2085	13164	467	247	220	4.62e-03	5.12e-01	1.65e-04	1.00e+00	1.00e+00	4.47e-01	Up and down regulated
Residual of tmax	Kidney	GO:0043228	GO:0005575	non-membrane-bounded organelle	105	76	29	2933	12316	467	247	220	4.19e-02	8.29e-06	9.93e-01	1.00e+00	7.84e-02	1.00e+00	Predominantly up regulated
Residual of tmax	Kidney	GO:0051213	GO:0003674	dioxygenase activity	5	0	5	53	15196	467	247	220	2.27e-02	1.00e+00	9.76e-04	1.00e+00	1.00e+00	1.00e+00	Predominantly down regulated
Residual of tmax	Kidney	GO:0016627	GO:0003674	oxidoreductase activity, acting on the CH-CH group of donors	5	0	5	42	15207	467	247	220	8.82e-03	1.00e+00	3.29e-04	1.00e+00	1.00e+00	6.22e-01	Predominantly down regulated
Residual of tmax	Kidney	GO:0005581	GO:0005575	collagen	5	1	4	31	15218	467	247	220	2.32e-03	3.98e-01	9.77e-04	1.00e+00	1.00e+00	1.00e+00	Predominantly down regulated
Residual of tmax	Kidney	GO:0030935	GO:0005575	sheet-forming collagen	3	0	3	7	15242	467	247	220	9.11e-04	1.00e+00	9.93e-05	1.00e+00	1.00e+00	3.13e-01	Predominantly down regulated
Residual of tmax	Kidney	GO:0043232	GO:0005575	intracellular non-membrane-bounded organelle	105	76	29	2933	12316	467	247	220	4.19e-02	8.29e-06	9.93e-01	1.00e+00	7.84e-02	1.00e+00	Predominantly up regulated
Residual of tmax	Kidney	GO:0005587	GO:0005575	collagen type IV	3	0	3	6	15243	467	247	220	5.33e-04	1.00e+00	5.74e-05	1.00e+00	1.00e+00	3.13e-01	Predominantly down regulated
Residual of tmax	Kidney	GO:0031300	GO:0005575	intrinsic to organelle membrane	11	3	8	136	15113	467	247	220	3.10e-03	3.79e-01	8.01e-04	1.00e+00	1.00e+00	1.00e+00	Predominantly down regulated
Residual of tmax	Kidney	GO:0042579	GO:0005575	microbody	11	2	9	128	15121	467	247	220	1.92e-03	6.17e-01	9.93e-05	1.00e+00	1.00e+00	3.13e-01	Predominantly down regulated
Residual of tmax	Kidney	GO:0031301	GO:0005575	integral to organelle membrane	9	1	8	130	15119	467	247	220	1.85e-02	8.81e-01	5.95e-04	1.00e+00	1.00e+00	1.00e+00	Predominantly down regulated
Residual of tmax	Kidney	GO:0044430	GO:0005575	cytoskeletal part	42	30	12	996	14253	467	247	220	2.18e-02	7.57e-04	7.81e-01	1.00e+00	1.00e+00	1.00e+00	Predominantly up regulated
Residual of tmax	Kidney	GO:0044438	GO:0005575	microbody part	7	0	7	69	15180	467	247	220	5.07e-03	1.00e+00	5.97e-05	1.00e+00	1.00e+00	3.13e-01	Predominantly down regulated
Residual of tmax	Kidney	GO:0031903	GO:0005575	microbody membrane	5	0	5	40	15209	467	247	220	7.17e-03	1.00e+00	2.60e-04	1.00e+00	1.00e+00	5.47e-01	Predominantly down regulated
Residual of tmax	Kidney	GO:0005777	GO:0005575	peroxisome	11	2	9	128	15121	467	247	220	1.92e-03	6.17e-01	9.93e-05	1.00e+00	1.00e+00	3.13e-01	Predominantly down regulated
Residual of tmax	Kidney	GO:0030474	GO:0008150	spindle pole body duplication	2	2	0	3	15246	467	247	220	2.75e-03	7.76e-04	1.00e+00	1.00e+00	1.00e+00	1.00e+00	Predominantly up regulated
Residual of tmax	Kidney	GO:0030811	GO:0008150	regulation of nucleotide catabolic process	16	12	4	222	15027	467	247	220	1.37e-03	2.75e-04	3.99e-01	1.00e+00	1.00e+00	1.00e+00	Predominantly up regulated
Residual of tmax	Kidney	GO:0044439	GO:0005575	peroxisomal part	7	0	7	69	15180	467	247	220	5.07e-03	1.00e+00	5.97e-05	1.00e+00	1.00e+00	3.13e-01	Predominantly down regulated
Residual of tmax	Kidney	GO:0033121	GO:0008150	regulation of purine nucleotide catabolic process	16	12	4	222	15027	467	247	220	1.37e-03	2.75e-04	3.99e-01	1.00e+00	1.00e+00	1.00e+00	Predominantly up regulated
Residual of tmax	Kidney	GO:2000609	GO:0008150	regulation of thyroid hormone generation	2	2	0	3	15246	467	247	220	2.75e-03	7.76e-04	1.00e+00	1.00e+00	1.00e+00	1.00e+00	Predominantly up regulated
Residual of tmax	Kidney	GO:0005730	GO:0005575	nucleolus	53	42	11	1334	13915	467	247	220	2.97e-02	2.15e-05	9.88e-01	1.00e+00	1.35e-01	1.00e+00	Predominantly up regulated
Residual of tmax	Kidney	GO:0005778	GO:0005575	peroxisomal membrane	5	0	5	40	15209	467	247	220	7.17e-03	1.00e+00	2.60e-04	1.00e+00	1.00e+00	5.47e-01	Predominantly down regulated
Residual of tmax	Kidney	GO:0031228	GO:0005575	intrinsic to Golgi membrane	3	0	3	14	15235	467	247	220	8.08e-03	1.00e+00	9.59e-04	1.00e+00	1.00e+00	1.00e+00	Predominantly down regulated
Residual of tmax	Kidney	GO:2000611	GO:0008150	positive regulation of thyroid hormone generation	2	2	0	3	15246	467	247	220	2.75e-03	7.76e-04	1.00e+00	1.00e+00	1.00e+00	1.00e+00	Predominantly up regulated
Residual of tmax	Kidney	GO:0031231	GO:0005575	intrinsic to peroxisomal membrane	3	0	3	14	15235	467	247	220	8.08e-03	1.00e+00	9.59e-04	1.00e+00	1.00e+00	1.00e+00	Predominantly down regulated
Residual of tmax	Kidney	GO:0030173	GO:0005575	integral to Golgi membrane	3	0	3	13	15236	467	247	220	6.49e-03	1.00e+00	7.61e-04	1.00e+00	1.00e+00	1.00e+00	Predominantly down regulated
Residual of tmax	Kidney	GO:0005779	GO:0005575	integral to peroxisomal membrane	3	0	3	14	15235	467	247	220	8.08e-03	1.00e+00	9.59e-04	1.00e+00	1.00e+00	1.00e+00	Predominantly down regulated
Residual of tsex	Brain	GO:0044297	GO:0005575	cell body	38	8	30	418	15177	949	347	602	8.71e-03	7.16e-01	8.51e-04	1.00e+00	1.00e+00	8.09e-01	Predominantly down regulated
Residual of tsex	Brain	GO:0022803	GO:0003674	passive transmembrane transporter activity	28	5	23	283	15312	949	347	602	7.73e-03	7.58e-01	6.46e-04	1.00e+00	1.00e+00	8.09e-01	Predominantly down regulated
Residual of tsex	Brain	GO:0043025	GO:0005575	neuronal cell body	37	8	29	393	15202	949	347	602	5.55e-03	6.51e-01	6.68e-04	1.00e+00	1.00e+00	8.09e-01	Predominantly down regulated
Residual of tsex	Brain	GO:0005581	GO:0005575	collagen	7	0	7	32	15563	949	347	602	2.66e-03	1.00e+00	1.79e-04	1.00e+00	1.00e+00	8.09e-01	Predominantly down regulated
Residual of tsex	Brain	GO:0048407	GO:0003674	platelet-derived growth factor binding	4	0	4	12	15583	949	347	602	4.55e-03	1.00e+00	8.49e-04	1.00e+00	1.00e+00	8.09e-01	Predominantly down regulated
Residual of tsex	Brain	GO:0015075	GO:0003674	ion transmembrane transporter activity	47	13	34	485	15110	949	347	602	1.07e-03	2.85e-01	6.00e-04	1.00e+00	1.00e+00	8.09e-01	Predominantly down regulated
Residual of tsex	Brain	GO:0015267	GO:0003674	channel activity	28	5	23	283	15312	949	347	602	7.73e-03	7.58e-01	6.46e-04	1.00e+00	1.00e+00	8.09e-01	Predominantly down regulated
Residual of tsex	Brain	GO:0071472	GO:0008150	cellular response to salt stress	3	3	0	9	15586	949	347	602	1.43e-02	8.30e-04	1.00e+00	1.00e+00	1.00e+00	1.00e+00	Predominantly up regulated
Residual of tsex	Brain	GO:0070419	GO:0005575	nonhomologous end joining complex	3	3	0	7	15588	949	347	602	6.53e-03	3.58e-04	1.00e+00	1.00e+00	1.00e+00	1.00e+00	Predominantly up regulated
Residual of tsex	Brain	GO:0008324	GO:0003674	cation transmembrane transporter activity	39	10	29	380	15215	949	347	602	9.65e-04	3.39e-01	3.88e-04	1.00e+00	1.00e+00	8.09e-01	Predominantly down regulated
Residual of tsex	Brain	GO:0022838	GO:0003674	substrate-specific channel activity	27	5	22	264	15331	949	347	602	5.73e-03	7.03e-01	6.01e-04	1.00e+00	1.00e+00	8.09e-01	Predominantly down regulated
Residual of tsex	Brain	GO:0022836	GO:0003674	gated channel activity	23	4	19	181	15414	949	347	602	6.43e-04	5.75e-01	7.50e-05	1.00e+00	1.00e+00	8.09e-01	Predominantly down regulated
Residual of tsex	Brain	GO:0008237	GO:0003674	metallopeptidase activity	12	2	10	78	15517	949	347	602	2.53e-03	5.21e-01	8.06e-04	1.00e+00	1.00e+00	8.09e-01	Predominantly down regulated
Residual of tsex	Brain	GO:0050909	GO:0008150	sensory perception of taste	4	4	0	19	15576	949	347	602	2.54e-02	7.17e-04	1.00e+00	1.00e+00	1.00e+00	1.00e+00	Predominantly up regulated
Residual of tsex	Brain	GO:0032559	GO:0003674	adenyl ribonucleotide binding	41	9	32	458	15137	949	347	602	8.52e-03	6.94e-01	9.09e-04	1.00e+00	1.00e+00	8.19e-01	Predominantly down regulated
Residual of tsex	Brain	GO:0022890	GO:0003674	inorganic cation transmembrane transporter activity	34	9	25	325	15270	949	347	602	1.44e-03	2.99e-01	8.55e-04	1.00e+00	1.00e+00	8.09e-01	Predominantly down regulated
Residual of tsex	Brain	GO:0046873	GO:0003674	metal ion transmembrane transporter activity	32	8	24	271	15324	949	347	602	2.48e-04	2.57e-01	1.39e-04	1.00e+00	1.00e+00	8.09e-01	Predominantly down regulated
Residual of tsex	Brain	GO:0005216	GO:0003674	ion channel activity	27	5	22	255	15340	949	347	602	3.59e-03	6.74e-01	3.75e-04	1.00e+00	1.00e+00	8.09e-01	Predominantly down regulated
Residual of tsex	Brain	GO:0004222	GO:0003674	metalloendopeptidase activity	8	1	7	32	15563	949	347	602	5.18e-04	5.14e-01	1.79e-04	1.00e+00	1.00e+00	8.09e-01	Predominantly down regulated
Residual of tsex	Brain	GO:0071230	GO:0008150	cellular response to amino acid stimulus	8	0	8	51	15544	949	347	602	1.13e-02	1.00e+00	6.91e-04	1.00e+00	1.00e+00	8.09e-01	Predominantly down regulated
Residual of tsex	Brain	GO:0006281	GO:0008150	DNA repair	21	17	4	303	15292	949	347	602	3.00e-01	4.65e-04	9.98e-01	1.00e+00	1.00e+00	1.00e+00	Predominantly up regulated
Residual of tsex	Brain	GO:0072509	GO:0003674	divalent inorganic cation transmembrane transporter activity	15	2	13	116	15479	949	347	602	4.49e-03	7.34e-01	5.33e-04	1.00e+00	1.00e+00	8.09e-01	Predominantly down regulated
Residual of tsex	Brain	GO:0005261	GO:0003674	cation channel activity	23	5	18	196	15399	949	347	602	1.90e-03	4.43e-01	6.00e-04	1.00e+00	1.00e+00	8.09e-01	Predominantly down regulated
Residual of tsex	Brain	GO:0004198	GO:0003674	calcium-dependent cysteine-type endopeptidase activity	3	3	0	6	15589	949	347	602	3.91e-03	2.08e-04	1.00e+00	1.00e+00	1.00e+00	1.00e+00	Predominantly up regulated
Residual of tsex	Brain	GO:0046664	GO:0008150	dorsal closure, amnioserosa morphology change	3	0	3	5	15590	949	347	602	2.05e-03	1.00e+00	5.40e-04	1.00e+00	1.00e+00	8.09e-01	Predominantly down regulated
Residual of tsex	Brain	GO:0043564	GO:0005575	Ku70:Ku80 complex	2	2	0	2	15593	949	347	602	3.70e-03	4.94e-04	1.00e+00	1.00e+00	1.00e+00	1.00e+00	Predominantly up regulated
Residual of tsex	Brain	GO:0005004	GO:0003674	GPI-linked ephrin receptor activity	3	0	3	5	15590	949	347	602	2.05e-03	1.00e+00	5.40e-04	1.00e+00	1.00e+00	8.09e-01	Predominantly down regulated
Residual of tmax	Brain	GO:0022892	GO:0003674	substrate-specific transporter activity	27	3	24	702	14893	368	131	237	8.85e-03	9.38e-01	1.80e-04	1.00e+00	1.00e+00	5.64e-01	Predominantly down regulated
Residual of tmax	Brain	GO:0022857	GO:0003674	transmembrane transporter activity	26	3	23	667	14928	368	131	237	8.60e-03	9.23e-01	2.18e-04	1.00e+00	1.00e+00	5.64e-01	Predominantly down regulated
Residual of tmax	Brain	GO:0022891	GO:0003674	substrate-specific transmembrane transporter activity	23	3	20	604	14991	368	131	237	1.68e-02	8.87e-01	9.34e-04	1.00e+00	1.00e+00	1.00e+00	Predominantly down regulated
Residual of tmax	Brain	GO:0071462	GO:0008150	cellular response to water	2	2	0	5	15590	368	131	237	5.30e-03	6.89e-04	1.00e+00	1.00e+00	1.00e+00	1.00e+00	Predominantly up regulated
Residual of tmax	Brain	GO:0048407	GO:0003674	platelet-derived growth factor binding	3	0	3	12	15583	368	131	237	2.45e-03	1.00e+00	6.89e-04	1.00e+00	1.00e+00	1.00e+00	Predominantly down regulated
Residual of tmax	Brain	GO:0015075	GO:0003674	ion transmembrane transporter activity	20	2	18	485	15110	368	131	237	1.14e-02	9.18e-01	4.56e-04	1.00e+00	1.00e+00	9.58e-01	Predominantly down regulated
Residual of tmax	Brain	GO:0071464	GO:0008150	cellular response to hydrostatic pressure	2	2	0	5	15590	368	131	237	5.30e-03	6.89e-04	1.00e+00	1.00e+00	1.00e+00	1.00e+00	Predominantly up regulated
Residual of tmax	Brain	GO:0008324	GO:0003674	cation transmembrane transporter activity	18	2	16	380	15215	368	131	237	4.12e-03	8.32e-01	2.39e-04	1.00e+00	1.00e+00	5.64e-01	Predominantly down regulated
Residual of tmax	Brain	GO:0022836	GO:0003674	gated channel activity	11	0	11	181	15414	368	131	237	3.85e-03	1.00e+00	1.03e-04	1.00e+00	1.00e+00	5.59e-01	Predominantly down regulated
Residual of tmax	Brain	GO:0046873	GO:0003674	metal ion transmembrane transporter activity	14	2	12	271	15324	368	131	237	5.18e-03	6.68e-01	9.24e-04	1.00e+00	1.00e+00	1.00e+00	Predominantly down regulated
Residual of tmax	Brain	GO:0022834	GO:0003674	ligand-gated channel activity	8	0	8	94	15501	368	131	237	1.70e-03	1.00e+00	9.14e-05	1.00e+00	1.00e+00	5.59e-01	Predominantly down regulated
Residual of tmax	Brain	GO:0016401	GO:0003674	palmitoyl-CoA oxidase activity	2	0	2	3	15592	368	131	237	1.64e-03	1.00e+00	6.83e-04	1.00e+00	1.00e+00	1.00e+00	Predominantly down regulated
Residual of tmax	Brain	GO:0015276	GO:0003674	ligand-gated ion channel activity	8	0	8	94	15501	368	131	237	1.70e-03	1.00e+00	9.14e-05	1.00e+00	1.00e+00	5.59e-01	Predominantly down regulated
Residual of tmax	Brain	GO:0006284	GO:0008150	base-excision repair	4	4	0	41	15554	368	131	237	1.55e-02	3.79e-04	1.00e+00	1.00e+00	1.00e+00	1.00e+00	Predominantly up regulated
Residual of tmax	Brain	GO:0006086	GO:0008150	acetyl-CoA biosynthetic process from pyruvate	3	0	3	13	15582	368	131	237	3.13e-03	1.00e+00	8.86e-04	1.00e+00	1.00e+00	1.00e+00	Predominantly down regulated
Residual of tmax	Brain	GO:0010510	GO:0008150	regulation of acetyl-CoA biosynthetic process from pyruvate	3	0	3	12	15583	368	131	237	2.45e-03	1.00e+00	6.89e-04	1.00e+00	1.00e+00	1.00e+00	Predominantly down regulated
Residual of tmax	Brain	GO:0005242	GO:0003674	inward rectifier potassium channel activity	3	0	3	13	15582	368	131	237	3.13e-03	1.00e+00	8.86e-04	1.00e+00	1.00e+00	1.00e+00	Predominantly down regulated
Residual of tmax	Brain	GO:0045008	GO:0008150	depyrimidination	2	2	0	5	15590	368	131	237	5.30e-03	6.89e-04	1.00e+00	1.00e+00	1.00e+00	1.00e+00	Predominantly up regulated
Residual of tmax	Brain	GO:0015467	GO:0003674	G-protein activated inward rectifier potassium channel activity	2	0	2	2	15593	368	131	237	5.55e-04	1.00e+00	2.30e-04	1.00e+00	1.00e+00	5.64e-01	Predominantly down regulated
