# Supplementary material for: Gene expression defines natural changes in mammalian lifespan
Source: Aging Cell. 2015 Feb 9;14(3):352–65. doi: 10.1111/acel.12283 (PMC4406664; doi:10.1111/acel.12283)
Supplement: Supplementary file 5 [file acel0014-0352-sd5.xlsx]

## Sheet: Start here
Residual of time to maturity	Residual of maximum lifespan
GO functions for genes whose expression variation associates with residual of time to maturity
Term ID	Description	Nb. of genes	Line in the table	Direct link
GO:0015849	Organic acid transport	35	4	click here
GO:0014075	Response to amine stimulus	10	43	click here
GO:0010675	Regulation of cellular carbohydrate metabolic process	22	57	click here
GO:0001975	Response to amphetamine	8	83	click here
GO:0034440	Lipid oxidation	19	95	click here
GO:0015711	Organic anion transport	42	118	click here
GO:0034643	Establishment of mitochondrion localization, microtubule-mediated	6	164	click here
GO:0004679	AMP-activated protein kinase activity	4	174	click here
GO:0046942	Carboxylic acid transport	35	182	click here
GO:0006631	Fatty acid metabolic process	42	221	click here
GO:0047497	Mitochondrion transport along microtubule	6	267	click here
GO:0035721	Intraflagellar retrograde transport	3	277	click here
GO:0009062	Fatty acid catabolic process	16	284	click here
GO:0019395	Fatty acid oxidation	19	304	click here
GO:0015908	Fatty acid transport	14	327	click here
GO:0015807	L-amino acid transport	11	345	click here
GO:0033234	Negative regulation of protein sumoylation	3	360	click here
GO:0019887	Protein kinase regulator activity	16	367	click here
GO:0022891	Substrate-specific transmembrane transporter activity	57	387	click here
GO:0016627	Oxidoreductase activity, acting on the CH-CH group of donors	10	448	click here
GO:0033057	Multicellular organismal reproductive behavior	10	462	click here
GO:0015075	Ion transmembrane transporter activity	101	476	click here
GO:0055085	Transmembrane transport	69	581	click here
GO:0006811	Ion transport	86	654	click here
GO:0019751	Polyol metabolic process	15	744	click here
GO:0018991	Oviposition	4	763	click here
GO:0005131	Growth hormone receptor binding	3	771	click here
GO:0035662	Toll-like receptor 4 binding	3	778	click here
GO:0008509	Anion transmembrane transporter activity	25	785	click here
GO:0051346	Negative regulation of hydrolase activity	28	814	click here
GO:0006812	Cation transport	60	846	click here
GO:0043647	Inositol phosphate metabolic process	11	910	click here
GO:0010559	Regulation of glycoprotein biosynthetic process	7	925	click here
GO:0043648	Dicarboxylic acid metabolic process	15	936	click here
GO:0001561	Fatty acid alpha-oxidation	4	955	click here
GO:0034260	Negative regulation of GTPase activity	6	963	click here
GO:0030574	Collagen catabolic process	10	973	click here
GO:0004222	Metalloendopeptidase activity	8	987	click here
GO:0046873	Metal ion transmembrane transporter activity	32	999	click here
GO functions for genes whose expression variation associates with residual of maximum lifespan
Term ID	Description	Nb. of genes	Line in the table	Direct link
GO:0010876	Lipid localization	21	4	click here
GO:0044248	Cellular catabolic process	105	29	click here
GO:0007031	Peroxisome organization	8	138	click here
GO:0071702	Organic substance transport	98	150	click here
GO:0044282	Small molecule catabolic process	24	252	click here
GO:0015849	Organic acid transport	22	280	click here
GO:0006869	Lipid transport	20	306	click here
GO:0046907	Intracellular transport	80	330	click here
GO:0043201	Response to leucine	3	414	click here
GO:0071472	Cellular response to salt stress	4	421	click here
GO:0030554	Adenyl nucleotide binding	31	429	click here
GO:0032006	Regulation of TOR signaling cascade	8	464	click here
GO:0032559	Adenyl ribonucleotide binding	31	476	click here
GO:0046942	Carboxylic acid transport	22	511	click here
GO:0010745	Negative regulation of macrophage derived foam cell differentiation	4	537	click here
GO:0009185	Ribonucleoside diphosphate metabolic process	6	545	click here
GO:0009135	Purine nucleoside diphosphate metabolic process	5	555	click here
GO:0046939	Nucleotide phosphorylation	5	564	click here
GO:0072329	Monocarboxylic acid catabolic process	14	573	click here
GO:0005524	ATP binding	30	591	click here
GO:0009188	Ribonucleoside diphosphate biosynthetic process	4	625	click here
GO:0009179	Purine ribonucleoside diphosphate metabolic process	5	633	click here
GO:0009136	Purine nucleoside diphosphate biosynthetic process	4	642	click here
GO:0035404	Histone-serine phosphorylation	4	650	click here
GO:0015908	Fatty acid transport	11	658	click here
GO:0046031	ADP metabolic process	4	673	click here
GO:0009180	Purine ribonucleoside diphosphate biosynthetic process	4	681	click here
GO:0006793	Phosphorus metabolic process	106	689	click here
GO:0045927	Positive regulation of growth	16	799	click here
GO:0006796	Phosphate-containing compound metabolic process	102	819	click here
GO:0035325	Toll-like receptor binding	3	925	click here
GO:0035662	Toll-like receptor 4 binding	3	932	click here
GO:0007628	Adult walking behavior	6	939	click here
GO:0070488	Neutrophil aggregation	2	949	click here
GO:0030811	Regulation of nucleotide catabolic process	18	955	click here
GO:0090283	Regulation of protein glycosylation in Golgi	2	977	click here
GO:0033121	Regulation of purine nucleotide catabolic process	18	983	click here
GO:0022834	Ligand-gated channel activity	9	1005	click here
GO:0004222	Metalloendopeptidase activity	5	1018	click here
GO:0015276	Ligand-gated ion channel activity	9	1027	click here
GO:0015467	G-protein activated inward rectifier potassium channel activity	2	1040	click here

## Sheet: Residual of time to maturity
GO functions for genes whose expression variation associates with residual of time to maturity
Organic acid transport (GO:0015849). The directed movement of organic acids, any acidic compound containing carbon in covalent linkage, into, out of or within a cell, or between cells, by means of some agent such as a transporter or pore.
Gene symbol	P-value, F-test (liver)	R-squared (liver)	Slope (liver)	P-value, F-test (kidney)	R-squared (kidney)	Slope (kidney)	P-value, F-test (brain)	R-squared (brain)	Slope (brain)	Product description
MAPK9	9.4e-04	0.33	-0.95	-	-	-	-	-	-	mitogen-activated protein kinase 9
SLC25A17	3.8e-04	0.37	-0.88	1.7e-03	0.31	-0.60	-	-	-	solute carrier family 25 (mitochondrial carrier; peroxisomal membrane protein, 34kDa), member 17
SERINC3	3.6e-04	0.37	-1.09	1.9e-03	0.30	-0.54	-	-	-	serine incorporator 3
SLC27A2	1.2e-03	0.32	-0.58	-	-	-	-	-	-	solute carrier family 27 (fatty acid transporter), member 2
DCTD	3.2e-04	0.39	0.45	1.9e-03	0.31	0.47	1.9e-03	0.31	0.50	dCMP deaminase
PRKAA2	2.7e-06	0.56	-0.63	-	-	-	-	-	-	protein kinase, AMP-activated, alpha 2 catalytic subunit
CROT	3.3e-04	0.40	-0.65	-	-	-	2.7e-03	0.31	-0.70	carnitine O-octanoyltransferase
PPARA	4.7e-04	0.38	-0.79	-	-	-	-	-	-	peroxisome proliferator-activated receptor alpha
ABCB11	2.3e-03	0.32	-0.66	-	-	-	-	-	-
ABCC2	3.7e-04	0.40	-0.97	-	-	-	-	-	-	ATP-binding cassette, sub-family C (CFTR/MRP), member 2
TSC1	2.1e-03	0.32	-1.51	-	-	-	-	-	-	tuberous sclerosis 1
ABCD3	5.0e-05	0.46	-0.95	1.4e-07	0.69	-1.33	4.0e-05	0.51	-1.80	ATP-binding cassette, sub-family D (ALD), member 3
SLC23A2	1.2e-03	0.35	0.74	-	-	-	-	-	-	solute carrier family 23 (nucleobase transporters), member 2
SLC7A8	3.8e-04	0.40	0.85	-	-	-	-	-	-	solute carrier family 7 (amino acid transporter light chain, L system), member 8
PRKAB2	2.0e-05	0.52	0.97	-	-	-	-	-	-	protein kinase, AMP-activated, beta 2 non-catalytic subunit
SLC7A9	3.5e-04	0.42	0.56	-	-	-	3.8e-04	0.39	1.05	solute carrier family 7 (glycoprotein-associated amino acid transporter light chain, bo,+ system), member 9
MIF	2.0e-03	0.33	0.58	-	-	-	-	-	-	macrophage migration inhibitory factor (glycosylation-inhibiting factor)
CLN8	1.0e-03	0.37	-1.19	-	-	-	-	-	-	ceroid-lipofuscinosis, neuronal 8 (epilepsy, progressive with mental retardation)
SLC25A21	5.3e-04	0.36	-0.75	4.9e-04	0.40	-0.82	-	-	-	solute carrier family 25 (mitochondrial oxodicarboxylate carrier), member 21
SLC25A13	2.4e-03	0.33	-1.32	-	-	-	-	-	-	solute carrier family 25, member 13 (citrin)
THBS1	2.6e-03	0.33	0.51	-	-	-	-	-	-	thrombospondin 1
SLC38A7	1.2e-03	0.37	-1.11	-	-	-	-	-	-	solute carrier family 38, member 7
PRMT1	2.8e-03	0.33	0.69	-	-	-	-	-	-	protein arginine methyltransferase 1
SLCO1A2	2.1e-03	0.35	-0.32	-	-	-	-	-	-	solute carrier organic anion transporter family, member 1A2
SLC26A1	2.1e-03	0.34	-0.49	1.5e-03	0.36	-0.85	-	-	-	solute carrier family 26 (sulfate transporter), member 1
FAT1	2.7e-03	0.33	-0.94	-	-	-	-	-	-	FAT tumor suppressor homolog 1 (Drosophila)
APBA1	5.3e-05	0.53	1.29	-	-	-	-	-	-
SLC6A9	3.0e-03	0.35	-0.63	-	-	-	2.8e-04	0.44	-1.47	solute carrier family 6 (neurotransmitter transporter, glycine), member 9
SLC36A1	1.5e-04	0.50	-1.19	-	-	-	-	-	-	solute carrier family 36 (proton/amino acid symporter), member 1
SLC25A22	2.1e-03	0.40	-0.73	-	-	-	-	-	-	solute carrier family 25 (mitochondrial carrier: glutamate), member 22
ADORA2A	3.7e-03	0.35	1.07	-	-	-	-	-	-	adenosine A2a receptor
ACSL6	3.0e-03	0.36	0.81	-	-	-	-	-	-	acyl-CoA synthetase long-chain family member 6
SLC27A3	2.0e-03	0.39	0.63	-	-	-	-	-	-
SERPINA7	4.1e-03	0.37	0.43	-	-	-	-	-	-	serpin peptidase inhibitor, clade A (alpha-1 antiproteinase, antitrypsin), member 7
SLC1A7	9.5e-04	0.46	1.99	-	-	-	-	-	-	solute carrier family 1 (glutamate transporter), member 7
Response to amine stimulus (GO:0014075). Any process that results in a change in state or activity of a cell or an organism (in terms of movement, secretion, enzyme production, gene expression, etc.) as a result of an amine stimulus. An amine is a compound formally derived from ammonia by replacing one, two or three hydrogen atoms by hydrocarbyl groups.
Gene symbol	P-value, F-test (liver)	R-squared (liver)	Slope (liver)	P-value, F-test (kidney)	R-squared (kidney)	Slope (kidney)	P-value, F-test (brain)	R-squared (brain)	Slope (brain)	Product description
MAPK9	9.4e-04	0.33	-0.95	-	-	-	-	-	-	mitogen-activated protein kinase 9
DDIT3	1.7e-03	0.33	0.90	2.7e-03	0.32	0.88	-	-	-	DNA-damage-inducible transcript 3
UROS	3.2e-04	0.41	1.10	-	-	-	-	-	-	uroporphyrinogen III synthase
DRD1	1.8e-03	0.37	1.40	-	-	-	-	-	-	dopamine receptor D1
NR4A2	1.0e-03	0.38	0.85	-	-	-	-	-	-	nuclear receptor subfamily 4, group A, member 2
PDE1B	2.6e-03	0.34	1.29	-	-	-	-	-	-	phosphodiesterase 1B, calmodulin-dependent
PPP1R1B	2.3e-03	0.34	-1.45	-	-	-	-	-	-	protein phosphatase 1, regulatory (inhibitor) subunit 1B
ADORA2A	3.7e-03	0.35	1.07	-	-	-	-	-	-	adenosine A2a receptor
DBH	5.5e-04	0.49	0.58	2.9e-04	0.53	0.86	8.7e-04	0.47	1.57	dopamine beta-hydroxylase (dopamine beta-monooxygenase)
CNR2	6.8e-08	0.83	-1.93	-	-	-	-	-	-	cannabinoid receptor 2 (macrophage)
Regulation of cellular carbohydrate metabolic process (GO:0010675). Any process that modulates the rate, extent or frequency of the chemical reactions and pathways involving carbohydrates, any of a group of organic compounds based of the general formula Cx(H2O)y, as carried out by individual cells.
Gene symbol	P-value, F-test (liver)	R-squared (liver)	Slope (liver)	P-value, F-test (kidney)	R-squared (kidney)	Slope (kidney)	P-value, F-test (brain)	R-squared (brain)	Slope (brain)	Product description
GPLD1	7.3e-05	0.44	-0.68	8.8e-04	0.34	-0.74	1.9e-04	0.41	-0.83	glycosylphosphatidylinositol specific phospholipase D1
IDE	2.9e-03	0.28	-0.81	4.0e-04	0.38	-1.00	9.3e-04	0.34	-0.98	insulin-degrading enzyme
PRKAA2	2.7e-06	0.56	-0.63	-	-	-	-	-	-	protein kinase, AMP-activated, alpha 2 catalytic subunit
C1QTNF1	1.0e-03	0.34	0.79	-	-	-	-	-	-	C1q and tumor necrosis factor related protein 1
ACADM	8.9e-04	0.34	-0.72	2.7e-03	0.30	-0.42	-	-	-	acyl-CoA dehydrogenase, C-4 to C-12 straight chain
PHKG2	3.7e-03	0.28	1.05	-	-	-	-	-	-	phosphorylase kinase, gamma 2 (testis)
PPARA	4.7e-04	0.38	-0.79	-	-	-	-	-	-	peroxisome proliferator-activated receptor alpha
PFKFB3	1.1e-04	0.46	0.71	1.8e-03	0.31	0.73	2.5e-03	0.29	0.95	6-phosphofructo-2-kinase/fructose-2,6-biphosphatase 3
DDIT4	1.3e-04	0.45	0.68	-	-	-	-	-	-	DNA-damage-inducible transcript 4
ARFGEF1	7.0e-04	0.36	-1.41	2.5e-03	0.31	-1.21	2.2e-04	0.43	-1.27	ADP-ribosylation factor guanine nucleotide-exchange factor 1 (brefeldin A-inhibited)
P2RY1	3.1e-03	0.30	-0.70	-	-	-	-	-	-	purinergic receptor P2Y, G-protein coupled, 1
PDK1	2.6e-03	0.31	-0.69	-	-	-	8.9e-06	0.57	-1.17	pyruvate dehydrogenase kinase, isozyme 1
MIF	2.0e-03	0.33	0.58	-	-	-	-	-	-	macrophage migration inhibitory factor (glycosylation-inhibiting factor)
PFKFB2	2.9e-03	0.31	-0.80	-	-	-	-	-	-	6-phosphofructo-2-kinase/fructose-2,6-biphosphatase 2
DYRK2	1.5e-04	0.46	-1.21	-	-	-	4.0e-04	0.40	-1.92	dual-specificity tyrosine-(Y)-phosphorylation regulated kinase 2
ARPP19	3.1e-03	0.33	-0.58	-	-	-	-	-	-	cAMP-regulated phosphoprotein, 19kDa
BAD	2.6e-04	0.46	0.98	-	-	-	-	-	-	BCL2-associated agonist of cell death
PRKAA1	4.1e-04	0.46	1.47	-	-	-	-	-	-	protein kinase, AMP-activated, alpha 1 catalytic subunit
RHOB	2.9e-03	0.38	0.84	-	-	-	1.5e-03	0.44	2.50	ras homolog family member B
PPP1R3F	2.8e-03	0.38	1.36	-	-	-	2.3e-05	0.60	1.75	protein phosphatase 1, regulatory subunit 3F
GPER	2.2e-03	0.43	0.76	-	-	-	-	-	-	G protein-coupled estrogen receptor 1
PPP1CB	1.2e-03	0.75	-2.27	-	-	-	9.4e-04	0.76	-2.10	protein phosphatase 1, catalytic subunit, beta isozyme
Response to amphetamine (GO:0001975). Any process that results in a change in state or activity of a cell or an organism (in terms of movement, secretion, enzyme production, gene expression, etc.) as a result of an amphetamine stimulus. Amphetamines consist of a group of compounds related to alpha-methylphenethylamine.
Gene symbol	P-value, F-test (liver)	R-squared (liver)	Slope (liver)	P-value, F-test (kidney)	R-squared (kidney)	Slope (kidney)	P-value, F-test (brain)	R-squared (brain)	Slope (brain)	Product description
DDIT3	1.7e-03	0.33	0.90	2.7e-03	0.32	0.88	-	-	-	DNA-damage-inducible transcript 3
DRD1	1.8e-03	0.37	1.40	-	-	-	-	-	-	dopamine receptor D1
NR4A2	1.0e-03	0.38	0.85	-	-	-	-	-	-	nuclear receptor subfamily 4, group A, member 2
PDE1B	2.6e-03	0.34	1.29	-	-	-	-	-	-	phosphodiesterase 1B, calmodulin-dependent
PPP1R1B	2.3e-03	0.34	-1.45	-	-	-	-	-	-	protein phosphatase 1, regulatory (inhibitor) subunit 1B
ADORA2A	3.7e-03	0.35	1.07	-	-	-	-	-	-	adenosine A2a receptor
DBH	5.5e-04	0.49	0.58	2.9e-04	0.53	0.86	8.7e-04	0.47	1.57	dopamine beta-hydroxylase (dopamine beta-monooxygenase)
CNR2	6.8e-08	0.83	-1.93	-	-	-	-	-	-	cannabinoid receptor 2 (macrophage)
Lipid oxidation (GO:0034440). The removal of one or more electrons from a lipid, with or without the concomitant removal of a proton or protons, by reaction with an electron-accepting substance, by addition of oxygen or by removal of hydrogen.
Gene symbol	P-value, F-test (liver)	R-squared (liver)	Slope (liver)	P-value, F-test (kidney)	R-squared (kidney)	Slope (kidney)	P-value, F-test (brain)	R-squared (brain)	Slope (brain)	Product description
SLC25A17	3.8e-04	0.37	-0.88	1.7e-03	0.31	-0.60	-	-	-	solute carrier family 25 (mitochondrial carrier; peroxisomal membrane protein, 34kDa), member 17
SLC27A2	1.2e-03	0.32	-0.58	-	-	-	-	-	-	solute carrier family 27 (fatty acid transporter), member 2
ETFDH	1.5e-04	0.42	-1.15	-	-	-	-	-	-	electron-transferring-flavoprotein dehydrogenase
ACADM	8.9e-04	0.34	-0.72	2.7e-03	0.30	-0.42	-	-	-	acyl-CoA dehydrogenase, C-4 to C-12 straight chain
CYP4V2	4.4e-04	0.37	-0.61	-	-	-	-	-	-	cytochrome P450, family 4, subfamily V, polypeptide 2
GCDH	3.9e-03	0.28	-0.88	1.1e-05	0.54	-1.15	-	-	-	glutaryl-CoA dehydrogenase
CROT	3.3e-04	0.40	-0.65	-	-	-	2.7e-03	0.31	-0.70	carnitine O-octanoyltransferase
PEX13	1.2e-04	0.44	-1.29	2.8e-04	0.42	-1.06	1.7e-03	0.33	-1.32	peroxisomal biogenesis factor 13
KAT5	8.3e-06	0.54	1.93	5.8e-06	0.55	1.57	6.0e-05	0.47	1.61	K(lysine) acetyltransferase 5
ACOX1	1.7e-04	0.43	-0.69	1.9e-04	0.43	-0.70	3.1e-04	0.41	-0.97	acyl-CoA oxidase 1, palmitoyl
PPARA	4.7e-04	0.38	-0.79	-	-	-	-	-	-	peroxisome proliferator-activated receptor alpha
ACADL	2.4e-03	0.30	-0.47	1.8e-03	0.33	-0.44	2.1e-04	0.43	-0.55	acyl-CoA dehydrogenase, long chain
ABCD3	5.0e-05	0.46	-0.95	1.4e-07	0.69	-1.33	4.0e-05	0.51	-1.80	ATP-binding cassette, sub-family D (ALD), member 3
HACL1	2.3e-03	0.32	-0.88	2.5e-03	0.32	-0.59	-	-	-	2-hydroxyacyl-CoA lyase 1
PEX1	2.0e-04	0.43	-1.32	-	-	-	-	-	-	peroxisomal biogenesis factor 1
LONP2	5.1e-04	0.40	-1.06	-	-	-	-	-	-	lon peptidase 2, peroxisomal
AIM1	1.4e-03	0.33	-0.94	-	-	-	-	-	-	absent in melanoma 1
PRKAA1	4.1e-04	0.46	1.47	-	-	-	-	-	-	protein kinase, AMP-activated, alpha 1 catalytic subunit
PHYH	2.0e-04	0.51	-0.75	4.2e-04	0.51	-0.75	-	-	-	phytanoyl-CoA 2-hydroxylase
Organic anion transport (GO:0015711). The directed movement of organic anions into, out of or within a cell, or between cells, by means of some agent such as a transporter or pore. Organic anions are atoms or small molecules with a negative charge which contain carbon in covalent linkage.
Gene symbol	P-value, F-test (liver)	R-squared (liver)	Slope (liver)	P-value, F-test (kidney)	R-squared (kidney)	Slope (kidney)	P-value, F-test (brain)	R-squared (brain)	Slope (brain)	Product description
MAPK9	9.4e-04	0.33	-0.95	-	-	-	-	-	-	mitogen-activated protein kinase 9
SLC25A17	3.8e-04	0.37	-0.88	1.7e-03	0.31	-0.60	-	-	-	solute carrier family 25 (mitochondrial carrier; peroxisomal membrane protein, 34kDa), member 17
SERINC3	3.6e-04	0.37	-1.09	1.9e-03	0.30	-0.54	-	-	-	serine incorporator 3
SLC27A2	1.2e-03	0.32	-0.58	-	-	-	-	-	-	solute carrier family 27 (fatty acid transporter), member 2
DCTD	3.2e-04	0.39	0.45	1.9e-03	0.31	0.47	1.9e-03	0.31	0.50	dCMP deaminase
PRKAA2	2.7e-06	0.56	-0.63	-	-	-	-	-	-	protein kinase, AMP-activated, alpha 2 catalytic subunit
CROT	3.3e-04	0.40	-0.65	-	-	-	2.7e-03	0.31	-0.70	carnitine O-octanoyltransferase
PPARA	4.7e-04	0.38	-0.79	-	-	-	-	-	-	peroxisome proliferator-activated receptor alpha
ABCB11	2.3e-03	0.32	-0.66	-	-	-	-	-	-
ABCC2	3.7e-04	0.40	-0.97	-	-	-	-	-	-	ATP-binding cassette, sub-family C (CFTR/MRP), member 2
TSC1	2.1e-03	0.32	-1.51	-	-	-	-	-	-	tuberous sclerosis 1
ABCD3	5.0e-05	0.46	-0.95	1.4e-07	0.69	-1.33	4.0e-05	0.51	-1.80	ATP-binding cassette, sub-family D (ALD), member 3
SLC33A1	1.8e-03	0.34	-1.14	-	-	-	-	-	-	solute carrier family 33 (acetyl-CoA transporter), member 1
TMEM30A	3.6e-03	0.29	-0.68	-	-	-	-	-	-	transmembrane protein 30A
SLC23A2	1.2e-03	0.35	0.74	-	-	-	-	-	-	solute carrier family 23 (nucleobase transporters), member 2
SLC7A8	3.8e-04	0.40	0.85	-	-	-	-	-	-	solute carrier family 7 (amino acid transporter light chain, L system), member 8
PRKAB2	2.0e-05	0.52	0.97	-	-	-	-	-	-	protein kinase, AMP-activated, beta 2 non-catalytic subunit
SLC7A9	3.5e-04	0.42	0.56	-	-	-	3.8e-04	0.39	1.05	solute carrier family 7 (glycoprotein-associated amino acid transporter light chain, bo,+ system), member 9
MIF	2.0e-03	0.33	0.58	-	-	-	-	-	-	macrophage migration inhibitory factor (glycosylation-inhibiting factor)
CA3	6.5e-05	0.46	-0.24	-	-	-	-	-	-	carbonic anhydrase III, muscle specific
CLN8	1.0e-03	0.37	-1.19	-	-	-	-	-	-	ceroid-lipofuscinosis, neuronal 8 (epilepsy, progressive with mental retardation)
SLC25A21	5.3e-04	0.36	-0.75	4.9e-04	0.40	-0.82	-	-	-	solute carrier family 25 (mitochondrial oxodicarboxylate carrier), member 21
SLC25A13	2.4e-03	0.33	-1.32	-	-	-	-	-	-	solute carrier family 25, member 13 (citrin)
THBS1	2.6e-03	0.33	0.51	-	-	-	-	-	-	thrombospondin 1
SLC38A7	1.2e-03	0.37	-1.11	-	-	-	-	-	-	solute carrier family 38, member 7
PRMT1	2.8e-03	0.33	0.69	-	-	-	-	-	-	protein arginine methyltransferase 1
SLCO1A2	2.1e-03	0.35	-0.32	-	-	-	-	-	-	solute carrier organic anion transporter family, member 1A2
SLC26A1	2.1e-03	0.34	-0.49	1.5e-03	0.36	-0.85	-	-	-	solute carrier family 26 (sulfate transporter), member 1
FAT1	2.7e-03	0.33	-0.94	-	-	-	-	-	-	FAT tumor suppressor homolog 1 (Drosophila)
APOC2	3.6e-05	0.52	0.66	-	-	-	-	-	-	apolipoprotein C-II
APBA1	5.3e-05	0.53	1.29	-	-	-	-	-	-
SLC6A9	3.0e-03	0.35	-0.63	-	-	-	2.8e-04	0.44	-1.47	solute carrier family 6 (neurotransmitter transporter, glycine), member 9
SLC36A1	1.5e-04	0.50	-1.19	-	-	-	-	-	-	solute carrier family 36 (proton/amino acid symporter), member 1
SLC35A3	1.8e-03	0.36	-0.96	6.4e-04	0.43	-0.82	9.8e-04	0.41	-1.26	solute carrier family 35 (UDP-N-acetylglucosamine (UDP-GlcNAc) transporter), member A3
SLC25A22	2.1e-03	0.40	-0.73	-	-	-	-	-	-	solute carrier family 25 (mitochondrial carrier: glutamate), member 22
ADORA2A	3.7e-03	0.35	1.07	-	-	-	-	-	-	adenosine A2a receptor
ABCG1	7.6e-04	0.48	1.01	-	-	-	-	-	-	ATP-binding cassette, sub-family G (WHITE), member 1
SLC4A7	1.2e-03	0.42	-1.61	-	-	-	2.5e-05	0.60	-1.41	solute carrier family 4, sodium bicarbonate cotransporter, member 7
ACSL6	3.0e-03	0.36	0.81	-	-	-	-	-	-	acyl-CoA synthetase long-chain family member 6
SLC27A3	2.0e-03	0.39	0.63	-	-	-	-	-	-
SERPINA7	4.1e-03	0.37	0.43	-	-	-	-	-	-	serpin peptidase inhibitor, clade A (alpha-1 antiproteinase, antitrypsin), member 7
SLC1A7	9.5e-04	0.46	1.99	-	-	-	-	-	-	solute carrier family 1 (glutamate transporter), member 7
Establishment of mitochondrion localization, microtubule-mediated (GO:0034643). The directed movement of the mitochondrion to a specific location, by a process involving microtubules.
Gene symbol	P-value, F-test (liver)	R-squared (liver)	Slope (liver)	P-value, F-test (kidney)	R-squared (kidney)	Slope (kidney)	P-value, F-test (brain)	R-squared (brain)	Slope (brain)	Product description
RHOT1	1.6e-03	0.30	-1.14	1.5e-04	0.42	-1.33	-	-	-	ras homolog family member T1
RHOT2	4.0e-03	0.27	1.30	-	-	-	-	-	-	ras homolog family member T2
KIF1B	5.2e-04	0.39	-0.79	-	-	-	-	-	-
UXT	4.3e-04	0.42	0.86	-	-	-	-	-	-	ubiquitously-expressed, prefoldin-like chaperone
MAP1S	9.7e-05	0.51	1.48	7.8e-05	0.48	1.62	2.8e-05	0.53	1.46	microtubule-associated protein 1S
MAPT	1.8e-03	0.38	-1.39	1.9e-04	0.48	-0.77	-	-	-	microtubule-associated protein tau
AMP-activated protein kinase activity (GO:0004679). Catalysis of the reaction: ATP + a protein = ADP + a phosphoprotein. This reaction requires the presence of AMP.
Gene symbol	P-value, F-test (liver)	R-squared (liver)	Slope (liver)	P-value, F-test (kidney)	R-squared (kidney)	Slope (kidney)	P-value, F-test (brain)	R-squared (brain)	Slope (brain)	Product description
PRKAB1	1.2e-04	0.42	-0.92	-	-	-	-	-	-	protein kinase, AMP-activated, beta 1 non-catalytic subunit
PRKAA2	2.7e-06	0.56	-0.63	-	-	-	-	-	-	protein kinase, AMP-activated, alpha 2 catalytic subunit
PRKAB2	2.0e-05	0.52	0.97	-	-	-	-	-	-	protein kinase, AMP-activated, beta 2 non-catalytic subunit
PRKAA1	4.1e-04	0.46	1.47	-	-	-	-	-	-	protein kinase, AMP-activated, alpha 1 catalytic subunit
Carboxylic acid transport (GO:0046942). The directed movement of carboxylic acids into, out of or within a cell, or between cells, by means of some agent such as a transporter or pore. Carboxylic acids are organic acids containing one or more carboxyl (COOH) groups or anions (COO-).
Gene symbol	P-value, F-test (liver)	R-squared (liver)	Slope (liver)	P-value, F-test (kidney)	R-squared (kidney)	Slope (kidney)	P-value, F-test (brain)	R-squared (brain)	Slope (brain)	Product description
MAPK9	9.4e-04	0.33	-0.95	-	-	-	-	-	-	mitogen-activated protein kinase 9
SLC25A17	3.8e-04	0.37	-0.88	1.7e-03	0.31	-0.60	-	-	-	solute carrier family 25 (mitochondrial carrier; peroxisomal membrane protein, 34kDa), member 17
SERINC3	3.6e-04	0.37	-1.09	1.9e-03	0.30	-0.54	-	-	-	serine incorporator 3
SLC27A2	1.2e-03	0.32	-0.58	-	-	-	-	-	-	solute carrier family 27 (fatty acid transporter), member 2
DCTD	3.2e-04	0.39	0.45	1.9e-03	0.31	0.47	1.9e-03	0.31	0.50	dCMP deaminase
PRKAA2	2.7e-06	0.56	-0.63	-	-	-	-	-	-	protein kinase, AMP-activated, alpha 2 catalytic subunit
CROT	3.3e-04	0.40	-0.65	-	-	-	2.7e-03	0.31	-0.70	carnitine O-octanoyltransferase
PPARA	4.7e-04	0.38	-0.79	-	-	-	-	-	-	peroxisome proliferator-activated receptor alpha
ABCB11	2.3e-03	0.32	-0.66	-	-	-	-	-	-
ABCC2	3.7e-04	0.40	-0.97	-	-	-	-	-	-	ATP-binding cassette, sub-family C (CFTR/MRP), member 2
TSC1	2.1e-03	0.32	-1.51	-	-	-	-	-	-	tuberous sclerosis 1
ABCD3	5.0e-05	0.46	-0.95	1.4e-07	0.69	-1.33	4.0e-05	0.51	-1.80	ATP-binding cassette, sub-family D (ALD), member 3
SLC23A2	1.2e-03	0.35	0.74	-	-	-	-	-	-	solute carrier family 23 (nucleobase transporters), member 2
SLC7A8	3.8e-04	0.40	0.85	-	-	-	-	-	-	solute carrier family 7 (amino acid transporter light chain, L system), member 8
PRKAB2	2.0e-05	0.52	0.97	-	-	-	-	-	-	protein kinase, AMP-activated, beta 2 non-catalytic subunit
SLC7A9	3.5e-04	0.42	0.56	-	-	-	3.8e-04	0.39	1.05	solute carrier family 7 (glycoprotein-associated amino acid transporter light chain, bo,+ system), member 9
MIF	2.0e-03	0.33	0.58	-	-	-	-	-	-	macrophage migration inhibitory factor (glycosylation-inhibiting factor)
CLN8	1.0e-03	0.37	-1.19	-	-	-	-	-	-	ceroid-lipofuscinosis, neuronal 8 (epilepsy, progressive with mental retardation)
SLC25A21	5.3e-04	0.36	-0.75	4.9e-04	0.40	-0.82	-	-	-	solute carrier family 25 (mitochondrial oxodicarboxylate carrier), member 21
SLC25A13	2.4e-03	0.33	-1.32	-	-	-	-	-	-	solute carrier family 25, member 13 (citrin)
THBS1	2.6e-03	0.33	0.51	-	-	-	-	-	-	thrombospondin 1
SLC38A7	1.2e-03	0.37	-1.11	-	-	-	-	-	-	solute carrier family 38, member 7
PRMT1	2.8e-03	0.33	0.69	-	-	-	-	-	-	protein arginine methyltransferase 1
SLCO1A2	2.1e-03	0.35	-0.32	-	-	-	-	-	-	solute carrier organic anion transporter family, member 1A2
SLC26A1	2.1e-03	0.34	-0.49	1.5e-03	0.36	-0.85	-	-	-	solute carrier family 26 (sulfate transporter), member 1
FAT1	2.7e-03	0.33	-0.94	-	-	-	-	-	-	FAT tumor suppressor homolog 1 (Drosophila)
APBA1	5.3e-05	0.53	1.29	-	-	-	-	-	-
SLC6A9	3.0e-03	0.35	-0.63	-	-	-	2.8e-04	0.44	-1.47	solute carrier family 6 (neurotransmitter transporter, glycine), member 9
SLC36A1	1.5e-04	0.50	-1.19	-	-	-	-	-	-	solute carrier family 36 (proton/amino acid symporter), member 1
SLC25A22	2.1e-03	0.40	-0.73	-	-	-	-	-	-	solute carrier family 25 (mitochondrial carrier: glutamate), member 22
ADORA2A	3.7e-03	0.35	1.07	-	-	-	-	-	-	adenosine A2a receptor
ACSL6	3.0e-03	0.36	0.81	-	-	-	-	-	-	acyl-CoA synthetase long-chain family member 6
SLC27A3	2.0e-03	0.39	0.63	-	-	-	-	-	-
SERPINA7	4.1e-03	0.37	0.43	-	-	-	-	-	-	serpin peptidase inhibitor, clade A (alpha-1 antiproteinase, antitrypsin), member 7
SLC1A7	9.5e-04	0.46	1.99	-	-	-	-	-	-	solute carrier family 1 (glutamate transporter), member 7
Fatty acid metabolic process (GO:0006631). The chemical reactions and pathways involving fatty acids, aliphatic monocarboxylic acids liberated from naturally occurring fats and oils by hydrolysis.
Gene symbol	P-value, F-test (liver)	R-squared (liver)	Slope (liver)	P-value, F-test (kidney)	R-squared (kidney)	Slope (kidney)	P-value, F-test (brain)	R-squared (brain)	Slope (brain)	Product description
MAPK9	9.4e-04	0.33	-0.95	-	-	-	-	-	-	mitogen-activated protein kinase 9
SLC25A17	3.8e-04	0.37	-0.88	1.7e-03	0.31	-0.60	-	-	-	solute carrier family 25 (mitochondrial carrier; peroxisomal membrane protein, 34kDa), member 17
SLC27A2	1.2e-03	0.32	-0.58	-	-	-	-	-	-	solute carrier family 27 (fatty acid transporter), member 2
PRKAA2	2.7e-06	0.56	-0.63	-	-	-	-	-	-	protein kinase, AMP-activated, alpha 2 catalytic subunit
ETFDH	1.5e-04	0.42	-1.15	-	-	-	-	-	-	electron-transferring-flavoprotein dehydrogenase
ACADM	8.9e-04	0.34	-0.72	2.7e-03	0.30	-0.42	-	-	-	acyl-CoA dehydrogenase, C-4 to C-12 straight chain
LIAS	1.8e-06	0.59	-1.46	2.4e-04	0.42	-0.90	-	-	-	lipoic acid synthetase
LIPA	2.5e-03	0.29	-0.75	-	-	-	-	-	-	lipase A, lysosomal acid, cholesterol esterase
CYP4V2	4.4e-04	0.37	-0.61	-	-	-	-	-	-	cytochrome P450, family 4, subfamily V, polypeptide 2
CD74	2.7e-03	0.30	0.70	-	-	-	-	-	-	CD74 molecule, major histocompatibility complex, class II invariant chain
GCDH	3.9e-03	0.28	-0.88	1.1e-05	0.54	-1.15	-	-	-	glutaryl-CoA dehydrogenase
DLAT	2.3e-03	0.31	-1.06	1.0e-03	0.36	-0.66	4.2e-04	0.40	-1.21
PLAA	2.3e-03	0.30	-1.03	-	-	-	-	-	-	phospholipase A2-activating protein
CROT	3.3e-04	0.40	-0.65	-	-	-	2.7e-03	0.31	-0.70	carnitine O-octanoyltransferase
PEX13	1.2e-04	0.44	-1.29	2.8e-04	0.42	-1.06	1.7e-03	0.33	-1.32	peroxisomal biogenesis factor 13
KAT5	8.3e-06	0.54	1.93	5.8e-06	0.55	1.57	6.0e-05	0.47	1.61	K(lysine) acetyltransferase 5
ACOX1	1.7e-04	0.43	-0.69	1.9e-04	0.43	-0.70	3.1e-04	0.41	-0.97	acyl-CoA oxidase 1, palmitoyl
PPARA	4.7e-04	0.38	-0.79	-	-	-	-	-	-	peroxisome proliferator-activated receptor alpha
ACADL	2.4e-03	0.30	-0.47	1.8e-03	0.33	-0.44	2.1e-04	0.43	-0.55	acyl-CoA dehydrogenase, long chain
ALKBH7	2.9e-03	0.31	0.85	-	-	-	-	-	-	alkB, alkylation repair homolog 7 (E. coli)
ABCD3	5.0e-05	0.46	-0.95	1.4e-07	0.69	-1.33	4.0e-05	0.51	-1.80	ATP-binding cassette, sub-family D (ALD), member 3
HACL1	2.3e-03	0.32	-0.88	2.5e-03	0.32	-0.59	-	-	-	2-hydroxyacyl-CoA lyase 1
PEX1	2.0e-04	0.43	-1.32	-	-	-	-	-	-	peroxisomal biogenesis factor 1
PDK1	2.6e-03	0.31	-0.69	-	-	-	8.9e-06	0.57	-1.17	pyruvate dehydrogenase kinase, isozyme 1
PRKAB2	2.0e-05	0.52	0.97	-	-	-	-	-	-	protein kinase, AMP-activated, beta 2 non-catalytic subunit
MIF	2.0e-03	0.33	0.58	-	-	-	-	-	-	macrophage migration inhibitory factor (glycosylation-inhibiting factor)
DEGS1	4.0e-03	0.30	-0.97	-	-	-	2.5e-04	0.46	-1.94	delta(4)-desaturase, sphingolipid 1
LONP2	5.1e-04	0.40	-1.06	-	-	-	-	-	-	lon peptidase 2, peroxisomal
GGT7	2.0e-06	0.62	1.03	1.2e-04	0.44	0.68	-	-	-	gamma-glutamyltransferase 7
AIM1	1.4e-03	0.33	-0.94	-	-	-	-	-	-	absent in melanoma 1
FAT1	2.7e-03	0.33	-0.94	-	-	-	-	-	-	FAT tumor suppressor homolog 1 (Drosophila)
APOC2	3.6e-05	0.52	0.66	-	-	-	-	-	-	apolipoprotein C-II
PRKAA1	4.1e-04	0.46	1.47	-	-	-	-	-	-	protein kinase, AMP-activated, alpha 1 catalytic subunit
ALOX5AP	5.5e-04	0.40	0.86	-	-	-	-	-	-	arachidonate 5-lipoxygenase-activating protein
AASDH	1.4e-03	0.39	-1.34	-	-	-	-	-	-	aminoadipate-semialdehyde dehydrogenase
CYP1A2	2.7e-03	0.36	-0.43	-	-	-	-	-	-	cytochrome P450, family 1, subfamily A, polypeptide 2
INSIG2	1.1e-03	0.40	-0.69	5.6e-04	0.47	-1.57	-	-	-	insulin induced gene 2
PHYH	2.0e-04	0.51	-0.75	4.2e-04	0.51	-0.75	-	-	-	phytanoyl-CoA 2-hydroxylase
PTGS1	5.9e-04	0.44	-1.11	-	-	-	-	-	-	prostaglandin-endoperoxide synthase 1 (prostaglandin G/H synthase and cyclooxygenase)
ACSL6	3.0e-03	0.36	0.81	-	-	-	-	-	-	acyl-CoA synthetase long-chain family member 6
SLC27A3	2.0e-03	0.39	0.63	-	-	-	-	-	-
DPEP2	3.7e-03	0.49	0.85	-	-	-	-	-	-	dipeptidase 2
Mitochondrion transport along microtubule (GO:0047497). The directed movement of a mitochondrion along a microtubule, mediated by motor proteins.
Gene symbol	P-value, F-test (liver)	R-squared (liver)	Slope (liver)	P-value, F-test (kidney)	R-squared (kidney)	Slope (kidney)	P-value, F-test (brain)	R-squared (brain)	Slope (brain)	Product description
RHOT1	1.6e-03	0.30	-1.14	1.5e-04	0.42	-1.33	-	-	-	ras homolog family member T1
RHOT2	4.0e-03	0.27	1.30	-	-	-	-	-	-	ras homolog family member T2
KIF1B	5.2e-04	0.39	-0.79	-	-	-	-	-	-
UXT	4.3e-04	0.42	0.86	-	-	-	-	-	-	ubiquitously-expressed, prefoldin-like chaperone
MAP1S	9.7e-05	0.51	1.48	7.8e-05	0.48	1.62	2.8e-05	0.53	1.46	microtubule-associated protein 1S
MAPT	1.8e-03	0.38	-1.39	1.9e-04	0.48	-0.77	-	-	-	microtubule-associated protein tau
Intraflagellar retrograde transport (GO:0035721). The directed movement of large protein complexes along microtubules from the tip of a cilium or flagellum toward the cell body, mediated by motor proteins.
Gene symbol	P-value, F-test (liver)	R-squared (liver)	Slope (liver)	P-value, F-test (kidney)	R-squared (kidney)	Slope (kidney)	P-value, F-test (brain)	R-squared (brain)	Slope (brain)	Product description
IFT43	1.2e-03	0.35	0.76	-	-	-	-	-	-	intraflagellar transport 43 homolog (Chlamydomonas)
WDR19	3.1e-03	0.32	1.07	-	-	-	-	-	-	WD repeat domain 19
IFT122	1.9e-03	0.35	1.18	-	-	-	-	-	-	intraflagellar transport 122 homolog (Chlamydomonas)
Fatty acid catabolic process (GO:0009062). The chemical reactions and pathways resulting in the breakdown of a fatty acid, any of the aliphatic monocarboxylic acids that can be liberated by hydrolysis from naturally occurring fats and oils. Fatty acids are predominantly straight-chain acids of 4 to 24 carbon atoms, which may be saturated or unsaturated; branched fatty acids and hydroxy fatty acid…
Gene symbol	P-value, F-test (liver)	R-squared (liver)	Slope (liver)	P-value, F-test (kidney)	R-squared (kidney)	Slope (kidney)	P-value, F-test (brain)	R-squared (brain)	Slope (brain)	Product description
SLC25A17	3.8e-04	0.37	-0.88	1.7e-03	0.31	-0.60	-	-	-	solute carrier family 25 (mitochondrial carrier; peroxisomal membrane protein, 34kDa), member 17
SLC27A2	1.2e-03	0.32	-0.58	-	-	-	-	-	-	solute carrier family 27 (fatty acid transporter), member 2
ETFDH	1.5e-04	0.42	-1.15	-	-	-	-	-	-	electron-transferring-flavoprotein dehydrogenase
ACADM	8.9e-04	0.34	-0.72	2.7e-03	0.30	-0.42	-	-	-	acyl-CoA dehydrogenase, C-4 to C-12 straight chain
LIPA	2.5e-03	0.29	-0.75	-	-	-	-	-	-	lipase A, lysosomal acid, cholesterol esterase
CROT	3.3e-04	0.40	-0.65	-	-	-	2.7e-03	0.31	-0.70	carnitine O-octanoyltransferase
PEX13	1.2e-04	0.44	-1.29	2.8e-04	0.42	-1.06	1.7e-03	0.33	-1.32	peroxisomal biogenesis factor 13
ACOX1	1.7e-04	0.43	-0.69	1.9e-04	0.43	-0.70	3.1e-04	0.41	-0.97	acyl-CoA oxidase 1, palmitoyl
PPARA	4.7e-04	0.38	-0.79	-	-	-	-	-	-	peroxisome proliferator-activated receptor alpha
ACADL	2.4e-03	0.30	-0.47	1.8e-03	0.33	-0.44	2.1e-04	0.43	-0.55	acyl-CoA dehydrogenase, long chain
ABCD3	5.0e-05	0.46	-0.95	1.4e-07	0.69	-1.33	4.0e-05	0.51	-1.80	ATP-binding cassette, sub-family D (ALD), member 3
HACL1	2.3e-03	0.32	-0.88	2.5e-03	0.32	-0.59	-	-	-	2-hydroxyacyl-CoA lyase 1
PEX1	2.0e-04	0.43	-1.32	-	-	-	-	-	-	peroxisomal biogenesis factor 1
LONP2	5.1e-04	0.40	-1.06	-	-	-	-	-	-	lon peptidase 2, peroxisomal
AIM1	1.4e-03	0.33	-0.94	-	-	-	-	-	-	absent in melanoma 1
PHYH	2.0e-04	0.51	-0.75	4.2e-04	0.51	-0.75	-	-	-	phytanoyl-CoA 2-hydroxylase
Fatty acid oxidation (GO:0019395). The removal of one or more electrons from a fatty acid, with or without the concomitant removal of a proton or protons, by reaction with an electron-accepting substance, by addition of oxygen or by removal of hydrogen.
Gene symbol	P-value, F-test (liver)	R-squared (liver)	Slope (liver)	P-value, F-test (kidney)	R-squared (kidney)	Slope (kidney)	P-value, F-test (brain)	R-squared (brain)	Slope (brain)	Product description
SLC25A17	3.8e-04	0.37	-0.88	1.7e-03	0.31	-0.60	-	-	-	solute carrier family 25 (mitochondrial carrier; peroxisomal membrane protein, 34kDa), member 17
SLC27A2	1.2e-03	0.32	-0.58	-	-	-	-	-	-	solute carrier family 27 (fatty acid transporter), member 2
ETFDH	1.5e-04	0.42	-1.15	-	-	-	-	-	-	electron-transferring-flavoprotein dehydrogenase
ACADM	8.9e-04	0.34	-0.72	2.7e-03	0.30	-0.42	-	-	-	acyl-CoA dehydrogenase, C-4 to C-12 straight chain
CYP4V2	4.4e-04	0.37	-0.61	-	-	-	-	-	-	cytochrome P450, family 4, subfamily V, polypeptide 2
GCDH	3.9e-03	0.28	-0.88	1.1e-05	0.54	-1.15	-	-	-	glutaryl-CoA dehydrogenase
CROT	3.3e-04	0.40	-0.65	-	-	-	2.7e-03	0.31	-0.70	carnitine O-octanoyltransferase
PEX13	1.2e-04	0.44	-1.29	2.8e-04	0.42	-1.06	1.7e-03	0.33	-1.32	peroxisomal biogenesis factor 13
KAT5	8.3e-06	0.54	1.93	5.8e-06	0.55	1.57	6.0e-05	0.47	1.61	K(lysine) acetyltransferase 5
ACOX1	1.7e-04	0.43	-0.69	1.9e-04	0.43	-0.70	3.1e-04	0.41	-0.97	acyl-CoA oxidase 1, palmitoyl
PPARA	4.7e-04	0.38	-0.79	-	-	-	-	-	-	peroxisome proliferator-activated receptor alpha
ACADL	2.4e-03	0.30	-0.47	1.8e-03	0.33	-0.44	2.1e-04	0.43	-0.55	acyl-CoA dehydrogenase, long chain
ABCD3	5.0e-05	0.46	-0.95	1.4e-07	0.69	-1.33	4.0e-05	0.51	-1.80	ATP-binding cassette, sub-family D (ALD), member 3
HACL1	2.3e-03	0.32	-0.88	2.5e-03	0.32	-0.59	-	-	-	2-hydroxyacyl-CoA lyase 1
PEX1	2.0e-04	0.43	-1.32	-	-	-	-	-	-	peroxisomal biogenesis factor 1
LONP2	5.1e-04	0.40	-1.06	-	-	-	-	-	-	lon peptidase 2, peroxisomal
AIM1	1.4e-03	0.33	-0.94	-	-	-	-	-	-	absent in melanoma 1
PRKAA1	4.1e-04	0.46	1.47	-	-	-	-	-	-	protein kinase, AMP-activated, alpha 1 catalytic subunit
PHYH	2.0e-04	0.51	-0.75	4.2e-04	0.51	-0.75	-	-	-	phytanoyl-CoA 2-hydroxylase
Fatty acid transport (GO:0015908). The directed movement of fatty acids into, out of or within a cell, or between cells, by means of some agent such as a transporter or pore. Fatty acids are aliphatic monocarboxylic acids liberated from naturally occurring fats and oils by hydrolysis.
Gene symbol	P-value, F-test (liver)	R-squared (liver)	Slope (liver)	P-value, F-test (kidney)	R-squared (kidney)	Slope (kidney)	P-value, F-test (brain)	R-squared (brain)	Slope (brain)	Product description
MAPK9	9.4e-04	0.33	-0.95	-	-	-	-	-	-	mitogen-activated protein kinase 9
SLC25A17	3.8e-04	0.37	-0.88	1.7e-03	0.31	-0.60	-	-	-	solute carrier family 25 (mitochondrial carrier; peroxisomal membrane protein, 34kDa), member 17
SLC27A2	1.2e-03	0.32	-0.58	-	-	-	-	-	-	solute carrier family 27 (fatty acid transporter), member 2
PRKAA2	2.7e-06	0.56	-0.63	-	-	-	-	-	-	protein kinase, AMP-activated, alpha 2 catalytic subunit
CROT	3.3e-04	0.40	-0.65	-	-	-	2.7e-03	0.31	-0.70	carnitine O-octanoyltransferase
PPARA	4.7e-04	0.38	-0.79	-	-	-	-	-	-	peroxisome proliferator-activated receptor alpha
ABCC2	3.7e-04	0.40	-0.97	-	-	-	-	-	-	ATP-binding cassette, sub-family C (CFTR/MRP), member 2
ABCD3	5.0e-05	0.46	-0.95	1.4e-07	0.69	-1.33	4.0e-05	0.51	-1.80	ATP-binding cassette, sub-family D (ALD), member 3
PRKAB2	2.0e-05	0.52	0.97	-	-	-	-	-	-	protein kinase, AMP-activated, beta 2 non-catalytic subunit
MIF	2.0e-03	0.33	0.58	-	-	-	-	-	-	macrophage migration inhibitory factor (glycosylation-inhibiting factor)
THBS1	2.6e-03	0.33	0.51	-	-	-	-	-	-	thrombospondin 1
FAT1	2.7e-03	0.33	-0.94	-	-	-	-	-	-	FAT tumor suppressor homolog 1 (Drosophila)
ACSL6	3.0e-03	0.36	0.81	-	-	-	-	-	-	acyl-CoA synthetase long-chain family member 6
SLC27A3	2.0e-03	0.39	0.63	-	-	-	-	-	-
L-amino acid transport (GO:0015807). The directed movement of L-enantiomer amino acids into, out of or within a cell, or between cells, by means of some agent such as a transporter or pore.
Gene symbol	P-value, F-test (liver)	R-squared (liver)	Slope (liver)	P-value, F-test (kidney)	R-squared (kidney)	Slope (kidney)	P-value, F-test (brain)	R-squared (brain)	Slope (brain)	Product description
SERINC3	3.6e-04	0.37	-1.09	1.9e-03	0.30	-0.54	-	-	-	serine incorporator 3
TSC1	2.1e-03	0.32	-1.51	-	-	-	-	-	-	tuberous sclerosis 1
SLC7A8	3.8e-04	0.40	0.85	-	-	-	-	-	-	solute carrier family 7 (amino acid transporter light chain, L system), member 8
SLC7A9	3.5e-04	0.42	0.56	-	-	-	3.8e-04	0.39	1.05	solute carrier family 7 (glycoprotein-associated amino acid transporter light chain, bo,+ system), member 9
CLN8	1.0e-03	0.37	-1.19	-	-	-	-	-	-	ceroid-lipofuscinosis, neuronal 8 (epilepsy, progressive with mental retardation)
SLC25A13	2.4e-03	0.33	-1.32	-	-	-	-	-	-	solute carrier family 25, member 13 (citrin)
SLC38A7	1.2e-03	0.37	-1.11	-	-	-	-	-	-	solute carrier family 38, member 7
SLC6A9	3.0e-03	0.35	-0.63	-	-	-	2.8e-04	0.44	-1.47	solute carrier family 6 (neurotransmitter transporter, glycine), member 9
SLC36A1	1.5e-04	0.50	-1.19	-	-	-	-	-	-	solute carrier family 36 (proton/amino acid symporter), member 1
SLC25A22	2.1e-03	0.40	-0.73	-	-	-	-	-	-	solute carrier family 25 (mitochondrial carrier: glutamate), member 22
SLC1A7	9.5e-04	0.46	1.99	-	-	-	-	-	-	solute carrier family 1 (glutamate transporter), member 7
Negative regulation of protein sumoylation (GO:0033234). Any process that stops, prevents, or reduces the frequency, rate or extent of the addition of SUMO groups to a protein.
Gene symbol	P-value, F-test (liver)	R-squared (liver)	Slope (liver)	P-value, F-test (kidney)	R-squared (kidney)	Slope (kidney)	P-value, F-test (brain)	R-squared (brain)	Slope (brain)	Product description
CTNNB1	6.3e-04	0.35	-1.81	1.3e-03	0.34	-2.05	-	-	-	catenin (cadherin-associated protein), beta 1, 88kDa
HMG20B	2.0e-03	0.40	1.41	-	-	-	-	-	-	high mobility group 20B
CAPN3	1.4e-04	0.61	0.74	1.3e-05	0.71	0.65	1.6e-03	0.47	0.54	calpain 3, (p94)
Protein kinase regulator activity (GO:0019887). Modulates the activity of a protein kinase, an enzyme which phosphorylates a protein.
Gene symbol	P-value, F-test (liver)	R-squared (liver)	Slope (liver)	P-value, F-test (kidney)	R-squared (kidney)	Slope (kidney)	P-value, F-test (brain)	R-squared (brain)	Slope (brain)	Product description
DNAJC3	7.5e-05	0.46	-1.03	2.1e-03	0.32	-0.60	-	-	-	DnaJ (Hsp40) homolog, subfamily C, member 3
KAT2B	-	-	-	2.3e-04	0.43	-1.10	-	-	-	K(lysine) acetyltransferase 2B
PRKAR2A	1.3e-04	0.45	-0.83	9.0e-04	0.37	-0.92	-	-	-	protein kinase, cAMP-dependent, regulatory, type II, alpha
FAR1	-	-	-	2.1e-04	0.43	-1.09	-	-	-	fatty acyl CoA reductase 1
TAOK3	-	-	-	3.0e-04	0.43	1.89	-	-	-	TAO kinase 3
PIK3CA	1.1e-03	0.38	-1.54	1.5e-03	0.36	-1.36	2.5e-03	0.33	-1.29	phosphoinositide-3-kinase, catalytic, alpha polypeptide
MADD	-	-	-	1.2e-04	0.45	1.32	-	-	-	MAP-kinase activating death domain
GAS6	-	-	-	2.8e-03	0.32	-0.66	-	-	-	growth arrest-specific 6
SPRED1	1.2e-05	0.59	-1.58	2.9e-03	0.33	-1.39	8.2e-04	0.39	-1.20	sprouty-related, EVH1 domain containing 1
ERBB3	-	-	-	9.6e-04	0.40	1.23	-	-	-	v-erb-b2 erythroblastic leukemia viral oncogene homolog 3 (avian)
EGF	-	-	-	1.4e-04	0.51	-0.66	-	-	-	epidermal growth factor
DUSP19	3.7e-05	0.56	-1.33	1.9e-03	0.37	-0.94	1.4e-03	0.39	-0.93	dual specificity phosphatase 19
MAPK8IP2	-	-	-	1.8e-04	0.51	1.33	-	-	-	mitogen-activated protein kinase 8 interacting protein 2
HEXIM2	-	-	-	1.2e-03	0.42	0.89	-	-	-	hexamethylene bis-acetamide inducible 2
CCNE2	-	-	-	3.9e-04	0.49	-1.55	-	-	-	cyclin E2
ANGPT4	-	-	-	1.3e-03	0.48	-0.97	-	-	-	angiopoietin 4
Substrate-specific transmembrane transporter activity (GO:0022891). Enables the transfer of a specific substance or group of related substances from one side of a membrane to the other.
Gene symbol	P-value, F-test (liver)	R-squared (liver)	Slope (liver)	P-value, F-test (kidney)	R-squared (kidney)	Slope (kidney)	P-value, F-test (brain)	R-squared (brain)	Slope (brain)	Product description
SLC25A17	3.8e-04	0.37	-0.88	1.7e-03	0.31	-0.60	-	-	-	solute carrier family 25 (mitochondrial carrier; peroxisomal membrane protein, 34kDa), member 17
SERINC3	3.6e-04	0.37	-1.09	1.9e-03	0.30	-0.54	-	-	-	serine incorporator 3
SLC2A2	-	-	-	2.5e-03	0.31	-0.77	-	-	-	solute carrier family 2 (facilitated glucose transporter), member 2
CPOX	-	-	-	8.8e-04	0.35	-0.65	-	-	-	coproporphyrinogen oxidase
SLC20A1	-	-	-	1.7e-03	0.32	-1.51	-	-	-	solute carrier family 20 (phosphate transporter), member 1
SLC25A16	-	-	-	3.9e-04	0.39	-0.83	2.2e-04	0.41	-1.14	solute carrier family 25 (mitochondrial carrier; Graves disease autoantigen), member 16
PITPNB	-	-	-	1.4e-03	0.35	-2.26	-	-	-	phosphatidylinositol transfer protein, beta
GPM6A	-	-	-	6.2e-06	0.55	-0.54	-	-	-	glycoprotein M6A
MTMR6	-	-	-	5.6e-04	0.37	-1.02	-	-	-	myotubularin related protein 6
SLC39A13	-	-	-	1.0e-03	0.35	1.24	-	-	-	solute carrier family 39 (zinc transporter), member 13
CLCN4	2.4e-04	0.44	-0.70	2.9e-06	0.59	-0.81	-	-	-	chloride channel, voltage-sensitive 4
SERINC2	-	-	-	9.9e-05	0.49	0.88	-	-	-
SCNN1A	-	-	-	2.1e-03	0.30	0.77	-	-	-	sodium channel, non-voltage-gated 1 alpha subunit
SLC39A6	-	-	-	1.3e-03	0.35	1.18	-	-	-	solute carrier family 39 (zinc transporter), member 6
SLC30A5	2.1e-03	0.33	-1.65	1.7e-03	0.34	-1.14	1.0e-03	0.37	-1.26	solute carrier family 30 (zinc transporter), member 5
SLC25A21	5.3e-04	0.36	-0.75	4.9e-04	0.40	-0.82	-	-	-	solute carrier family 25 (mitochondrial oxodicarboxylate carrier), member 21
SLCO2A1	-	-	-	4.2e-04	0.40	0.88	-	-	-	solute carrier organic anion transporter family, member 2A1
ATP2A2	-	-	-	9.1e-04	0.40	-1.47	-	-	-	ATPase, Ca++ transporting, cardiac muscle, slow twitch 2
SLC12A1	-	-	-	8.5e-04	0.35	-0.99	-	-	-	solute carrier family 12 (sodium/potassium/chloride transporters), member 1
SLC22A1	-	-	-	4.4e-04	0.41	-0.26	-	-	-	solute carrier family 22 (organic cation transporter), member 1
AQP4	-	-	-	1.0e-03	0.37	-0.45	-	-	-	aquaporin 4
SLC16A7	-	-	-	7.4e-06	0.56	-0.69	-	-	-	solute carrier family 16, member 7 (monocarboxylic acid transporter 2)
MSL2	-	-	-	2.1e-03	0.34	-1.44	-	-	-	male-specific lethal 2 homolog (Drosophila)
STX1B	-	-	-	2.1e-03	0.32	0.69	-	-	-	syntaxin 1B
SLC15A3	-	-	-	5.2e-05	0.52	0.89	-	-	-	solute carrier family 15, member 3
KCNH3	-	-	-	4.2e-04	0.40	0.99	-	-	-	potassium voltage-gated channel, subfamily H (eag-related), member 3
GAS6	-	-	-	2.8e-03	0.32	-0.66	-	-	-	growth arrest-specific 6
SLC26A1	2.1e-03	0.34	-0.49	1.5e-03	0.36	-0.85	-	-	-	solute carrier family 26 (sulfate transporter), member 1
SLC12A5	-	-	-	1.1e-03	0.35	-1.76	-	-	-	solute carrier family 12 (potassium/chloride transporter), member 5
SLCO3A1	-	-	-	1.3e-03	0.36	-1.07	-	-	-	solute carrier organic anion transporter family, member 3A1
KCNJ11	-	-	-	8.3e-05	0.48	1.09	-	-	-	potassium inwardly-rectifying channel, subfamily J, member 11
SLC25A4	-	-	-	3.1e-05	0.54	-1.35	-	-	-	solute carrier family 25 (mitochondrial carrier; adenine nucleotide translocator), member 4
MSL3	-	-	-	4.6e-04	0.45	-1.58	-	-	-	male-specific lethal 3 homolog (Drosophila)
SLC10A2	-	-	-	2.7e-03	0.32	-0.53	-	-	-	solute carrier family 10 (sodium/bile acid cotransporter family), member 2
SLC6A20	-	-	-	9.7e-07	0.65	-0.58	-	-	-	solute carrier family 6 (proline IMINO transporter), member 20
SLC4A1	-	-	-	1.9e-03	0.34	0.77	-	-	-	solute carrier family 4, anion exchanger, member 1 (erythrocyte membrane protein band 3, Diego blood group)
SLC16A5	-	-	-	6.5e-04	0.40	0.69	-	-	-	solute carrier family 16, member 5 (monocarboxylic acid transporter 6)
SLC25A15	-	-	-	4.0e-04	0.47	-0.58	-	-	-	solute carrier family 25 (mitochondrial carrier; ornithine transporter) member 15
SLC30A6	3.3e-03	0.31	-1.22	2.6e-04	0.45	-1.48	2.1e-05	0.55	-1.64	solute carrier family 30 (zinc transporter), member 6
SLC14A2	-	-	-	7.2e-04	0.38	-0.46	-	-	-	solute carrier family 14 (urea transporter), member 2
SLC38A5	-	-	-	1.4e-05	0.58	1.21	1.9e-04	0.48	0.72	solute carrier family 38, member 5
SLC35A3	1.8e-03	0.36	-0.96	6.4e-04	0.43	-0.82	9.8e-04	0.41	-1.26	solute carrier family 35 (UDP-N-acetylglucosamine (UDP-GlcNAc) transporter), member A3
KCNMA1	-	-	-	1.8e-04	0.48	0.76	-	-	-	potassium large conductance calcium-activated channel, subfamily M, alpha member 1
CACNA2D3	-	-	-	8.1e-04	0.41	1.01	-	-	-	calcium channel, voltage-dependent, alpha 2/delta subunit 3
ZDHHC13	-	-	-	1.8e-03	0.36	-1.18	2.1e-04	0.47	-1.08	zinc finger, DHHC-type containing 13
SLC39A10	-	-	-	2.1e-04	0.47	-1.37	-	-	-	solute carrier family 39 (zinc transporter), member 10
SLC5A1	-	-	-	3.4e-05	0.55	-0.70	-	-	-	solute carrier family 5 (sodium/glucose cotransporter), member 1
SLC7A4	-	-	-	2.3e-04	0.47	-0.88	-	-	-	solute carrier family 7 (orphan transporter), member 4
ATP7A	2.6e-04	0.51	-2.55	2.8e-04	0.49	-1.45	9.6e-06	0.63	-1.88	ATPase, Cu++ transporting, alpha polypeptide
TRPM4	3.1e-03	0.38	0.87	4.9e-04	0.48	0.92	-	-	-	transient receptor potential cation channel, subfamily M, member 4
GJC1	-	-	-	6.6e-04	0.48	-1.30	-	-	-	gap junction protein, gamma 1, 45kDa
KCNJ3	-	-	-	5.2e-05	0.61	1.07	-	-	-	potassium inwardly-rectifying channel, subfamily J, member 3
TRPV6	-	-	-	4.2e-04	0.51	0.80	-	-	-
SLC24A1	7.3e-04	0.50	1.34	6.8e-04	0.50	0.88	-	-	-	solute carrier family 24 (sodium/potassium/calcium exchanger), member 1
SLC36A2	-	-	-	1.5e-03	0.50	0.34	-	-	-	solute carrier family 36 (proton/amino acid symporter), member 2
SLC26A6	-	-	-	4.1e-04	0.66	1.01	-	-	-	solute carrier family 26, member 6
GJD3	5.5e-04	0.64	0.97	1.1e-03	0.60	1.04	-	-	-	gap junction protein, delta 3, 31.9kDa
Oxidoreductase activity, acting on the CH-CH group of donors (GO:0016627). Catalysis of an oxidation-reduction (redox) reaction in which a CH-CH group acts as a hydrogen or electron donor and reduces a hydrogen or electron acceptor.
Gene symbol	P-value, F-test (liver)	R-squared (liver)	Slope (liver)	P-value, F-test (kidney)	R-squared (kidney)	Slope (kidney)	P-value, F-test (brain)	R-squared (brain)	Slope (brain)	Product description
CPOX	-	-	-	8.8e-04	0.35	-0.65	-	-	-	coproporphyrinogen oxidase
ACADM	8.9e-04	0.34	-0.72	2.7e-03	0.30	-0.42	-	-	-	acyl-CoA dehydrogenase, C-4 to C-12 straight chain
GART	-	-	-	9.0e-04	0.36	-1.52	-	-	-
CAT	3.6e-03	0.27	-0.77	1.2e-03	0.34	-0.82	1.8e-03	0.32	-0.90	catalase
DPYD	3.8e-05	0.47	-0.76	1.3e-04	0.44	-0.49	-	-	-	dihydropyrimidine dehydrogenase
GCDH	3.9e-03	0.28	-0.88	1.1e-05	0.54	-1.15	-	-	-	glutaryl-CoA dehydrogenase
ACOX1	1.7e-04	0.43	-0.69	1.9e-04	0.43	-0.70	3.1e-04	0.41	-0.97	acyl-CoA oxidase 1, palmitoyl
ACADL	2.4e-03	0.30	-0.47	1.8e-03	0.33	-0.44	2.1e-04	0.43	-0.55	acyl-CoA dehydrogenase, long chain
FAR1	-	-	-	2.1e-04	0.43	-1.09	-	-	-	fatty acyl CoA reductase 1
AKR1D1	-	-	-	2.5e-03	0.33	-0.38	-	-	-	aldo-keto reductase family 1, member D1 (delta 4-3-ketosteroid-5-beta-reductase)
Multicellular organismal reproductive behavior (GO:0033057). The specific behavior of an organism that is associated with reproduction in a multicellular organism.
Gene symbol	P-value, F-test (liver)	R-squared (liver)	Slope (liver)	P-value, F-test (kidney)	R-squared (kidney)	Slope (kidney)	P-value, F-test (brain)	R-squared (brain)	Slope (brain)	Product description
IDE	2.9e-03	0.28	-0.81	4.0e-04	0.38	-1.00	9.3e-04	0.34	-0.98	insulin-degrading enzyme
ADAR	-	-	-	1.1e-05	0.55	1.30	-	-	-	adenosine deaminase, RNA-specific
GADD45B	7.7e-04	0.38	0.48	9.2e-05	0.48	0.61	7.1e-04	0.39	0.85	growth arrest and DNA-damage-inducible, beta
DICER1	3.6e-03	0.30	-1.47	2.8e-04	0.44	-1.90	-	-	-	dicer 1, ribonuclease type III
UNC119	5.8e-04	0.42	0.80	3.1e-04	0.45	0.91	-	-	-	unc-119 homolog (C. elegans)
NFASC	-	-	-	1.3e-07	0.73	0.75	-	-	-	neurofascin
GATA2	-	-	-	2.5e-03	0.35	1.85	-	-	-
DBH	5.5e-04	0.49	0.58	2.9e-04	0.53	0.86	8.7e-04	0.47	1.57	dopamine beta-hydroxylase (dopamine beta-monooxygenase)
DMRTA1	-	-	-	8.8e-04	0.45	0.93	-	-	-	DMRT-like family A1
CEL	-	-	-	2.1e-04	0.56	0.61	-	-	-	carboxyl ester lipase (bile salt-stimulated lipase)
Ion transmembrane transporter activity (GO:0015075). Catalysis of the transfer of an ion from one side of a membrane to the other.
Gene symbol	P-value, F-test (liver)	R-squared (liver)	Slope (liver)	P-value, F-test (kidney)	R-squared (kidney)	Slope (kidney)	P-value, F-test (brain)	R-squared (brain)	Slope (brain)	Product description
SLC25A17	3.8e-04	0.37	-0.88	1.7e-03	0.31	-0.60	-	-	-	solute carrier family 25 (mitochondrial carrier; peroxisomal membrane protein, 34kDa), member 17
SERINC3	3.6e-04	0.37	-1.09	1.9e-03	0.30	-0.54	-	-	-	serine incorporator 3
CPOX	-	-	-	8.8e-04	0.35	-0.65	-	-	-	coproporphyrinogen oxidase
SLC20A1	-	-	-	1.7e-03	0.32	-1.51	-	-	-	solute carrier family 20 (phosphate transporter), member 1
SLC25A16	-	-	-	3.9e-04	0.39	-0.83	2.2e-04	0.41	-1.14	solute carrier family 25 (mitochondrial carrier; Graves disease autoantigen), member 16
PITPNB	-	-	-	1.4e-03	0.35	-2.26	-	-	-	phosphatidylinositol transfer protein, beta
GPM6A	-	-	-	6.2e-06	0.55	-0.54	-	-	-	glycoprotein M6A
MTMR6	-	-	-	5.6e-04	0.37	-1.02	-	-	-	myotubularin related protein 6
SLC39A13	-	-	-	1.0e-03	0.35	1.24	-	-	-	solute carrier family 39 (zinc transporter), member 13
CLCN4	2.4e-04	0.44	-0.70	2.9e-06	0.59	-0.81	-	-	-	chloride channel, voltage-sensitive 4
SERINC2	-	-	-	9.9e-05	0.49	0.88	-	-	-
SCNN1A	-	-	-	2.1e-03	0.30	0.77	-	-	-	sodium channel, non-voltage-gated 1 alpha subunit
SLC39A6	-	-	-	1.3e-03	0.35	1.18	-	-	-	solute carrier family 39 (zinc transporter), member 6
SLC30A5	2.1e-03	0.33	-1.65	1.7e-03	0.34	-1.14	1.0e-03	0.37	-1.26	solute carrier family 30 (zinc transporter), member 5
SLC25A21	5.3e-04	0.36	-0.75	4.9e-04	0.40	-0.82	-	-	-	solute carrier family 25 (mitochondrial oxodicarboxylate carrier), member 21
SLCO2A1	-	-	-	4.2e-04	0.40	0.88	-	-	-	solute carrier organic anion transporter family, member 2A1
ATP2A2	-	-	-	9.1e-04	0.40	-1.47	-	-	-	ATPase, Ca++ transporting, cardiac muscle, slow twitch 2
SLC12A1	-	-	-	8.5e-04	0.35	-0.99	-	-	-	solute carrier family 12 (sodium/potassium/chloride transporters), member 1
SLC22A1	-	-	-	4.4e-04	0.41	-0.26	-	-	-	solute carrier family 22 (organic cation transporter), member 1
SLC16A7	-	-	-	7.4e-06	0.56	-0.69	-	-	-	solute carrier family 16, member 7 (monocarboxylic acid transporter 2)
MSL2	-	-	-	2.1e-03	0.34	-1.44	-	-	-	male-specific lethal 2 homolog (Drosophila)
STX1B	-	-	-	2.1e-03	0.32	0.69	-	-	-	syntaxin 1B
KCNH3	-	-	-	4.2e-04	0.40	0.99	-	-	-	potassium voltage-gated channel, subfamily H (eag-related), member 3
GAS6	-	-	-	2.8e-03	0.32	-0.66	-	-	-	growth arrest-specific 6
SLC26A1	2.1e-03	0.34	-0.49	1.5e-03	0.36	-0.85	-	-	-	solute carrier family 26 (sulfate transporter), member 1
SLC12A5	-	-	-	1.1e-03	0.35	-1.76	-	-	-	solute carrier family 12 (potassium/chloride transporter), member 5
SLCO3A1	-	-	-	1.3e-03	0.36	-1.07	-	-	-	solute carrier organic anion transporter family, member 3A1
KCNJ11	-	-	-	8.3e-05	0.48	1.09	-	-	-	potassium inwardly-rectifying channel, subfamily J, member 11
SLC25A4	-	-	-	3.1e-05	0.54	-1.35	-	-	-	solute carrier family 25 (mitochondrial carrier; adenine nucleotide translocator), member 4
MSL3	-	-	-	4.6e-04	0.45	-1.58	-	-	-	male-specific lethal 3 homolog (Drosophila)
SLC10A2	-	-	-	2.7e-03	0.32	-0.53	-	-	-	solute carrier family 10 (sodium/bile acid cotransporter family), member 2
SLC6A20	-	-	-	9.7e-07	0.65	-0.58	-	-	-	solute carrier family 6 (proline IMINO transporter), member 20
SLC4A1	-	-	-	1.9e-03	0.34	0.77	-	-	-	solute carrier family 4, anion exchanger, member 1 (erythrocyte membrane protein band 3, Diego blood group)
SLC16A5	-	-	-	6.5e-04	0.40	0.69	-	-	-	solute carrier family 16, member 5 (monocarboxylic acid transporter 6)
SLC25A15	-	-	-	4.0e-04	0.47	-0.58	-	-	-	solute carrier family 25 (mitochondrial carrier; ornithine transporter) member 15
SLC30A6	3.3e-03	0.31	-1.22	2.6e-04	0.45	-1.48	2.1e-05	0.55	-1.64	solute carrier family 30 (zinc transporter), member 6
SLC38A5	-	-	-	1.4e-05	0.58	1.21	1.9e-04	0.48	0.72	solute carrier family 38, member 5
SLC35A3	1.8e-03	0.36	-0.96	6.4e-04	0.43	-0.82	9.8e-04	0.41	-1.26	solute carrier family 35 (UDP-N-acetylglucosamine (UDP-GlcNAc) transporter), member A3
KCNMA1	-	-	-	1.8e-04	0.48	0.76	-	-	-	potassium large conductance calcium-activated channel, subfamily M, alpha member 1
CACNA2D3	-	-	-	8.1e-04	0.41	1.01	-	-	-	calcium channel, voltage-dependent, alpha 2/delta subunit 3
ZDHHC13	-	-	-	1.8e-03	0.36	-1.18	2.1e-04	0.47	-1.08	zinc finger, DHHC-type containing 13
SLC39A10	-	-	-	2.1e-04	0.47	-1.37	-	-	-	solute carrier family 39 (zinc transporter), member 10
SLC5A1	-	-	-	3.4e-05	0.55	-0.70	-	-	-	solute carrier family 5 (sodium/glucose cotransporter), member 1
SLC7A4	-	-	-	2.3e-04	0.47	-0.88	-	-	-	solute carrier family 7 (orphan transporter), member 4
ATP7A	2.6e-04	0.51	-2.55	2.8e-04	0.49	-1.45	9.6e-06	0.63	-1.88	ATPase, Cu++ transporting, alpha polypeptide
TRPM4	3.1e-03	0.38	0.87	4.9e-04	0.48	0.92	-	-	-	transient receptor potential cation channel, subfamily M, member 4
GJC1	-	-	-	6.6e-04	0.48	-1.30	-	-	-	gap junction protein, gamma 1, 45kDa
KCNJ3	-	-	-	5.2e-05	0.61	1.07	-	-	-	potassium inwardly-rectifying channel, subfamily J, member 3
TRPV6	-	-	-	4.2e-04	0.51	0.80	-	-	-
SLC24A1	7.3e-04	0.50	1.34	6.8e-04	0.50	0.88	-	-	-	solute carrier family 24 (sodium/potassium/calcium exchanger), member 1
SLC36A2	-	-	-	1.5e-03	0.50	0.34	-	-	-	solute carrier family 36 (proton/amino acid symporter), member 2
SLC26A6	-	-	-	4.1e-04	0.66	1.01	-	-	-	solute carrier family 26, member 6
GJD3	5.5e-04	0.64	0.97	1.1e-03	0.60	1.04	-	-	-	gap junction protein, delta 3, 31.9kDa
ABCA1	-	-	-	-	-	-	2.3e-04	0.41	-0.89	ATP-binding cassette, sub-family A (ABC1), member 1
PEX5L	-	-	-	-	-	-	2.5e-04	0.40	-1.28	peroxisomal biogenesis factor 5-like
SLC25A12	-	-	-	-	-	-	1.3e-03	0.32	-1.65	solute carrier family 25 (mitochondrial carrier, Aralar), member 12
SLC25A28	3.1e-03	0.30	1.02	-	-	-	9.3e-05	0.46	1.67	solute carrier family 25, member 28
SLC7A9	3.5e-04	0.42	0.56	-	-	-	3.8e-04	0.39	1.05	solute carrier family 7 (glycoprotein-associated amino acid transporter light chain, bo,+ system), member 9
GLRB	-	-	-	-	-	-	1.8e-03	0.33	-1.61	glycine receptor, beta
SLC22A8	-	-	-	-	-	-	2.5e-03	0.32	-0.66	solute carrier family 22 (organic anion transporter), member 8
GRIA1	-	-	-	-	-	-	3.3e-04	0.42	-1.58	glutamate receptor, ionotropic, AMPA 1
CACNB3	-	-	-	-	-	-	7.2e-04	0.37	-1.83	calcium channel, voltage-dependent, beta 3 subunit
ABCC3	-	-	-	-	-	-	2.2e-03	0.33	0.98	ATP-binding cassette, sub-family C (CFTR/MRP), member 3
SLC13A5	-	-	-	-	-	-	2.3e-04	0.44	-1.17	solute carrier family 13 (sodium-dependent citrate transporter), member 5
ARSB	-	-	-	-	-	-	2.4e-06	0.63	-0.80	arylsulfatase B
RHCG	-	-	-	-	-	-	1.2e-03	0.36	0.83	Rh family, C glycoprotein
SLC24A3	-	-	-	-	-	-	2.1e-05	0.55	-1.22	solute carrier family 24 (sodium/potassium/calcium exchanger), member 3
SLC6A9	3.0e-03	0.35	-0.63	-	-	-	2.8e-04	0.44	-1.47	solute carrier family 6 (neurotransmitter transporter, glycine), member 9
KCNH7	-	-	-	-	-	-	9.7e-06	0.56	-0.99	potassium voltage-gated channel, subfamily H (eag-related), member 7
KCNJ6	-	-	-	-	-	-	3.3e-05	0.55	-1.10	potassium inwardly-rectifying channel, subfamily J, member 6
TRPM3	-	-	-	-	-	-	8.7e-04	0.38	-0.79	transient receptor potential cation channel, subfamily M, member 3
KCNK2	-	-	-	-	-	-	6.4e-06	0.61	-1.11	potassium channel, subfamily K, member 2
CACNA2D1	-	-	-	-	-	-	2.4e-04	0.45	-1.30	calcium channel, voltage-dependent, alpha 2/delta subunit 1
SLC39A4	-	-	-	-	-	-	1.3e-03	0.38	0.67
GRM7	-	-	-	-	-	-	8.5e-04	0.42	-1.58	glutamate receptor, metabotropic 7
SLC30A7	2.1e-03	0.36	-1.16	-	-	-	2.4e-03	0.38	-1.24	solute carrier family 30 (zinc transporter), member 7
KCNA1	-	-	-	-	-	-	3.7e-04	0.45	-1.51	potassium voltage-gated channel, shaker-related subfamily, member 1 (episodic ataxia with myokymia)
SLC6A12	-	-	-	-	-	-	8.2e-04	0.44	0.59	solute carrier family 6 (neurotransmitter transporter, betaine/GABA), member 12
GRIK4	-	-	-	-	-	-	2.7e-03	0.34	-1.71	glutamate receptor, ionotropic, kainate 4
TRPM7	-	-	-	-	-	-	4.0e-04	0.44	-1.59	transient receptor potential cation channel, subfamily M, member 7
TRPC6	-	-	-	-	-	-	9.7e-06	0.61	-1.32	transient receptor potential cation channel, subfamily C, member 6
GLRA2	-	-	-	-	-	-	1.1e-04	0.50	-1.64	glycine receptor, alpha 2
SLC7A10	-	-	-	-	-	-	1.0e-03	0.39	-1.21	solute carrier family 7 (neutral amino acid transporter light chain, asc system), member 10
CHRNA5	-	-	-	-	-	-	2.6e-03	0.34	-0.74	cholinergic receptor, nicotinic, alpha 5 (neuronal)
SLC5A7	-	-	-	-	-	-	9.9e-04	0.41	-0.98	solute carrier family 5 (choline transporter), member 7
KCNT2	-	-	-	-	-	-	1.1e-05	0.61	-1.60	potassium channel, subfamily T, member 2
KCNS1	-	-	-	-	-	-	2.6e-03	0.36	0.41	potassium voltage-gated channel, delayed-rectifier, subfamily S, member 1
SLCO1C1	-	-	-	-	-	-	4.2e-04	0.45	-0.93	solute carrier organic anion transporter family, member 1C1
CACNA1D	-	-	-	-	-	-	1.1e-03	0.40	-1.63	calcium channel, voltage-dependent, L type, alpha 1D subunit
KCNN1	-	-	-	-	-	-	9.7e-04	0.43	0.78	potassium intermediate/small conductance calcium-activated channel, subfamily N, member 1
SLCO4A1	-	-	-	-	-	-	5.9e-04	0.45	0.71	solute carrier organic anion transporter family, member 4A1
CACNG5	-	-	-	-	-	-	2.1e-04	0.52	-0.76	calcium channel, voltage-dependent, gamma subunit 5
ADAMTS8	-	-	-	-	-	-	1.5e-03	0.42	0.73	ADAM metallopeptidase with thrombospondin type 1 motif, 8
TRPC4	-	-	-	-	-	-	9.0e-05	0.56	-1.41	transient receptor potential cation channel, subfamily C, member 4
CACNA1F	-	-	-	-	-	-	4.0e-04	0.51	1.35	calcium channel, voltage-dependent, L type, alpha 1F subunit
CALHM1	-	-	-	-	-	-	1.3e-03	0.44	1.55	calcium homeostasis modulator 1
KCNA3	-	-	-	-	-	-	2.3e-03	0.41	-1.28	potassium voltage-gated channel, shaker-related subfamily, member 3
KCNH8	-	-	-	-	-	-	2.2e-03	0.43	0.95	potassium voltage-gated channel, subfamily H (eag-related), member 8
KCNK13	-	-	-	-	-	-	2.2e-03	0.45	-1.22	potassium channel, subfamily K, member 13
ASIC3	-	-	-	-	-	-	2.0e-03	0.48	0.69	acid-sensing (proton-gated) ion channel 3
SLC16A8	-	-	-	-	-	-	2.0e-03	0.63	1.15	solute carrier family 16, member 8 (monocarboxylic acid transporter 3)
Transmembrane transport (GO:0055085). The process in which a solute is transported from one side of a membrane to the other.
Gene symbol	P-value, F-test (liver)	R-squared (liver)	Slope (liver)	P-value, F-test (kidney)	R-squared (kidney)	Slope (kidney)	P-value, F-test (brain)	R-squared (brain)	Slope (brain)	Product description
SLC25A17	3.8e-04	0.37	-0.88	1.7e-03	0.31	-0.60	-	-	-	solute carrier family 25 (mitochondrial carrier; peroxisomal membrane protein, 34kDa), member 17
SLC2A2	-	-	-	2.5e-03	0.31	-0.77	-	-	-	solute carrier family 2 (facilitated glucose transporter), member 2
CPOX	-	-	-	8.8e-04	0.35	-0.65	-	-	-	coproporphyrinogen oxidase
ATP6V0A2	1.2e-03	0.33	-0.92	3.8e-04	0.39	-0.75	6.2e-04	0.37	-0.76	ATPase, H+ transporting, lysosomal V0 subunit a2
ATP2B1	6.7e-04	0.36	-1.69	3.1e-05	0.49	-1.88	-	-	-	ATPase, Ca++ transporting, plasma membrane 1
CTNNB1	6.3e-04	0.35	-1.81	1.3e-03	0.34	-2.05	-	-	-	catenin (cadherin-associated protein), beta 1, 88kDa
PEX13	1.2e-04	0.44	-1.29	2.8e-04	0.42	-1.06	1.7e-03	0.33	-1.32	peroxisomal biogenesis factor 13
AKT2	-	-	-	1.5e-03	0.34	1.25	-	-	-	v-akt murine thymoma viral oncogene homolog 2
SLC20A1	-	-	-	1.7e-03	0.32	-1.51	-	-	-	solute carrier family 20 (phosphate transporter), member 1
ABCD3	5.0e-05	0.46	-0.95	1.4e-07	0.69	-1.33	4.0e-05	0.51	-1.80	ATP-binding cassette, sub-family D (ALD), member 3
ARHGEF9	-	-	-	5.3e-04	0.36	0.87	-	-	-	Cdc42 guanine nucleotide exchange factor (GEF) 9
NR3C1	-	-	-	7.0e-04	0.39	-1.51	-	-	-	nuclear receptor subfamily 3, group C, member 1 (glucocorticoid receptor)
SLC25A16	-	-	-	3.9e-04	0.39	-0.83	2.2e-04	0.41	-1.14	solute carrier family 25 (mitochondrial carrier; Graves disease autoantigen), member 16
PRKAR2A	1.3e-04	0.45	-0.83	9.0e-04	0.37	-0.92	-	-	-	protein kinase, cAMP-dependent, regulatory, type II, alpha
SLC9A6	-	-	-	2.0e-03	0.31	-1.13	-	-	-	solute carrier family 9, subfamily A (NHE6, cation proton antiporter 6), member 6
PITPNB	-	-	-	1.4e-03	0.35	-2.26	-	-	-	phosphatidylinositol transfer protein, beta
GPM6A	-	-	-	6.2e-06	0.55	-0.54	-	-	-	glycoprotein M6A
SLC39A13	-	-	-	1.0e-03	0.35	1.24	-	-	-	solute carrier family 39 (zinc transporter), member 13
MDH2	-	-	-	1.2e-03	0.37	-1.82	-	-	-
CLCN4	2.4e-04	0.44	-0.70	2.9e-06	0.59	-0.81	-	-	-	chloride channel, voltage-sensitive 4
SCNN1A	-	-	-	2.1e-03	0.30	0.77	-	-	-	sodium channel, non-voltage-gated 1 alpha subunit
SLC39A6	-	-	-	1.3e-03	0.35	1.18	-	-	-	solute carrier family 39 (zinc transporter), member 6
SLC30A5	2.1e-03	0.33	-1.65	1.7e-03	0.34	-1.14	1.0e-03	0.37	-1.26	solute carrier family 30 (zinc transporter), member 5
SLCO2A1	-	-	-	4.2e-04	0.40	0.88	-	-	-	solute carrier organic anion transporter family, member 2A1
ABCC6	-	-	-	2.5e-03	0.35	0.88	-	-	-	ATP-binding cassette, sub-family C (CFTR/MRP), member 6
ATP2A2	-	-	-	9.1e-04	0.40	-1.47	-	-	-	ATPase, Ca++ transporting, cardiac muscle, slow twitch 2
SLC12A1	-	-	-	8.5e-04	0.35	-0.99	-	-	-	solute carrier family 12 (sodium/potassium/chloride transporters), member 1
SLC22A1	-	-	-	4.4e-04	0.41	-0.26	-	-	-	solute carrier family 22 (organic cation transporter), member 1
AQP4	-	-	-	1.0e-03	0.37	-0.45	-	-	-	aquaporin 4
SLC16A7	-	-	-	7.4e-06	0.56	-0.69	-	-	-	solute carrier family 16, member 7 (monocarboxylic acid transporter 2)
SLC15A3	-	-	-	5.2e-05	0.52	0.89	-	-	-	solute carrier family 15, member 3
GAS6	-	-	-	2.8e-03	0.32	-0.66	-	-	-	growth arrest-specific 6
SLC26A1	2.1e-03	0.34	-0.49	1.5e-03	0.36	-0.85	-	-	-	solute carrier family 26 (sulfate transporter), member 1
PLCG2	-	-	-	5.6e-04	0.38	0.67	-	-	-	phospholipase C, gamma 2 (phosphatidylinositol-specific)
SLC12A5	-	-	-	1.1e-03	0.35	-1.76	-	-	-	solute carrier family 12 (potassium/chloride transporter), member 5
SLCO3A1	-	-	-	1.3e-03	0.36	-1.07	-	-	-	solute carrier organic anion transporter family, member 3A1
ADCY3	-	-	-	2.0e-03	0.33	0.85	-	-	-	adenylate cyclase 3
CRHBP	1.1e-04	0.50	0.43	3.1e-06	0.60	0.47	-	-	-	corticotropin releasing hormone binding protein
KCNJ11	-	-	-	8.3e-05	0.48	1.09	-	-	-	potassium inwardly-rectifying channel, subfamily J, member 11
SLC25A4	-	-	-	3.1e-05	0.54	-1.35	-	-	-	solute carrier family 25 (mitochondrial carrier; adenine nucleotide translocator), member 4
ABCA3	6.9e-07	0.70	-0.79	2.6e-05	0.54	-0.79	-	-	-	ATP-binding cassette, sub-family A (ABC1), member 3
SLC35D2	-	-	-	1.1e-03	0.39	0.80	-	-	-	solute carrier family 35, member D2
AKAP6	-	-	-	2.3e-04	0.45	1.27	-	-	-	A kinase (PRKA) anchor protein 6
SLC6A20	-	-	-	9.7e-07	0.65	-0.58	-	-	-	solute carrier family 6 (proline IMINO transporter), member 20
SLC4A1	-	-	-	1.9e-03	0.34	0.77	-	-	-	solute carrier family 4, anion exchanger, member 1 (erythrocyte membrane protein band 3, Diego blood group)
SLC30A6	3.3e-03	0.31	-1.22	2.6e-04	0.45	-1.48	2.1e-05	0.55	-1.64	solute carrier family 30 (zinc transporter), member 6
SLC14A2	-	-	-	7.2e-04	0.38	-0.46	-	-	-	solute carrier family 14 (urea transporter), member 2
SLC38A5	-	-	-	1.4e-05	0.58	1.21	1.9e-04	0.48	0.72	solute carrier family 38, member 5
SLC35A3	1.8e-03	0.36	-0.96	6.4e-04	0.43	-0.82	9.8e-04	0.41	-1.26	solute carrier family 35 (UDP-N-acetylglucosamine (UDP-GlcNAc) transporter), member A3
KCNMA1	-	-	-	1.8e-04	0.48	0.76	-	-	-	potassium large conductance calcium-activated channel, subfamily M, alpha member 1
AAAS	1.4e-04	0.49	1.20	5.8e-05	0.54	1.24	-	-	-	achalasia, adrenocortical insufficiency, alacrimia
FLVCR1	-	-	-	7.7e-05	0.53	-1.56	5.2e-05	0.55	-1.66	feline leukemia virus subgroup C cellular receptor 1
ZDHHC13	-	-	-	1.8e-03	0.36	-1.18	2.1e-04	0.47	-1.08	zinc finger, DHHC-type containing 13
SLC39A10	-	-	-	2.1e-04	0.47	-1.37	-	-	-	solute carrier family 39 (zinc transporter), member 10
EGF	-	-	-	1.4e-04	0.51	-0.66	-	-	-	epidermal growth factor
SLC5A1	-	-	-	3.4e-05	0.55	-0.70	-	-	-	solute carrier family 5 (sodium/glucose cotransporter), member 1
STEAP2	-	-	-	3.0e-04	0.47	-0.81	-	-	-	STEAP family member 2, metalloreductase
MAPK8IP2	-	-	-	1.8e-04	0.51	1.33	-	-	-	mitogen-activated protein kinase 8 interacting protein 2
SLC5A8	-	-	-	4.2e-04	0.45	-0.46	-	-	-	solute carrier family 5 (iodide transporter), member 8
ATP7A	2.6e-04	0.51	-2.55	2.8e-04	0.49	-1.45	9.6e-06	0.63	-1.88	ATPase, Cu++ transporting, alpha polypeptide
TRPM4	3.1e-03	0.38	0.87	4.9e-04	0.48	0.92	-	-	-	transient receptor potential cation channel, subfamily M, member 4
GJC1	-	-	-	6.6e-04	0.48	-1.30	-	-	-	gap junction protein, gamma 1, 45kDa
KCNJ3	-	-	-	5.2e-05	0.61	1.07	-	-	-	potassium inwardly-rectifying channel, subfamily J, member 3
TRPV6	-	-	-	4.2e-04	0.51	0.80	-	-	-
SLC24A1	7.3e-04	0.50	1.34	6.8e-04	0.50	0.88	-	-	-	solute carrier family 24 (sodium/potassium/calcium exchanger), member 1
SLC36A2	-	-	-	1.5e-03	0.50	0.34	-	-	-	solute carrier family 36 (proton/amino acid symporter), member 2
SLC26A6	-	-	-	4.1e-04	0.66	1.01	-	-	-	solute carrier family 26, member 6
GJD3	5.5e-04	0.64	0.97	1.1e-03	0.60	1.04	-	-	-	gap junction protein, delta 3, 31.9kDa
UCN	-	-	-	2.7e-03	0.57	1.01	1.4e-04	0.75	0.87	urocortin
Ion transport (GO:0006811). The directed movement of charged atoms or small charged molecules into, out of or within a cell, or between cells, by means of some agent such as a transporter or pore.
Gene symbol	P-value, F-test (liver)	R-squared (liver)	Slope (liver)	P-value, F-test (kidney)	R-squared (kidney)	Slope (kidney)	P-value, F-test (brain)	R-squared (brain)	Slope (brain)	Product description
SLC25A17	3.8e-04	0.37	-0.88	1.7e-03	0.31	-0.60	-	-	-	solute carrier family 25 (mitochondrial carrier; peroxisomal membrane protein, 34kDa), member 17
SERINC3	3.6e-04	0.37	-1.09	1.9e-03	0.30	-0.54	-	-	-	serine incorporator 3
SLC2A2	-	-	-	2.5e-03	0.31	-0.77	-	-	-	solute carrier family 2 (facilitated glucose transporter), member 2
DCTD	3.2e-04	0.39	0.45	1.9e-03	0.31	0.47	1.9e-03	0.31	0.50	dCMP deaminase
CPOX	-	-	-	8.8e-04	0.35	-0.65	-	-	-	coproporphyrinogen oxidase
ATP6V0A2	1.2e-03	0.33	-0.92	3.8e-04	0.39	-0.75	6.2e-04	0.37	-0.76	ATPase, H+ transporting, lysosomal V0 subunit a2
ATP2B1	6.7e-04	0.36	-1.69	3.1e-05	0.49	-1.88	-	-	-	ATPase, Ca++ transporting, plasma membrane 1
CTNNB1	6.3e-04	0.35	-1.81	1.3e-03	0.34	-2.05	-	-	-	catenin (cadherin-associated protein), beta 1, 88kDa
DDIT3	1.7e-03	0.33	0.90	2.7e-03	0.32	0.88	-	-	-	DNA-damage-inducible transcript 3
AKT2	-	-	-	1.5e-03	0.34	1.25	-	-	-	v-akt murine thymoma viral oncogene homolog 2
SLC20A1	-	-	-	1.7e-03	0.32	-1.51	-	-	-	solute carrier family 20 (phosphate transporter), member 1
ABCD3	5.0e-05	0.46	-0.95	1.4e-07	0.69	-1.33	4.0e-05	0.51	-1.80	ATP-binding cassette, sub-family D (ALD), member 3
ARHGEF9	-	-	-	5.3e-04	0.36	0.87	-	-	-	Cdc42 guanine nucleotide exchange factor (GEF) 9
NR3C1	-	-	-	7.0e-04	0.39	-1.51	-	-	-	nuclear receptor subfamily 3, group C, member 1 (glucocorticoid receptor)
SLC25A16	-	-	-	3.9e-04	0.39	-0.83	2.2e-04	0.41	-1.14	solute carrier family 25 (mitochondrial carrier; Graves disease autoantigen), member 16
SLC9A6	-	-	-	2.0e-03	0.31	-1.13	-	-	-	solute carrier family 9, subfamily A (NHE6, cation proton antiporter 6), member 6
PITPNB	-	-	-	1.4e-03	0.35	-2.26	-	-	-	phosphatidylinositol transfer protein, beta
GPM6A	-	-	-	6.2e-06	0.55	-0.54	-	-	-	glycoprotein M6A
SLC39A13	-	-	-	1.0e-03	0.35	1.24	-	-	-	solute carrier family 39 (zinc transporter), member 13
CLCN4	2.4e-04	0.44	-0.70	2.9e-06	0.59	-0.81	-	-	-	chloride channel, voltage-sensitive 4
SERINC2	-	-	-	9.9e-05	0.49	0.88	-	-	-
CALCRL	-	-	-	1.7e-03	0.33	-0.99	-	-	-	calcitonin receptor-like
SCNN1A	-	-	-	2.1e-03	0.30	0.77	-	-	-	sodium channel, non-voltage-gated 1 alpha subunit
VPS18	-	-	-	2.4e-05	0.49	1.72	-	-	-	vacuolar protein sorting 18 homolog (S. cerevisiae)
SLC39A6	-	-	-	1.3e-03	0.35	1.18	-	-	-	solute carrier family 39 (zinc transporter), member 6
SLC30A5	2.1e-03	0.33	-1.65	1.7e-03	0.34	-1.14	1.0e-03	0.37	-1.26	solute carrier family 30 (zinc transporter), member 5
SLC25A21	5.3e-04	0.36	-0.75	4.9e-04	0.40	-0.82	-	-	-	solute carrier family 25 (mitochondrial oxodicarboxylate carrier), member 21
SLCO2A1	-	-	-	4.2e-04	0.40	0.88	-	-	-	solute carrier organic anion transporter family, member 2A1
RYK	-	-	-	3.6e-04	0.45	-2.43	-	-	-	receptor-like tyrosine kinase
ATP2A2	-	-	-	9.1e-04	0.40	-1.47	-	-	-	ATPase, Ca++ transporting, cardiac muscle, slow twitch 2
KCNIP3	-	-	-	2.9e-04	0.40	0.57	-	-	-	Kv channel interacting protein 3, calsenilin
SLC12A1	-	-	-	8.5e-04	0.35	-0.99	-	-	-	solute carrier family 12 (sodium/potassium/chloride transporters), member 1
SLC22A1	-	-	-	4.4e-04	0.41	-0.26	-	-	-	solute carrier family 22 (organic cation transporter), member 1
KCNJ16	-	-	-	6.4e-04	0.38	-1.02	-	-	-	potassium inwardly-rectifying channel, subfamily J, member 16
SLC16A7	-	-	-	7.4e-06	0.56	-0.69	-	-	-	solute carrier family 16, member 7 (monocarboxylic acid transporter 2)
SLC15A3	-	-	-	5.2e-05	0.52	0.89	-	-	-	solute carrier family 15, member 3
KCNH3	-	-	-	4.2e-04	0.40	0.99	-	-	-	potassium voltage-gated channel, subfamily H (eag-related), member 3
GAS6	-	-	-	2.8e-03	0.32	-0.66	-	-	-	growth arrest-specific 6
PLCB4	2.3e-03	0.34	-0.77	2.2e-04	0.44	-1.10	-	-	-	phospholipase C, beta 4
SLC26A1	2.1e-03	0.34	-0.49	1.5e-03	0.36	-0.85	-	-	-	solute carrier family 26 (sulfate transporter), member 1
PLCG2	-	-	-	5.6e-04	0.38	0.67	-	-	-	phospholipase C, gamma 2 (phosphatidylinositol-specific)
SLC12A5	-	-	-	1.1e-03	0.35	-1.76	-	-	-	solute carrier family 12 (potassium/chloride transporter), member 5
SLCO3A1	-	-	-	1.3e-03	0.36	-1.07	-	-	-	solute carrier organic anion transporter family, member 3A1
CRHBP	1.1e-04	0.50	0.43	3.1e-06	0.60	0.47	-	-	-	corticotropin releasing hormone binding protein
KCNJ11	-	-	-	8.3e-05	0.48	1.09	-	-	-	potassium inwardly-rectifying channel, subfamily J, member 11
SLC25A4	-	-	-	3.1e-05	0.54	-1.35	-	-	-	solute carrier family 25 (mitochondrial carrier; adenine nucleotide translocator), member 4
ARL2	-	-	-	3.4e-04	0.43	1.23	2.5e-04	0.45	1.55	ADP-ribosylation factor-like 2
ARRB2	-	-	-	6.5e-04	0.40	1.07	1.2e-03	0.37	1.37	arrestin, beta 2
SLC10A2	-	-	-	2.7e-03	0.32	-0.53	-	-	-	solute carrier family 10 (sodium/bile acid cotransporter family), member 2
AKAP6	-	-	-	2.3e-04	0.45	1.27	-	-	-	A kinase (PRKA) anchor protein 6
SLC6A20	-	-	-	9.7e-07	0.65	-0.58	-	-	-	solute carrier family 6 (proline IMINO transporter), member 20
SLC4A1	-	-	-	1.9e-03	0.34	0.77	-	-	-	solute carrier family 4, anion exchanger, member 1 (erythrocyte membrane protein band 3, Diego blood group)
PLA2R1	-	-	-	2.3e-03	0.34	0.52	-	-	-	phospholipase A2 receptor 1, 180kDa
SLC16A5	-	-	-	6.5e-04	0.40	0.69	-	-	-	solute carrier family 16, member 5 (monocarboxylic acid transporter 6)
SLC25A15	-	-	-	4.0e-04	0.47	-0.58	-	-	-	solute carrier family 25 (mitochondrial carrier; ornithine transporter) member 15
SLC30A6	3.3e-03	0.31	-1.22	2.6e-04	0.45	-1.48	2.1e-05	0.55	-1.64	solute carrier family 30 (zinc transporter), member 6
SLC38A5	-	-	-	1.4e-05	0.58	1.21	1.9e-04	0.48	0.72	solute carrier family 38, member 5
SLC35A3	1.8e-03	0.36	-0.96	6.4e-04	0.43	-0.82	9.8e-04	0.41	-1.26	solute carrier family 35 (UDP-N-acetylglucosamine (UDP-GlcNAc) transporter), member A3
KCNMA1	-	-	-	1.8e-04	0.48	0.76	-	-	-	potassium large conductance calcium-activated channel, subfamily M, alpha member 1
CACNA2D3	-	-	-	8.1e-04	0.41	1.01	-	-	-	calcium channel, voltage-dependent, alpha 2/delta subunit 3
NPY	-	-	-	2.4e-04	0.47	-0.55	-	-	-	neuropeptide Y
ADCYAP1	-	-	-	9.3e-04	0.41	0.96	-	-	-	adenylate cyclase activating polypeptide 1 (pituitary)
ZDHHC13	-	-	-	1.8e-03	0.36	-1.18	2.1e-04	0.47	-1.08	zinc finger, DHHC-type containing 13
SLC39A10	-	-	-	2.1e-04	0.47	-1.37	-	-	-	solute carrier family 39 (zinc transporter), member 10
EGF	-	-	-	1.4e-04	0.51	-0.66	-	-	-	epidermal growth factor
SLC5A1	-	-	-	3.4e-05	0.55	-0.70	-	-	-	solute carrier family 5 (sodium/glucose cotransporter), member 1
SLC7A4	-	-	-	2.3e-04	0.47	-0.88	-	-	-	solute carrier family 7 (orphan transporter), member 4
STEAP2	-	-	-	3.0e-04	0.47	-0.81	-	-	-	STEAP family member 2, metalloreductase
MAPK8IP2	-	-	-	1.8e-04	0.51	1.33	-	-	-	mitogen-activated protein kinase 8 interacting protein 2
SLC5A8	-	-	-	4.2e-04	0.45	-0.46	-	-	-	solute carrier family 5 (iodide transporter), member 8
SYK	-	-	-	2.4e-04	0.50	1.00	-	-	-	spleen tyrosine kinase
FOLR1	-	-	-	5.1e-04	0.48	-1.00	-	-	-	folate receptor 1 (adult)
ATP7A	2.6e-04	0.51	-2.55	2.8e-04	0.49	-1.45	9.6e-06	0.63	-1.88	ATPase, Cu++ transporting, alpha polypeptide
TRPM4	3.1e-03	0.38	0.87	4.9e-04	0.48	0.92	-	-	-	transient receptor potential cation channel, subfamily M, member 4
GJC1	-	-	-	6.6e-04	0.48	-1.30	-	-	-	gap junction protein, gamma 1, 45kDa
SPTBN4	-	-	-	1.4e-04	0.54	1.52	-	-	-	spectrin, beta, non-erythrocytic 4
KCNJ3	-	-	-	5.2e-05	0.61	1.07	-	-	-	potassium inwardly-rectifying channel, subfamily J, member 3
TRPV6	-	-	-	4.2e-04	0.51	0.80	-	-	-
SLC24A1	7.3e-04	0.50	1.34	6.8e-04	0.50	0.88	-	-	-	solute carrier family 24 (sodium/potassium/calcium exchanger), member 1
CAPN3	1.4e-04	0.61	0.74	1.3e-05	0.71	0.65	1.6e-03	0.47	0.54	calpain 3, (p94)
SLC36A2	-	-	-	1.5e-03	0.50	0.34	-	-	-	solute carrier family 36 (proton/amino acid symporter), member 2
HRC	-	-	-	1.3e-03	0.51	1.45	-	-	-	histidine rich calcium binding protein
SLC26A6	-	-	-	4.1e-04	0.66	1.01	-	-	-	solute carrier family 26, member 6
GJD3	5.5e-04	0.64	0.97	1.1e-03	0.60	1.04	-	-	-	gap junction protein, delta 3, 31.9kDa
UCN	-	-	-	2.7e-03	0.57	1.01	1.4e-04	0.75	0.87	urocortin
IREB2	3.5e-03	0.63	-1.47	1.4e-03	0.69	-1.66	2.4e-03	0.66	-2.03	iron-responsive element binding protein 2
Polyol metabolic process (GO:0019751). The chemical reactions and pathways involving a polyol, any alcohol containing three or more hydroxyl groups attached to saturated carbon atoms.
Gene symbol	P-value, F-test (liver)	R-squared (liver)	Slope (liver)	P-value, F-test (kidney)	R-squared (kidney)	Slope (kidney)	P-value, F-test (brain)	R-squared (brain)	Slope (brain)	Product description
NUDT4	-	-	-	3.2e-04	0.41	-0.79	-	-	-	nudix (nucleoside diphosphate linked moiety X)-type motif 4
SPTLC2	-	-	-	6.9e-04	0.35	-1.18	-	-	-	serine palmitoyltransferase, long chain base subunit 2
IMPA1	-	-	-	4.7e-05	0.49	-1.00	1.3e-03	0.35	-1.43	inositol(myo)-1(or 4)-monophosphatase 1
MINPP1	-	-	-	4.4e-04	0.38	-0.68	1.1e-04	0.44	-0.75	multiple inositol-polyphosphate phosphatase 1
MTMR2	6.7e-05	0.48	-0.91	7.3e-04	0.35	-1.10	-	-	-
IMPA2	-	-	-	4.4e-05	0.51	0.70	-	-	-	inositol(myo)-1(or 4)-monophosphatase 2
SORD	-	-	-	2.2e-03	0.33	-0.42	-	-	-	sorbitol dehydrogenase
IPMK	3.7e-04	0.43	-0.67	1.6e-04	0.47	-0.59	3.0e-04	0.44	-0.84	inositol polyphosphate multikinase
ACER2	-	-	-	2.3e-04	0.44	-0.78	-	-	-	alkaline ceramidase 2
PLCB4	2.3e-03	0.34	-0.77	2.2e-04	0.44	-1.10	-	-	-	phospholipase C, beta 4
PLCG2	-	-	-	5.6e-04	0.38	0.67	-	-	-	phospholipase C, gamma 2 (phosphatidylinositol-specific)
PLCD1	-	-	-	2.3e-04	0.44	0.85	-	-	-	phospholipase C, delta 1
PPIP5K1	-	-	-	2.9e-03	0.31	-0.88	-	-	-	diphosphoinositol pentakisphosphate kinase 1
COQ2	-	-	-	1.6e-03	0.38	-0.63	2.6e-03	0.36	-0.61	coenzyme Q2 homolog, prenyltransferase (yeast)
PLCB2	-	-	-	1.5e-04	0.56	1.44	1.1e-04	0.58	1.21	phospholipase C, beta 2
Oviposition (GO:0018991). The deposition of eggs (either fertilized or not) upon a surface or into a medium such as water.
Gene symbol	P-value, F-test (liver)	R-squared (liver)	Slope (liver)	P-value, F-test (kidney)	R-squared (kidney)	Slope (kidney)	P-value, F-test (brain)	R-squared (brain)	Slope (brain)	Product description
IDE	2.9e-03	0.28	-0.81	4.0e-04	0.38	-1.00	9.3e-04	0.34	-0.98	insulin-degrading enzyme
GADD45B	7.7e-04	0.38	0.48	9.2e-05	0.48	0.61	7.1e-04	0.39	0.85	growth arrest and DNA-damage-inducible, beta
DICER1	3.6e-03	0.30	-1.47	2.8e-04	0.44	-1.90	-	-	-	dicer 1, ribonuclease type III
UNC119	5.8e-04	0.42	0.80	3.1e-04	0.45	0.91	-	-	-	unc-119 homolog (C. elegans)
Growth hormone receptor binding (GO:0005131). Interacting selectively and non-covalently with the growth hormone receptor.
Gene symbol	P-value, F-test (liver)	R-squared (liver)	Slope (liver)	P-value, F-test (kidney)	R-squared (kidney)	Slope (kidney)	P-value, F-test (brain)	R-squared (brain)	Slope (brain)	Product description
TYK2	-	-	-	1.4e-03	0.33	0.71	-	-	-	tyrosine kinase 2
JAK2	1.9e-04	0.46	-1.21	7.2e-04	0.40	-1.41	-	-	-	Janus kinase 2
SOCS2	-	-	-	1.4e-05	0.58	1.45	-	-	-	suppressor of cytokine signaling 2
Toll-like receptor 4 binding (GO:0035662). Interacting selectively and non-covalently with a Toll-like 4 protein, a pattern recognition receptor that binds bacterial lipopolysaccharide (LPS) to initiate an innate immune response.
Gene symbol	P-value, F-test (liver)	R-squared (liver)	Slope (liver)	P-value, F-test (kidney)	R-squared (kidney)	Slope (kidney)	P-value, F-test (brain)	R-squared (brain)	Slope (brain)	Product description
S100A9	2.2e-04	0.47	0.38	1.1e-03	0.36	0.42	-	-	-	S100 calcium binding protein A9
DAB2IP	-	-	-	3.5e-04	0.42	1.64	-	-	-	DAB2 interacting protein
S100A8	2.5e-04	0.48	0.41	5.5e-05	0.56	0.57	-	-	-	S100 calcium binding protein A8
Anion transmembrane transporter activity (GO:0008509). Catalysis of the transfer of a negatively charged ion from one side of a membrane to the other.
Gene symbol	P-value, F-test (liver)	R-squared (liver)	Slope (liver)	P-value, F-test (kidney)	R-squared (kidney)	Slope (kidney)	P-value, F-test (brain)	R-squared (brain)	Slope (brain)	Product description
SLC25A17	3.8e-04	0.37	-0.88	1.7e-03	0.31	-0.60	-	-	-	solute carrier family 25 (mitochondrial carrier; peroxisomal membrane protein, 34kDa), member 17
SERINC3	3.6e-04	0.37	-1.09	1.9e-03	0.30	-0.54	-	-	-	serine incorporator 3
SLC20A1	-	-	-	1.7e-03	0.32	-1.51	-	-	-	solute carrier family 20 (phosphate transporter), member 1
SLC25A16	-	-	-	3.9e-04	0.39	-0.83	2.2e-04	0.41	-1.14	solute carrier family 25 (mitochondrial carrier; Graves disease autoantigen), member 16
PITPNB	-	-	-	1.4e-03	0.35	-2.26	-	-	-	phosphatidylinositol transfer protein, beta
CLCN4	2.4e-04	0.44	-0.70	2.9e-06	0.59	-0.81	-	-	-	chloride channel, voltage-sensitive 4
SERINC2	-	-	-	9.9e-05	0.49	0.88	-	-	-
SLC25A21	5.3e-04	0.36	-0.75	4.9e-04	0.40	-0.82	-	-	-	solute carrier family 25 (mitochondrial oxodicarboxylate carrier), member 21
SLCO2A1	-	-	-	4.2e-04	0.40	0.88	-	-	-	solute carrier organic anion transporter family, member 2A1
SLC12A1	-	-	-	8.5e-04	0.35	-0.99	-	-	-	solute carrier family 12 (sodium/potassium/chloride transporters), member 1
SLC16A7	-	-	-	7.4e-06	0.56	-0.69	-	-	-	solute carrier family 16, member 7 (monocarboxylic acid transporter 2)
SLC26A1	2.1e-03	0.34	-0.49	1.5e-03	0.36	-0.85	-	-	-	solute carrier family 26 (sulfate transporter), member 1
SLC12A5	-	-	-	1.1e-03	0.35	-1.76	-	-	-	solute carrier family 12 (potassium/chloride transporter), member 5
SLCO3A1	-	-	-	1.3e-03	0.36	-1.07	-	-	-	solute carrier organic anion transporter family, member 3A1
SLC25A4	-	-	-	3.1e-05	0.54	-1.35	-	-	-	solute carrier family 25 (mitochondrial carrier; adenine nucleotide translocator), member 4
SLC10A2	-	-	-	2.7e-03	0.32	-0.53	-	-	-	solute carrier family 10 (sodium/bile acid cotransporter family), member 2
SLC6A20	-	-	-	9.7e-07	0.65	-0.58	-	-	-	solute carrier family 6 (proline IMINO transporter), member 20
SLC4A1	-	-	-	1.9e-03	0.34	0.77	-	-	-	solute carrier family 4, anion exchanger, member 1 (erythrocyte membrane protein band 3, Diego blood group)
SLC16A5	-	-	-	6.5e-04	0.40	0.69	-	-	-	solute carrier family 16, member 5 (monocarboxylic acid transporter 6)
SLC25A15	-	-	-	4.0e-04	0.47	-0.58	-	-	-	solute carrier family 25 (mitochondrial carrier; ornithine transporter) member 15
SLC38A5	-	-	-	1.4e-05	0.58	1.21	1.9e-04	0.48	0.72	solute carrier family 38, member 5
SLC35A3	1.8e-03	0.36	-0.96	6.4e-04	0.43	-0.82	9.8e-04	0.41	-1.26	solute carrier family 35 (UDP-N-acetylglucosamine (UDP-GlcNAc) transporter), member A3
SLC7A4	-	-	-	2.3e-04	0.47	-0.88	-	-	-	solute carrier family 7 (orphan transporter), member 4
SLC36A2	-	-	-	1.5e-03	0.50	0.34	-	-	-	solute carrier family 36 (proton/amino acid symporter), member 2
SLC26A6	-	-	-	4.1e-04	0.66	1.01	-	-	-	solute carrier family 26, member 6
Negative regulation of hydrolase activity (GO:0051346). Any process that stops or reduces the rate of hydrolase activity, the catalysis of the hydrolysis of various bonds.
Gene symbol	P-value, F-test (liver)	R-squared (liver)	Slope (liver)	P-value, F-test (kidney)	R-squared (kidney)	Slope (kidney)	P-value, F-test (brain)	R-squared (brain)	Slope (brain)	Product description
AKT2	-	-	-	1.5e-03	0.34	1.25	-	-	-	v-akt murine thymoma viral oncogene homolog 2
ARFGEF1	7.0e-04	0.36	-1.41	2.5e-03	0.31	-1.21	2.2e-04	0.43	-1.27	ADP-ribosylation factor guanine nucleotide-exchange factor 1 (brefeldin A-inhibited)
URI1	-	-	-	1.6e-03	0.36	1.35	-	-	-	URI1, prefoldin-like chaperone
SPOCK1	-	-	-	2.8e-05	0.50	0.54	-	-	-	sparc/osteonectin, cwcv and kazal-like domains proteoglycan (testican) 1
SPP2	-	-	-	1.5e-04	0.44	-0.30	-	-	-	secreted phosphoprotein 2, 24kDa
GAS6	-	-	-	2.8e-03	0.32	-0.66	-	-	-	growth arrest-specific 6
SPRED1	1.2e-05	0.59	-1.58	2.9e-03	0.33	-1.39	8.2e-04	0.39	-1.20	sprouty-related, EVH1 domain containing 1
TNFAIP8	-	-	-	1.3e-03	0.35	-0.60	-	-	-	tumor necrosis factor, alpha-induced protein 8
DAB2IP	-	-	-	3.5e-04	0.42	1.64	-	-	-	DAB2 interacting protein
ARL2	-	-	-	3.4e-04	0.43	1.23	2.5e-04	0.45	1.55	ADP-ribosylation factor-like 2
ARRB2	-	-	-	6.5e-04	0.40	1.07	1.2e-03	0.37	1.37	arrestin, beta 2
CSRNP2	-	-	-	9.8e-04	0.38	1.19	1.1e-03	0.38	1.56	cysteine-serine-rich nuclear protein 2
PLA2R1	-	-	-	2.3e-03	0.34	0.52	-	-	-	phospholipase A2 receptor 1, 180kDa
FNIP1	-	-	-	1.1e-03	0.42	-1.17	-	-	-	folliculin interacting protein 1
TNNT2	-	-	-	4.2e-06	0.64	0.48	-	-	-	troponin T type 2 (cardiac)
A2M	-	-	-	1.4e-03	0.41	0.35	5.7e-04	0.46	0.44	alpha-2-macroglobulin
BCL2L1	-	-	-	1.8e-03	0.41	1.36	-	-	-	BCL2-like 1
ADCYAP1	-	-	-	9.3e-04	0.41	0.96	-	-	-	adenylate cyclase activating polypeptide 1 (pituitary)
INTS1	-	-	-	1.4e-03	0.41	1.21	-	-	-	integrator complex subunit 1
LRRK2	-	-	-	2.5e-03	0.35	-0.68	-	-	-	leucine-rich repeat kinase 2
SERPINA1	-	-	-	8.5e-05	0.59	0.34	-	-	-	serpin peptidase inhibitor, clade A (alpha-1 antiproteinase, antitrypsin), member 1
PPP1R36	-	-	-	2.2e-03	0.37	-0.60	5.5e-04	0.44	-0.86	protein phosphatase 1, regulatory subunit 36
PCSK1N	-	-	-	1.3e-03	0.45	0.34	-	-	-	proprotein convertase subtilisin/kexin type 1 inhibitor
MCM3	-	-	-	2.5e-03	0.41	0.99	-	-	-	minichromosome maintenance complex component 3
MASTL	-	-	-	1.7e-03	0.45	1.17	2.1e-04	0.56	1.40	microtubule associated serine/threonine kinase-like
CMYA5	-	-	-	9.3e-05	0.60	1.11	-	-	-	cardiomyopathy associated 5
ANGPT4	-	-	-	1.3e-03	0.48	-0.97	-	-	-	angiopoietin 4
SLPI	1.5e-04	0.74	0.47	8.5e-04	0.65	0.79	-	-	-	secretory leukocyte peptidase inhibitor
Cation transport (GO:0006812). The directed movement of cations, atoms or small molecules with a net positive charge, into, out of or within a cell, or between cells, by means of some agent such as a transporter or pore.
Gene symbol	P-value, F-test (liver)	R-squared (liver)	Slope (liver)	P-value, F-test (kidney)	R-squared (kidney)	Slope (kidney)	P-value, F-test (brain)	R-squared (brain)	Slope (brain)	Product description
SLC25A17	3.8e-04	0.37	-0.88	1.7e-03	0.31	-0.60	-	-	-	solute carrier family 25 (mitochondrial carrier; peroxisomal membrane protein, 34kDa), member 17
SERINC3	3.6e-04	0.37	-1.09	1.9e-03	0.30	-0.54	-	-	-	serine incorporator 3
CPOX	-	-	-	8.8e-04	0.35	-0.65	-	-	-	coproporphyrinogen oxidase
ATP6V0A2	1.2e-03	0.33	-0.92	3.8e-04	0.39	-0.75	6.2e-04	0.37	-0.76	ATPase, H+ transporting, lysosomal V0 subunit a2
ATP2B1	6.7e-04	0.36	-1.69	3.1e-05	0.49	-1.88	-	-	-	ATPase, Ca++ transporting, plasma membrane 1
CTNNB1	6.3e-04	0.35	-1.81	1.3e-03	0.34	-2.05	-	-	-	catenin (cadherin-associated protein), beta 1, 88kDa
DDIT3	1.7e-03	0.33	0.90	2.7e-03	0.32	0.88	-	-	-	DNA-damage-inducible transcript 3
AKT2	-	-	-	1.5e-03	0.34	1.25	-	-	-	v-akt murine thymoma viral oncogene homolog 2
SLC20A1	-	-	-	1.7e-03	0.32	-1.51	-	-	-	solute carrier family 20 (phosphate transporter), member 1
NR3C1	-	-	-	7.0e-04	0.39	-1.51	-	-	-	nuclear receptor subfamily 3, group C, member 1 (glucocorticoid receptor)
PITPNB	-	-	-	1.4e-03	0.35	-2.26	-	-	-	phosphatidylinositol transfer protein, beta
GPM6A	-	-	-	6.2e-06	0.55	-0.54	-	-	-	glycoprotein M6A
SLC39A13	-	-	-	1.0e-03	0.35	1.24	-	-	-	solute carrier family 39 (zinc transporter), member 13
SERINC2	-	-	-	9.9e-05	0.49	0.88	-	-	-
CALCRL	-	-	-	1.7e-03	0.33	-0.99	-	-	-	calcitonin receptor-like
SCNN1A	-	-	-	2.1e-03	0.30	0.77	-	-	-	sodium channel, non-voltage-gated 1 alpha subunit
SLC39A6	-	-	-	1.3e-03	0.35	1.18	-	-	-	solute carrier family 39 (zinc transporter), member 6
SLC30A5	2.1e-03	0.33	-1.65	1.7e-03	0.34	-1.14	1.0e-03	0.37	-1.26	solute carrier family 30 (zinc transporter), member 5
RYK	-	-	-	3.6e-04	0.45	-2.43	-	-	-	receptor-like tyrosine kinase
ATP2A2	-	-	-	9.1e-04	0.40	-1.47	-	-	-	ATPase, Ca++ transporting, cardiac muscle, slow twitch 2
KCNIP3	-	-	-	2.9e-04	0.40	0.57	-	-	-	Kv channel interacting protein 3, calsenilin
SLC12A1	-	-	-	8.5e-04	0.35	-0.99	-	-	-	solute carrier family 12 (sodium/potassium/chloride transporters), member 1
SLC22A1	-	-	-	4.4e-04	0.41	-0.26	-	-	-	solute carrier family 22 (organic cation transporter), member 1
KCNJ16	-	-	-	6.4e-04	0.38	-1.02	-	-	-	potassium inwardly-rectifying channel, subfamily J, member 16
KCNH3	-	-	-	4.2e-04	0.40	0.99	-	-	-	potassium voltage-gated channel, subfamily H (eag-related), member 3
GAS6	-	-	-	2.8e-03	0.32	-0.66	-	-	-	growth arrest-specific 6
PLCB4	2.3e-03	0.34	-0.77	2.2e-04	0.44	-1.10	-	-	-	phospholipase C, beta 4
PLCG2	-	-	-	5.6e-04	0.38	0.67	-	-	-	phospholipase C, gamma 2 (phosphatidylinositol-specific)
SLC12A5	-	-	-	1.1e-03	0.35	-1.76	-	-	-	solute carrier family 12 (potassium/chloride transporter), member 5
KCNJ11	-	-	-	8.3e-05	0.48	1.09	-	-	-	potassium inwardly-rectifying channel, subfamily J, member 11
SLC25A4	-	-	-	3.1e-05	0.54	-1.35	-	-	-	solute carrier family 25 (mitochondrial carrier; adenine nucleotide translocator), member 4
ARL2	-	-	-	3.4e-04	0.43	1.23	2.5e-04	0.45	1.55	ADP-ribosylation factor-like 2
ARRB2	-	-	-	6.5e-04	0.40	1.07	1.2e-03	0.37	1.37	arrestin, beta 2
SLC10A2	-	-	-	2.7e-03	0.32	-0.53	-	-	-	solute carrier family 10 (sodium/bile acid cotransporter family), member 2
AKAP6	-	-	-	2.3e-04	0.45	1.27	-	-	-	A kinase (PRKA) anchor protein 6
SLC6A20	-	-	-	9.7e-07	0.65	-0.58	-	-	-	solute carrier family 6 (proline IMINO transporter), member 20
SLC25A15	-	-	-	4.0e-04	0.47	-0.58	-	-	-	solute carrier family 25 (mitochondrial carrier; ornithine transporter) member 15
SLC30A6	3.3e-03	0.31	-1.22	2.6e-04	0.45	-1.48	2.1e-05	0.55	-1.64	solute carrier family 30 (zinc transporter), member 6
SLC38A5	-	-	-	1.4e-05	0.58	1.21	1.9e-04	0.48	0.72	solute carrier family 38, member 5
KCNMA1	-	-	-	1.8e-04	0.48	0.76	-	-	-	potassium large conductance calcium-activated channel, subfamily M, alpha member 1
CACNA2D3	-	-	-	8.1e-04	0.41	1.01	-	-	-	calcium channel, voltage-dependent, alpha 2/delta subunit 3
NPY	-	-	-	2.4e-04	0.47	-0.55	-	-	-	neuropeptide Y
ADCYAP1	-	-	-	9.3e-04	0.41	0.96	-	-	-	adenylate cyclase activating polypeptide 1 (pituitary)
ZDHHC13	-	-	-	1.8e-03	0.36	-1.18	2.1e-04	0.47	-1.08	zinc finger, DHHC-type containing 13
SLC39A10	-	-	-	2.1e-04	0.47	-1.37	-	-	-	solute carrier family 39 (zinc transporter), member 10
EGF	-	-	-	1.4e-04	0.51	-0.66	-	-	-	epidermal growth factor
SLC5A1	-	-	-	3.4e-05	0.55	-0.70	-	-	-	solute carrier family 5 (sodium/glucose cotransporter), member 1
STEAP2	-	-	-	3.0e-04	0.47	-0.81	-	-	-	STEAP family member 2, metalloreductase
SYK	-	-	-	2.4e-04	0.50	1.00	-	-	-	spleen tyrosine kinase
ATP7A	2.6e-04	0.51	-2.55	2.8e-04	0.49	-1.45	9.6e-06	0.63	-1.88	ATPase, Cu++ transporting, alpha polypeptide
TRPM4	3.1e-03	0.38	0.87	4.9e-04	0.48	0.92	-	-	-	transient receptor potential cation channel, subfamily M, member 4
SPTBN4	-	-	-	1.4e-04	0.54	1.52	-	-	-	spectrin, beta, non-erythrocytic 4
KCNJ3	-	-	-	5.2e-05	0.61	1.07	-	-	-	potassium inwardly-rectifying channel, subfamily J, member 3
TRPV6	-	-	-	4.2e-04	0.51	0.80	-	-	-
SLC24A1	7.3e-04	0.50	1.34	6.8e-04	0.50	0.88	-	-	-	solute carrier family 24 (sodium/potassium/calcium exchanger), member 1
CAPN3	1.4e-04	0.61	0.74	1.3e-05	0.71	0.65	1.6e-03	0.47	0.54	calpain 3, (p94)
SLC36A2	-	-	-	1.5e-03	0.50	0.34	-	-	-	solute carrier family 36 (proton/amino acid symporter), member 2
HRC	-	-	-	1.3e-03	0.51	1.45	-	-	-	histidine rich calcium binding protein
UCN	-	-	-	2.7e-03	0.57	1.01	1.4e-04	0.75	0.87	urocortin
IREB2	3.5e-03	0.63	-1.47	1.4e-03	0.69	-1.66	2.4e-03	0.66	-2.03	iron-responsive element binding protein 2
Inositol phosphate metabolic process (GO:0043647). The chemical reactions and pathways involving inositol phosphate, 1,2,3,4,5,6-cyclohexanehexol, with one or more phosphate groups attached.
Gene symbol	P-value, F-test (liver)	R-squared (liver)	Slope (liver)	P-value, F-test (kidney)	R-squared (kidney)	Slope (kidney)	P-value, F-test (brain)	R-squared (brain)	Slope (brain)	Product description
NUDT4	-	-	-	3.2e-04	0.41	-0.79	-	-	-	nudix (nucleoside diphosphate linked moiety X)-type motif 4
IMPA1	-	-	-	4.7e-05	0.49	-1.00	1.3e-03	0.35	-1.43	inositol(myo)-1(or 4)-monophosphatase 1
MINPP1	-	-	-	4.4e-04	0.38	-0.68	1.1e-04	0.44	-0.75	multiple inositol-polyphosphate phosphatase 1
MTMR2	6.7e-05	0.48	-0.91	7.3e-04	0.35	-1.10	-	-	-
IMPA2	-	-	-	4.4e-05	0.51	0.70	-	-	-	inositol(myo)-1(or 4)-monophosphatase 2
IPMK	3.7e-04	0.43	-0.67	1.6e-04	0.47	-0.59	3.0e-04	0.44	-0.84	inositol polyphosphate multikinase
PLCB4	2.3e-03	0.34	-0.77	2.2e-04	0.44	-1.10	-	-	-	phospholipase C, beta 4
PLCG2	-	-	-	5.6e-04	0.38	0.67	-	-	-	phospholipase C, gamma 2 (phosphatidylinositol-specific)
PLCD1	-	-	-	2.3e-04	0.44	0.85	-	-	-	phospholipase C, delta 1
PPIP5K1	-	-	-	2.9e-03	0.31	-0.88	-	-	-	diphosphoinositol pentakisphosphate kinase 1
PLCB2	-	-	-	1.5e-04	0.56	1.44	1.1e-04	0.58	1.21	phospholipase C, beta 2
Regulation of glycoprotein biosynthetic process (GO:0010559). Any process that modulates the rate, frequency, or extent of the chemical reactions and pathways resulting in the formation of glycoproteins, any protein that contains covalently bound glycose (i.e. monosaccharide) residues; the glycose occurs most commonly as oligosaccharide or fairly small polysaccharide but occasionally as monosacch…
Gene symbol	P-value, F-test (liver)	R-squared (liver)	Slope (liver)	P-value, F-test (kidney)	R-squared (kidney)	Slope (kidney)	P-value, F-test (brain)	R-squared (brain)	Slope (brain)	Product description
CTNNB1	6.3e-04	0.35	-1.81	1.3e-03	0.34	-2.05	-	-	-	catenin (cadherin-associated protein), beta 1, 88kDa
AATF	-	-	-	6.2e-04	0.36	1.68	-	-	-	apoptosis antagonizing transcription factor
KAT2B	-	-	-	2.3e-04	0.43	-1.10	-	-	-	K(lysine) acetyltransferase 2B
ARFGEF1	7.0e-04	0.36	-1.41	2.5e-03	0.31	-1.21	2.2e-04	0.43	-1.27	ADP-ribosylation factor guanine nucleotide-exchange factor 1 (brefeldin A-inhibited)
NECAB3	2.4e-06	0.63	0.78	1.5e-04	0.44	0.64	-	-	-	N-terminal EF-hand calcium binding protein 3
ACER2	-	-	-	2.3e-04	0.44	-0.78	-	-	-	alkaline ceramidase 2
TINF2	-	-	-	8.5e-05	0.51	1.67	-	-	-	TERF1 (TRF1)-interacting nuclear factor 2
Dicarboxylic acid metabolic process (GO:0043648). The chemical reactions and pathways involving dicarboxylic acids, any organic acid containing two carboxyl (COOH) groups or anions (COO-).
Gene symbol	P-value, F-test (liver)	R-squared (liver)	Slope (liver)	P-value, F-test (kidney)	R-squared (kidney)	Slope (kidney)	P-value, F-test (brain)	R-squared (brain)	Slope (brain)	Product description
GCLM	7.0e-05	0.44	-0.68	3.7e-04	0.38	-0.47	-	-	-	glutamate-cysteine ligase, modifier subunit
IDH2	-	-	-	2.0e-03	0.30	-1.31	-	-	-	isocitrate dehydrogenase 2 (NADP+), mitochondrial
ASPA	-	-	-	1.5e-03	0.32	-0.67	-	-	-	aspartoacylase
AADAT	-	-	-	2.4e-03	0.30	-0.31	-	-	-	aminoadipate aminotransferase
GHR	-	-	-	1.0e-04	0.45	-0.61	1.6e-06	0.59	-1.31	growth hormone receptor
ALDH5A1	-	-	-	1.2e-03	0.35	-0.90	-	-	-	aldehyde dehydrogenase 5 family, member A1
ADSS	1.5e-03	0.33	-1.01	1.3e-04	0.45	-1.43	-	-	-	adenylosuccinate synthase
SUCLA2	1.1e-04	0.46	-0.90	4.6e-05	0.51	-1.04	3.6e-04	0.42	-2.38	succinate-CoA ligase, ADP-forming, beta subunit
HSD11B1	-	-	-	6.2e-05	0.51	-0.31	-	-	-	hydroxysteroid (11-beta) dehydrogenase 1
MDH2	-	-	-	1.2e-03	0.37	-1.82	-	-	-
NAGS	-	-	-	4.1e-05	0.54	0.80	-	-	-	N-acetylglutamate synthase
PRODH	-	-	-	5.8e-04	0.45	-0.44	-	-	-	proline dehydrogenase (oxidase) 1
MDH1	-	-	-	4.2e-04	0.49	-1.32	-	-	-	malate dehydrogenase 1, NAD (soluble)
FOLR1	-	-	-	5.1e-04	0.48	-1.00	-	-	-	folate receptor 1 (adult)
CYP17A1	-	-	-	1.4e-04	0.56	0.66	-	-	-	cytochrome P450, family 17, subfamily A, polypeptide 1
Fatty acid alpha-oxidation (GO:0001561). A metabolic pathway by which 3-methyl branched fatty acids are degraded. These compounds are not degraded by the normal peroxisomal beta-oxidation pathway, because the 3-methyl blocks the dehydrogenation of the hydroxyl group by hydroxyacyl-CoA dehydrogenase. The 3-methyl branched fatty acid is converted in several steps to pristenic acid, which can then f…
Gene symbol	P-value, F-test (liver)	R-squared (liver)	Slope (liver)	P-value, F-test (kidney)	R-squared (kidney)	Slope (kidney)	P-value, F-test (brain)	R-squared (brain)	Slope (brain)	Product description
SLC25A17	3.8e-04	0.37	-0.88	1.7e-03	0.31	-0.60	-	-	-	solute carrier family 25 (mitochondrial carrier; peroxisomal membrane protein, 34kDa), member 17
PEX13	1.2e-04	0.44	-1.29	2.8e-04	0.42	-1.06	1.7e-03	0.33	-1.32	peroxisomal biogenesis factor 13
HACL1	2.3e-03	0.32	-0.88	2.5e-03	0.32	-0.59	-	-	-	2-hydroxyacyl-CoA lyase 1
PHYH	2.0e-04	0.51	-0.75	4.2e-04	0.51	-0.75	-	-	-	phytanoyl-CoA 2-hydroxylase
Negative regulation of GTPase activity (GO:0034260). Any process that stops or reduces the rate of GTP hydrolysis by a GTPase.
Gene symbol	P-value, F-test (liver)	R-squared (liver)	Slope (liver)	P-value, F-test (kidney)	R-squared (kidney)	Slope (kidney)	P-value, F-test (brain)	R-squared (brain)	Slope (brain)	Product description
ARFGEF1	7.0e-04	0.36	-1.41	2.5e-03	0.31	-1.21	2.2e-04	0.43	-1.27	ADP-ribosylation factor guanine nucleotide-exchange factor 1 (brefeldin A-inhibited)
DAB2IP	-	-	-	3.5e-04	0.42	1.64	-	-	-	DAB2 interacting protein
ARL2	-	-	-	3.4e-04	0.43	1.23	2.5e-04	0.45	1.55	ADP-ribosylation factor-like 2
ARRB2	-	-	-	6.5e-04	0.40	1.07	1.2e-03	0.37	1.37	arrestin, beta 2
ADCYAP1	-	-	-	9.3e-04	0.41	0.96	-	-	-	adenylate cyclase activating polypeptide 1 (pituitary)
LRRK2	-	-	-	2.5e-03	0.35	-0.68	-	-	-	leucine-rich repeat kinase 2
Collagen catabolic process (GO:0030574). The proteolytic chemical reactions and pathways resulting in the breakdown of collagen in the extracellular matrix, usually carried out by proteases secreted by nearby cells.
Gene symbol	P-value, F-test (liver)	R-squared (liver)	Slope (liver)	P-value, F-test (kidney)	R-squared (kidney)	Slope (kidney)	P-value, F-test (brain)	R-squared (brain)	Slope (brain)	Product description
MMP15	-	-	-	-	-	-	3.8e-05	0.49	-1.19	matrix metallopeptidase 15 (membrane-inserted)
COL4A1	4.0e-03	0.30	-0.69	2.4e-04	0.42	-1.13	9.6e-06	0.55	-1.10	collagen, type IV, alpha 1
COL15A1	-	-	-	-	-	-	2.0e-05	0.55	-1.03	collagen, type XV, alpha 1
COL1A1	-	-	-	-	-	-	2.6e-05	0.54	-0.76
COL4A2	-	-	-	-	-	-	2.4e-03	0.35	-1.15	collagen, type IV, alpha 2
COL25A1	-	-	-	-	-	-	1.0e-04	0.54	-0.83	collagen, type XXV, alpha 1
COL19A1	-	-	-	-	-	-	8.5e-05	0.57	-1.29	collagen, type XIX, alpha 1
COL5A1	-	-	-	-	-	-	3.2e-04	0.52	-0.93	collagen, type V, alpha 1
COL2A1	-	-	-	-	-	-	1.3e-03	0.49	-0.98	collagen, type II, alpha 1
COL4A6	-	-	-	-	-	-	1.0e-03	0.48	-1.65	collagen, type IV, alpha 6
Metalloendopeptidase activity (GO:0004222). Catalysis of the hydrolysis of internal, alpha-peptide bonds in a polypeptide chain by a mechanism in which water acts as a nucleophile, one or two metal ions hold the water molecule in place, and charged amino acid side chains are ligands for the metal ions.
Gene symbol	P-value, F-test (liver)	R-squared (liver)	Slope (liver)	P-value, F-test (kidney)	R-squared (kidney)	Slope (kidney)	P-value, F-test (brain)	R-squared (brain)	Slope (brain)	Product description
IDE	2.9e-03	0.28	-0.81	4.0e-04	0.38	-1.00	9.3e-04	0.34	-0.98	insulin-degrading enzyme
BMP1	-	-	-	-	-	-	1.2e-03	0.34	-1.07	bone morphogenetic protein 1
MMP15	-	-	-	-	-	-	3.8e-05	0.49	-1.19	matrix metallopeptidase 15 (membrane-inserted)
MMD	-	-	-	1.6e-03	0.34	-0.86	9.1e-04	0.37	-0.86	monocyte to macrophage differentiation-associated
ADAMTS1	-	-	-	-	-	-	5.8e-04	0.40	1.04	ADAM metallopeptidase with thrombospondin type 1 motif, 1
ECEL1	-	-	-	-	-	-	1.4e-04	0.51	-0.92	endothelin converting enzyme-like 1
MAS1	-	-	-	-	-	-	8.9e-04	0.43	-0.96	MAS1 oncogene
ADAMTS20	-	-	-	-	-	-	7.2e-04	0.50	-0.90	ADAM metallopeptidase with thrombospondin type 1 motif, 20
Metal ion transmembrane transporter activity (GO:0046873). Catalysis of the transfer of metal ions from one side of a membrane to the other.
Gene symbol	P-value, F-test (liver)	R-squared (liver)	Slope (liver)	P-value, F-test (kidney)	R-squared (kidney)	Slope (kidney)	P-value, F-test (brain)	R-squared (brain)	Slope (brain)	Product description
SLC25A28	3.1e-03	0.30	1.02	-	-	-	9.3e-05	0.46	1.67	solute carrier family 25, member 28
SLC30A5	2.1e-03	0.33	-1.65	1.7e-03	0.34	-1.14	1.0e-03	0.37	-1.26	solute carrier family 30 (zinc transporter), member 5
CACNB3	-	-	-	-	-	-	7.2e-04	0.37	-1.83	calcium channel, voltage-dependent, beta 3 subunit
SLC13A5	-	-	-	-	-	-	2.3e-04	0.44	-1.17	solute carrier family 13 (sodium-dependent citrate transporter), member 5
SLC24A3	-	-	-	-	-	-	2.1e-05	0.55	-1.22	solute carrier family 24 (sodium/potassium/calcium exchanger), member 3
SLC6A9	3.0e-03	0.35	-0.63	-	-	-	2.8e-04	0.44	-1.47	solute carrier family 6 (neurotransmitter transporter, glycine), member 9
KCNH7	-	-	-	-	-	-	9.7e-06	0.56	-0.99	potassium voltage-gated channel, subfamily H (eag-related), member 7
KCNJ6	-	-	-	-	-	-	3.3e-05	0.55	-1.10	potassium inwardly-rectifying channel, subfamily J, member 6
KCNK2	-	-	-	-	-	-	6.4e-06	0.61	-1.11	potassium channel, subfamily K, member 2
CACNA2D1	-	-	-	-	-	-	2.4e-04	0.45	-1.30	calcium channel, voltage-dependent, alpha 2/delta subunit 1
SLC30A6	3.3e-03	0.31	-1.22	2.6e-04	0.45	-1.48	2.1e-05	0.55	-1.64	solute carrier family 30 (zinc transporter), member 6
SLC39A4	-	-	-	-	-	-	1.3e-03	0.38	0.67
GRM7	-	-	-	-	-	-	8.5e-04	0.42	-1.58	glutamate receptor, metabotropic 7
SLC30A7	2.1e-03	0.36	-1.16	-	-	-	2.4e-03	0.38	-1.24	solute carrier family 30 (zinc transporter), member 7
KCNA1	-	-	-	-	-	-	3.7e-04	0.45	-1.51	potassium voltage-gated channel, shaker-related subfamily, member 1 (episodic ataxia with myokymia)
SLC6A12	-	-	-	-	-	-	8.2e-04	0.44	0.59	solute carrier family 6 (neurotransmitter transporter, betaine/GABA), member 12
TRPM7	-	-	-	-	-	-	4.0e-04	0.44	-1.59	transient receptor potential cation channel, subfamily M, member 7
TRPC6	-	-	-	-	-	-	9.7e-06	0.61	-1.32	transient receptor potential cation channel, subfamily C, member 6
ZDHHC13	-	-	-	1.8e-03	0.36	-1.18	2.1e-04	0.47	-1.08	zinc finger, DHHC-type containing 13
SLC5A7	-	-	-	-	-	-	9.9e-04	0.41	-0.98	solute carrier family 5 (choline transporter), member 7
KCNT2	-	-	-	-	-	-	1.1e-05	0.61	-1.60	potassium channel, subfamily T, member 2
KCNS1	-	-	-	-	-	-	2.6e-03	0.36	0.41	potassium voltage-gated channel, delayed-rectifier, subfamily S, member 1
CACNA1D	-	-	-	-	-	-	1.1e-03	0.40	-1.63	calcium channel, voltage-dependent, L type, alpha 1D subunit
KCNN1	-	-	-	-	-	-	9.7e-04	0.43	0.78	potassium intermediate/small conductance calcium-activated channel, subfamily N, member 1
ATP7A	2.6e-04	0.51	-2.55	2.8e-04	0.49	-1.45	9.6e-06	0.63	-1.88	ATPase, Cu++ transporting, alpha polypeptide
CACNG5	-	-	-	-	-	-	2.1e-04	0.52	-0.76	calcium channel, voltage-dependent, gamma subunit 5
TRPC4	-	-	-	-	-	-	9.0e-05	0.56	-1.41	transient receptor potential cation channel, subfamily C, member 4
CACNA1F	-	-	-	-	-	-	4.0e-04	0.51	1.35	calcium channel, voltage-dependent, L type, alpha 1F subunit
KCNA3	-	-	-	-	-	-	2.3e-03	0.41	-1.28	potassium voltage-gated channel, shaker-related subfamily, member 3
KCNH8	-	-	-	-	-	-	2.2e-03	0.43	0.95	potassium voltage-gated channel, subfamily H (eag-related), member 8
KCNK13	-	-	-	-	-	-	2.2e-03	0.45	-1.22	potassium channel, subfamily K, member 13
ASIC3	-	-	-	-	-	-	2.0e-03	0.48	0.69	acid-sensing (proton-gated) ion channel 3

## Sheet: Residual of maximum lifespan
GO functions for genes whose expression variation associates with residual of maximum lifespan
Lipid localization (GO:0010876). Any process in which a lipid is transported to, or maintained in, a specific location.
Gene symbol	P-value, F-test (liver)	R-squared (liver)	Slope (liver)	P-value, F-test (kidney)	R-squared (kidney)	Slope (kidney)	P-value, F-test (brain)	R-squared (brain)	Slope (brain)	Product description
MAPK9	1.8e-03	0.29	-0.52	-	-	-	-	-	-	mitogen-activated protein kinase 9
SLC25A17	8.6e-04	0.32	-0.48	-	-	-	-	-	-	solute carrier family 25 (mitochondrial carrier; peroxisomal membrane protein, 34kDa), member 17
FITM2	1.2e-03	0.31	-0.55	-	-	-	-	-	-	fat storage-inducing transmembrane protein 2
NPC1	1.6e-03	0.29	-0.42	-	-	-	-	-	-	Niemann-Pick disease, type C1
PRKAA2	1.0e-06	0.58	-0.38	-	-	-	-	-	-	protein kinase, AMP-activated, alpha 2 catalytic subunit
VPS4B	1.8e-03	0.30	-0.61	-	-	-	-	-	-	vacuolar protein sorting 4 homolog B (S. cerevisiae)
NFKBIA	3.0e-04	0.38	0.66	-	-	-	-	-	-
DBT	8.6e-08	0.65	-0.76	2.9e-04	0.39	-0.41	1.1e-03	0.33	-0.46	dihydrolipoamide branched chain transacylase E2
ACSL5	1.3e-03	0.32	-0.50	-	-	-	-	-	-	acyl-CoA synthetase long-chain family member 5
CROT	1.1e-03	0.33	-0.35	-	-	-	-	-	-	carnitine O-octanoyltransferase
ITGAV	9.2e-04	0.34	-0.51	-	-	-	-	-	-	integrin, alpha V (vitronectin receptor, alpha polypeptide, antigen CD51)
PPARA	8.0e-04	0.35	-0.43	-	-	-	-	-	-	peroxisome proliferator-activated receptor alpha
PLEKHA8	2.9e-04	0.39	-0.66	-	-	-	-	-	-	pleckstrin homology domain containing, family A (phosphoinositide binding specific) member 8
ABCD3	6.7e-05	0.44	-0.54	1.5e-05	0.54	-0.67	9.1e-05	0.46	-1.01	ATP-binding cassette, sub-family D (ALD), member 3
TMEM30A	3.7e-04	0.39	-0.46	-	-	-	-	-	-	transmembrane protein 30A
PRKAB2	1.7e-04	0.43	0.52	-	-	-	-	-	-	protein kinase, AMP-activated, beta 2 non-catalytic subunit
ACACA	1.0e-03	0.36	-0.40	-	-	-	-	-	-	acetyl-CoA carboxylase alpha
SLCO3A1	2.0e-03	0.33	0.60	-	-	-	-	-	-	solute carrier organic anion transporter family, member 3A1
FAT1	9.3e-04	0.39	-0.62	-	-	-	-	-	-	FAT tumor suppressor homolog 1 (Drosophila)
APOC2	9.7e-05	0.48	0.39	-	-	-	-	-	-	apolipoprotein C-II
ABCG1	9.4e-04	0.46	0.57	-	-	-	-	-	-	ATP-binding cassette, sub-family G (WHITE), member 1
Cellular catabolic process (GO:0044248). The chemical reactions and pathways resulting in the breakdown of substances, carried out by individual cells.
Gene symbol	P-value, F-test (liver)	R-squared (liver)	Slope (liver)	P-value, F-test (kidney)	R-squared (kidney)	Slope (kidney)	P-value, F-test (brain)	R-squared (brain)	Slope (brain)	Product description
ENTPD4	1.5e-03	0.30	-0.69	-	-	-	-	-	-	ectonucleoside triphosphate diphosphohydrolase 4
GPLD1	9.9e-04	0.32	-0.34	-	-	-	-	-	-	glycosylphosphatidylinositol specific phospholipase D1
CCBL2	7.8e-04	0.33	-0.34	-	-	-	-	-	-	cysteine conjugate-beta lyase 2
CUL2	2.1e-03	0.28	-0.87	-	-	-	-	-	-	cullin 2
IDE	1.8e-03	0.29	-0.48	2.0e-04	0.40	-0.60	-	-	-	insulin-degrading enzyme
ABCE1	1.2e-04	0.40	-0.85	3.4e-04	0.37	-0.71	-	-	-	ATP-binding cassette, sub-family E (OABP), member 1
SLC25A17	8.6e-04	0.32	-0.48	-	-	-	-	-	-	solute carrier family 25 (mitochondrial carrier; peroxisomal membrane protein, 34kDa), member 17
PSMD12	1.8e-03	0.29	-0.63	-	-	-	-	-	-	proteasome (prosome, macropain) 26S subunit, non-ATPase, 12
NPC1	1.6e-03	0.29	-0.42	-	-	-	-	-	-	Niemann-Pick disease, type C1
BCKDHB	2.1e-06	0.56	-0.75	-	-	-	-	-	-	branched chain keto acid dehydrogenase E1, beta polypeptide
DDX6	2.9e-04	0.38	-0.65	-	-	-	-	-	-	DEAD (Asp-Glu-Ala-Asp) box helicase 6
VPS41	7.8e-04	0.34	-0.75	-	-	-	-	-	-	vacuolar protein sorting 41 homolog (S. cerevisiae)
CD2AP	2.1e-03	0.29	-0.50	-	-	-	2.5e-04	0.40	-0.58	CD2-associated protein
HDAC6	1.9e-03	0.31	0.55	-	-	-	-	-	-	histone deacetylase 6
DNM1L	5.0e-04	0.36	-0.84	-	-	-	-	-	-	dynamin 1-like
USP14	8.2e-04	0.33	-0.80	-	-	-	-	-	-	ubiquitin specific peptidase 14 (tRNA-guanine transglycosylase)
PRKAA2	1.0e-06	0.58	-0.38	-	-	-	-	-	-	protein kinase, AMP-activated, alpha 2 catalytic subunit
VPS4B	1.8e-03	0.30	-0.61	-	-	-	-	-	-	vacuolar protein sorting 4 homolog B (S. cerevisiae)
OGDH	1.3e-04	0.41	-0.65	-	-	-	-	-	-	oxoglutarate (alpha-ketoglutarate) dehydrogenase (lipoamide)
ERCC1	1.3e-03	0.32	0.62	-	-	-	-	-	-	excision repair cross-complementing rodent repair deficiency, complementation group 1 (includes overlapping antisense sequence)
BCKDK	1.4e-03	0.31	0.75	-	-	-	-	-	-	branched chain ketoacid dehydrogenase kinase
ETFDH	1.5e-03	0.31	-0.59	-	-	-	-	-	-	electron-transferring-flavoprotein dehydrogenase
SNX13	9.3e-04	0.34	-0.69	9.2e-04	0.35	-0.74	-	-	-	sorting nexin 13
DNAJC3	1.1e-04	0.43	-0.59	-	-	-	-	-	-	DnaJ (Hsp40) homolog, subfamily C, member 3
PSEN2	8.8e-04	0.33	-0.38	-	-	-	-	-	-	presenilin 2 (Alzheimer disease 4)
DBT	8.6e-08	0.65	-0.76	2.9e-04	0.39	-0.41	1.1e-03	0.33	-0.46	dihydrolipoamide branched chain transacylase E2
ENPP2	1.7e-03	0.30	-0.37	-	-	-	-	-	-	ectonucleotide pyrophosphatase/phosphodiesterase 2
DPYD	2.4e-06	0.55	-0.48	3.4e-04	0.38	-0.27	-	-	-	dihydropyrimidine dehydrogenase
CDO1	1.1e-03	0.33	-0.43	-	-	-	-	-	-	cysteine dioxygenase, type I
ARHGAP29	5.4e-04	0.36	-0.80	-	-	-	-	-	-	Rho GTPase activating protein 29
ACSL5	1.3e-03	0.32	-0.50	-	-	-	-	-	-	acyl-CoA synthetase long-chain family member 5
RAB22A	6.9e-04	0.35	-0.86	-	-	-	-	-	-	RAB22A, member RAS oncogene family
PIK3C3	1.6e-04	0.42	-1.13	-	-	-	-	-	-	phosphoinositide-3-kinase, class 3
CROT	1.1e-03	0.33	-0.35	-	-	-	-	-	-	carnitine O-octanoyltransferase
UBR2	8.5e-04	0.34	-0.77	-	-	-	-	-	-	ubiquitin protein ligase E3 component n-recognin 2
PEX13	2.6e-04	0.40	-0.73	4.1e-04	0.39	-0.61	1.1e-03	0.34	-0.80	peroxisomal biogenesis factor 13
CAPN1	7.2e-05	0.45	0.72	3.7e-05	0.47	0.77	-	-	-	calpain 1, (mu/I) large subunit
KAT5	2.2e-03	0.30	0.82	3.0e-04	0.39	0.77	6.8e-04	0.35	0.82	K(lysine) acetyltransferase 5
PXK	2.0e-03	0.30	-0.70	-	-	-	-	-	-	PX domain containing serine/threonine kinase
ACOX1	5.6e-05	0.46	-0.42	4.9e-04	0.38	-0.38	1.2e-04	0.44	-0.59	acyl-CoA oxidase 1, palmitoyl
PPARA	8.0e-04	0.35	-0.43	-	-	-	-	-	-	peroxisome proliferator-activated receptor alpha
MPP6	5.0e-04	0.37	-0.35	-	-	-	-	-	-	membrane protein, palmitoylated 6 (MAGUK p55 subfamily member 6)
ACADL	3.7e-04	0.38	-0.30	-	-	-	2.5e-04	0.41	-0.32	acyl-CoA dehydrogenase, long chain
TSC1	6.1e-04	0.37	-0.97	-	-	-	-	-	-	tuberous sclerosis 1
PFKFB3	2.0e-03	0.31	0.34	3.7e-04	0.37	0.47	4.3e-04	0.36	0.62	6-phosphofructo-2-kinase/fructose-2,6-biphosphatase 3
ABCD3	6.7e-05	0.44	-0.54	1.5e-05	0.54	-0.67	9.1e-05	0.46	-1.01	ATP-binding cassette, sub-family D (ALD), member 3
TOM1	9.9e-04	0.35	0.84	-	-	-	-	-	-	target of myb1 (chicken)
MTMR2	1.7e-03	0.32	-0.44	-	-	-	-	-	-
ARFGEF1	6.2e-04	0.36	-0.84	7.1e-04	0.36	-0.78	6.4e-04	0.37	-0.71	ADP-ribosylation factor guanine nucleotide-exchange factor 1 (brefeldin A-inhibited)
N4BP1	1.6e-03	0.32	-0.69	-	-	-	-	-	-	NEDD4 binding protein 1
PEX1	6.5e-04	0.38	-0.74	-	-	-	-	-	-	peroxisomal biogenesis factor 1
PPP2R5C	2.2e-03	0.31	-0.52	-	-	-	-	-	-	protein phosphatase 2, regulatory subunit B', gamma
RUVBL2	4.2e-05	0.47	0.99	-	-	-	-	-	-	RuvB-like 2 (E. coli)
KIF1B	1.1e-03	0.34	-0.44	-	-	-	-	-	-
ULK2	2.2e-04	0.43	-0.43	-	-	-	-	-	-	unc-51-like kinase 2 (C. elegans)
LONP2	5.9e-04	0.38	-0.59	-	-	-	-	-	-	lon peptidase 2, peroxisomal
RC3H1	8.2e-04	0.37	-0.75	4.3e-04	0.40	-0.76	-	-	-	ring finger and CCCH-type domains 1
RASA1	1.7e-03	0.33	-0.84	-	-	-	-	-	-	RAS p21 protein activator (GTPase activating protein) 1
RAB4A	1.1e-03	0.35	0.55	-	-	-	-	-	-	RAB4A, member RAS oncogene family
GNAI3	5.1e-04	0.37	-0.85	1.1e-04	0.47	-0.98	-	-	-	guanine nucleotide binding protein (G protein), alpha inhibiting activity polypeptide 3
PEX7	5.9e-04	0.38	-0.67	-	-	-	-	-	-	peroxisomal biogenesis factor 7
SLC25A21	1.9e-04	0.41	-0.47	5.6e-04	0.40	-0.50	-	-	-	solute carrier family 25 (mitochondrial oxodicarboxylate carrier), member 21
CIRBP	1.3e-03	0.34	0.53	-	-	-	-	-	-	cold inducible RNA binding protein
MBD4	1.1e-05	0.55	0.76	-	-	-	1.6e-04	0.43	0.91	methyl-CpG binding domain protein 4
SMURF1	1.2e-03	0.36	-0.83	-	-	-	-	-	-	SMAD specific E3 ubiquitin protein ligase 1
CNOT6	1.8e-03	0.33	-0.66	-	-	-	-	-	-	CCR4-NOT transcription complex, subunit 6
IDO2	1.4e-03	0.35	-0.29	-	-	-	-	-	-	indoleamine 2,3-dioxygenase 2
RPS5	3.9e-05	0.51	0.90	-	-	-	-	-	-	ribosomal protein S5
UBR1	2.2e-04	0.44	-0.90	-	-	-	4.9e-04	0.39	-0.89	ubiquitin protein ligase E3 component n-recognin 1
GNA11	1.1e-03	0.38	-0.92	-	-	-	-	-	-	guanine nucleotide binding protein (G protein), alpha 11 (Gq class)
KATNA1	1.2e-03	0.36	-0.68	-	-	-	-	-	-	katanin p60 (ATPase containing) subunit A 1
EVI5	4.7e-05	0.51	-0.58	-	-	-	-	-	-	ecotropic viral integration site 5
INPP5F	8.8e-04	0.39	-0.52	-	-	-	-	-	-	inositol polyphosphate-5-phosphatase F
S100A9	6.3e-04	0.41	0.21	1.2e-03	0.35	0.23	-	-	-	S100 calcium binding protein A9
APOC2	9.7e-05	0.48	0.39	-	-	-	-	-	-	apolipoprotein C-II
PDE1B	1.1e-03	0.38	0.78	-	-	-	-	-	-	phosphodiesterase 1B, calmodulin-dependent
BAD	7.3e-05	0.50	0.57	-	-	-	-	-	-	BCL2-associated agonist of cell death
PRKACB	1.4e-03	0.35	-0.58	-	-	-	-	-	-	protein kinase, cAMP-dependent, catalytic, beta
MAP1S	1.0e-03	0.38	0.70	3.2e-04	0.41	0.80	1.0e-03	0.35	0.66	microtubule-associated protein 1S
FBXO2	1.3e-03	0.38	0.32	3.8e-04	0.42	0.34	-	-	-	F-box protein 2
TIMP1	2.8e-05	0.56	0.28	-	-	-	-	-	-	TIMP metallopeptidase inhibitor 1
ACAD11	2.2e-03	0.35	-0.51	-	-	-	-	-	-	acyl-CoA dehydrogenase family, member 11
PRKAA1	1.6e-03	0.37	0.74	-	-	-	-	-	-	protein kinase, AMP-activated, alpha 1 catalytic subunit
SMURF2	1.6e-04	0.48	-0.84	-	-	-	-	-	-
MPG	2.2e-03	0.35	0.49	-	-	-	-	-	-	N-methylpurine-DNA glycosylase
MSH2	4.9e-04	0.45	-1.21	-	-	-	-	-	-	mutS homolog 2, colon cancer, nonpolyposis type 1 (E. coli)
FES	1.9e-03	0.37	0.70	-	-	-	-	-	-	feline sarcoma oncogene
PHYH	4.6e-04	0.45	-0.41	5.4e-04	0.48	-0.43	-	-	-	phytanoyl-CoA 2-hydroxylase
MAPT	3.2e-04	0.47	-0.93	3.4e-04	0.45	-0.46	-	-	-	microtubule-associated protein tau
MYL3	1.8e-03	0.38	0.46	1.4e-03	0.38	0.30	-	-	-	myosin, light chain 3, alkali; ventricular, skeletal, slow
S100A8	4.0e-04	0.44	0.23	3.9e-05	0.56	0.34	-	-	-	S100 calcium binding protein A8
TLK2	1.2e-03	0.43	-1.09	-	-	-	-	-	-	tousled-like kinase 2
DUT	1.1e-03	0.44	0.63	-	-	-	-	-	-	deoxyuridine triphosphatase
RAB37	1.2e-03	0.40	0.44	-	-	-	-	-	-	RAB37, member RAS oncogene family
DQX1	1.3e-03	0.41	-0.37	-	-	-	-	-	-	DEAQ box RNA-dependent ATPase 1
SOCS4	1.8e-05	0.61	-1.15	-	-	-	-	-	-	suppressor of cytokine signaling 4
RAB9A	1.5e-03	0.42	-0.68	-	-	-	-	-	-	RAB9A, member RAS oncogene family
ATP7A	2.0e-03	0.40	-1.41	4.0e-04	0.47	-0.90	5.5e-04	0.46	-1.00	ATPase, Cu++ transporting, alpha polypeptide
ARHGAP4	1.1e-03	0.44	0.70	-	-	-	-	-	-	Rho GTPase activating protein 4
RAB26	8.7e-04	0.45	0.30	-	-	-	-	-	-	RAB26, member RAS oncogene family
GPX2	2.0e-03	0.40	0.21	-	-	-	-	-	-	glutathione peroxidase 2 (gastrointestinal)
CD40	1.0e-03	0.46	0.51	-	-	-	-	-	-
SPATA18	1.9e-03	0.42	0.73	-	-	-	-	-	-	spermatogenesis associated 18
RBBP6	2.1e-03	0.63	-1.24	1.4e-03	0.66	-1.33	4.6e-04	0.72	-1.07	retinoblastoma binding protein 6
PLA2G4C	1.9e-03	0.77	0.80	-	-	-	9.5e-04	0.81	0.45	phospholipase A2, group IVC (cytosolic, calcium-independent)
Peroxisome organization (GO:0007031). A process that is carried out at the cellular level which results in the assembly, arrangement of constituent parts, or disassembly of a peroxisome. A peroxisome is a small, membrane-bounded organelle that uses dioxygen (O2) to oxidize organic molecules.
Gene symbol	P-value, F-test (liver)	R-squared (liver)	Slope (liver)	P-value, F-test (kidney)	R-squared (kidney)	Slope (kidney)	P-value, F-test (brain)	R-squared (brain)	Slope (brain)	Product description
DNM1L	5.0e-04	0.36	-0.84	-	-	-	-	-	-	dynamin 1-like
PEX13	2.6e-04	0.40	-0.73	4.1e-04	0.39	-0.61	1.1e-03	0.34	-0.80	peroxisomal biogenesis factor 13
ACOX1	5.6e-05	0.46	-0.42	4.9e-04	0.38	-0.38	1.2e-04	0.44	-0.59	acyl-CoA oxidase 1, palmitoyl
TMEM135	6.8e-04	0.36	-0.44	1.4e-03	0.34	-0.35	-	-	-	transmembrane protein 135
ABCD3	6.7e-05	0.44	-0.54	1.5e-05	0.54	-0.67	9.1e-05	0.46	-1.01	ATP-binding cassette, sub-family D (ALD), member 3
PEX19	1.8e-03	0.32	-0.71	-	-	-	-	-	-	peroxisomal biogenesis factor 19
PEX1	6.5e-04	0.38	-0.74	-	-	-	-	-	-	peroxisomal biogenesis factor 1
PEX7	5.9e-04	0.38	-0.67	-	-	-	-	-	-	peroxisomal biogenesis factor 7
Organic substance transport (GO:0071702). The directed movement of organic substances into, out of or within a cell, or between cells, or within a multicellular organism by means of some agent such as a transporter or pore. An organic substance is a molecular entity that contains carbon.
Gene symbol	P-value, F-test (liver)	R-squared (liver)	Slope (liver)	P-value, F-test (kidney)	R-squared (kidney)	Slope (kidney)	P-value, F-test (brain)	R-squared (brain)	Slope (brain)	Product description
GNPTG	8.6e-04	0.32	0.61	-	-	-	-	-	-	N-acetylglucosamine-1-phosphate transferase, gamma subunit
GPLD1	9.9e-04	0.32	-0.34	-	-	-	-	-	-	glycosylphosphatidylinositol specific phospholipase D1
MAPK9	1.8e-03	0.29	-0.52	-	-	-	-	-	-	mitogen-activated protein kinase 9
SLC25A17	8.6e-04	0.32	-0.48	-	-	-	-	-	-	solute carrier family 25 (mitochondrial carrier; peroxisomal membrane protein, 34kDa), member 17
SERINC3	9.3e-04	0.32	-0.58	-	-	-	-	-	-	serine incorporator 3
NPC1	1.6e-03	0.29	-0.42	-	-	-	-	-	-	Niemann-Pick disease, type C1
VPS41	7.8e-04	0.34	-0.75	-	-	-	-	-	-	vacuolar protein sorting 41 homolog (S. cerevisiae)
HDAC6	1.9e-03	0.31	0.55	-	-	-	-	-	-	histone deacetylase 6
DNM1L	5.0e-04	0.36	-0.84	-	-	-	-	-	-	dynamin 1-like
KPNA6	4.9e-04	0.36	-0.79	-	-	-	-	-	-	karyopherin alpha 6 (importin alpha 7)
DCTD	1.3e-04	0.41	0.27	2.0e-04	0.39	0.32	7.2e-04	0.34	0.31	dCMP deaminase
PRKAA2	1.0e-06	0.58	-0.38	-	-	-	-	-	-	protein kinase, AMP-activated, alpha 2 catalytic subunit
NUDT4	2.2e-03	0.30	-0.39	2.5e-04	0.41	-0.46	-	-	-	nudix (nucleoside diphosphate linked moiety X)-type motif 4
VPS4B	1.8e-03	0.30	-0.61	-	-	-	-	-	-	vacuolar protein sorting 4 homolog B (S. cerevisiae)
APPBP2	7.9e-04	0.34	-0.84	-	-	-	-	-	-	amyloid beta precursor protein (cytoplasmic tail) binding protein 2
NFKBIA	3.0e-04	0.38	0.66	-	-	-	-	-	-
SNX13	9.3e-04	0.34	-0.69	9.2e-04	0.35	-0.74	-	-	-	sorting nexin 13
BMPR1A	1.3e-03	0.31	-0.82	-	-	-	-	-	-	bone morphogenetic protein receptor, type IA
PSEN2	8.8e-04	0.33	-0.38	-	-	-	-	-	-	presenilin 2 (Alzheimer disease 4)
DBT	8.6e-08	0.65	-0.76	2.9e-04	0.39	-0.41	1.1e-03	0.33	-0.46	dihydrolipoamide branched chain transacylase E2
SEH1L	2.0e-04	0.41	-0.98	-	-	-	-	-	-	SEH1-like (S. cerevisiae)
AP4S1	4.3e-05	0.47	-0.52	1.1e-03	0.34	-0.35	-	-	-	adaptor-related protein complex 4, sigma 1 subunit
SYNJ2BP	5.0e-04	0.38	-0.54	-	-	-	-	-	-	synaptojanin 2 binding protein
SLC3A2	2.2e-03	0.30	0.56	-	-	-	-	-	-	solute carrier family 3 (activators of dibasic and neutral amino acid transport), member 2
ACSL5	1.3e-03	0.32	-0.50	-	-	-	-	-	-	acyl-CoA synthetase long-chain family member 5
PIK3C3	1.6e-04	0.42	-1.13	-	-	-	-	-	-	phosphoinositide-3-kinase, class 3
APC	3.4e-04	0.38	-0.60	-	-	-	-	-	-
COG1	3.5e-05	0.48	-0.91	-	-	-	-	-	-	component of oligomeric golgi complex 1
CROT	1.1e-03	0.33	-0.35	-	-	-	-	-	-	carnitine O-octanoyltransferase
PEX13	2.6e-04	0.40	-0.73	4.1e-04	0.39	-0.61	1.1e-03	0.34	-0.80	peroxisomal biogenesis factor 13
ITGAV	9.2e-04	0.34	-0.51	-	-	-	-	-	-	integrin, alpha V (vitronectin receptor, alpha polypeptide, antigen CD51)
PPARA	8.0e-04	0.35	-0.43	-	-	-	-	-	-	peroxisome proliferator-activated receptor alpha
PLEKHA8	2.9e-04	0.39	-0.66	-	-	-	-	-	-	pleckstrin homology domain containing, family A (phosphoinositide binding specific) member 8
TSC1	6.1e-04	0.37	-0.97	-	-	-	-	-	-	tuberous sclerosis 1
ABCD3	6.7e-05	0.44	-0.54	1.5e-05	0.54	-0.67	9.1e-05	0.46	-1.01	ATP-binding cassette, sub-family D (ALD), member 3
TMEM30A	3.7e-04	0.39	-0.46	-	-	-	-	-	-	transmembrane protein 30A
PEX19	1.8e-03	0.32	-0.71	-	-	-	-	-	-	peroxisomal biogenesis factor 19
PRKAR2A	5.7e-05	0.47	-0.47	1.4e-03	0.34	-0.49	-	-	-	protein kinase, cAMP-dependent, regulatory, type II, alpha
PEX1	6.5e-04	0.38	-0.74	-	-	-	-	-	-	peroxisomal biogenesis factor 1
AQP3	2.3e-03	0.31	0.33	-	-	-	-	-	-	aquaporin 3 (Gill blood group)
PRKAB2	1.7e-04	0.43	0.52	-	-	-	-	-	-	protein kinase, AMP-activated, beta 2 non-catalytic subunit
SLC7A9	7.4e-05	0.49	0.36	-	-	-	-	-	-	solute carrier family 7 (glycoprotein-associated amino acid transporter light chain, bo,+ system), member 9
RANBP1	1.3e-04	0.45	0.89	-	-	-	-	-	-	RAN binding protein 1
GUK1	4.9e-04	0.39	0.49	-	-	-	-	-	-	guanylate kinase 1
SNX8	1.9e-03	0.32	0.55	-	-	-	6.0e-05	0.47	0.54	sorting nexin 8
SLC16A10	3.0e-04	0.40	-0.45	-	-	-	-	-	-	solute carrier family 16, member 10 (aromatic amino acid transporter)
G6PC3	1.9e-03	0.31	0.65	1.5e-03	0.32	0.79	-	-	-
CA3	1.5e-04	0.42	-0.14	-	-	-	-	-	-	carbonic anhydrase III, muscle specific
ACACA	1.0e-03	0.36	-0.40	-	-	-	-	-	-	acetyl-CoA carboxylase alpha
RAB4A	1.1e-03	0.35	0.55	-	-	-	-	-	-	RAB4A, member RAS oncogene family
LATS1	2.4e-05	0.52	-0.84	8.6e-04	0.35	-0.74	-	-	-	LATS, large tumor suppressor, homolog 1 (Drosophila)
PEX7	5.9e-04	0.38	-0.67	-	-	-	-	-	-	peroxisomal biogenesis factor 7
SYNRG	1.1e-03	0.36	-1.07	-	-	-	-	-	-	synergin, gamma
SLC25A21	1.9e-04	0.41	-0.47	5.6e-04	0.40	-0.50	-	-	-	solute carrier family 25 (mitochondrial oxodicarboxylate carrier), member 21
SLC25A13	1.2e-03	0.35	-0.75	-	-	-	-	-	-	solute carrier family 25, member 13 (citrin)
ADRBK1	3.7e-04	0.40	0.92	-	-	-	-	-	-	adrenergic, beta, receptor kinase 1
SRSF9	1.1e-03	0.35	0.58	-	-	-	-	-	-	serine/arginine-rich splicing factor 9
AK1	4.4e-04	0.41	0.35	-	-	-	-	-	-	adenylate kinase 1
SMURF1	1.2e-03	0.36	-0.83	-	-	-	-	-	-	SMAD specific E3 ubiquitin protein ligase 1
TAF7	5.6e-04	0.41	0.55	-	-	-	-	-	-	TAF7 RNA polymerase II, TATA box binding protein (TBP)-associated factor, 55kDa
RPS5	3.9e-05	0.51	0.90	-	-	-	-	-	-	ribosomal protein S5
GDAP1	8.8e-05	0.48	1.05	2.5e-04	0.41	0.58	-	-	-	ganglioside induced differentiation associated protein 1
ACD	1.4e-03	0.35	-0.59	-	-	-	-	-	-	adrenocortical dysplasia homolog (mouse)
UBR1	2.2e-04	0.44	-0.90	-	-	-	4.9e-04	0.39	-0.89	ubiquitin protein ligase E3 component n-recognin 1
CYB5R4	9.4e-04	0.37	-0.52	1.4e-04	0.48	-0.57	2.3e-04	0.45	-0.65	cytochrome b5 reductase 4
SLCO1A2	1.4e-03	0.37	-0.19	-	-	-	-	-	-	solute carrier organic anion transporter family, member 1A2
DDX58	1.3e-03	0.37	-0.64	-	-	-	-	-	-	DEAD (Asp-Glu-Ala-Asp) box polypeptide 58
SNCG	7.5e-04	0.38	0.38	-	-	-	8.4e-05	0.47	0.26	synuclein, gamma (breast cancer-specific protein 1)
PDCD6	3.0e-04	0.41	0.81	-	-	-	3.2e-04	0.45	0.78	programmed cell death 6
AXIN2	6.1e-04	0.38	-0.80	-	-	-	-	-	-	axin 2
SLCO3A1	2.0e-03	0.33	0.60	-	-	-	-	-	-	solute carrier organic anion transporter family, member 3A1
FAT1	9.3e-04	0.39	-0.62	-	-	-	-	-	-	FAT tumor suppressor homolog 1 (Drosophila)
JAK2	1.3e-03	0.35	-0.64	-	-	-	-	-	-	Janus kinase 2
APOC2	9.7e-05	0.48	0.39	-	-	-	-	-	-	apolipoprotein C-II
BAD	7.3e-05	0.50	0.57	-	-	-	-	-	-	BCL2-associated agonist of cell death
PRKACB	1.4e-03	0.35	-0.58	-	-	-	-	-	-	protein kinase, cAMP-dependent, catalytic, beta
CRHBP	9.3e-04	0.39	0.22	2.8e-06	0.59	0.27	-	-	-	corticotropin releasing hormone binding protein
PHPT1	1.5e-03	0.36	0.44	-	-	-	-	-	-	phosphohistidine phosphatase 1
PRKAA1	1.6e-03	0.37	0.74	-	-	-	-	-	-	protein kinase, AMP-activated, alpha 1 catalytic subunit
OLFM2	1.7e-03	0.35	0.33	-	-	-	-	-	-	olfactomedin 2
SRP14	5.1e-05	0.50	0.83	8.6e-06	0.62	0.79	-	-	-	signal recognition particle 14kDa (homologous Alu RNA binding protein)
CHI3L1	1.7e-03	0.34	0.18	3.8e-05	0.51	0.28	-	-	-	chitinase 3-like 1 (cartilage glycoprotein-39)
GRASP	7.6e-05	0.52	0.85	2.8e-05	0.53	0.66	-	-	-	GRP1 (general receptor for phosphoinositides 1)-associated scaffold protein
SLC36A1	9.1e-05	0.51	-0.72	-	-	-	-	-	-	solute carrier family 36 (proton/amino acid symporter), member 1
RAMP3	2.0e-03	0.36	0.28	-	-	-	-	-	-	receptor (G protein-coupled) activity modifying protein 3
TMEM173	1.8e-03	0.35	0.43	3.2e-04	0.44	0.40	-	-	-	transmembrane protein 173
AAAS	3.1e-04	0.44	0.70	2.8e-04	0.46	0.70	-	-	-	achalasia, adrenocortical insufficiency, alacrimia
ABCG1	9.4e-04	0.46	0.57	-	-	-	-	-	-	ATP-binding cassette, sub-family G (WHITE), member 1
FAM89B	4.4e-04	0.49	1.15	-	-	-	-	-	-	family with sequence similarity 89, member B
RAB26	8.7e-04	0.45	0.30	-	-	-	-	-	-	RAB26, member RAS oncogene family
PCSK5	1.6e-03	0.45	-0.50	-	-	-	-	-	-	proprotein convertase subtilisin/kexin type 5
CD40	1.0e-03	0.46	0.51	-	-	-	-	-	-
TNFSF13B	1.7e-03	0.43	0.70	-	-	-	-	-	-	tumor necrosis factor (ligand) superfamily, member 13b
SLC1A7	1.2e-03	0.45	1.22	-	-	-	-	-	-	solute carrier family 1 (glutamate transporter), member 7
IL18R1	2.3e-04	0.58	0.93	-	-	-	-	-	-	interleukin 18 receptor 1
FAM53A	4.7e-04	0.55	-0.79	5.4e-04	0.52	-0.53	-	-	-	family with sequence similarity 53, member A
HMGN3	6.2e-04	0.55	0.34	-	-	-	-	-	-	high mobility group nucleosomal binding domain 3
SP100	1.1e-04	0.86	0.81	-	-	-	-	-	-	SP100 nuclear antigen
Small molecule catabolic process (GO:0044282). The chemical reactions and pathways resulting in the breakdown of small molecules, any low molecular weight, monomeric, non-encoded molecule.
Gene symbol	P-value, F-test (liver)	R-squared (liver)	Slope (liver)	P-value, F-test (kidney)	R-squared (kidney)	Slope (kidney)	P-value, F-test (brain)	R-squared (brain)	Slope (brain)	Product description
CCBL2	7.8e-04	0.33	-0.34	-	-	-	-	-	-	cysteine conjugate-beta lyase 2
SLC25A17	8.6e-04	0.32	-0.48	-	-	-	-	-	-	solute carrier family 25 (mitochondrial carrier; peroxisomal membrane protein, 34kDa), member 17
BCKDHB	2.1e-06	0.56	-0.75	-	-	-	-	-	-	branched chain keto acid dehydrogenase E1, beta polypeptide
OGDH	1.3e-04	0.41	-0.65	-	-	-	-	-	-	oxoglutarate (alpha-ketoglutarate) dehydrogenase (lipoamide)
BCKDK	1.4e-03	0.31	0.75	-	-	-	-	-	-	branched chain ketoacid dehydrogenase kinase
ETFDH	1.5e-03	0.31	-0.59	-	-	-	-	-	-	electron-transferring-flavoprotein dehydrogenase
DBT	8.6e-08	0.65	-0.76	2.9e-04	0.39	-0.41	1.1e-03	0.33	-0.46	dihydrolipoamide branched chain transacylase E2
ENPP2	1.7e-03	0.30	-0.37	-	-	-	-	-	-	ectonucleotide pyrophosphatase/phosphodiesterase 2
CDO1	1.1e-03	0.33	-0.43	-	-	-	-	-	-	cysteine dioxygenase, type I
ACSL5	1.3e-03	0.32	-0.50	-	-	-	-	-	-	acyl-CoA synthetase long-chain family member 5
CROT	1.1e-03	0.33	-0.35	-	-	-	-	-	-	carnitine O-octanoyltransferase
PEX13	2.6e-04	0.40	-0.73	4.1e-04	0.39	-0.61	1.1e-03	0.34	-0.80	peroxisomal biogenesis factor 13
ACOX1	5.6e-05	0.46	-0.42	4.9e-04	0.38	-0.38	1.2e-04	0.44	-0.59	acyl-CoA oxidase 1, palmitoyl
PPARA	8.0e-04	0.35	-0.43	-	-	-	-	-	-	peroxisome proliferator-activated receptor alpha
ACADL	3.7e-04	0.38	-0.30	-	-	-	2.5e-04	0.41	-0.32	acyl-CoA dehydrogenase, long chain
ABCD3	6.7e-05	0.44	-0.54	1.5e-05	0.54	-0.67	9.1e-05	0.46	-1.01	ATP-binding cassette, sub-family D (ALD), member 3
MTMR2	1.7e-03	0.32	-0.44	-	-	-	-	-	-
PEX1	6.5e-04	0.38	-0.74	-	-	-	-	-	-	peroxisomal biogenesis factor 1
LONP2	5.9e-04	0.38	-0.59	-	-	-	-	-	-	lon peptidase 2, peroxisomal
PEX7	5.9e-04	0.38	-0.67	-	-	-	-	-	-	peroxisomal biogenesis factor 7
SLC25A21	1.9e-04	0.41	-0.47	5.6e-04	0.40	-0.50	-	-	-	solute carrier family 25 (mitochondrial oxodicarboxylate carrier), member 21
IDO2	1.4e-03	0.35	-0.29	-	-	-	-	-	-	indoleamine 2,3-dioxygenase 2
ACAD11	2.2e-03	0.35	-0.51	-	-	-	-	-	-	acyl-CoA dehydrogenase family, member 11
PHYH	4.6e-04	0.45	-0.41	5.4e-04	0.48	-0.43	-	-	-	phytanoyl-CoA 2-hydroxylase
Organic acid transport (GO:0015849). The directed movement of organic acids, any acidic compound containing carbon in covalent linkage, into, out of or within a cell, or between cells, by means of some agent such as a transporter or pore.
Gene symbol	P-value, F-test (liver)	R-squared (liver)	Slope (liver)	P-value, F-test (kidney)	R-squared (kidney)	Slope (kidney)	P-value, F-test (brain)	R-squared (brain)	Slope (brain)	Product description
MAPK9	1.8e-03	0.29	-0.52	-	-	-	-	-	-	mitogen-activated protein kinase 9
SLC25A17	8.6e-04	0.32	-0.48	-	-	-	-	-	-	solute carrier family 25 (mitochondrial carrier; peroxisomal membrane protein, 34kDa), member 17
SERINC3	9.3e-04	0.32	-0.58	-	-	-	-	-	-	serine incorporator 3
DCTD	1.3e-04	0.41	0.27	2.0e-04	0.39	0.32	7.2e-04	0.34	0.31	dCMP deaminase
PRKAA2	1.0e-06	0.58	-0.38	-	-	-	-	-	-	protein kinase, AMP-activated, alpha 2 catalytic subunit
SLC3A2	2.2e-03	0.30	0.56	-	-	-	-	-	-	solute carrier family 3 (activators of dibasic and neutral amino acid transport), member 2
ACSL5	1.3e-03	0.32	-0.50	-	-	-	-	-	-	acyl-CoA synthetase long-chain family member 5
CROT	1.1e-03	0.33	-0.35	-	-	-	-	-	-	carnitine O-octanoyltransferase
PPARA	8.0e-04	0.35	-0.43	-	-	-	-	-	-	peroxisome proliferator-activated receptor alpha
TSC1	6.1e-04	0.37	-0.97	-	-	-	-	-	-	tuberous sclerosis 1
ABCD3	6.7e-05	0.44	-0.54	1.5e-05	0.54	-0.67	9.1e-05	0.46	-1.01	ATP-binding cassette, sub-family D (ALD), member 3
PRKAB2	1.7e-04	0.43	0.52	-	-	-	-	-	-	protein kinase, AMP-activated, beta 2 non-catalytic subunit
SLC7A9	7.4e-05	0.49	0.36	-	-	-	-	-	-	solute carrier family 7 (glycoprotein-associated amino acid transporter light chain, bo,+ system), member 9
SLC16A10	3.0e-04	0.40	-0.45	-	-	-	-	-	-	solute carrier family 16, member 10 (aromatic amino acid transporter)
ACACA	1.0e-03	0.36	-0.40	-	-	-	-	-	-	acetyl-CoA carboxylase alpha
SLC25A21	1.9e-04	0.41	-0.47	5.6e-04	0.40	-0.50	-	-	-	solute carrier family 25 (mitochondrial oxodicarboxylate carrier), member 21
SLC25A13	1.2e-03	0.35	-0.75	-	-	-	-	-	-	solute carrier family 25, member 13 (citrin)
SLCO1A2	1.4e-03	0.37	-0.19	-	-	-	-	-	-	solute carrier organic anion transporter family, member 1A2
SLCO3A1	2.0e-03	0.33	0.60	-	-	-	-	-	-	solute carrier organic anion transporter family, member 3A1
FAT1	9.3e-04	0.39	-0.62	-	-	-	-	-	-	FAT tumor suppressor homolog 1 (Drosophila)
SLC36A1	9.1e-05	0.51	-0.72	-	-	-	-	-	-	solute carrier family 36 (proton/amino acid symporter), member 1
SLC1A7	1.2e-03	0.45	1.22	-	-	-	-	-	-	solute carrier family 1 (glutamate transporter), member 7
Lipid transport (GO:0006869). The directed movement of lipids into, out of or within a cell, or between cells, by means of some agent such as a transporter or pore. Lipids are compounds soluble in an organic solvent but not, or sparingly, in an aqueous solvent.
Gene symbol	P-value, F-test (liver)	R-squared (liver)	Slope (liver)	P-value, F-test (kidney)	R-squared (kidney)	Slope (kidney)	P-value, F-test (brain)	R-squared (brain)	Slope (brain)	Product description
MAPK9	1.8e-03	0.29	-0.52	-	-	-	-	-	-	mitogen-activated protein kinase 9
SLC25A17	8.6e-04	0.32	-0.48	-	-	-	-	-	-	solute carrier family 25 (mitochondrial carrier; peroxisomal membrane protein, 34kDa), member 17
NPC1	1.6e-03	0.29	-0.42	-	-	-	-	-	-	Niemann-Pick disease, type C1
PRKAA2	1.0e-06	0.58	-0.38	-	-	-	-	-	-	protein kinase, AMP-activated, alpha 2 catalytic subunit
VPS4B	1.8e-03	0.30	-0.61	-	-	-	-	-	-	vacuolar protein sorting 4 homolog B (S. cerevisiae)
NFKBIA	3.0e-04	0.38	0.66	-	-	-	-	-	-
DBT	8.6e-08	0.65	-0.76	2.9e-04	0.39	-0.41	1.1e-03	0.33	-0.46	dihydrolipoamide branched chain transacylase E2
ACSL5	1.3e-03	0.32	-0.50	-	-	-	-	-	-	acyl-CoA synthetase long-chain family member 5
CROT	1.1e-03	0.33	-0.35	-	-	-	-	-	-	carnitine O-octanoyltransferase
ITGAV	9.2e-04	0.34	-0.51	-	-	-	-	-	-	integrin, alpha V (vitronectin receptor, alpha polypeptide, antigen CD51)
PPARA	8.0e-04	0.35	-0.43	-	-	-	-	-	-	peroxisome proliferator-activated receptor alpha
PLEKHA8	2.9e-04	0.39	-0.66	-	-	-	-	-	-	pleckstrin homology domain containing, family A (phosphoinositide binding specific) member 8
ABCD3	6.7e-05	0.44	-0.54	1.5e-05	0.54	-0.67	9.1e-05	0.46	-1.01	ATP-binding cassette, sub-family D (ALD), member 3
TMEM30A	3.7e-04	0.39	-0.46	-	-	-	-	-	-	transmembrane protein 30A
PRKAB2	1.7e-04	0.43	0.52	-	-	-	-	-	-	protein kinase, AMP-activated, beta 2 non-catalytic subunit
ACACA	1.0e-03	0.36	-0.40	-	-	-	-	-	-	acetyl-CoA carboxylase alpha
SLCO3A1	2.0e-03	0.33	0.60	-	-	-	-	-	-	solute carrier organic anion transporter family, member 3A1
FAT1	9.3e-04	0.39	-0.62	-	-	-	-	-	-	FAT tumor suppressor homolog 1 (Drosophila)
APOC2	9.7e-05	0.48	0.39	-	-	-	-	-	-	apolipoprotein C-II
ABCG1	9.4e-04	0.46	0.57	-	-	-	-	-	-	ATP-binding cassette, sub-family G (WHITE), member 1
Intracellular transport (GO:0046907). The directed movement of substances within a cell.
Gene symbol	P-value, F-test (liver)	R-squared (liver)	Slope (liver)	P-value, F-test (kidney)	R-squared (kidney)	Slope (kidney)	P-value, F-test (brain)	R-squared (brain)	Slope (brain)	Product description
GNPTG	8.6e-04	0.32	0.61	-	-	-	-	-	-	N-acetylglucosamine-1-phosphate transferase, gamma subunit
MAPK9	1.8e-03	0.29	-0.52	-	-	-	-	-	-	mitogen-activated protein kinase 9
NPC1	1.6e-03	0.29	-0.42	-	-	-	-	-	-	Niemann-Pick disease, type C1
TMX1	2.3e-03	0.29	-0.67	-	-	-	-	-	-	thioredoxin-related transmembrane protein 1
ANKRD27	1.0e-04	0.42	-0.55	-	-	-	-	-	-	ankyrin repeat domain 27 (VPS9 domain)
VPS41	7.8e-04	0.34	-0.75	-	-	-	-	-	-	vacuolar protein sorting 41 homolog (S. cerevisiae)
HDAC6	1.9e-03	0.31	0.55	-	-	-	-	-	-	histone deacetylase 6
STAM	1.1e-03	0.32	-0.77	-	-	-	-	-	-
KPNA6	4.9e-04	0.36	-0.79	-	-	-	-	-	-	karyopherin alpha 6 (importin alpha 7)
PRKAA2	1.0e-06	0.58	-0.38	-	-	-	-	-	-	protein kinase, AMP-activated, alpha 2 catalytic subunit
NUDT4	2.2e-03	0.30	-0.39	2.5e-04	0.41	-0.46	-	-	-	nudix (nucleoside diphosphate linked moiety X)-type motif 4
VPS4B	1.8e-03	0.30	-0.61	-	-	-	-	-	-	vacuolar protein sorting 4 homolog B (S. cerevisiae)
APPBP2	7.9e-04	0.34	-0.84	-	-	-	-	-	-	amyloid beta precursor protein (cytoplasmic tail) binding protein 2
NFKBIA	3.0e-04	0.38	0.66	-	-	-	-	-	-
SNX13	9.3e-04	0.34	-0.69	9.2e-04	0.35	-0.74	-	-	-	sorting nexin 13
BMPR1A	1.3e-03	0.31	-0.82	-	-	-	-	-	-	bone morphogenetic protein receptor, type IA
DBT	8.6e-08	0.65	-0.76	2.9e-04	0.39	-0.41	1.1e-03	0.33	-0.46	dihydrolipoamide branched chain transacylase E2
ATL2	3.0e-05	0.46	-0.78	-	-	-	-	-	-	atlastin GTPase 2
AP4S1	4.3e-05	0.47	-0.52	1.1e-03	0.34	-0.35	-	-	-	adaptor-related protein complex 4, sigma 1 subunit
SYNJ2BP	5.0e-04	0.38	-0.54	-	-	-	-	-	-	synaptojanin 2 binding protein
PIK3C3	1.6e-04	0.42	-1.13	-	-	-	-	-	-	phosphoinositide-3-kinase, class 3
APC	3.4e-04	0.38	-0.60	-	-	-	-	-	-
COG1	3.5e-05	0.48	-0.91	-	-	-	-	-	-	component of oligomeric golgi complex 1
PEX13	2.6e-04	0.40	-0.73	4.1e-04	0.39	-0.61	1.1e-03	0.34	-0.80	peroxisomal biogenesis factor 13
ITGAV	9.2e-04	0.34	-0.51	-	-	-	-	-	-	integrin, alpha V (vitronectin receptor, alpha polypeptide, antigen CD51)
ATL3	4.7e-04	0.37	-0.59	-	-	-	-	-	-	atlastin GTPase 3
PLEKHA8	2.9e-04	0.39	-0.66	-	-	-	-	-	-	pleckstrin homology domain containing, family A (phosphoinositide binding specific) member 8
TSC1	6.1e-04	0.37	-0.97	-	-	-	-	-	-	tuberous sclerosis 1
TMEM30A	3.7e-04	0.39	-0.46	-	-	-	-	-	-	transmembrane protein 30A
PEX19	1.8e-03	0.32	-0.71	-	-	-	-	-	-	peroxisomal biogenesis factor 19
TOM1	9.9e-04	0.35	0.84	-	-	-	-	-	-	target of myb1 (chicken)
MTMR2	1.7e-03	0.32	-0.44	-	-	-	-	-	-
TTPA	2.8e-04	0.40	-0.42	-	-	-	6.9e-05	0.45	-0.59	tocopherol (alpha) transfer protein
FYCO1	3.6e-04	0.39	-0.79	-	-	-	-	-	-	FYVE and coiled-coil domain containing 1
PEX1	6.5e-04	0.38	-0.74	-	-	-	-	-	-	peroxisomal biogenesis factor 1
KIF1B	1.1e-03	0.34	-0.44	-	-	-	-	-	-
SCYL1	5.8e-05	0.47	1.06	-	-	-	-	-	-	SCY1-like 1 (S. cerevisiae)
PRKAB2	1.7e-04	0.43	0.52	-	-	-	-	-	-	protein kinase, AMP-activated, beta 2 non-catalytic subunit
RANBP1	1.3e-04	0.45	0.89	-	-	-	-	-	-	RAN binding protein 1
SNX8	1.9e-03	0.32	0.55	-	-	-	6.0e-05	0.47	0.54	sorting nexin 8
SEC24A	3.3e-04	0.41	-0.56	-	-	-	-	-	-	SEC24 family, member A (S. cerevisiae)
ACACA	1.0e-03	0.36	-0.40	-	-	-	-	-	-	acetyl-CoA carboxylase alpha
PEX7	5.9e-04	0.38	-0.67	-	-	-	-	-	-	peroxisomal biogenesis factor 7
SYNRG	1.1e-03	0.36	-1.07	-	-	-	-	-	-	synergin, gamma
SLC25A21	1.9e-04	0.41	-0.47	5.6e-04	0.40	-0.50	-	-	-	solute carrier family 25 (mitochondrial oxodicarboxylate carrier), member 21
SLC25A13	1.2e-03	0.35	-0.75	-	-	-	-	-	-	solute carrier family 25, member 13 (citrin)
ADRBK1	3.7e-04	0.40	0.92	-	-	-	-	-	-	adrenergic, beta, receptor kinase 1
SRSF9	1.1e-03	0.35	0.58	-	-	-	-	-	-	serine/arginine-rich splicing factor 9
CHMP2A	2.4e-04	0.44	0.94	7.5e-05	0.50	1.17	5.9e-04	0.41	1.06	charged multivesicular body protein 2A
SAT1	9.2e-05	0.46	0.41	-	-	-	-	-	-	spermidine/spermine N1-acetyltransferase 1
SMURF1	1.2e-03	0.36	-0.83	-	-	-	-	-	-	SMAD specific E3 ubiquitin protein ligase 1
RNF139	7.4e-04	0.38	-0.79	-	-	-	-	-	-	ring finger protein 139
RPS5	3.9e-05	0.51	0.90	-	-	-	-	-	-	ribosomal protein S5
UXT	2.0e-03	0.33	0.45	-	-	-	-	-	-	ubiquitously-expressed, prefoldin-like chaperone
GDAP1	8.8e-05	0.48	1.05	2.5e-04	0.41	0.58	-	-	-	ganglioside induced differentiation associated protein 1
ACD	1.4e-03	0.35	-0.59	-	-	-	-	-	-	adrenocortical dysplasia homolog (mouse)
VPS54	2.0e-03	0.33	-0.90	-	-	-	-	-	-	vacuolar protein sorting 54 homolog (S. cerevisiae)
DDX58	1.3e-03	0.37	-0.64	-	-	-	-	-	-	DEAD (Asp-Glu-Ala-Asp) box polypeptide 58
DYNC2LI1	2.0e-03	0.35	0.45	-	-	-	-	-	-	dynein, cytoplasmic 2, light intermediate chain 1
PDCD6	3.0e-04	0.41	0.81	-	-	-	3.2e-04	0.45	0.78	programmed cell death 6
AXIN2	6.1e-04	0.38	-0.80	-	-	-	-	-	-	axin 2
JAK2	1.3e-03	0.35	-0.64	-	-	-	-	-	-	Janus kinase 2
BAD	7.3e-05	0.50	0.57	-	-	-	-	-	-	BCL2-associated agonist of cell death
MAP1S	1.0e-03	0.38	0.70	3.2e-04	0.41	0.80	1.0e-03	0.35	0.66	microtubule-associated protein 1S
SRP14	5.1e-05	0.50	0.83	8.6e-06	0.62	0.79	-	-	-	signal recognition particle 14kDa (homologous Alu RNA binding protein)
GRASP	7.6e-05	0.52	0.85	2.8e-05	0.53	0.66	-	-	-	GRP1 (general receptor for phosphoinositides 1)-associated scaffold protein
TMEM173	1.8e-03	0.35	0.43	3.2e-04	0.44	0.40	-	-	-	transmembrane protein 173
DOPEY2	1.5e-04	0.47	-0.57	-	-	-	-	-	-	dopey family member 2
AAAS	3.1e-04	0.44	0.70	2.8e-04	0.46	0.70	-	-	-	achalasia, adrenocortical insufficiency, alacrimia
FES	1.9e-03	0.37	0.70	-	-	-	-	-	-	feline sarcoma oncogene
MAPT	3.2e-04	0.47	-0.93	3.4e-04	0.45	-0.46	-	-	-	microtubule-associated protein tau
ABCG1	9.4e-04	0.46	0.57	-	-	-	-	-	-	ATP-binding cassette, sub-family G (WHITE), member 1
BMF	9.9e-04	0.43	-0.43	-	-	-	-	-	-	Bcl2 modifying factor
FAM89B	4.4e-04	0.49	1.15	-	-	-	-	-	-	family with sequence similarity 89, member B
RAB26	8.7e-04	0.45	0.30	-	-	-	-	-	-	RAB26, member RAS oncogene family
STX10	1.7e-03	0.45	0.71	-	-	-	-	-	-	syntaxin 10
IL18R1	2.3e-04	0.58	0.93	-	-	-	-	-	-	interleukin 18 receptor 1
FAM53A	4.7e-04	0.55	-0.79	5.4e-04	0.52	-0.53	-	-	-	family with sequence similarity 53, member A
CAPN3	1.5e-03	0.48	0.40	1.7e-04	0.60	0.37	-	-	-	calpain 3, (p94)
SP100	1.1e-04	0.86	0.81	-	-	-	-	-	-	SP100 nuclear antigen
Response to leucine (GO:0043201). Any process that results in a change in state or activity of a cell or an organism (in terms of movement, secretion, enzyme production, gene expression, etc.) as a result of a leucine stimulus.
Gene symbol	P-value, F-test (liver)	R-squared (liver)	Slope (liver)	P-value, F-test (kidney)	R-squared (kidney)	Slope (kidney)	P-value, F-test (brain)	R-squared (brain)	Slope (brain)	Product description
PIK3C3	1.6e-04	0.42	-1.13	-	-	-	-	-	-	phosphoinositide-3-kinase, class 3
UBR2	8.5e-04	0.34	-0.77	-	-	-	-	-	-	ubiquitin protein ligase E3 component n-recognin 2
UBR1	2.2e-04	0.44	-0.90	-	-	-	4.9e-04	0.39	-0.89	ubiquitin protein ligase E3 component n-recognin 1
Cellular response to salt stress (GO:0071472). Any process that results in a change in state or activity of a cell (in terms of movement, secretion, enzyme production, gene expression, etc.) as a result of a stimulus indicating an increase or decrease in the concentration of salt (particularly but not exclusively sodium and chloride ions) in the environment.
Gene symbol	P-value, F-test (liver)	R-squared (liver)	Slope (liver)	P-value, F-test (kidney)	R-squared (kidney)	Slope (kidney)	P-value, F-test (brain)	R-squared (brain)	Slope (brain)	Product description
XRCC5	1.6e-04	0.44	0.43	6.7e-04	0.36	0.46	8.9e-06	0.54	0.55	X-ray repair complementing defective repair in Chinese hamster cells 5 (double-strand-break rejoining)
NCL	9.7e-04	0.37	0.68	-	-	-	-	-	-	nucleolin
XRCC6	2.3e-04	0.48	0.55	-	-	-	-	-	-	X-ray repair complementing defective repair in Chinese hamster cells 6
CAPN3	1.5e-03	0.48	0.40	1.7e-04	0.60	0.37	-	-	-	calpain 3, (p94)
Adenyl nucleotide binding (GO:0030554). Interacting selectively and non-covalently with adenyl nucleotides, any compound consisting of adenosine esterified with (ortho)phosphate.
Gene symbol	P-value, F-test (liver)	R-squared (liver)	Slope (liver)	P-value, F-test (kidney)	R-squared (kidney)	Slope (kidney)	P-value, F-test (brain)	R-squared (brain)	Slope (brain)	Product description
ITM2B	7.9e-04	0.33	-0.65	-	-	-	-	-	-	integral membrane protein 2B
IDE	1.8e-03	0.29	-0.48	2.0e-04	0.40	-0.60	-	-	-	insulin-degrading enzyme
MAPK9	1.8e-03	0.29	-0.52	-	-	-	-	-	-	mitogen-activated protein kinase 9
GSS	9.5e-04	0.32	-0.72	-	-	-	-	-	-	glutathione synthetase
PRKAA2	1.0e-06	0.58	-0.38	-	-	-	-	-	-	protein kinase, AMP-activated, alpha 2 catalytic subunit
VPS4B	1.8e-03	0.30	-0.61	-	-	-	-	-	-	vacuolar protein sorting 4 homolog B (S. cerevisiae)
BCKDK	1.4e-03	0.31	0.75	-	-	-	-	-	-	branched chain ketoacid dehydrogenase kinase
BMPR1A	1.3e-03	0.31	-0.82	-	-	-	-	-	-	bone morphogenetic protein receptor, type IA
YRDC	1.6e-03	0.31	-0.74	-	-	-	-	-	-	yrdC domain containing (E. coli)
ADK	3.8e-04	0.38	-0.40	-	-	-	-	-	-	adenosine kinase
ABCD3	6.7e-05	0.44	-0.54	1.5e-05	0.54	-0.67	9.1e-05	0.46	-1.01	ATP-binding cassette, sub-family D (ALD), member 3
ERN1	7.6e-04	0.36	-0.61	-	-	-	-	-	-	endoplasmic reticulum to nucleus signaling 1
PRKAR2A	5.7e-05	0.47	-0.47	1.4e-03	0.34	-0.49	-	-	-	protein kinase, cAMP-dependent, regulatory, type II, alpha
PEX1	6.5e-04	0.38	-0.74	-	-	-	-	-	-	peroxisomal biogenesis factor 1
MAP3K11	8.7e-06	0.55	0.92	-	-	-	-	-	-	mitogen-activated protein kinase kinase kinase 11
LONP2	5.9e-04	0.38	-0.59	-	-	-	-	-	-	lon peptidase 2, peroxisomal
ACACA	1.0e-03	0.36	-0.40	-	-	-	-	-	-	acetyl-CoA carboxylase alpha
LATS1	2.4e-05	0.52	-0.84	8.6e-04	0.35	-0.74	-	-	-	LATS, large tumor suppressor, homolog 1 (Drosophila)
AK1	4.4e-04	0.41	0.35	-	-	-	-	-	-	adenylate kinase 1
IKBKAP	9.2e-04	0.37	0.70	-	-	-	-	-	-
SRR	6.5e-04	0.39	-0.35	-	-	-	-	-	-	serine racemase
KATNA1	1.2e-03	0.36	-0.68	-	-	-	-	-	-	katanin p60 (ATPase containing) subunit A 1
RPS6KA5	1.1e-03	0.36	-0.90	-	-	-	-	-	-	ribosomal protein S6 kinase, 90kDa, polypeptide 5
PRKACB	1.4e-03	0.35	-0.58	-	-	-	-	-	-	protein kinase, cAMP-dependent, catalytic, beta
PRKAA1	1.6e-03	0.37	0.74	-	-	-	-	-	-	protein kinase, AMP-activated, alpha 1 catalytic subunit
ICK	1.5e-07	0.71	-0.79	5.7e-05	0.51	-0.96	-	-	-	intestinal cell (MAK-like) kinase
MSH2	4.9e-04	0.45	-1.21	-	-	-	-	-	-	mutS homolog 2, colon cancer, nonpolyposis type 1 (E. coli)
TLK2	1.2e-03	0.43	-1.09	-	-	-	-	-	-	tousled-like kinase 2
ABCG1	9.4e-04	0.46	0.57	-	-	-	-	-	-	ATP-binding cassette, sub-family G (WHITE), member 1
N4BP2	1.1e-06	0.68	-0.65	4.3e-06	0.66	-0.95	-	-	-	NEDD4 binding protein 2
ATP7A	2.0e-03	0.40	-1.41	4.0e-04	0.47	-0.90	5.5e-04	0.46	-1.00	ATPase, Cu++ transporting, alpha polypeptide
Regulation of TOR signaling cascade (GO:0032006). Any process that modulates the frequency, rate or extent of signaling via the TOR signaling pathway.
Gene symbol	P-value, F-test (liver)	R-squared (liver)	Slope (liver)	P-value, F-test (kidney)	R-squared (kidney)	Slope (kidney)	P-value, F-test (brain)	R-squared (brain)	Slope (brain)	Product description
PRKAA2	1.0e-06	0.58	-0.38	-	-	-	-	-	-	protein kinase, AMP-activated, alpha 2 catalytic subunit
UBR2	8.5e-04	0.34	-0.77	-	-	-	-	-	-	ubiquitin protein ligase E3 component n-recognin 2
TSC1	6.1e-04	0.37	-0.97	-	-	-	-	-	-	tuberous sclerosis 1
NAA35	1.1e-03	0.34	-0.94	8.0e-04	0.36	-0.88	-	-	-	N(alpha)-acetyltransferase 35, NatC auxiliary subunit
HSF1	1.1e-03	0.35	0.76	7.0e-04	0.39	0.78	-	-	-
UBR1	2.2e-04	0.44	-0.90	-	-	-	4.9e-04	0.39	-0.89	ubiquitin protein ligase E3 component n-recognin 1
PDCD6	3.0e-04	0.41	0.81	-	-	-	3.2e-04	0.45	0.78	programmed cell death 6
PRKAA1	1.6e-03	0.37	0.74	-	-	-	-	-	-	protein kinase, AMP-activated, alpha 1 catalytic subunit
Adenyl ribonucleotide binding (GO:0032559). Interacting selectively and non-covalently with an adenyl ribonucleotide, any compound consisting of adenosine esterified with (ortho)phosphate or an oligophosphate at any hydroxyl group on the ribose moiety.
Gene symbol	P-value, F-test (liver)	R-squared (liver)	Slope (liver)	P-value, F-test (kidney)	R-squared (kidney)	Slope (kidney)	P-value, F-test (brain)	R-squared (brain)	Slope (brain)	Product description
ITM2B	7.9e-04	0.33	-0.65	-	-	-	-	-	-	integral membrane protein 2B
IDE	1.8e-03	0.29	-0.48	2.0e-04	0.40	-0.60	-	-	-	insulin-degrading enzyme
MAPK9	1.8e-03	0.29	-0.52	-	-	-	-	-	-	mitogen-activated protein kinase 9
GSS	9.5e-04	0.32	-0.72	-	-	-	-	-	-	glutathione synthetase
PRKAA2	1.0e-06	0.58	-0.38	-	-	-	-	-	-	protein kinase, AMP-activated, alpha 2 catalytic subunit
VPS4B	1.8e-03	0.30	-0.61	-	-	-	-	-	-	vacuolar protein sorting 4 homolog B (S. cerevisiae)
BCKDK	1.4e-03	0.31	0.75	-	-	-	-	-	-	branched chain ketoacid dehydrogenase kinase
BMPR1A	1.3e-03	0.31	-0.82	-	-	-	-	-	-	bone morphogenetic protein receptor, type IA
YRDC	1.6e-03	0.31	-0.74	-	-	-	-	-	-	yrdC domain containing (E. coli)
ADK	3.8e-04	0.38	-0.40	-	-	-	-	-	-	adenosine kinase
ABCD3	6.7e-05	0.44	-0.54	1.5e-05	0.54	-0.67	9.1e-05	0.46	-1.01	ATP-binding cassette, sub-family D (ALD), member 3
ERN1	7.6e-04	0.36	-0.61	-	-	-	-	-	-	endoplasmic reticulum to nucleus signaling 1
PRKAR2A	5.7e-05	0.47	-0.47	1.4e-03	0.34	-0.49	-	-	-	protein kinase, cAMP-dependent, regulatory, type II, alpha
PEX1	6.5e-04	0.38	-0.74	-	-	-	-	-	-	peroxisomal biogenesis factor 1
MAP3K11	8.7e-06	0.55	0.92	-	-	-	-	-	-	mitogen-activated protein kinase kinase kinase 11
LONP2	5.9e-04	0.38	-0.59	-	-	-	-	-	-	lon peptidase 2, peroxisomal
ACACA	1.0e-03	0.36	-0.40	-	-	-	-	-	-	acetyl-CoA carboxylase alpha
LATS1	2.4e-05	0.52	-0.84	8.6e-04	0.35	-0.74	-	-	-	LATS, large tumor suppressor, homolog 1 (Drosophila)
AK1	4.4e-04	0.41	0.35	-	-	-	-	-	-	adenylate kinase 1
IKBKAP	9.2e-04	0.37	0.70	-	-	-	-	-	-
SRR	6.5e-04	0.39	-0.35	-	-	-	-	-	-	serine racemase
KATNA1	1.2e-03	0.36	-0.68	-	-	-	-	-	-	katanin p60 (ATPase containing) subunit A 1
RPS6KA5	1.1e-03	0.36	-0.90	-	-	-	-	-	-	ribosomal protein S6 kinase, 90kDa, polypeptide 5
PRKACB	1.4e-03	0.35	-0.58	-	-	-	-	-	-	protein kinase, cAMP-dependent, catalytic, beta
PRKAA1	1.6e-03	0.37	0.74	-	-	-	-	-	-	protein kinase, AMP-activated, alpha 1 catalytic subunit
ICK	1.5e-07	0.71	-0.79	5.7e-05	0.51	-0.96	-	-	-	intestinal cell (MAK-like) kinase
MSH2	4.9e-04	0.45	-1.21	-	-	-	-	-	-	mutS homolog 2, colon cancer, nonpolyposis type 1 (E. coli)
TLK2	1.2e-03	0.43	-1.09	-	-	-	-	-	-	tousled-like kinase 2
ABCG1	9.4e-04	0.46	0.57	-	-	-	-	-	-	ATP-binding cassette, sub-family G (WHITE), member 1
N4BP2	1.1e-06	0.68	-0.65	4.3e-06	0.66	-0.95	-	-	-	NEDD4 binding protein 2
ATP7A	2.0e-03	0.40	-1.41	4.0e-04	0.47	-0.90	5.5e-04	0.46	-1.00	ATPase, Cu++ transporting, alpha polypeptide
Carboxylic acid transport (GO:0046942). The directed movement of carboxylic acids into, out of or within a cell, or between cells, by means of some agent such as a transporter or pore. Carboxylic acids are organic acids containing one or more carboxyl (COOH) groups or anions (COO-).
Gene symbol	P-value, F-test (liver)	R-squared (liver)	Slope (liver)	P-value, F-test (kidney)	R-squared (kidney)	Slope (kidney)	P-value, F-test (brain)	R-squared (brain)	Slope (brain)	Product description
MAPK9	1.8e-03	0.29	-0.52	-	-	-	-	-	-	mitogen-activated protein kinase 9
SLC25A17	8.6e-04	0.32	-0.48	-	-	-	-	-	-	solute carrier family 25 (mitochondrial carrier; peroxisomal membrane protein, 34kDa), member 17
SERINC3	9.3e-04	0.32	-0.58	-	-	-	-	-	-	serine incorporator 3
DCTD	1.3e-04	0.41	0.27	2.0e-04	0.39	0.32	7.2e-04	0.34	0.31	dCMP deaminase
PRKAA2	1.0e-06	0.58	-0.38	-	-	-	-	-	-	protein kinase, AMP-activated, alpha 2 catalytic subunit
SLC3A2	2.2e-03	0.30	0.56	-	-	-	-	-	-	solute carrier family 3 (activators of dibasic and neutral amino acid transport), member 2
ACSL5	1.3e-03	0.32	-0.50	-	-	-	-	-	-	acyl-CoA synthetase long-chain family member 5
CROT	1.1e-03	0.33	-0.35	-	-	-	-	-	-	carnitine O-octanoyltransferase
PPARA	8.0e-04	0.35	-0.43	-	-	-	-	-	-	peroxisome proliferator-activated receptor alpha
TSC1	6.1e-04	0.37	-0.97	-	-	-	-	-	-	tuberous sclerosis 1
ABCD3	6.7e-05	0.44	-0.54	1.5e-05	0.54	-0.67	9.1e-05	0.46	-1.01	ATP-binding cassette, sub-family D (ALD), member 3
PRKAB2	1.7e-04	0.43	0.52	-	-	-	-	-	-	protein kinase, AMP-activated, beta 2 non-catalytic subunit
SLC7A9	7.4e-05	0.49	0.36	-	-	-	-	-	-	solute carrier family 7 (glycoprotein-associated amino acid transporter light chain, bo,+ system), member 9
SLC16A10	3.0e-04	0.40	-0.45	-	-	-	-	-	-	solute carrier family 16, member 10 (aromatic amino acid transporter)
ACACA	1.0e-03	0.36	-0.40	-	-	-	-	-	-	acetyl-CoA carboxylase alpha
SLC25A21	1.9e-04	0.41	-0.47	5.6e-04	0.40	-0.50	-	-	-	solute carrier family 25 (mitochondrial oxodicarboxylate carrier), member 21
SLC25A13	1.2e-03	0.35	-0.75	-	-	-	-	-	-	solute carrier family 25, member 13 (citrin)
SLCO1A2	1.4e-03	0.37	-0.19	-	-	-	-	-	-	solute carrier organic anion transporter family, member 1A2
SLCO3A1	2.0e-03	0.33	0.60	-	-	-	-	-	-	solute carrier organic anion transporter family, member 3A1
FAT1	9.3e-04	0.39	-0.62	-	-	-	-	-	-	FAT tumor suppressor homolog 1 (Drosophila)
SLC36A1	9.1e-05	0.51	-0.72	-	-	-	-	-	-	solute carrier family 36 (proton/amino acid symporter), member 1
SLC1A7	1.2e-03	0.45	1.22	-	-	-	-	-	-	solute carrier family 1 (glutamate transporter), member 7
Negative regulation of macrophage derived foam cell differentiation (GO:0010745). Any process that decreases the rate, frequency or extent of macrophage derived foam cell differentiation. Macrophage derived foam cell differentiation is the process in which a macrophage acquires the specialized features of a foam cell. A foam cell is a type of cell containing lipids in small vacuoles and typically…
Gene symbol	P-value, F-test (liver)	R-squared (liver)	Slope (liver)	P-value, F-test (kidney)	R-squared (kidney)	Slope (kidney)	P-value, F-test (brain)	R-squared (brain)	Slope (brain)	Product description
NFKBIA	3.0e-04	0.38	0.66	-	-	-	-	-	-
ITGAV	9.2e-04	0.34	-0.51	-	-	-	-	-	-	integrin, alpha V (vitronectin receptor, alpha polypeptide, antigen CD51)
PPARA	8.0e-04	0.35	-0.43	-	-	-	-	-	-	peroxisome proliferator-activated receptor alpha
ABCG1	9.4e-04	0.46	0.57	-	-	-	-	-	-	ATP-binding cassette, sub-family G (WHITE), member 1
Ribonucleoside diphosphate metabolic process (GO:0009185). The chemical reactions and pathways involving a ribonucleoside diphosphate, a compound consisting of a nucleobase linked to a ribose sugar esterified with diphosphate on the sugar.
Gene symbol	P-value, F-test (liver)	R-squared (liver)	Slope (liver)	P-value, F-test (kidney)	R-squared (kidney)	Slope (kidney)	P-value, F-test (brain)	R-squared (brain)	Slope (brain)	Product description
ENTPD4	1.5e-03	0.30	-0.69	-	-	-	-	-	-	ectonucleoside triphosphate diphosphohydrolase 4
AK2	6.8e-04	0.35	-0.59	-	-	-	-	-	-
ADK	3.8e-04	0.38	-0.40	-	-	-	-	-	-	adenosine kinase
GUK1	4.9e-04	0.39	0.49	-	-	-	-	-	-	guanylate kinase 1
AK1	4.4e-04	0.41	0.35	-	-	-	-	-	-	adenylate kinase 1
BAD	7.3e-05	0.50	0.57	-	-	-	-	-	-	BCL2-associated agonist of cell death
Purine nucleoside diphosphate metabolic process (GO:0009135). The chemical reactions and pathways involving purine nucleoside diphosphate, a compound consisting of a purine base linked to a ribose or deoxyribose sugar esterified with diphosphate on the sugar.
Gene symbol	P-value, F-test (liver)	R-squared (liver)	Slope (liver)	P-value, F-test (kidney)	R-squared (kidney)	Slope (kidney)	P-value, F-test (brain)	R-squared (brain)	Slope (brain)	Product description
AK2	6.8e-04	0.35	-0.59	-	-	-	-	-	-
ADK	3.8e-04	0.38	-0.40	-	-	-	-	-	-	adenosine kinase
GUK1	4.9e-04	0.39	0.49	-	-	-	-	-	-	guanylate kinase 1
AK1	4.4e-04	0.41	0.35	-	-	-	-	-	-	adenylate kinase 1
BAD	7.3e-05	0.50	0.57	-	-	-	-	-	-	BCL2-associated agonist of cell death
Nucleotide phosphorylation (GO:0046939). The process of introducing one or more phosphate groups into a nucleotide to produce a phosphorylated nucleoside.
Gene symbol	P-value, F-test (liver)	R-squared (liver)	Slope (liver)	P-value, F-test (kidney)	R-squared (kidney)	Slope (kidney)	P-value, F-test (brain)	R-squared (brain)	Slope (brain)	Product description
AK2	6.8e-04	0.35	-0.59	-	-	-	-	-	-
ADK	3.8e-04	0.38	-0.40	-	-	-	-	-	-	adenosine kinase
MPP6	5.0e-04	0.37	-0.35	-	-	-	-	-	-	membrane protein, palmitoylated 6 (MAGUK p55 subfamily member 6)
GUK1	4.9e-04	0.39	0.49	-	-	-	-	-	-	guanylate kinase 1
AK1	4.4e-04	0.41	0.35	-	-	-	-	-	-	adenylate kinase 1
Monocarboxylic acid catabolic process (GO:0072329). The chemical reactions and pathways resulting in the breakdown of monocarboxylic acids, any organic acid containing one carboxyl (-COOH) group.
Gene symbol	P-value, F-test (liver)	R-squared (liver)	Slope (liver)	P-value, F-test (kidney)	R-squared (kidney)	Slope (kidney)	P-value, F-test (brain)	R-squared (brain)	Slope (brain)	Product description
SLC25A17	8.6e-04	0.32	-0.48	-	-	-	-	-	-	solute carrier family 25 (mitochondrial carrier; peroxisomal membrane protein, 34kDa), member 17
ETFDH	1.5e-03	0.31	-0.59	-	-	-	-	-	-	electron-transferring-flavoprotein dehydrogenase
ACSL5	1.3e-03	0.32	-0.50	-	-	-	-	-	-	acyl-CoA synthetase long-chain family member 5
CROT	1.1e-03	0.33	-0.35	-	-	-	-	-	-	carnitine O-octanoyltransferase
PEX13	2.6e-04	0.40	-0.73	4.1e-04	0.39	-0.61	1.1e-03	0.34	-0.80	peroxisomal biogenesis factor 13
ACOX1	5.6e-05	0.46	-0.42	4.9e-04	0.38	-0.38	1.2e-04	0.44	-0.59	acyl-CoA oxidase 1, palmitoyl
PPARA	8.0e-04	0.35	-0.43	-	-	-	-	-	-	peroxisome proliferator-activated receptor alpha
ACADL	3.7e-04	0.38	-0.30	-	-	-	2.5e-04	0.41	-0.32	acyl-CoA dehydrogenase, long chain
ABCD3	6.7e-05	0.44	-0.54	1.5e-05	0.54	-0.67	9.1e-05	0.46	-1.01	ATP-binding cassette, sub-family D (ALD), member 3
PEX1	6.5e-04	0.38	-0.74	-	-	-	-	-	-	peroxisomal biogenesis factor 1
LONP2	5.9e-04	0.38	-0.59	-	-	-	-	-	-	lon peptidase 2, peroxisomal
PEX7	5.9e-04	0.38	-0.67	-	-	-	-	-	-	peroxisomal biogenesis factor 7
ACAD11	2.2e-03	0.35	-0.51	-	-	-	-	-	-	acyl-CoA dehydrogenase family, member 11
PHYH	4.6e-04	0.45	-0.41	5.4e-04	0.48	-0.43	-	-	-	phytanoyl-CoA 2-hydroxylase
ATP binding (GO:0005524). Interacting selectively and non-covalently with ATP, adenosine 5'-triphosphate, a universally important coenzyme and enzyme regulator.
Gene symbol	P-value, F-test (liver)	R-squared (liver)	Slope (liver)	P-value, F-test (kidney)	R-squared (kidney)	Slope (kidney)	P-value, F-test (brain)	R-squared (brain)	Slope (brain)	Product description
ITM2B	7.9e-04	0.33	-0.65	-	-	-	-	-	-	integral membrane protein 2B
IDE	1.8e-03	0.29	-0.48	2.0e-04	0.40	-0.60	-	-	-	insulin-degrading enzyme
MAPK9	1.8e-03	0.29	-0.52	-	-	-	-	-	-	mitogen-activated protein kinase 9
GSS	9.5e-04	0.32	-0.72	-	-	-	-	-	-	glutathione synthetase
PRKAA2	1.0e-06	0.58	-0.38	-	-	-	-	-	-	protein kinase, AMP-activated, alpha 2 catalytic subunit
VPS4B	1.8e-03	0.30	-0.61	-	-	-	-	-	-	vacuolar protein sorting 4 homolog B (S. cerevisiae)
BCKDK	1.4e-03	0.31	0.75	-	-	-	-	-	-	branched chain ketoacid dehydrogenase kinase
BMPR1A	1.3e-03	0.31	-0.82	-	-	-	-	-	-	bone morphogenetic protein receptor, type IA
YRDC	1.6e-03	0.31	-0.74	-	-	-	-	-	-	yrdC domain containing (E. coli)
ADK	3.8e-04	0.38	-0.40	-	-	-	-	-	-	adenosine kinase
ABCD3	6.7e-05	0.44	-0.54	1.5e-05	0.54	-0.67	9.1e-05	0.46	-1.01	ATP-binding cassette, sub-family D (ALD), member 3
ERN1	7.6e-04	0.36	-0.61	-	-	-	-	-	-	endoplasmic reticulum to nucleus signaling 1
PEX1	6.5e-04	0.38	-0.74	-	-	-	-	-	-	peroxisomal biogenesis factor 1
MAP3K11	8.7e-06	0.55	0.92	-	-	-	-	-	-	mitogen-activated protein kinase kinase kinase 11
LONP2	5.9e-04	0.38	-0.59	-	-	-	-	-	-	lon peptidase 2, peroxisomal
ACACA	1.0e-03	0.36	-0.40	-	-	-	-	-	-	acetyl-CoA carboxylase alpha
LATS1	2.4e-05	0.52	-0.84	8.6e-04	0.35	-0.74	-	-	-	LATS, large tumor suppressor, homolog 1 (Drosophila)
AK1	4.4e-04	0.41	0.35	-	-	-	-	-	-	adenylate kinase 1
IKBKAP	9.2e-04	0.37	0.70	-	-	-	-	-	-
SRR	6.5e-04	0.39	-0.35	-	-	-	-	-	-	serine racemase
KATNA1	1.2e-03	0.36	-0.68	-	-	-	-	-	-	katanin p60 (ATPase containing) subunit A 1
RPS6KA5	1.1e-03	0.36	-0.90	-	-	-	-	-	-	ribosomal protein S6 kinase, 90kDa, polypeptide 5
PRKACB	1.4e-03	0.35	-0.58	-	-	-	-	-	-	protein kinase, cAMP-dependent, catalytic, beta
PRKAA1	1.6e-03	0.37	0.74	-	-	-	-	-	-	protein kinase, AMP-activated, alpha 1 catalytic subunit
ICK	1.5e-07	0.71	-0.79	5.7e-05	0.51	-0.96	-	-	-	intestinal cell (MAK-like) kinase
MSH2	4.9e-04	0.45	-1.21	-	-	-	-	-	-	mutS homolog 2, colon cancer, nonpolyposis type 1 (E. coli)
TLK2	1.2e-03	0.43	-1.09	-	-	-	-	-	-	tousled-like kinase 2
ABCG1	9.4e-04	0.46	0.57	-	-	-	-	-	-	ATP-binding cassette, sub-family G (WHITE), member 1
N4BP2	1.1e-06	0.68	-0.65	4.3e-06	0.66	-0.95	-	-	-	NEDD4 binding protein 2
ATP7A	2.0e-03	0.40	-1.41	4.0e-04	0.47	-0.90	5.5e-04	0.46	-1.00	ATPase, Cu++ transporting, alpha polypeptide
Ribonucleoside diphosphate biosynthetic process (GO:0009188). The chemical reactions and pathways resulting in the formation of a ribonucleoside diphosphate, a compound consisting of a nucleobase linked to a ribose sugar esterified with diphosphate on the sugar.
Gene symbol	P-value, F-test (liver)	R-squared (liver)	Slope (liver)	P-value, F-test (kidney)	R-squared (kidney)	Slope (kidney)	P-value, F-test (brain)	R-squared (brain)	Slope (brain)	Product description
AK2	6.8e-04	0.35	-0.59	-	-	-	-	-	-
ADK	3.8e-04	0.38	-0.40	-	-	-	-	-	-	adenosine kinase
GUK1	4.9e-04	0.39	0.49	-	-	-	-	-	-	guanylate kinase 1
AK1	4.4e-04	0.41	0.35	-	-	-	-	-	-	adenylate kinase 1
Purine ribonucleoside diphosphate metabolic process (GO:0009179). The chemical reactions and pathways involving purine ribonucleoside diphosphate, a compound consisting of a purine base linked to a ribose sugar esterified with diphosphate on the sugar.
Gene symbol	P-value, F-test (liver)	R-squared (liver)	Slope (liver)	P-value, F-test (kidney)	R-squared (kidney)	Slope (kidney)	P-value, F-test (brain)	R-squared (brain)	Slope (brain)	Product description
AK2	6.8e-04	0.35	-0.59	-	-	-	-	-	-
ADK	3.8e-04	0.38	-0.40	-	-	-	-	-	-	adenosine kinase
GUK1	4.9e-04	0.39	0.49	-	-	-	-	-	-	guanylate kinase 1
AK1	4.4e-04	0.41	0.35	-	-	-	-	-	-	adenylate kinase 1
BAD	7.3e-05	0.50	0.57	-	-	-	-	-	-	BCL2-associated agonist of cell death
Purine nucleoside diphosphate biosynthetic process (GO:0009136). The chemical reactions and pathways resulting in the formation of purine nucleoside diphosphate, a compound consisting of a purine base linked to a ribose or deoxyribose sugar esterified with diphosphate on the sugar.
Gene symbol	P-value, F-test (liver)	R-squared (liver)	Slope (liver)	P-value, F-test (kidney)	R-squared (kidney)	Slope (kidney)	P-value, F-test (brain)	R-squared (brain)	Slope (brain)	Product description
AK2	6.8e-04	0.35	-0.59	-	-	-	-	-	-
ADK	3.8e-04	0.38	-0.40	-	-	-	-	-	-	adenosine kinase
GUK1	4.9e-04	0.39	0.49	-	-	-	-	-	-	guanylate kinase 1
AK1	4.4e-04	0.41	0.35	-	-	-	-	-	-	adenylate kinase 1
Histone-serine phosphorylation (GO:0035404). The modification of histones by addition of a phosphate group to a serine residue.
Gene symbol	P-value, F-test (liver)	R-squared (liver)	Slope (liver)	P-value, F-test (kidney)	R-squared (kidney)	Slope (kidney)	P-value, F-test (brain)	R-squared (brain)	Slope (brain)	Product description
PRKAA2	1.0e-06	0.58	-0.38	-	-	-	-	-	-	protein kinase, AMP-activated, alpha 2 catalytic subunit
RPS6KA5	1.1e-03	0.36	-0.90	-	-	-	-	-	-	ribosomal protein S6 kinase, 90kDa, polypeptide 5
PRKAA1	1.6e-03	0.37	0.74	-	-	-	-	-	-	protein kinase, AMP-activated, alpha 1 catalytic subunit
TLK2	1.2e-03	0.43	-1.09	-	-	-	-	-	-	tousled-like kinase 2
Fatty acid transport (GO:0015908). The directed movement of fatty acids into, out of or within a cell, or between cells, by means of some agent such as a transporter or pore. Fatty acids are aliphatic monocarboxylic acids liberated from naturally occurring fats and oils by hydrolysis.
Gene symbol	P-value, F-test (liver)	R-squared (liver)	Slope (liver)	P-value, F-test (kidney)	R-squared (kidney)	Slope (kidney)	P-value, F-test (brain)	R-squared (brain)	Slope (brain)	Product description
MAPK9	1.8e-03	0.29	-0.52	-	-	-	-	-	-	mitogen-activated protein kinase 9
SLC25A17	8.6e-04	0.32	-0.48	-	-	-	-	-	-	solute carrier family 25 (mitochondrial carrier; peroxisomal membrane protein, 34kDa), member 17
PRKAA2	1.0e-06	0.58	-0.38	-	-	-	-	-	-	protein kinase, AMP-activated, alpha 2 catalytic subunit
ACSL5	1.3e-03	0.32	-0.50	-	-	-	-	-	-	acyl-CoA synthetase long-chain family member 5
CROT	1.1e-03	0.33	-0.35	-	-	-	-	-	-	carnitine O-octanoyltransferase
PPARA	8.0e-04	0.35	-0.43	-	-	-	-	-	-	peroxisome proliferator-activated receptor alpha
ABCD3	6.7e-05	0.44	-0.54	1.5e-05	0.54	-0.67	9.1e-05	0.46	-1.01	ATP-binding cassette, sub-family D (ALD), member 3
PRKAB2	1.7e-04	0.43	0.52	-	-	-	-	-	-	protein kinase, AMP-activated, beta 2 non-catalytic subunit
ACACA	1.0e-03	0.36	-0.40	-	-	-	-	-	-	acetyl-CoA carboxylase alpha
SLCO3A1	2.0e-03	0.33	0.60	-	-	-	-	-	-	solute carrier organic anion transporter family, member 3A1
FAT1	9.3e-04	0.39	-0.62	-	-	-	-	-	-	FAT tumor suppressor homolog 1 (Drosophila)
ADP metabolic process (GO:0046031). The chemical reactions and pathways involving ADP, adenosine 5'-diphosphate.
Gene symbol	P-value, F-test (liver)	R-squared (liver)	Slope (liver)	P-value, F-test (kidney)	R-squared (kidney)	Slope (kidney)	P-value, F-test (brain)	R-squared (brain)	Slope (brain)	Product description
AK2	6.8e-04	0.35	-0.59	-	-	-	-	-	-
ADK	3.8e-04	0.38	-0.40	-	-	-	-	-	-	adenosine kinase
AK1	4.4e-04	0.41	0.35	-	-	-	-	-	-	adenylate kinase 1
BAD	7.3e-05	0.50	0.57	-	-	-	-	-	-	BCL2-associated agonist of cell death
Purine ribonucleoside diphosphate biosynthetic process (GO:0009180). The chemical reactions and pathways resulting in the formation of purine ribonucleoside diphosphate, a compound consisting of a purine base linked to a ribose sugar esterified with diphosphate on the sugar.
Gene symbol	P-value, F-test (liver)	R-squared (liver)	Slope (liver)	P-value, F-test (kidney)	R-squared (kidney)	Slope (kidney)	P-value, F-test (brain)	R-squared (brain)	Slope (brain)	Product description
AK2	6.8e-04	0.35	-0.59	-	-	-	-	-	-
ADK	3.8e-04	0.38	-0.40	-	-	-	-	-	-	adenosine kinase
GUK1	4.9e-04	0.39	0.49	-	-	-	-	-	-	guanylate kinase 1
AK1	4.4e-04	0.41	0.35	-	-	-	-	-	-	adenylate kinase 1
Phosphorus metabolic process (GO:0006793). The chemical reactions and pathways involving the nonmetallic element phosphorus or compounds that contain phosphorus, usually in the form of a phosphate group (PO4).
Gene symbol	P-value, F-test (liver)	R-squared (liver)	Slope (liver)	P-value, F-test (kidney)	R-squared (kidney)	Slope (kidney)	P-value, F-test (brain)	R-squared (brain)	Slope (brain)	Product description
IDE	1.8e-03	0.29	-0.48	2.0e-04	0.40	-0.60	-	-	-	insulin-degrading enzyme
PLD3	6.0e-04	0.35	0.56	1.6e-05	0.50	0.87	-	-	-	phospholipase D family, member 3
CHUK	-	-	-	4.4e-04	0.36	-0.59	-	-	-	conserved helix-loop-helix ubiquitous kinase
ETNK2	-	-	-	5.4e-04	0.35	0.26	-	-	-	ethanolamine kinase 2
DCTD	1.3e-04	0.41	0.27	2.0e-04	0.39	0.32	7.2e-04	0.34	0.31	dCMP deaminase
ABHD12	-	-	-	3.2e-04	0.40	0.81	-	-	-	abhydrolase domain containing 12
NUDT4	2.2e-03	0.30	-0.39	2.5e-04	0.41	-0.46	-	-	-	nudix (nucleoside diphosphate linked moiety X)-type motif 4
SPTLC2	-	-	-	8.1e-04	0.34	-0.67	-	-	-	serine palmitoyltransferase, long chain base subunit 2
SNX13	9.3e-04	0.34	-0.69	9.2e-04	0.35	-0.74	-	-	-	sorting nexin 13
DBT	8.6e-08	0.65	-0.76	2.9e-04	0.39	-0.41	1.1e-03	0.33	-0.46	dihydrolipoamide branched chain transacylase E2
GHR	-	-	-	1.5e-03	0.32	-0.30	1.0e-05	0.52	-0.71	growth hormone receptor
ENPP5	-	-	-	4.2e-04	0.36	-0.48	-	-	-	ectonucleotide pyrophosphatase/phosphodiesterase 5 (putative)
GALE	-	-	-	1.2e-03	0.34	0.45	-	-	-	UDP-galactose-4-epimerase
IMPA1	-	-	-	6.9e-04	0.36	-0.50	-	-	-	inositol(myo)-1(or 4)-monophosphatase 1
DCTPP1	-	-	-	7.9e-04	0.35	0.55	3.0e-04	0.39	0.42	dCTP pyrophosphatase 1
MINPP1	-	-	-	1.3e-03	0.33	-0.38	-	-	-	multiple inositol-polyphosphate phosphatase 1
CRK	-	-	-	9.1e-05	0.45	-1.29	-	-	-	v-crk sarcoma virus CT10 oncogene homolog (avian)
GCDH	-	-	-	1.1e-03	0.34	-0.51	-	-	-	glutaryl-CoA dehydrogenase
DLAT	-	-	-	3.9e-04	0.39	-0.41	3.4e-04	0.40	-0.72
MAP3K7	-	-	-	1.4e-03	0.33	-0.89	-	-	-	mitogen-activated protein kinase kinase kinase 7
ADAR	-	-	-	3.0e-04	0.40	0.66	-	-	-	adenosine deaminase, RNA-specific
UHMK1	-	-	-	8.9e-04	0.35	-0.54	-	-	-	U2AF homology motif (UHM) kinase 1
ADSS	-	-	-	1.0e-03	0.35	-0.73	-	-	-	adenylosuccinate synthase
PFKFB3	2.0e-03	0.31	0.34	3.7e-04	0.37	0.47	4.3e-04	0.36	0.62	6-phosphofructo-2-kinase/fructose-2,6-biphosphatase 3
UQCRC2	-	-	-	1.8e-04	0.44	-0.93	-	-	-	ubiquinol-cytochrome c reductase core protein II
ABCD3	6.7e-05	0.44	-0.54	1.5e-05	0.54	-0.67	9.1e-05	0.46	-1.01	ATP-binding cassette, sub-family D (ALD), member 3
ERBB2	-	-	-	1.0e-04	0.42	0.73	-	-	-	v-erb-b2 erythroblastic leukemia viral oncogene homolog 2, neuro/glioblastoma derived oncogene homolog (avian)
IMPA2	-	-	-	1.6e-04	0.44	0.39	-	-	-	inositol(myo)-1(or 4)-monophosphatase 2
ARFGEF1	6.2e-04	0.36	-0.84	7.1e-04	0.36	-0.78	6.4e-04	0.37	-0.71	ADP-ribosylation factor guanine nucleotide-exchange factor 1 (brefeldin A-inhibited)
PRKAR2A	5.7e-05	0.47	-0.47	1.4e-03	0.34	-0.49	-	-	-	protein kinase, cAMP-dependent, regulatory, type II, alpha
SGMS1	-	-	-	1.3e-03	0.34	-0.57	-	-	-	sphingomyelin synthase 1
NCEH1	-	-	-	6.8e-06	0.55	-0.52	-	-	-	neutral cholesterol ester hydrolase 1
DUSP11	4.5e-05	0.48	-0.80	1.2e-04	0.43	-0.64	6.3e-04	0.36	-0.60	dual specificity phosphatase 11 (RNA/RNP complex 1-interacting)
SUCLA2	5.1e-05	0.47	-0.52	2.5e-06	0.59	-0.64	2.6e-06	0.59	-1.62	succinate-CoA ligase, ADP-forming, beta subunit
HSF1	1.1e-03	0.35	0.76	7.0e-04	0.39	0.78	-	-	-
MAPK10	-	-	-	1.2e-03	0.33	0.31	-	-	-	mitogen-activated protein kinase 10
MTMR6	-	-	-	2.1e-04	0.41	-0.63	-	-	-	myotubularin related protein 6
NUDT7	-	-	-	4.1e-04	0.41	-0.61	-	-	-	nudix (nucleoside diphosphate linked moiety X)-type motif 7
PLXNB1	-	-	-	1.0e-03	0.34	0.42	-	-	-	plexin B1
TMEM64	-	-	-	3.5e-04	0.41	-0.40	-	-	-	transmembrane protein 64
SERINC2	-	-	-	1.7e-04	0.45	0.50	-	-	-
G6PC3	1.9e-03	0.31	0.65	1.5e-03	0.32	0.79	-	-	-
GNAI3	5.1e-04	0.37	-0.85	1.1e-04	0.47	-0.98	-	-	-	guanine nucleotide binding protein (G protein), alpha inhibiting activity polypeptide 3
TRPT1	7.7e-04	0.37	0.51	7.3e-04	0.36	0.51	-	-	-	tRNA phosphotransferase 1
FAR1	-	-	-	1.8e-04	0.42	-0.64	-	-	-	fatty acyl CoA reductase 1
LATS1	2.4e-05	0.52	-0.84	8.6e-04	0.35	-0.74	-	-	-	LATS, large tumor suppressor, homolog 1 (Drosophila)
TAOK3	-	-	-	1.4e-04	0.46	1.19	-	-	-	TAO kinase 3
RGS16	-	-	-	1.0e-03	0.35	0.28	-	-	-	regulator of G-protein signaling 16
TPK1	1.2e-04	0.45	-0.42	4.5e-05	0.49	-0.32	-	-	-	thiamin pyrophosphokinase 1
BCR	-	-	-	1.4e-03	0.34	0.70	-	-	-	breakpoint cluster region
PIK3CA	5.6e-04	0.40	-0.86	9.0e-04	0.37	-0.75	-	-	-	phosphoinositide-3-kinase, catalytic, alpha polypeptide
PGAP3	8.6e-05	0.48	0.57	3.0e-04	0.40	0.68	-	-	-	post-GPI attachment to proteins 3
TAOK1	4.2e-04	0.41	-0.63	1.1e-03	0.35	-0.80	-	-	-	TAO kinase 1
EIF4G3	-	-	-	1.2e-05	0.54	-0.95	-	-	-	eukaryotic translation initiation factor 4 gamma, 3
PKN2	-	-	-	1.4e-03	0.34	-0.94	-	-	-	protein kinase N2
AGK	-	-	-	6.8e-04	0.38	1.13	-	-	-
IRAK2	-	-	-	9.3e-04	0.37	-0.43	-	-	-	interleukin-1 receptor-associated kinase 2
CSNK1D	-	-	-	3.8e-04	0.43	1.56	-	-	-	casein kinase 1, delta
IPMK	1.1e-05	0.56	-0.45	2.1e-06	0.62	-0.41	7.1e-06	0.58	-0.58	inositol polyphosphate multikinase
PREX2	-	-	-	5.2e-04	0.40	-0.75	-	-	-	phosphatidylinositol-3,4,5-trisphosphate-dependent Rac exchange factor 2
PRKCH	-	-	-	2.0e-04	0.46	0.80	-	-	-	protein kinase C, eta
MADD	-	-	-	9.4e-05	0.45	0.77	-	-	-	MAP-kinase activating death domain
CNP	-	-	-	5.3e-06	0.57	0.70	-	-	-
CYB5R4	9.4e-04	0.37	-0.52	1.4e-04	0.48	-0.57	2.3e-04	0.45	-0.65	cytochrome b5 reductase 4
SLC26A1	-	-	-	4.7e-04	0.42	-0.55	-	-	-	solute carrier family 26 (sulfate transporter), member 1
CDKL1	-	-	-	4.0e-04	0.41	-0.41	-	-	-	cyclin-dependent kinase-like 1 (CDC2-related kinase)
BIN1	-	-	-	1.6e-04	0.47	0.45	-	-	-	bridging integrator 1
ADCY3	-	-	-	2.0e-04	0.43	0.55	-	-	-	adenylate cyclase 3
DAB2IP	-	-	-	9.5e-04	0.36	0.91	-	-	-	DAB2 interacting protein
PLCD1	-	-	-	1.5e-04	0.46	0.49	-	-	-	phospholipase C, delta 1
ARL2	-	-	-	1.1e-03	0.36	0.66	-	-	-	ADP-ribosylation factor-like 2
INHBA	-	-	-	5.2e-04	0.43	1.04	-	-	-	inhibin, beta A
ARRB2	-	-	-	1.0e-03	0.37	0.58	1.4e-04	0.46	0.91	arrestin, beta 2
RALGAPA1	-	-	-	1.2e-03	0.36	-0.87	1.9e-04	0.45	-1.03	Ral GTPase activating protein, alpha subunit 1 (catalytic)
AKAP6	-	-	-	6.3e-05	0.49	0.69	-	-	-	A kinase (PRKA) anchor protein 6
IQSEC3	-	-	-	1.9e-04	0.45	0.45	-	-	-
CHI3L1	1.7e-03	0.34	0.18	3.8e-05	0.51	0.28	-	-	-	chitinase 3-like 1 (cartilage glycoprotein-39)
RASGRF1	-	-	-	5.7e-04	0.40	0.49	-	-	-	Ras protein-specific guanine nucleotide-releasing factor 1
PSTK	-	-	-	9.5e-04	0.37	-0.58	-	-	-	phosphoseryl-tRNA kinase
ICK	1.5e-07	0.71	-0.79	5.7e-05	0.51	-0.96	-	-	-	intestinal cell (MAK-like) kinase
ETNK1	2.1e-03	0.35	-0.53	3.6e-06	0.67	-0.73	1.1e-03	0.42	-0.57	ethanolamine kinase 1
MDH1	-	-	-	1.1e-04	0.53	-0.83	-	-	-	malate dehydrogenase 1, NAD (soluble)
TNNT2	-	-	-	6.2e-05	0.53	0.25	-	-	-	troponin T type 2 (cardiac)
PTK7	-	-	-	2.7e-05	0.54	1.15	-	-	-	PTK7 protein tyrosine kinase 7
SOCS5	-	-	-	4.4e-04	0.42	-1.00	4.3e-04	0.42	-0.71	suppressor of cytokine signaling 5
SMARCA4	-	-	-	1.4e-03	0.38	0.93	-	-	-	SWI/SNF related, matrix associated, actin dependent regulator of chromatin, subfamily a, member 4
EGF	-	-	-	1.1e-03	0.39	-0.34	-	-	-	epidermal growth factor
MYL3	1.8e-03	0.38	0.46	1.4e-03	0.38	0.30	-	-	-	myosin, light chain 3, alkali; ventricular, skeletal, slow
ELOVL7	-	-	-	2.1e-05	0.57	-0.61	-	-	-	ELOVL fatty acid elongase 7
DUSP9	-	-	-	1.9e-04	0.48	0.32	-	-	-	dual specificity phosphatase 9
MAPK8IP2	-	-	-	2.4e-04	0.48	0.71	-	-	-	mitogen-activated protein kinase 8 interacting protein 2
RFK	-	-	-	4.1e-04	0.51	-0.48	-	-	-	riboflavin kinase
SSU72	-	-	-	5.7e-04	0.49	0.91	-	-	-	SSU72 RNA polymerase II CTD phosphatase homolog (S. cerevisiae)
MAP3K6	-	-	-	2.3e-04	0.48	0.46	-	-	-	mitogen-activated protein kinase kinase kinase 6
N4BP2	1.1e-06	0.68	-0.65	4.3e-06	0.66	-0.95	-	-	-	NEDD4 binding protein 2
SYK	-	-	-	2.5e-04	0.50	0.61	-	-	-	spleen tyrosine kinase
WNT5A	-	-	-	2.2e-04	0.52	-0.63	-	-	-	wingless-type MMTV integration site family, member 5A
ATP7A	2.0e-03	0.40	-1.41	4.0e-04	0.47	-0.90	5.5e-04	0.46	-1.00	ATPase, Cu++ transporting, alpha polypeptide
SPTBN4	-	-	-	5.6e-04	0.47	0.84	-	-	-	spectrin, beta, non-erythrocytic 4
PRKDC	-	-	-	5.2e-04	0.50	0.73	-	-	-
PLCB2	-	-	-	1.3e-04	0.57	0.90	5.0e-05	0.61	0.77	phospholipase C, beta 2
CMYA5	-	-	-	1.2e-03	0.47	0.60	-	-	-	cardiomyopathy associated 5
PIGP	-	-	-	2.5e-04	0.63	-0.69	-	-	-	phosphatidylinositol glycan anchor biosynthesis, class P
AKD1	-	-	-	2.6e-04	0.65	1.10	-	-	-	adenylate kinase domain containing 1
UCHL1	-	-	-	7.6e-04	0.78	0.51	-	-	-	ubiquitin carboxyl-terminal esterase L1 (ubiquitin thiolesterase)
CDKN1C	-	-	-	1.0e-03	0.95	1.37	-	-	-	cyclin-dependent kinase inhibitor 1C (p57, Kip2)
Positive regulation of growth (GO:0045927). Any process that activates or increases the rate or extent of growth, the increase in size or mass of all or part of an organism.
Gene symbol	P-value, F-test (liver)	R-squared (liver)	Slope (liver)	P-value, F-test (kidney)	R-squared (kidney)	Slope (kidney)	P-value, F-test (brain)	R-squared (brain)	Slope (brain)	Product description
DBT	8.6e-08	0.65	-0.76	2.9e-04	0.39	-0.41	1.1e-03	0.33	-0.46	dihydrolipoamide branched chain transacylase E2
GHR	-	-	-	1.5e-03	0.32	-0.30	1.0e-05	0.52	-0.71	growth hormone receptor
CELF1	1.5e-03	0.31	-0.79	1.3e-03	0.35	-0.99	-	-	-	CUGBP, Elav-like family member 1
NR3C1	-	-	-	4.8e-04	0.39	-0.92	-	-	-	nuclear receptor subfamily 3, group C, member 1 (glucocorticoid receptor)
ERBB2	-	-	-	1.0e-04	0.42	0.73	-	-	-	v-erb-b2 erythroblastic leukemia viral oncogene homolog 2, neuro/glioblastoma derived oncogene homolog (avian)
DOHH	-	-	-	1.3e-03	0.34	-0.80	-	-	-	deoxyhypusine hydroxylase/monooxygenase
HSF1	1.1e-03	0.35	0.76	7.0e-04	0.39	0.78	-	-	-
FBXW4	-	-	-	3.3e-05	0.52	0.75	4.4e-05	0.51	0.73	F-box and WD repeat domain containing 4
SNX16	-	-	-	6.5e-04	0.37	-0.54	2.5e-04	0.41	-0.58	sorting nexin 16
S100A9	6.3e-04	0.41	0.21	1.2e-03	0.35	0.23	-	-	-	S100 calcium binding protein A9
AKAP6	-	-	-	6.3e-05	0.49	0.69	-	-	-	A kinase (PRKA) anchor protein 6
MAPT	3.2e-04	0.47	-0.93	3.4e-04	0.45	-0.46	-	-	-	microtubule-associated protein tau
S100A8	4.0e-04	0.44	0.23	3.9e-05	0.56	0.34	-	-	-	S100 calcium binding protein A8
CHD7	-	-	-	9.2e-05	0.53	1.27	-	-	-
SPTBN4	-	-	-	5.6e-04	0.47	0.84	-	-	-	spectrin, beta, non-erythrocytic 4
CAPN3	1.5e-03	0.48	0.40	1.7e-04	0.60	0.37	-	-	-	calpain 3, (p94)
Phosphate-containing compound metabolic process (GO:0006796). The chemical reactions and pathways involving the phosphate group, the anion or salt of any phosphoric acid.
Gene symbol	P-value, F-test (liver)	R-squared (liver)	Slope (liver)	P-value, F-test (kidney)	R-squared (kidney)	Slope (kidney)	P-value, F-test (brain)	R-squared (brain)	Slope (brain)	Product description
IDE	1.8e-03	0.29	-0.48	2.0e-04	0.40	-0.60	-	-	-	insulin-degrading enzyme
PLD3	6.0e-04	0.35	0.56	1.6e-05	0.50	0.87	-	-	-	phospholipase D family, member 3
CHUK	-	-	-	4.4e-04	0.36	-0.59	-	-	-	conserved helix-loop-helix ubiquitous kinase
ETNK2	-	-	-	5.4e-04	0.35	0.26	-	-	-	ethanolamine kinase 2
DCTD	1.3e-04	0.41	0.27	2.0e-04	0.39	0.32	7.2e-04	0.34	0.31	dCMP deaminase
ABHD12	-	-	-	3.2e-04	0.40	0.81	-	-	-	abhydrolase domain containing 12
NUDT4	2.2e-03	0.30	-0.39	2.5e-04	0.41	-0.46	-	-	-	nudix (nucleoside diphosphate linked moiety X)-type motif 4
SPTLC2	-	-	-	8.1e-04	0.34	-0.67	-	-	-	serine palmitoyltransferase, long chain base subunit 2
SNX13	9.3e-04	0.34	-0.69	9.2e-04	0.35	-0.74	-	-	-	sorting nexin 13
DBT	8.6e-08	0.65	-0.76	2.9e-04	0.39	-0.41	1.1e-03	0.33	-0.46	dihydrolipoamide branched chain transacylase E2
GHR	-	-	-	1.5e-03	0.32	-0.30	1.0e-05	0.52	-0.71	growth hormone receptor
ENPP5	-	-	-	4.2e-04	0.36	-0.48	-	-	-	ectonucleotide pyrophosphatase/phosphodiesterase 5 (putative)
GALE	-	-	-	1.2e-03	0.34	0.45	-	-	-	UDP-galactose-4-epimerase
IMPA1	-	-	-	6.9e-04	0.36	-0.50	-	-	-	inositol(myo)-1(or 4)-monophosphatase 1
DCTPP1	-	-	-	7.9e-04	0.35	0.55	3.0e-04	0.39	0.42	dCTP pyrophosphatase 1
MINPP1	-	-	-	1.3e-03	0.33	-0.38	-	-	-	multiple inositol-polyphosphate phosphatase 1
CRK	-	-	-	9.1e-05	0.45	-1.29	-	-	-	v-crk sarcoma virus CT10 oncogene homolog (avian)
MAP3K7	-	-	-	1.4e-03	0.33	-0.89	-	-	-	mitogen-activated protein kinase kinase kinase 7
ADAR	-	-	-	3.0e-04	0.40	0.66	-	-	-	adenosine deaminase, RNA-specific
UHMK1	-	-	-	8.9e-04	0.35	-0.54	-	-	-	U2AF homology motif (UHM) kinase 1
ADSS	-	-	-	1.0e-03	0.35	-0.73	-	-	-	adenylosuccinate synthase
PFKFB3	2.0e-03	0.31	0.34	3.7e-04	0.37	0.47	4.3e-04	0.36	0.62	6-phosphofructo-2-kinase/fructose-2,6-biphosphatase 3
UQCRC2	-	-	-	1.8e-04	0.44	-0.93	-	-	-	ubiquinol-cytochrome c reductase core protein II
ABCD3	6.7e-05	0.44	-0.54	1.5e-05	0.54	-0.67	9.1e-05	0.46	-1.01	ATP-binding cassette, sub-family D (ALD), member 3
ERBB2	-	-	-	1.0e-04	0.42	0.73	-	-	-	v-erb-b2 erythroblastic leukemia viral oncogene homolog 2, neuro/glioblastoma derived oncogene homolog (avian)
IMPA2	-	-	-	1.6e-04	0.44	0.39	-	-	-	inositol(myo)-1(or 4)-monophosphatase 2
ARFGEF1	6.2e-04	0.36	-0.84	7.1e-04	0.36	-0.78	6.4e-04	0.37	-0.71	ADP-ribosylation factor guanine nucleotide-exchange factor 1 (brefeldin A-inhibited)
PRKAR2A	5.7e-05	0.47	-0.47	1.4e-03	0.34	-0.49	-	-	-	protein kinase, cAMP-dependent, regulatory, type II, alpha
SGMS1	-	-	-	1.3e-03	0.34	-0.57	-	-	-	sphingomyelin synthase 1
NCEH1	-	-	-	6.8e-06	0.55	-0.52	-	-	-	neutral cholesterol ester hydrolase 1
DUSP11	4.5e-05	0.48	-0.80	1.2e-04	0.43	-0.64	6.3e-04	0.36	-0.60	dual specificity phosphatase 11 (RNA/RNP complex 1-interacting)
HSF1	1.1e-03	0.35	0.76	7.0e-04	0.39	0.78	-	-	-
MAPK10	-	-	-	1.2e-03	0.33	0.31	-	-	-	mitogen-activated protein kinase 10
MTMR6	-	-	-	2.1e-04	0.41	-0.63	-	-	-	myotubularin related protein 6
NUDT7	-	-	-	4.1e-04	0.41	-0.61	-	-	-	nudix (nucleoside diphosphate linked moiety X)-type motif 7
PLXNB1	-	-	-	1.0e-03	0.34	0.42	-	-	-	plexin B1
TMEM64	-	-	-	3.5e-04	0.41	-0.40	-	-	-	transmembrane protein 64
SERINC2	-	-	-	1.7e-04	0.45	0.50	-	-	-
G6PC3	1.9e-03	0.31	0.65	1.5e-03	0.32	0.79	-	-	-
GNAI3	5.1e-04	0.37	-0.85	1.1e-04	0.47	-0.98	-	-	-	guanine nucleotide binding protein (G protein), alpha inhibiting activity polypeptide 3
TRPT1	7.7e-04	0.37	0.51	7.3e-04	0.36	0.51	-	-	-	tRNA phosphotransferase 1
FAR1	-	-	-	1.8e-04	0.42	-0.64	-	-	-	fatty acyl CoA reductase 1
LATS1	2.4e-05	0.52	-0.84	8.6e-04	0.35	-0.74	-	-	-	LATS, large tumor suppressor, homolog 1 (Drosophila)
TAOK3	-	-	-	1.4e-04	0.46	1.19	-	-	-	TAO kinase 3
RGS16	-	-	-	1.0e-03	0.35	0.28	-	-	-	regulator of G-protein signaling 16
TPK1	1.2e-04	0.45	-0.42	4.5e-05	0.49	-0.32	-	-	-	thiamin pyrophosphokinase 1
BCR	-	-	-	1.4e-03	0.34	0.70	-	-	-	breakpoint cluster region
PIK3CA	5.6e-04	0.40	-0.86	9.0e-04	0.37	-0.75	-	-	-	phosphoinositide-3-kinase, catalytic, alpha polypeptide
PGAP3	8.6e-05	0.48	0.57	3.0e-04	0.40	0.68	-	-	-	post-GPI attachment to proteins 3
TAOK1	4.2e-04	0.41	-0.63	1.1e-03	0.35	-0.80	-	-	-	TAO kinase 1
EIF4G3	-	-	-	1.2e-05	0.54	-0.95	-	-	-	eukaryotic translation initiation factor 4 gamma, 3
PKN2	-	-	-	1.4e-03	0.34	-0.94	-	-	-	protein kinase N2
AGK	-	-	-	6.8e-04	0.38	1.13	-	-	-
IRAK2	-	-	-	9.3e-04	0.37	-0.43	-	-	-	interleukin-1 receptor-associated kinase 2
CSNK1D	-	-	-	3.8e-04	0.43	1.56	-	-	-	casein kinase 1, delta
IPMK	1.1e-05	0.56	-0.45	2.1e-06	0.62	-0.41	7.1e-06	0.58	-0.58	inositol polyphosphate multikinase
PREX2	-	-	-	5.2e-04	0.40	-0.75	-	-	-	phosphatidylinositol-3,4,5-trisphosphate-dependent Rac exchange factor 2
PRKCH	-	-	-	2.0e-04	0.46	0.80	-	-	-	protein kinase C, eta
MADD	-	-	-	9.4e-05	0.45	0.77	-	-	-	MAP-kinase activating death domain
CNP	-	-	-	5.3e-06	0.57	0.70	-	-	-
CYB5R4	9.4e-04	0.37	-0.52	1.4e-04	0.48	-0.57	2.3e-04	0.45	-0.65	cytochrome b5 reductase 4
SLC26A1	-	-	-	4.7e-04	0.42	-0.55	-	-	-	solute carrier family 26 (sulfate transporter), member 1
CDKL1	-	-	-	4.0e-04	0.41	-0.41	-	-	-	cyclin-dependent kinase-like 1 (CDC2-related kinase)
BIN1	-	-	-	1.6e-04	0.47	0.45	-	-	-	bridging integrator 1
ADCY3	-	-	-	2.0e-04	0.43	0.55	-	-	-	adenylate cyclase 3
DAB2IP	-	-	-	9.5e-04	0.36	0.91	-	-	-	DAB2 interacting protein
PLCD1	-	-	-	1.5e-04	0.46	0.49	-	-	-	phospholipase C, delta 1
ARL2	-	-	-	1.1e-03	0.36	0.66	-	-	-	ADP-ribosylation factor-like 2
INHBA	-	-	-	5.2e-04	0.43	1.04	-	-	-	inhibin, beta A
ARRB2	-	-	-	1.0e-03	0.37	0.58	1.4e-04	0.46	0.91	arrestin, beta 2
RALGAPA1	-	-	-	1.2e-03	0.36	-0.87	1.9e-04	0.45	-1.03	Ral GTPase activating protein, alpha subunit 1 (catalytic)
AKAP6	-	-	-	6.3e-05	0.49	0.69	-	-	-	A kinase (PRKA) anchor protein 6
IQSEC3	-	-	-	1.9e-04	0.45	0.45	-	-	-
CHI3L1	1.7e-03	0.34	0.18	3.8e-05	0.51	0.28	-	-	-	chitinase 3-like 1 (cartilage glycoprotein-39)
RASGRF1	-	-	-	5.7e-04	0.40	0.49	-	-	-	Ras protein-specific guanine nucleotide-releasing factor 1
PSTK	-	-	-	9.5e-04	0.37	-0.58	-	-	-	phosphoseryl-tRNA kinase
ICK	1.5e-07	0.71	-0.79	5.7e-05	0.51	-0.96	-	-	-	intestinal cell (MAK-like) kinase
ETNK1	2.1e-03	0.35	-0.53	3.6e-06	0.67	-0.73	1.1e-03	0.42	-0.57	ethanolamine kinase 1
MDH1	-	-	-	1.1e-04	0.53	-0.83	-	-	-	malate dehydrogenase 1, NAD (soluble)
TNNT2	-	-	-	6.2e-05	0.53	0.25	-	-	-	troponin T type 2 (cardiac)
PTK7	-	-	-	2.7e-05	0.54	1.15	-	-	-	PTK7 protein tyrosine kinase 7
SOCS5	-	-	-	4.4e-04	0.42	-1.00	4.3e-04	0.42	-0.71	suppressor of cytokine signaling 5
SMARCA4	-	-	-	1.4e-03	0.38	0.93	-	-	-	SWI/SNF related, matrix associated, actin dependent regulator of chromatin, subfamily a, member 4
EGF	-	-	-	1.1e-03	0.39	-0.34	-	-	-	epidermal growth factor
MYL3	1.8e-03	0.38	0.46	1.4e-03	0.38	0.30	-	-	-	myosin, light chain 3, alkali; ventricular, skeletal, slow
DUSP9	-	-	-	1.9e-04	0.48	0.32	-	-	-	dual specificity phosphatase 9
MAPK8IP2	-	-	-	2.4e-04	0.48	0.71	-	-	-	mitogen-activated protein kinase 8 interacting protein 2
RFK	-	-	-	4.1e-04	0.51	-0.48	-	-	-	riboflavin kinase
SSU72	-	-	-	5.7e-04	0.49	0.91	-	-	-	SSU72 RNA polymerase II CTD phosphatase homolog (S. cerevisiae)
MAP3K6	-	-	-	2.3e-04	0.48	0.46	-	-	-	mitogen-activated protein kinase kinase kinase 6
N4BP2	1.1e-06	0.68	-0.65	4.3e-06	0.66	-0.95	-	-	-	NEDD4 binding protein 2
SYK	-	-	-	2.5e-04	0.50	0.61	-	-	-	spleen tyrosine kinase
WNT5A	-	-	-	2.2e-04	0.52	-0.63	-	-	-	wingless-type MMTV integration site family, member 5A
ATP7A	2.0e-03	0.40	-1.41	4.0e-04	0.47	-0.90	5.5e-04	0.46	-1.00	ATPase, Cu++ transporting, alpha polypeptide
SPTBN4	-	-	-	5.6e-04	0.47	0.84	-	-	-	spectrin, beta, non-erythrocytic 4
PRKDC	-	-	-	5.2e-04	0.50	0.73	-	-	-
PLCB2	-	-	-	1.3e-04	0.57	0.90	5.0e-05	0.61	0.77	phospholipase C, beta 2
CMYA5	-	-	-	1.2e-03	0.47	0.60	-	-	-	cardiomyopathy associated 5
PIGP	-	-	-	2.5e-04	0.63	-0.69	-	-	-	phosphatidylinositol glycan anchor biosynthesis, class P
AKD1	-	-	-	2.6e-04	0.65	1.10	-	-	-	adenylate kinase domain containing 1
UCHL1	-	-	-	7.6e-04	0.78	0.51	-	-	-	ubiquitin carboxyl-terminal esterase L1 (ubiquitin thiolesterase)
CDKN1C	-	-	-	1.0e-03	0.95	1.37	-	-	-	cyclin-dependent kinase inhibitor 1C (p57, Kip2)
Toll-like receptor binding (GO:0035325). Interacting selectively and non-covalently with a Toll-like protein, a pattern recognition receptor that binds pattern motifs from a variety of microbial sources to initiate an innate immune response.
Gene symbol	P-value, F-test (liver)	R-squared (liver)	Slope (liver)	P-value, F-test (kidney)	R-squared (kidney)	Slope (kidney)	P-value, F-test (brain)	R-squared (brain)	Slope (brain)	Product description
S100A9	6.3e-04	0.41	0.21	1.2e-03	0.35	0.23	-	-	-	S100 calcium binding protein A9
DAB2IP	-	-	-	9.5e-04	0.36	0.91	-	-	-	DAB2 interacting protein
S100A8	4.0e-04	0.44	0.23	3.9e-05	0.56	0.34	-	-	-	S100 calcium binding protein A8
Toll-like receptor 4 binding (GO:0035662). Interacting selectively and non-covalently with a Toll-like 4 protein, a pattern recognition receptor that binds bacterial lipopolysaccharide (LPS) to initiate an innate immune response.
Gene symbol	P-value, F-test (liver)	R-squared (liver)	Slope (liver)	P-value, F-test (kidney)	R-squared (kidney)	Slope (kidney)	P-value, F-test (brain)	R-squared (brain)	Slope (brain)	Product description
S100A9	6.3e-04	0.41	0.21	1.2e-03	0.35	0.23	-	-	-	S100 calcium binding protein A9
DAB2IP	-	-	-	9.5e-04	0.36	0.91	-	-	-	DAB2 interacting protein
S100A8	4.0e-04	0.44	0.23	3.9e-05	0.56	0.34	-	-	-	S100 calcium binding protein A8
Adult walking behavior (GO:0007628). The behavior of an adult relating to the progression of that organism along the ground by the process of lifting and setting down each leg.
Gene symbol	P-value, F-test (liver)	R-squared (liver)	Slope (liver)	P-value, F-test (kidney)	R-squared (kidney)	Slope (kidney)	P-value, F-test (brain)	R-squared (brain)	Slope (brain)	Product description
ABHD12	-	-	-	3.2e-04	0.40	0.81	-	-	-	abhydrolase domain containing 12
ARRB2	-	-	-	1.0e-03	0.37	0.58	1.4e-04	0.46	0.91	arrestin, beta 2
MAPT	3.2e-04	0.47	-0.93	3.4e-04	0.45	-0.46	-	-	-	microtubule-associated protein tau
CHD7	-	-	-	9.2e-05	0.53	1.27	-	-	-
SPTBN4	-	-	-	5.6e-04	0.47	0.84	-	-	-	spectrin, beta, non-erythrocytic 4
UCHL1	-	-	-	7.6e-04	0.78	0.51	-	-	-	ubiquitin carboxyl-terminal esterase L1 (ubiquitin thiolesterase)
Neutrophil aggregation (GO:0070488). The adhesion of one neutrophil to one or more other neutrophils via adhesion molecules.
Gene symbol	P-value, F-test (liver)	R-squared (liver)	Slope (liver)	P-value, F-test (kidney)	R-squared (kidney)	Slope (kidney)	P-value, F-test (brain)	R-squared (brain)	Slope (brain)	Product description
S100A9	6.3e-04	0.41	0.21	1.2e-03	0.35	0.23	-	-	-	S100 calcium binding protein A9
S100A8	4.0e-04	0.44	0.23	3.9e-05	0.56	0.34	-	-	-	S100 calcium binding protein A8
Regulation of nucleotide catabolic process (GO:0030811). Any process that modulates the frequency, rate or extent of the chemical reactions and pathways resulting in the breakdown of nucleotides.
Gene symbol	P-value, F-test (liver)	R-squared (liver)	Slope (liver)	P-value, F-test (kidney)	R-squared (kidney)	Slope (kidney)	P-value, F-test (brain)	R-squared (brain)	Slope (brain)	Product description
SNX13	9.3e-04	0.34	-0.69	9.2e-04	0.35	-0.74	-	-	-	sorting nexin 13
CRK	-	-	-	9.1e-05	0.45	-1.29	-	-	-	v-crk sarcoma virus CT10 oncogene homolog (avian)
ERBB2	-	-	-	1.0e-04	0.42	0.73	-	-	-	v-erb-b2 erythroblastic leukemia viral oncogene homolog 2, neuro/glioblastoma derived oncogene homolog (avian)
ARFGEF1	6.2e-04	0.36	-0.84	7.1e-04	0.36	-0.78	6.4e-04	0.37	-0.71	ADP-ribosylation factor guanine nucleotide-exchange factor 1 (brefeldin A-inhibited)
PLXNB1	-	-	-	1.0e-03	0.34	0.42	-	-	-	plexin B1
TMEM64	-	-	-	3.5e-04	0.41	-0.40	-	-	-	transmembrane protein 64
RGS16	-	-	-	1.0e-03	0.35	0.28	-	-	-	regulator of G-protein signaling 16
BCR	-	-	-	1.4e-03	0.34	0.70	-	-	-	breakpoint cluster region
PREX2	-	-	-	5.2e-04	0.40	-0.75	-	-	-	phosphatidylinositol-3,4,5-trisphosphate-dependent Rac exchange factor 2
BIN1	-	-	-	1.6e-04	0.47	0.45	-	-	-	bridging integrator 1
DAB2IP	-	-	-	9.5e-04	0.36	0.91	-	-	-	DAB2 interacting protein
ARL2	-	-	-	1.1e-03	0.36	0.66	-	-	-	ADP-ribosylation factor-like 2
ARRB2	-	-	-	1.0e-03	0.37	0.58	1.4e-04	0.46	0.91	arrestin, beta 2
RALGAPA1	-	-	-	1.2e-03	0.36	-0.87	1.9e-04	0.45	-1.03	Ral GTPase activating protein, alpha subunit 1 (catalytic)
IQSEC3	-	-	-	1.9e-04	0.45	0.45	-	-	-
RASGRF1	-	-	-	5.7e-04	0.40	0.49	-	-	-	Ras protein-specific guanine nucleotide-releasing factor 1
TNNT2	-	-	-	6.2e-05	0.53	0.25	-	-	-	troponin T type 2 (cardiac)
MYL3	1.8e-03	0.38	0.46	1.4e-03	0.38	0.30	-	-	-	myosin, light chain 3, alkali; ventricular, skeletal, slow
Regulation of protein glycosylation in Golgi (GO:0090283). Any process that modulates the rate, frequency, or extent of the addition of a carbohydrate or carbohydrate derivative unit to a protein amino acid in any compartment of the Golgi apparatus.
Gene symbol	P-value, F-test (liver)	R-squared (liver)	Slope (liver)	P-value, F-test (kidney)	R-squared (kidney)	Slope (kidney)	P-value, F-test (brain)	R-squared (brain)	Slope (brain)	Product description
ARFGEF1	6.2e-04	0.36	-0.84	7.1e-04	0.36	-0.78	6.4e-04	0.37	-0.71	ADP-ribosylation factor guanine nucleotide-exchange factor 1 (brefeldin A-inhibited)
ACER2	-	-	-	6.1e-04	0.38	-0.40	-	-	-	alkaline ceramidase 2
Regulation of purine nucleotide catabolic process (GO:0033121). Any process that modulates the frequency, rate or extent of the chemical reactions and pathways resulting in the breakdown of purine nucleotides.
Gene symbol	P-value, F-test (liver)	R-squared (liver)	Slope (liver)	P-value, F-test (kidney)	R-squared (kidney)	Slope (kidney)	P-value, F-test (brain)	R-squared (brain)	Slope (brain)	Product description
SNX13	9.3e-04	0.34	-0.69	9.2e-04	0.35	-0.74	-	-	-	sorting nexin 13
CRK	-	-	-	9.1e-05	0.45	-1.29	-	-	-	v-crk sarcoma virus CT10 oncogene homolog (avian)
ERBB2	-	-	-	1.0e-04	0.42	0.73	-	-	-	v-erb-b2 erythroblastic leukemia viral oncogene homolog 2, neuro/glioblastoma derived oncogene homolog (avian)
ARFGEF1	6.2e-04	0.36	-0.84	7.1e-04	0.36	-0.78	6.4e-04	0.37	-0.71	ADP-ribosylation factor guanine nucleotide-exchange factor 1 (brefeldin A-inhibited)
PLXNB1	-	-	-	1.0e-03	0.34	0.42	-	-	-	plexin B1
TMEM64	-	-	-	3.5e-04	0.41	-0.40	-	-	-	transmembrane protein 64
RGS16	-	-	-	1.0e-03	0.35	0.28	-	-	-	regulator of G-protein signaling 16
BCR	-	-	-	1.4e-03	0.34	0.70	-	-	-	breakpoint cluster region
PREX2	-	-	-	5.2e-04	0.40	-0.75	-	-	-	phosphatidylinositol-3,4,5-trisphosphate-dependent Rac exchange factor 2
BIN1	-	-	-	1.6e-04	0.47	0.45	-	-	-	bridging integrator 1
DAB2IP	-	-	-	9.5e-04	0.36	0.91	-	-	-	DAB2 interacting protein
ARL2	-	-	-	1.1e-03	0.36	0.66	-	-	-	ADP-ribosylation factor-like 2
ARRB2	-	-	-	1.0e-03	0.37	0.58	1.4e-04	0.46	0.91	arrestin, beta 2
RALGAPA1	-	-	-	1.2e-03	0.36	-0.87	1.9e-04	0.45	-1.03	Ral GTPase activating protein, alpha subunit 1 (catalytic)
IQSEC3	-	-	-	1.9e-04	0.45	0.45	-	-	-
RASGRF1	-	-	-	5.7e-04	0.40	0.49	-	-	-	Ras protein-specific guanine nucleotide-releasing factor 1
TNNT2	-	-	-	6.2e-05	0.53	0.25	-	-	-	troponin T type 2 (cardiac)
MYL3	1.8e-03	0.38	0.46	1.4e-03	0.38	0.30	-	-	-	myosin, light chain 3, alkali; ventricular, skeletal, slow
Ligand-gated channel activity (GO:0022834). Catalysis of the transmembrane transfer of a solute by a channel that opens when a specific ligand has been bound by the channel complex or one of its constituent parts.
Gene symbol	P-value, F-test (liver)	R-squared (liver)	Slope (liver)	P-value, F-test (kidney)	R-squared (kidney)	Slope (kidney)	P-value, F-test (brain)	R-squared (brain)	Slope (brain)	Product description
PEX5L	-	-	-	-	-	-	7.5e-04	0.34	-0.67	peroxisomal biogenesis factor 5-like
GRIA1	-	-	-	-	-	-	9.8e-04	0.36	-0.83	glutamate receptor, ionotropic, AMPA 1
KCNH7	-	-	-	-	-	-	5.0e-04	0.40	-0.50	potassium voltage-gated channel, subfamily H (eag-related), member 7
KCNJ6	-	-	-	-	-	-	2.3e-04	0.45	-0.57	potassium inwardly-rectifying channel, subfamily J, member 6
TRPC6	-	-	-	-	-	-	3.6e-04	0.46	-0.70	transient receptor potential cation channel, subfamily C, member 6
GLRA2	-	-	-	-	-	-	8.9e-04	0.40	-0.84	glycine receptor, alpha 2
KCNJ3	-	-	-	1.2e-03	0.43	0.51	9.4e-04	0.45	-1.03	potassium inwardly-rectifying channel, subfamily J, member 3
TRPC4	-	-	-	-	-	-	2.4e-04	0.52	-0.83	transient receptor potential cation channel, subfamily C, member 4
ASIC3	-	-	-	-	-	-	2.7e-04	0.60	0.47	acid-sensing (proton-gated) ion channel 3
Metalloendopeptidase activity (GO:0004222). Catalysis of the hydrolysis of internal, alpha-peptide bonds in a polypeptide chain by a mechanism in which water acts as a nucleophile, one or two metal ions hold the water molecule in place, and charged amino acid side chains are ligands for the metal ions.
Gene symbol	P-value, F-test (liver)	R-squared (liver)	Slope (liver)	P-value, F-test (kidney)	R-squared (kidney)	Slope (kidney)	P-value, F-test (brain)	R-squared (brain)	Slope (brain)	Product description
BMP1	-	-	-	-	-	-	1.0e-03	0.33	-0.62	bone morphogenetic protein 1
MMP15	-	-	-	-	-	-	5.6e-04	0.36	-0.60	matrix metallopeptidase 15 (membrane-inserted)
ADAMTS1	-	-	-	-	-	-	2.6e-04	0.43	0.65	ADAM metallopeptidase with thrombospondin type 1 motif, 1
MAS1	-	-	-	-	-	-	6.6e-05	0.56	-0.64	MAS1 oncogene
ADAMTS20	-	-	-	-	-	-	1.0e-03	0.48	-0.51	ADAM metallopeptidase with thrombospondin type 1 motif, 20
Ligand-gated ion channel activity (GO:0015276). Catalysis of the transmembrane transfer of an ion by a channel that opens when a specific ligand has been bound by the channel complex or one of its constituent parts.
Gene symbol	P-value, F-test (liver)	R-squared (liver)	Slope (liver)	P-value, F-test (kidney)	R-squared (kidney)	Slope (kidney)	P-value, F-test (brain)	R-squared (brain)	Slope (brain)	Product description
PEX5L	-	-	-	-	-	-	7.5e-04	0.34	-0.67	peroxisomal biogenesis factor 5-like
GRIA1	-	-	-	-	-	-	9.8e-04	0.36	-0.83	glutamate receptor, ionotropic, AMPA 1
KCNH7	-	-	-	-	-	-	5.0e-04	0.40	-0.50	potassium voltage-gated channel, subfamily H (eag-related), member 7
KCNJ6	-	-	-	-	-	-	2.3e-04	0.45	-0.57	potassium inwardly-rectifying channel, subfamily J, member 6
TRPC6	-	-	-	-	-	-	3.6e-04	0.46	-0.70	transient receptor potential cation channel, subfamily C, member 6
GLRA2	-	-	-	-	-	-	8.9e-04	0.40	-0.84	glycine receptor, alpha 2
KCNJ3	-	-	-	1.2e-03	0.43	0.51	9.4e-04	0.45	-1.03	potassium inwardly-rectifying channel, subfamily J, member 3
TRPC4	-	-	-	-	-	-	2.4e-04	0.52	-0.83	transient receptor potential cation channel, subfamily C, member 4
ASIC3	-	-	-	-	-	-	2.7e-04	0.60	0.47	acid-sensing (proton-gated) ion channel 3
G-protein activated inward rectifier potassium channel activity (GO:0015467). Catalysis of the transmembrane transfer of a potassium ion by an inwardly-rectifying voltage-gated channel, where the inward rectification is due to a voltage-dependent block of the channel pore by a G protein. An inwardly rectifying current-voltage relation is one where at any given driving force the inward flow of K+ …
Gene symbol	P-value, F-test (liver)	R-squared (liver)	Slope (liver)	P-value, F-test (kidney)	R-squared (kidney)	Slope (kidney)	P-value, F-test (brain)	R-squared (brain)	Slope (brain)	Product description
KCNJ6	-	-	-	-	-	-	2.3e-04	0.45	-0.57	potassium inwardly-rectifying channel, subfamily J, member 6
KCNJ3	-	-	-	1.2e-03	0.43	0.51	9.4e-04	0.45	-1.03	potassium inwardly-rectifying channel, subfamily J, member 3
