# Supplementary material for: Gene expression defines natural changes in mammalian lifespan
Source: Aging Cell. 2015 Feb 9;14(3):352–65. doi: 10.1111/acel.12283 (PMC4406664; doi:10.1111/acel.12283)
Supplement: Supplementary file 6 [file acel0014-0352-sd6.xlsx]

## Sheet: Abbreviations
Abbreviation	Latin name	Common name	Database source	Genome version
bta	Bos taurus	Domestic cattle	Ensembl	Release 65
chi	Capra hircus	Domestic goat	NCBI	Version 1.0
ssc	Sus scrofa	Domestic boar	Ensembl	Release 65
caf	Canis familiaris	Domestic dog	Ensembl	Release 65
fca	Felis catus	Domestic cat	Ensembl	Release 65
mle	Meles meles	Asian badger	Study	de novo transcriptome
uam	Ursus americanus	American black bear	Study	de novo transcriptome
mhi	Murina leucogaster	Greater tube-nosed bat	Study	de novo transcriptome
tbr	Tadarida brasiliensis	Brazilian free-tailed bat	Study	de novo transcriptome
mod	Monodelphis domestica	Short-tailed opossum	Ensembl	Release 65
pbr	Petaurus breviceps	Sugar glider	Study	de novo transcriptome
eeu	Erinaceus europaeus	Hedgehog	Ensembl	Release 65
ocu	Oryctolagus cuniculus	Old World rabbit	Ensembl	Release 65
oan	Ornithorhynchus anatinus	Duck-billed platypus	Ensembl	Release 65
eca	Equus caballus	Horse	Ensembl	Release 65
cae	Chlorocebus aethiops	Vervet	Study	de novo transcriptome
ggo	Gorilla gorilla	Gorilla	Ensembl	Release 65
hsa	Homo sapiens	Human	Ensembl	Release 65
mfa	Macaca fascicularis	Long-tailed macaque	NCBI	Version 5.0
mmu	Macaca mulatta	Rhesus monkey	Ensembl	Release 65
ppa	Pan paniscus	Pygmy chimpanzee	NCBI	Version 1.0
ppy	Pongo pygmaeus	Orangutan	Ensembl	Release 65
ptr	Pan troglodytes	Chimpanzee	Ensembl	Release 65
aca	Acomys cahirinus	Spiny mouse	Study	de novo transcriptome
cpo	Cavia porcellus	Guinea pig	Ensembl	Release 65
hgl	Heterocephalus glaber	Naked mole-rat	NCBI	Version 1.0
mau	Mesocricetus auratus	Golden hamster	Study	de novo transcriptome
mun	Meriones unguiculatus	Mongolian gerbil	Study	de novo transcriptome
mus	Mus musculus	House mouse	Ensembl	Release 65
ple	Peromyscus leucopus	White-footed mouse	Study	de novo transcriptome
rno	Rattus norvegicus	Norway rat	Ensembl	Release 65
tsi	Tamias sibiricus	Siberian chipmunk	Study	de novo transcriptome
smu	Suncus murinus	House shrew	Study	de novo transcriptome
Note that complete nucleotide sequences and annotations of de novo assembled transcripts were deposited into TSA short read archive. Refer to specific accession numbers provided with the manuscript to retrieve transcript and peptide sequences.

## Sheet: Table
Dataset S6. Groups of orthologous sequences assayed in the study.
COG	Gene ID	Species
1	ENSBTAG00000014118	bta
1	ENSCAFG00000019583	caf
1	ENSCPOG00000014046	cpo
1	ENSECAG00000011390	eca
1	ENSEEUG00000010258	eeu
1	ENSFCAG00000010641	fca
1	ENSGGOG00000016320	ggo
1	ENSG00000090581	hsa
1	ENSMMUG00000012439	mmu
1	ENSMODG00000016192	mod
1	ENSMUSG00000035521	mus
1	ENSOANG00000015164	oan
1	ENSOCUG00000021624	ocu
1	ENSPPYG00000006949	ppy
1	ENSPTRG00000007590	ptr
1	ENSRNOG00000024455	rno
1	ENSSSCG00000008031	ssc
1	ACAG00000005317	aca
1	CAEG00000007256	cae
1	MAUG00000003218	mau
1	MHIG00000014569	mhi
1	MLEG00000006391	mle
1	MUNG00000011402	mun
1	PBRG00000000414	pbr
1	PLEG00000014789	ple
1	SMUG00000001195	smu
1	TBRG00000007133	tbr
1	TSIG00000018235	tsi
1	UAMG00000014508	uam
1	102144532	mfa
1	100990546	ppa
1	101715733	hgl
1	102190923	chi
2	ENSBTAG00000013148	bta
2	ENSCAFG00000013996	caf
2	ENSCPOG00000010741	cpo
2	ENSECAG00000021074	eca
2	ENSEEUG00000014168	eeu
2	ENSFCAG00000001065	fca
2	ENSGGOG00000013999	ggo
2	ENSG00000163347	hsa
2	ENSMMUG00000001915	mmu
2	ENSMODG00000015081	mod
2	ENSMUSG00000022512	mus
2	ENSOANG00000013798	oan
2	ENSOCUG00000011464	ocu
2	ENSPPYG00000014402	ppy
2	ENSPTRG00000015738	ptr
2	ENSRNOG00000001926	rno
2	ENSSSCG00000028484	ssc
2	ACAG00000004290	aca
2	CAEG00000005926	cae
2	MAUG00000000895	mau
2	MHIG00000012539	mhi
2	MLEG00000018649	mle
2	MUNG00000000825	mun
2	PBRG00000012520	pbr
2	PLEG00000016639	ple
2	SMUG00000000701	smu
2	TBRG00000006344	tbr
2	TSIG00000013363	tsi
2	UAMG00000010530	uam
2	102136275	mfa
2	100989749	ppa
2	101709404	hgl
2	102189710	chi
3	ENSBTAG00000018986	bta
3	ENSCAFG00000018063	caf
3	ENSCPOG00000001545	cpo
3	ENSECAG00000016854	eca
3	ENSEEUG00000000202	eeu
3	ENSFCAG00000006754	fca
3	ENSGGOG00000008614	ggo
3	ENSG00000068366	hsa
3	ENSMMUG00000004188	mmu
3	ENSMODG00000011470	mod
3	ENSMUSG00000031278	mus
3	ENSOANG00000011439	oan
3	ENSOCUG00000005010	ocu
3	ENSPPYG00000020627	ppy
3	ENSPTRG00000022178	ptr
3	ENSRNOG00000019180	rno
3	ENSSSCG00000012583	ssc
3	ACAG00000002363	aca
3	CAEG00000006846	cae
3	MAUG00000009091	mau
3	MHIG00000000562	mhi
3	MLEG00000007501	mle
3	MUNG00000008869	mun
3	PBRG00000013475	pbr
3	PLEG00000004199	ple
3	SMUG00000003300	smu
3	TBRG00000001096	tbr
3	TSIG00000000367	tsi
3	UAMG00000000002	uam
3	102132163	mfa
3	100985252	ppa
3	101717258	hgl
3	102181277	chi
4	ENSBTAG00000015977	bta
4	ENSCAFG00000009655	caf
4	ENSCPOG00000007406	cpo
4	ENSECAG00000019395	eca
4	ENSEEUG00000006447	eeu
4	ENSFCAG00000002241	fca
4	ENSGGOG00000015643	ggo
4	ENSG00000052723	hsa
4	ENSMMUG00000001973	mmu
4	ENSMODG00000004700	mod
4	ENSMUSG00000027854	mus
4	ENSOANG00000014599	oan
4	ENSOCUG00000016457	ocu
4	ENSPPYG00000000995	ppy
4	ENSPTRG00000001142	ptr
4	ENSRNOG00000017502	rno
4	ENSSSCG00000006751	ssc
4	ACAG00000003066	aca
4	CAEG00000010050	cae
4	MAUG00000009826	mau
4	MHIG00000004208	mhi
4	MLEG00000016934	mle
4	MUNG00000000767	mun
4	PBRG00000019652	pbr
4	PLEG00000013638	ple
4	SMUG00000001977	smu
4	TBRG00000001482	tbr
4	TSIG00000013599	tsi
4	UAMG00000002574	uam
4	102137282	mfa
4	100970127	ppa
4	101719626	hgl
4	102186731	chi
5	ENSBTAG00000013109	bta
5	ENSCAFG00000005895	caf
5	ENSCPOG00000013334	cpo
5	ENSECAG00000022968	eca
5	ENSEEUG00000011036	eeu
5	ENSFCAG00000007813	fca
5	ENSGGOG00000014152	ggo
5	ENSG00000167323	hsa
5	ENSMMUG00000003958	mmu
5	ENSMODG00000008347	mod
5	ENSMUSG00000030987	mus
5	ENSOANG00000009489	oan
5	ENSOCUG00000013363	ocu
5	ENSPPYG00000003626	ppy
5	ENSPTRG00000003204	ptr
5	ENSRNOG00000020425	rno
5	ENSSSCG00000014792	ssc
5	ACAG00000002006	aca
5	CAEG00000009177	cae
5	MAUG00000003064	mau
5	MHIG00000014743	mhi
5	MLEG00000017644	mle
5	MUNG00000004143	mun
5	PBRG00000017176	pbr
5	PLEG00000000147	ple
5	SMUG00000001300	smu
5	TBRG00000001317	tbr
5	TSIG00000020123	tsi
5	UAMG00000005125	uam
5	102145693	mfa
5	100990966	ppa
5	101707184	hgl
5	102189695	chi
6	ENSBTAG00000015761	bta
6	ENSCAFG00000010338	caf
6	ENSCPOG00000006821	cpo
6	ENSECAG00000006182	eca
6	ENSEEUG00000000400	eeu
6	ENSFCAG00000011014	fca
6	ENSGGOG00000008795	ggo
6	ENSG00000110871	hsa
6	ENSMMUG00000020601	mmu
6	ENSMODG00000003124	mod
6	ENSMUSG00000041733	mus
6	ENSOANG00000001789	oan
6	ENSOCUG00000014871	ocu
6	ENSPPYG00000005034	ppy
6	ENSPTRG00000005539	ptr
6	ENSRNOG00000001171	rno
6	ENSSSCG00000009903	ssc
6	ACAG00000007339	aca
6	CAEG00000008144	cae
6	MAUG00000016483	mau
6	MHIG00000008785	mhi
6	MLEG00000015452	mle
6	MUNG00000008587	mun
6	PBRG00000020259	pbr
6	PLEG00000009590	ple
6	SMUG00000000331	smu
6	TBRG00000001957	tbr
6	TSIG00000013330	tsi
6	UAMG00000004071	uam
6	102143649	mfa
6	100995870	ppa
6	101726609	hgl
6	102173218	chi
7	ENSBTAG00000019954	bta
7	ENSCAFG00000011583	caf
7	ENSCPOG00000009633	cpo
7	ENSECAG00000011528	eca
7	ENSEEUG00000010983	eeu
7	ENSFCAG00000012882	fca
7	ENSGGOG00000011681	ggo
7	ENSG00000140526	hsa
7	ENSMMUG00000014414	mmu
7	ENSMODG00000019573	mod
7	ENSMUSG00000039202	mus
7	ENSOANG00000011714	oan
7	ENSOCUG00000013527	ocu
7	ENSPPYG00000006760	ppy
7	ENSPTRG00000007427	ptr
7	ENSRNOG00000017120	rno
7	ENSSSCG00000001835	ssc
7	ACAG00000003721	aca
7	CAEG00000002821	cae
7	MAUG00000012863	mau
7	MHIG00000006727	mhi
7	MLEG00000006803	mle
7	MUNG00000002137	mun
7	PBRG00000017870	pbr
7	PLEG00000016151	ple
7	SMUG00000002365	smu
7	TBRG00000007426	tbr
7	TSIG00000006076	tsi
7	UAMG00000005279	uam
7	101867085	mfa
7	100971480	ppa
7	101698752	hgl
7	102189162	chi
8	ENSBTAG00000017085	bta
8	ENSCAFG00000008381	caf
8	ENSCPOG00000002674	cpo
8	ENSECAG00000000085	eca
8	ENSEEUG00000000239	eeu
8	ENSFCAG00000004959	fca
8	ENSGGOG00000007600	ggo
8	ENSG00000038002	hsa
8	ENSMMUG00000007393	mmu
8	ENSMODG00000003821	mod
8	ENSMUSG00000031521	mus
8	ENSOANG00000005290	oan
8	ENSOCUG00000002031	ocu
8	ENSPPYG00000015220	ppy
8	ENSPTRG00000016618	ptr
8	ENSRNOG00000000108	rno
8	ENSSSCG00000015772	ssc
8	ACAG00000000865	aca
8	CAEG00000004179	cae
8	MAUG00000009705	mau
8	MHIG00000014307	mhi
8	MLEG00000002973	mle
8	MUNG00000000463	mun
8	PBRG00000017584	pbr
8	PLEG00000003103	ple
8	SMUG00000007169	smu
8	TBRG00000002130	tbr
8	TSIG00000006626	tsi
8	UAMG00000001900	uam
8	101866403	mfa
8	100991884	ppa
8	101721618	hgl
8	102190099	chi
9	ENSBTAG00000005469	bta
9	ENSCAFG00000009285	caf
9	ENSCPOG00000010985	cpo
9	ENSECAG00000020651	eca
9	ENSEEUG00000005728	eeu
9	ENSFCAG00000005666	fca
9	ENSGGOG00000002424	ggo
9	ENSG00000158941	hsa
9	ENSMMUG00000021991	mmu
9	ENSMODG00000009328	mod
9	ENSMUSG00000033712	mus
9	ENSOANG00000009829	oan
9	ENSOCUG00000013228	ocu
9	ENSPPYG00000018426	ppy
9	ENSPTRG00000020065	ptr
9	ENSRNOG00000018295	rno
9	ENSSSCG00000009628	ssc
9	ACAG00000004766	aca
9	CAEG00000005031	cae
9	MAUG00000009238	mau
9	MHIG00000001091	mhi
9	MLEG00000000415	mle
9	MUNG00000007722	mun
9	PBRG00000006093	pbr
9	PLEG00000007992	ple
9	SMUG00000004747	smu
9	TBRG00000002701	tbr
9	TSIG00000006061	tsi
9	UAMG00000010098	uam
9	102130538	mfa
9	100976504	ppa
9	101724887	hgl
9	102175019	chi
10	ENSBTAG00000018449	bta
10	ENSCAFG00000005807	caf
10	ENSCPOG00000008858	cpo
10	ENSECAG00000023455	eca
10	ENSEEUG00000003814	eeu
10	ENSFCAG00000005317	fca
10	ENSGGOG00000016968	ggo
10	ENSG00000137497	hsa
10	ENSMMUG00000007330	mmu
10	ENSMODG00000008131	mod
10	ENSMUSG00000066306	mus
10	ENSOANG00000000597	oan
10	ENSOCUG00000012335	ocu
10	ENSPPYG00000003642	ppy
10	ENSPTRG00000004023	ptr
10	ENSRNOG00000000417	rno
10	ENSSSCG00000014802	ssc
10	ACAG00000003723	aca
10	CAEG00000003955	cae
10	MAUG00000005742	mau
10	MHIG00000000704	mhi
10	MLEG00000001769	mle
10	MUNG00000000098	mun
10	PBRG00000011180	pbr
10	PLEG00000000384	ple
10	SMUG00000000590	smu
10	TBRG00000002300	tbr
10	TSIG00000004004	tsi
10	UAMG00000003569	uam
10	102138526	mfa
10	100995744	ppa
10	101700873	hgl
10	102171630	chi
11	ENSBTAG00000046765	bta
11	ENSCAFG00000016532	caf
11	ENSCPOG00000014812	cpo
11	ENSECAG00000018485	eca
11	ENSEEUG00000001154	eeu
11	ENSFCAG00000009614	fca
11	ENSGGOG00000014800	ggo
11	ENSG00000181222	hsa
11	ENSMMUG00000023620	mmu
11	ENSMODG00000007009	mod
11	ENSMUSG00000005198	mus
11	ENSOANG00000003303	oan
11	ENSOCUG00000017929	ocu
11	ENSPPYG00000007924	ppy
11	ENSPTRG00000008691	ptr
11	ENSRNOG00000028834	rno
11	ENSSSCG00000028278	ssc
11	ACAG00000007200	aca
11	CAEG00000000133	cae
11	MAUG00000000761	mau
11	MHIG00000000210	mhi
11	MLEG00000009681	mle
11	MUNG00000014509	mun
11	PBRG00000010284	pbr
11	PLEG00000002363	ple
11	SMUG00000004670	smu
11	TBRG00000004454	tbr
11	TSIG00000012823	tsi
11	UAMG00000009317	uam
11	101866538	mfa
11	100978542	ppa
11	101725588	hgl
11	102187892	chi
12	ENSBTAG00000021140	bta
12	ENSCAFG00000007450	caf
12	ENSCPOG00000001727	cpo
12	ENSECAG00000020001	eca
12	ENSEEUG00000012505	eeu
12	ENSFCAG00000014825	fca
12	ENSGGOG00000004021	ggo
12	ENSG00000153561	hsa
12	ENSMMUG00000003523	mmu
12	ENSMODG00000009489	mod
12	ENSMUSG00000002222	mus
12	ENSOANG00000010358	oan
12	ENSOCUG00000009371	ocu
12	ENSPPYG00000012209	ppy
12	ENSPTRG00000012158	ptr
12	ENSRNOG00000028422	rno
12	ENSSSCG00000008216	ssc
12	ACAG00000000739	aca
12	CAEG00000009841	cae
12	MAUG00000013506	mau
12	MHIG00000014001	mhi
12	MLEG00000011647	mle
12	MUNG00000007442	mun
12	PBRG00000002374	pbr
12	PLEG00000008079	ple
12	SMUG00000004484	smu
12	TBRG00000003738	tbr
12	TSIG00000014130	tsi
12	UAMG00000009519	uam
12	102125246	mfa
12	100995631	ppa
12	101721094	hgl
12	102185283	chi
13	ENSBTAG00000001786	bta
13	ENSCAFG00000001750	caf
13	ENSCPOG00000009364	cpo
13	ENSECAG00000007552	eca
13	ENSEEUG00000006252	eeu
13	ENSFCAG00000001923	fca
13	ENSGGOG00000001263	ggo
13	ENSG00000188266	hsa
13	ENSMMUG00000010738	mmu
13	ENSMODG00000011775	mod
13	ENSMUSG00000035878	mus
13	ENSOANG00000013219	oan
13	ENSOCUG00000021767	ocu
13	ENSPPYG00000006697	ppy
13	ENSPTRG00000007343	ptr
13	ENSRNOG00000013419	rno
13	ENSSSCG00000001755	ssc
13	ACAG00000002699	aca
13	CAEG00000014321	cae
13	MAUG00000005950	mau
13	MHIG00000011955	mhi
13	MLEG00000002622	mle
13	MUNG00000005971	mun
13	PBRG00000016903	pbr
13	PLEG00000013469	ple
13	SMUG00000002936	smu
13	TBRG00000002124	tbr
13	TSIG00000013145	tsi
13	UAMG00000002249	uam
13	102143817	mfa
13	100990244	ppa
13	101702212	hgl
13	102183458	chi
14	ENSBTAG00000010692	bta
14	ENSCAFG00000001700	caf
14	ENSCPOG00000006251	cpo
14	ENSECAG00000011451	eca
14	ENSEEUG00000014737	eeu
14	ENSFCAG00000008289	fca
14	ENSGGOG00000009614	ggo
14	ENSG00000197157	hsa
14	ENSMMUG00000015432	mmu
14	ENSMODG00000015182	mod
14	ENSMUSG00000001424	mus
14	ENSOANG00000000817	oan
14	ENSOCUG00000001620	ocu
14	ENSPPYG00000017972	ppy
14	ENSPTRG00000023911	ptr
14	ENSRNOG00000031173	rno
14	ENSSSCG00000016590	ssc
14	ACAG00000006769	aca
14	CAEG00000004819	cae
14	MAUG00000001056	mau
14	MHIG00000000393	mhi
14	MLEG00000010691	mle
14	MUNG00000004521	mun
14	PBRG00000005845	pbr
14	PLEG00000007792	ple
14	SMUG00000000609	smu
14	TBRG00000001077	tbr
14	TSIG00000012761	tsi
14	UAMG00000003525	uam
14	102136443	mfa
14	100984479	ppa
14	101724008	hgl
14	102172121	chi
15	ENSBTAG00000017831	bta
15	ENSCAFG00000006211	caf
15	ENSCPOG00000006225	cpo
15	ENSECAG00000009999	eca
15	ENSEEUG00000005162	eeu
15	ENSFCAG00000015534	fca
15	ENSGGOG00000012855	ggo
15	ENSG00000147475	hsa
15	ENSMMUG00000000943	mmu
15	ENSMODG00000010889	mod
15	ENSMUSG00000031483	mus
15	ENSOANG00000007861	oan
15	ENSOCUG00000013413	ocu
15	ENSPPYG00000018510	ppy
15	ENSPTRG00000020158	ptr
15	ENSRNOG00000013763	rno
15	ENSSSCG00000015827	ssc
15	ACAG00000004282	aca
15	CAEG00000004566	cae
15	MAUG00000005977	mau
15	MHIG00000002396	mhi
15	MLEG00000006833	mle
15	MUNG00000005597	mun
15	PBRG00000014334	pbr
15	PLEG00000014476	ple
15	SMUG00000006445	smu
15	TBRG00000006325	tbr
15	TSIG00000017950	tsi
15	UAMG00000010163	uam
15	101866806	mfa
15	100994817	ppa
15	101714906	hgl
15	102185628	chi
16	ENSBTAG00000003001	bta
16	ENSCAFG00000005788	caf
16	ENSCPOG00000026481	cpo
16	ENSECAG00000022080	eca
16	ENSEEUG00000003567	eeu
16	ENSFCAG00000005320	fca
16	ENSGGOG00000012495	ggo
16	ENSG00000149357	hsa
16	ENSMMUG00000021282	mmu
16	ENSMODG00000008074	mod
16	ENSMUSG00000030842	mus
16	ENSOANG00000001786	oan
16	ENSOCUG00000000164	ocu
16	ENSPPYG00000003645	ppy
16	ENSPTRG00000004024	ptr
16	ENSRNOG00000020016	rno
16	ENSSSCG00000014804	ssc
16	ACAG00000006586	aca
16	CAEG00000000795	cae
16	MAUG00000006165	mau
16	MHIG00000001330	mhi
16	MLEG00000015943	mle
16	MUNG00000005884	mun
16	PBRG00000020075	pbr
16	PLEG00000008944	ple
16	SMUG00000001666	smu
16	TBRG00000003717	tbr
16	TSIG00000014610	tsi
16	UAMG00000001804	uam
16	101925196	mfa
16	100967890	ppa
16	101700509	hgl
16	102178377	chi
17	ENSBTAG00000005462	bta
17	ENSCAFG00000016685	caf
17	ENSCPOG00000023303	cpo
17	ENSECAG00000007051	eca
17	ENSEEUG00000013410	eeu
17	ENSFCAG00000009620	fca
17	ENSGGOG00000024357	ggo
17	ENSG00000129245	hsa
17	ENSMMUG00000013510	mmu
17	ENSMODG00000007179	mod
17	ENSMUSG00000018765	mus
17	ENSOANG00000005646	oan
17	ENSOCUG00000010393	ocu
17	ENSPPYG00000007930	ppy
17	ENSPTRG00000008698	ptr
17	ENSRNOG00000011876	rno
17	ENSSSCG00000017953	ssc
17	ACAG00000001779	aca
17	CAEG00000000822	cae
17	MAUG00000003391	mau
17	MHIG00000002221	mhi
17	MLEG00000013203	mle
17	MUNG00000010388	mun
17	PBRG00000008726	pbr
17	PLEG00000002326	ple
17	SMUG00000000617	smu
17	TBRG00000001048	tbr
17	TSIG00000019796	tsi
17	UAMG00000006484	uam
17	101867240	mfa
17	100977519	ppa
17	101699619	hgl
17	102191457	chi
18	ENSBTAG00000019167	bta
18	ENSCAFG00000005743	caf
18	ENSCPOG00000014786	cpo
18	ENSECAG00000017064	eca
18	ENSEEUG00000002888	eeu
18	ENSFCAG00000005323	fca
18	ENSGGOG00000011295	ggo
18	ENSG00000165458	hsa
18	ENSMMUG00000010451	mmu
18	ENSMODG00000008002	mod
18	ENSMUSG00000032737	mus
18	ENSOANG00000010026	oan
18	ENSOCUG00000000167	ocu
18	ENSPPYG00000003649	ppy
18	ENSPTRG00000004031	ptr
18	ENSRNOG00000019730	rno
18	ENSSSCG00000014811	ssc
18	ACAG00000005524	aca
18	CAEG00000001015	cae
18	MAUG00000018141	mau
18	MHIG00000013479	mhi
18	MLEG00000002381	mle
18	MUNG00000018221	mun
18	PBRG00000018983	pbr
18	PLEG00000000711	ple
18	SMUG00000001183	smu
18	TBRG00000003180	tbr
18	TSIG00000005422	tsi
18	UAMG00000014334	uam
18	102115401	mfa
18	100992766	ppa
18	101698814	hgl
18	102178924	chi
19	ENSBTAG00000006768	bta
19	ENSCAFG00000009139	caf
19	ENSCPOG00000009705	cpo
19	ENSECAG00000010493	eca
19	ENSEEUG00000002424	eeu
19	ENSFCAG00000005417	fca
19	ENSGGOG00000010428	ggo
19	ENSG00000197217	hsa
19	ENSMMUG00000016659	mmu
19	ENSMODG00000016799	mod
19	ENSMUSG00000022066	mus
19	ENSOANG00000013881	oan
19	ENSOCUG00000004102	ocu
19	ENSPPYG00000018437	ppy
19	ENSPTRG00000020078	ptr
19	ENSRNOG00000016321	rno
19	ENSSSCG00000009640	ssc
19	ACAG00000006823	aca
19	CAEG00000009872	cae
19	MAUG00000007286	mau
19	MHIG00000012030	mhi
19	MLEG00000011714	mle
19	MUNG00000019032	mun
19	PBRG00000007909	pbr
19	PLEG00000015585	ple
19	SMUG00000004506	smu
19	TBRG00000001327	tbr
19	TSIG00000001083	tsi
19	UAMG00000005558	uam
19	102139183	mfa
19	100969324	ppa
19	101700645	hgl
19	102177626	chi
20	ENSBTAG00000038477	bta
20	ENSCAFG00000007720	caf
20	ENSCPOG00000001534	cpo
20	ENSECAG00000010458	eca
20	ENSEEUG00000002277	eeu
20	ENSFCAG00000011967	fca
20	ENSGGOG00000004940	ggo
20	ENSG00000115486	hsa
20	ENSMMUG00000004446	mmu
20	ENSMODG00000015606	mod
20	ENSMUSG00000053460	mus
20	ENSOANG00000003061	oan
20	ENSOCUG00000002368	ocu
20	ENSPPYG00000012228	ppy
20	ENSPTRG00000012135	ptr
20	ENSRNOG00000012975	rno
20	ENSSSCG00000027381	ssc
20	ACAG00000006389	aca
20	CAEG00000008500	cae
20	MAUG00000005552	mau
20	MHIG00000012269	mhi
20	MLEG00000003229	mle
20	MUNG00000000318	mun
20	PBRG00000011485	pbr
20	PLEG00000004771	ple
20	SMUG00000004540	smu
20	TBRG00000006375	tbr
20	TSIG00000012690	tsi
20	UAMG00000008903	uam
20	102116153	mfa
20	100979139	ppa
20	101703456	hgl
20	102170242	chi
21	ENSBTAG00000016456	bta
21	ENSCAFG00000018159	caf
21	ENSCPOG00000003812	cpo
21	ENSECAG00000021040	eca
21	ENSEEUG00000010194	eeu
21	ENSFCAG00000010004	fca
21	ENSGGOG00000004285	ggo
21	ENSG00000198752	hsa
21	ENSMMUG00000008380	mmu
21	ENSMODG00000013407	mod
21	ENSMUSG00000021279	mus
21	ENSOANG00000014636	oan
21	ENSOCUG00000010323	ocu
21	ENSPPYG00000006164	ppy
21	ENSPTRG00000006748	ptr
21	ENSRNOG00000009675	rno
21	ENSSSCG00000002523	ssc
21	ACAG00000006455	aca
21	CAEG00000005577	cae
21	MAUG00000012928	mau
21	MHIG00000001019	mhi
21	MLEG00000003141	mle
21	MUNG00000004424	mun
21	PBRG00000015990	pbr
21	PLEG00000002025	ple
21	SMUG00000005115	smu
21	TBRG00000001129	tbr
21	TSIG00000008683	tsi
21	UAMG00000016215	uam
21	102143581	mfa
21	100968397	ppa
21	101717464	hgl
21	102183187	chi
23	ENSBTAG00000005660	bta
23	ENSCAFG00000012608	caf
23	ENSCPOG00000009183	cpo
23	ENSECAG00000022375	eca
23	ENSEEUG00000006019	eeu
23	ENSFCAG00000007793	fca
23	ENSGGOG00000027136	ggo
23	ENSG00000175166	hsa
23	ENSMMUG00000000800	mmu
23	ENSMODG00000002420	mod
23	ENSMUSG00000006998	mus
23	ENSOANG00000007604	oan
23	ENSOCUG00000007058	ocu
23	ENSPPYG00000014354	ppy
23	ENSPTRG00000015689	ptr
23	ENSRNOG00000001719	rno
23	ENSSSCG00000023998	ssc
23	ACAG00000000022	aca
23	CAEG00000000104	cae
23	MAUG00000004052	mau
23	MHIG00000005724	mhi
23	MLEG00000001939	mle
23	MUNG00000013456	mun
23	PBRG00000005347	pbr
23	PLEG00000000277	ple
23	SMUG00000000036	smu
23	TBRG00000006884	tbr
23	TSIG00000015364	tsi
23	UAMG00000013589	uam
23	102137573	mfa
23	100976711	ppa
23	101711698	hgl
23	102183547	chi
24	ENSBTAG00000004992	bta
24	ENSCAFG00000001543	caf
24	ENSCPOG00000011935	cpo
24	ENSECAG00000012815	eca
24	ENSEEUG00000005178	eeu
24	ENSFCAG00000018186	fca
24	ENSGGOG00000008339	ggo
24	ENSG00000064419	hsa
24	ENSMMUG00000004311	mmu
24	ENSMODG00000014700	mod
24	ENSMUSG00000012535	mus
24	ENSOANG00000011451	oan
24	ENSOCUG00000010105	ocu
24	ENSPPYG00000017990	ppy
24	ENSPTRG00000019676	ptr
24	ENSRNOG00000021758	rno
24	ENSSSCG00000016572	ssc
24	ACAG00000001861	aca
24	CAEG00000009767	cae
24	MAUG00000013142	mau
24	MHIG00000010701	mhi
24	MLEG00000013216	mle
24	MUNG00000008266	mun
24	PBRG00000000687	pbr
24	PLEG00000007479	ple
24	SMUG00000008731	smu
24	TBRG00000005561	tbr
24	TSIG00000004675	tsi
24	UAMG00000015053	uam
24	101925432	mfa
24	100989333	ppa
24	101712424	hgl
24	102178327	chi
25	ENSBTAG00000017745	bta
25	ENSCAFG00000006897	caf
25	ENSCPOG00000013354	cpo
25	ENSECAG00000019750	eca
25	ENSEEUG00000002068	eeu
25	ENSFCAG00000010859	fca
25	ENSGGOG00000003727	ggo
25	ENSG00000134352	hsa
25	ENSMMUG00000001893	mmu
25	ENSMODG00000019517	mod
25	ENSMUSG00000021756	mus
25	ENSOANG00000005447	oan
25	ENSOCUG00000007839	ocu
25	ENSPPYG00000015475	ppy
25	ENSPTRG00000016887	ptr
25	ENSRNOG00000013963	rno
25	ENSSSCG00000016916	ssc
25	ACAG00000006463	aca
25	CAEG00000008439	cae
25	MAUG00000007825	mau
25	MHIG00000014326	mhi
25	MLEG00000013335	mle
25	MUNG00000000796	mun
25	PBRG00000015747	pbr
25	PLEG00000015121	ple
25	SMUG00000000677	smu
25	TBRG00000005209	tbr
25	TSIG00000009398	tsi
25	UAMG00000001377	uam
25	101926138	mfa
25	100992032	ppa
25	101703833	hgl
25	102188086	chi
26	ENSBTAG00000016497	bta
26	ENSCAFG00000005598	caf
26	ENSCPOG00000007019	cpo
26	ENSECAG00000006543	eca
26	ENSEEUG00000010393	eeu
26	ENSFCAG00000002870	fca
26	ENSGGOG00000010281	ggo
26	ENSG00000054965	hsa
26	ENSMMUG00000003142	mmu
26	ENSMODG00000007608	mod
26	ENSMUSG00000029461	mus
26	ENSOANG00000008055	oan
26	ENSOCUG00000000318	ocu
26	ENSPPYG00000003661	ppy
26	ENSPTRG00000004046	ptr
26	ENSRNOG00000018873	rno
26	ENSSSCG00000014821	ssc
26	ACAG00000004577	aca
26	CAEG00000003201	cae
26	MAUG00000013382	mau
26	MHIG00000002155	mhi
26	MLEG00000012618	mle
26	MUNG00000009410	mun
26	PBRG00000006417	pbr
26	PLEG00000008055	ple
26	SMUG00000009014	smu
26	TBRG00000005674	tbr
26	TSIG00000000628	tsi
26	UAMG00000010016	uam
26	102130378	mfa
26	100991374	ppa
26	101718413	hgl
26	102182242	chi
27	ENSBTAG00000003692	bta
27	ENSCAFG00000005564	caf
27	ENSCPOG00000010696	cpo
27	ENSECAG00000018649	eca
27	ENSEEUG00000007994	eeu
27	ENSFCAG00000005031	fca
27	ENSGGOG00000003854	ggo
27	ENSG00000175567	hsa
27	ENSMMUG00000002605	mmu
27	ENSMODG00000007498	mod
27	ENSMUSG00000033685	mus
27	ENSOANG00000007210	oan
27	ENSOCUG00000012591	ocu
27	ENSPPYG00000003668	ppy
27	ENSPTRG00000004055	ptr
27	ENSRNOG00000017854	rno
27	ENSSSCG00000014833	ssc
27	ACAG00000001455	aca
27	CAEG00000007328	cae
27	MAUG00000007341	mau
27	MHIG00000008663	mhi
27	MLEG00000002848	mle
27	MUNG00000014211	mun
27	PBRG00000005330	pbr
27	PLEG00000009665	ple
27	SMUG00000003872	smu
27	TBRG00000004480	tbr
27	TSIG00000009593	tsi
27	UAMG00000000281	uam
27	102137394	mfa
27	100975189	ppa
27	101713667	hgl
27	102184455	chi
28	ENSBTAG00000019336	bta
28	ENSCAFG00000012180	caf
28	ENSCPOG00000026862	cpo
28	ENSECAG00000008877	eca
28	ENSEEUG00000012281	eeu
28	ENSFCAG00000007788	fca
28	ENSGGOG00000007433	ggo
28	ENSG00000161202	hsa
28	ENSMMUG00000006553	mmu
28	ENSMODG00000003229	mod
28	ENSMUSG00000003233	mus
28	ENSOANG00000008082	oan
28	ENSOCUG00000004548	ocu
28	ENSPPYG00000014345	ppy
28	ENSPTRG00000015681	ptr
28	ENSRNOG00000001708	rno
28	ENSSSCG00000025374	ssc
28	ACAG00000004207	aca
28	CAEG00000002290	cae
28	MAUG00000002786	mau
28	MHIG00000010403	mhi
28	MLEG00000008497	mle
28	MUNG00000001923	mun
28	PBRG00000002055	pbr
28	PLEG00000001107	ple
28	SMUG00000007678	smu
28	TBRG00000007037	tbr
28	TSIG00000003680	tsi
28	UAMG00000010429	uam
28	102130032	mfa
28	100977837	ppa
28	101716996	hgl
28	102182444	chi
29	ENSBTAG00000004531	bta
29	ENSCAFG00000003083	caf
29	ENSCPOG00000002086	cpo
29	ENSECAG00000016982	eca
29	ENSEEUG00000003535	eeu
29	ENSFCAG00000003762	fca
29	ENSGGOG00000007003	ggo
29	ENSG00000115484	hsa
29	ENSMMUG00000013973	mmu
29	ENSMODG00000002882	mod
29	ENSMUSG00000007739	mus
29	ENSOANG00000012419	oan
29	ENSOCUG00000024386	ocu
29	ENSPPYG00000012381	ppy
29	ENSPTRG00000011965	ptr
29	ENSRNOG00000009642	rno
29	ENSSSCG00000008377	ssc
29	ACAG00000000525	aca
29	CAEG00000005071	cae
29	MAUG00000004367	mau
29	MHIG00000003728	mhi
29	MLEG00000017731	mle
29	MUNG00000013015	mun
29	PBRG00000016949	pbr
29	PLEG00000000657	ple
29	SMUG00000001123	smu
29	TBRG00000007710	tbr
29	TSIG00000000656	tsi
29	UAMG00000013629	uam
29	101867260	mfa
29	100971788	ppa
29	101722176	hgl
29	102172361	chi
30	ENSBTAG00000011414	bta
30	ENSCAFG00000012158	caf
30	ENSCPOG00000012458	cpo
30	ENSECAG00000018745	eca
30	ENSEEUG00000004804	eeu
30	ENSFCAG00000007787	fca
30	ENSGGOG00000007425	ggo
30	ENSG00000145191	hsa
30	ENSMMUG00000006562	mmu
30	ENSMODG00000003196	mod
30	ENSMUSG00000003235	mus
30	ENSOANG00000001406	oan
30	ENSOCUG00000004536	ocu
30	ENSPPYG00000014344	ppy
30	ENSPTRG00000015679	ptr
30	ENSRNOG00000038160	rno
30	ENSSSCG00000011783	ssc
30	ACAG00000003862	aca
30	CAEG00000009318	cae
30	MAUG00000006430	mau
30	MHIG00000009182	mhi
30	MLEG00000012895	mle
30	MUNG00000013067	mun
30	PBRG00000020064	pbr
30	PLEG00000009885	ple
30	SMUG00000003857	smu
30	TBRG00000000839	tbr
30	TSIG00000004695	tsi
30	UAMG00000014577	uam
30	101866608	mfa
30	100978406	ppa
30	101717780	hgl
30	102182730	chi
31	ENSBTAG00000012962	bta
31	ENSCAFG00000019847	caf
31	ENSCPOG00000015713	cpo
31	ENSECAG00000020190	eca
31	ENSEEUG00000010791	eeu
31	ENSFCAG00000015258	fca
31	ENSGGOG00000001752	ggo
31	ENSG00000031698	hsa
31	ENSMMUG00000021837	mmu
31	ENSMODG00000002154	mod
31	ENSMUSG00000068739	mus
31	ENSOANG00000009192	oan
31	ENSOCUG00000008625	ocu
31	ENSPPYG00000001080	ppy
31	ENSPTRG00000001043	ptr
31	ENSRNOG00000020255	rno
31	ENSSSCG00000006835	ssc
31	ACAG00000004383	aca
31	CAEG00000008419	cae
31	MAUG00000000847	mau
31	MHIG00000008126	mhi
31	MLEG00000012170	mle
31	MUNG00000008164	mun
31	PBRG00000017433	pbr
31	PLEG00000013152	ple
31	SMUG00000003972	smu
31	TBRG00000007003	tbr
31	TSIG00000003061	tsi
31	UAMG00000013595	uam
31	101866794	mfa
31	100968986	ppa
31	101726419	hgl
31	102171023	chi
32	ENSBTAG00000010437	bta
32	ENSCAFG00000001406	caf
32	ENSCPOG00000014024	cpo
32	ENSECAG00000024078	eca
32	ENSEEUG00000013020	eeu
32	ENSFCAG00000013117	fca
32	ENSGGOG00000026878	ggo
32	ENSG00000128585	hsa
32	ENSMMUG00000018259	mmu
32	ENSMODG00000014474	mod
32	ENSMUSG00000025609	mus
32	ENSOANG00000011473	oan
32	ENSOCUG00000025159	ocu
32	ENSPPYG00000018010	ppy
32	ENSPTRG00000022979	ptr
32	ENSRNOG00000011524	rno
32	ENSSSCG00000016549	ssc
32	ACAG00000003909	aca
32	CAEG00000005761	cae
32	MAUG00000001061	mau
32	MHIG00000001631	mhi
32	MLEG00000003421	mle
32	MUNG00000014884	mun
32	PBRG00000020182	pbr
32	PLEG00000008698	ple
32	SMUG00000000282	smu
32	TBRG00000004310	tbr
32	TSIG00000002645	tsi
32	UAMG00000010312	uam
32	102142067	mfa
32	100975175	ppa
32	101725197	hgl
32	102172967	chi
33	ENSBTAG00000009299	bta
33	ENSCAFG00000003175	caf
33	ENSCPOG00000000352	cpo
33	ENSECAG00000012175	eca
33	ENSEEUG00000007081	eeu
33	ENSFCAG00000002491	fca
33	ENSGGOG00000008449	ggo
33	ENSG00000119844	hsa
33	ENSMMUG00000006503	mmu
33	ENSMODG00000003235	mod
33	ENSMUSG00000049659	mus
33	ENSOANG00000012433	oan
33	ENSOCUG00000006390	ocu
33	ENSPPYG00000012364	ppy
33	ENSPTRG00000011983	ptr
33	ENSRNOG00000005411	rno
33	ENSSSCG00000008363	ssc
33	ACAG00000006032	aca
33	CAEG00000004571	cae
33	MAUG00000010532	mau
33	MHIG00000008456	mhi
33	MLEG00000001730	mle
33	MUNG00000008101	mun
33	PBRG00000003257	pbr
33	PLEG00000016611	ple
33	SMUG00000003581	smu
33	TBRG00000002432	tbr
33	TSIG00000006257	tsi
33	UAMG00000009796	uam
33	101865464	mfa
33	100981396	ppa
33	101715096	hgl
33	102178366	chi
34	ENSBTAG00000020496	bta
34	ENSCAFG00000010417	caf
34	ENSCPOG00000006394	cpo
34	ENSECAG00000000329	eca
34	ENSEEUG00000010941	eeu
34	ENSFCAG00000005200	fca
34	ENSGGOG00000016496	ggo
34	ENSG00000112308	hsa
34	ENSMMUG00000002682	mmu
34	ENSMODG00000011671	mod
34	ENSMUSG00000019132	mus
34	ENSOANG00000011124	oan
34	ENSOCUG00000016845	ocu
34	ENSPPYG00000016284	ppy
34	ENSPTRG00000017780	ptr
34	ENSRNOG00000018456	rno
34	ENSSSCG00000001094	ssc
34	ACAG00000006607	aca
34	CAEG00000009124	cae
34	MAUG00000002879	mau
34	MHIG00000005124	mhi
34	MLEG00000010215	mle
34	MUNG00000007001	mun
34	PBRG00000014357	pbr
34	PLEG00000002829	ple
34	SMUG00000000674	smu
34	TBRG00000006481	tbr
34	TSIG00000012948	tsi
34	UAMG00000003008	uam
34	102120228	mfa
34	100974811	ppa
34	101721109	hgl
34	102168500	chi
35	ENSBTAG00000003109	bta
35	ENSCAFG00000004447	caf
35	ENSCPOG00000007035	cpo
35	ENSECAG00000013050	eca
35	ENSEEUG00000014421	eeu
35	ENSFCAG00000010810	fca
35	ENSGGOG00000006744	ggo
35	ENSG00000136156	hsa
35	ENSMMUG00000007888	mmu
35	ENSMODG00000011189	mod
35	ENSMUSG00000022108	mus
35	ENSOANG00000015558	oan
35	ENSOCUG00000025116	ocu
35	ENSPPYG00000005356	ppy
35	ENSPTRG00000005863	ptr
35	ENSRNOG00000016271	rno
35	ENSSSCG00000009403	ssc
35	ACAG00000000117	aca
35	CAEG00000007878	cae
35	MAUG00000000567	mau
35	MHIG00000008010	mhi
35	MLEG00000002547	mle
35	MUNG00000003968	mun
35	PBRG00000016412	pbr
35	PLEG00000002335	ple
35	SMUG00000006626	smu
35	TBRG00000000539	tbr
35	TSIG00000014417	tsi
35	UAMG00000008973	uam
35	101926229	mfa
35	100982047	ppa
35	101704426	hgl
35	102180233	chi
36	ENSBTAG00000004982	bta
36	ENSCAFG00000010284	caf
36	ENSCPOG00000001963	cpo
36	ENSECAG00000018756	eca
36	ENSEEUG00000013680	eeu
36	ENSFCAG00000011093	fca
36	ENSGGOG00000009108	ggo
36	ENSG00000112293	hsa
36	ENSMMUG00000022119	mmu
36	ENSMODG00000011599	mod
36	ENSMUSG00000021340	mus
36	ENSOANG00000010209	oan
36	ENSOCUG00000000348	ocu
36	ENSPPYG00000016279	ppy
36	ENSPTRG00000017775	ptr
36	ENSRNOG00000017702	rno
36	ENSSSCG00000001089	ssc
36	ACAG00000006331	aca
36	CAEG00000008641	cae
36	MAUG00000007105	mau
36	MHIG00000003220	mhi
36	MLEG00000000951	mle
36	MUNG00000008117	mun
36	PBRG00000016162	pbr
36	PLEG00000003876	ple
36	SMUG00000006142	smu
36	TBRG00000001809	tbr
36	TSIG00000012636	tsi
36	UAMG00000001861	uam
36	102125729	mfa
36	100973223	ppa
36	101724062	hgl
36	102169718	chi
37	ENSBTAG00000006548	bta
37	ENSCAFG00000011749	caf
37	ENSCPOG00000010866	cpo
37	ENSECAG00000008214	eca
37	ENSEEUG00000011233	eeu
37	ENSFCAG00000000940	fca
37	ENSGGOG00000002784	ggo
37	ENSG00000078070	hsa
37	ENSMMUG00000010553	mmu
37	ENSMODG00000021288	mod
37	ENSMUSG00000027709	mus
37	ENSOANG00000011253	oan
37	ENSOCUG00000012393	ocu
37	ENSPPYG00000014331	ppy
37	ENSPTRG00000015662	ptr
37	ENSRNOG00000013293	rno
37	ENSSSCG00000025942	ssc
37	ACAG00000006361	aca
37	CAEG00000010256	cae
37	MAUG00000015812	mau
37	MHIG00000007823	mhi
37	MLEG00000003438	mle
37	MUNG00000015527	mun
37	PBRG00000017253	pbr
37	PLEG00000013500	ple
37	SMUG00000003094	smu
37	TBRG00000004501	tbr
37	TSIG00000013604	tsi
37	UAMG00000008446	uam
37	102116846	mfa
37	100976898	ppa
37	101704843	hgl
37	102184662	chi
38	ENSBTAG00000021715	bta
38	ENSCAFG00000003527	caf
38	ENSCPOG00000006156	cpo
38	ENSECAG00000013445	eca
38	ENSEEUG00000007374	eeu
38	ENSFCAG00000012465	fca
38	ENSGGOG00000003770	ggo
38	ENSG00000116863	hsa
38	ENSMMUG00000012030	mmu
38	ENSMODG00000017880	mod
38	ENSMUSG00000042558	mus
38	ENSOANG00000002073	oan
38	ENSOCUG00000011038	ocu
38	ENSPPYG00000001548	ppy
38	ENSPTRG00000000531	ptr
38	ENSRNOG00000010849	rno
38	ENSSSCG00000003634	ssc
38	ACAG00000004306	aca
38	CAEG00000004052	cae
38	MAUG00000010477	mau
38	MHIG00000011107	mhi
38	MLEG00000020564	mle
38	MUNG00000002975	mun
38	PBRG00000011767	pbr
38	PLEG00000011020	ple
38	SMUG00000007210	smu
38	TBRG00000006240	tbr
38	TSIG00000020454	tsi
38	UAMG00000001095	uam
38	102142790	mfa
38	100970181	ppa
38	101717767	hgl
38	102179907	chi
39	ENSBTAG00000015249	bta
39	ENSCAFG00000001840	caf
39	ENSCPOG00000006216	cpo
39	ENSECAG00000012393	eca
39	ENSEEUG00000012918	eeu
39	ENSFCAG00000008732	fca
39	ENSGGOG00000009135	ggo
39	ENSG00000086062	hsa
39	ENSMMUG00000002086	mmu
39	ENSMODG00000004058	mod
39	ENSMUSG00000028413	mus
39	ENSOANG00000002834	oan
39	ENSOCUG00000022234	ocu
39	ENSPPYG00000019139	ppy
39	ENSPTRG00000020854	ptr
39	ENSRNOG00000007966	rno
39	ENSSSCG00000010998	ssc
39	ACAG00000008645	aca
39	CAEG00000006468	cae
39	MAUG00000005846	mau
39	MHIG00000011870	mhi
39	MLEG00000002614	mle
39	MUNG00000001059	mun
39	PBRG00000017506	pbr
39	PLEG00000014914	ple
39	SMUG00000001991	smu
39	TBRG00000002184	tbr
39	TSIG00000012706	tsi
39	UAMG00000003691	uam
39	102131044	mfa
39	100974756	ppa
39	101721414	hgl
39	100860927	chi
40	ENSBTAG00000047874	bta
40	ENSCAFG00000019931	caf
40	ENSCPOG00000004571	cpo
40	ENSECAG00000001892	eca
40	ENSEEUG00000014328	eeu
40	ENSFCAG00000015016	fca
40	ENSGGOG00000011288	ggo
40	ENSG00000134186	hsa
40	ENSMMUG00000010155	mmu
40	ENSMODG00000002350	mod
40	ENSMUSG00000027881	mus
40	ENSOANG00000007343	oan
40	ENSOCUG00000027424	ocu
40	ENSPPYG00000001092	ppy
40	ENSPTRG00000001032	ptr
40	ENSRNOG00000020438	rno
40	ENSSSCG00000006845	ssc
40	ACAG00000007462	aca
40	CAEG00000005526	cae
40	MAUG00000023178	mau
40	MHIG00000004174	mhi
40	MLEG00000005822	mle
40	MUNG00000003969	mun
40	PBRG00000019813	pbr
40	PLEG00000003833	ple
40	SMUG00000007316	smu
40	TBRG00000007922	tbr
40	TSIG00000003741	tsi
40	UAMG00000014724	uam
40	101926207	mfa
40	100994086	ppa
40	101720097	hgl
40	102187281	chi
41	ENSBTAG00000002478	bta
41	ENSCAFG00000016233	caf
41	ENSCPOG00000026931	cpo
41	ENSECAG00000008308	eca
41	ENSEEUG00000007176	eeu
41	ENSFCAG00000011584	fca
41	ENSGGOG00000015172	ggo
41	ENSG00000116771	hsa
41	ENSMMUG00000002802	mmu
41	ENSMODG00000003528	mod
41	ENSMUSG00000040706	mus
41	ENSOANG00000011774	oan
41	ENSOCUG00000026657	ocu
41	ENSPPYG00000001842	ppy
41	ENSPTRG00000000202	ptr
41	ENSRNOG00000012315	rno
41	ENSSSCG00000003463	ssc
41	ACAG00000000679	aca
41	CAEG00000008807	cae
41	MAUG00000002672	mau
41	MHIG00000013975	mhi
41	MLEG00000009991	mle
41	MUNG00000001727	mun
41	PBRG00000015732	pbr
41	PLEG00000016240	ple
41	SMUG00000005809	smu
41	TBRG00000005579	tbr
41	TSIG00000011480	tsi
41	UAMG00000008170	uam
41	102126199	mfa
41	100992228	ppa
41	101705780	hgl
41	102171086	chi
42	ENSBTAG00000001105	bta
42	ENSCAFG00000003314	caf
42	ENSCPOG00000007130	cpo
42	ENSECAG00000012321	eca
42	ENSEEUG00000004124	eeu
42	ENSFCAG00000013264	fca
42	ENSGGOG00000002124	ggo
42	ENSG00000196975	hsa
42	ENSMMUG00000000857	mmu
42	ENSMODG00000011852	mod
42	ENSMUSG00000029994	mus
42	ENSOANG00000021872	oan
42	ENSOCUG00000015796	ocu
42	ENSPPYG00000012335	ppy
42	ENSPTRG00000012019	ptr
42	ENSRNOG00000018159	rno
42	ENSSSCG00000008336	ssc
42	ACAG00000006896	aca
42	CAEG00000004875	cae
42	MAUG00000011094	mau
42	MHIG00000009970	mhi
42	MLEG00000003017	mle
42	MUNG00000006178	mun
42	PBRG00000020363	pbr
42	PLEG00000016837	ple
42	SMUG00000003662	smu
42	TBRG00000004274	tbr
42	TSIG00000009041	tsi
42	UAMG00000000547	uam
42	102125119	mfa
42	100995388	ppa
42	101699213	hgl
42	102187870	chi
43	ENSBTAG00000016457	bta
43	ENSCAFG00000011582	caf
43	ENSCPOG00000010418	cpo
43	ENSECAG00000007560	eca
43	ENSEEUG00000006823	eeu
43	ENSFCAG00000018567	fca
43	ENSGGOG00000009957	ggo
43	ENSG00000114416	hsa
43	ENSMMUG00000012105	mmu
43	ENSMODG00000021294	mod
43	ENSMUSG00000027680	mus
43	ENSOANG00000011045	oan
43	ENSOCUG00000023518	ocu
43	ENSPPYG00000014327	ppy
43	ENSPTRG00000015656	ptr
43	ENSRNOG00000011938	rno
43	ENSSSCG00000011769	ssc
43	ACAG00000005279	aca
43	CAEG00000013033	cae
43	MAUG00000000444	mau
43	MHIG00000008460	mhi
43	MLEG00000019478	mle
43	MUNG00000004723	mun
43	PBRG00000005842	pbr
43	PLEG00000009366	ple
43	SMUG00000000610	smu
43	TBRG00000001724	tbr
43	TSIG00000005567	tsi
43	UAMG00000009889	uam
43	101926416	mfa
43	100973513	ppa
43	101721153	hgl
43	102168206	chi
44	ENSBTAG00000038107	bta
44	ENSCAFG00000011432	caf
44	ENSCPOG00000020575	cpo
44	ENSECAG00000021899	eca
44	ENSEEUG00000000525	eeu
44	ENSFCAG00000013513	fca
44	ENSGGOG00000010658	ggo
44	ENSG00000162889	hsa
44	ENSMMUG00000023567	mmu
44	ENSMODG00000002087	mod
44	ENSMUSG00000016528	mus
44	ENSOANG00000007737	oan
44	ENSOCUG00000014252	ocu
44	ENSPPYG00000000283	ppy
44	ENSPTRG00000001915	ptr
44	ENSRNOG00000004726	rno
44	ENSSSCG00000015650	ssc
44	ACAG00000006556	aca
44	CAEG00000004412	cae
44	MAUG00000004078	mau
44	MHIG00000008599	mhi
44	MLEG00000004969	mle
44	MUNG00000005706	mun
44	PBRG00000018419	pbr
44	PLEG00000000528	ple
44	SMUG00000001062	smu
44	TBRG00000005201	tbr
44	TSIG00000013067	tsi
44	UAMG00000000424	uam
44	102131033	mfa
44	100968858	ppa
44	101708612	hgl
44	102184079	chi
45	ENSBTAG00000002783	bta
45	ENSCAFG00000003349	caf
45	ENSCPOG00000002629	cpo
45	ENSECAG00000015408	eca
45	ENSEEUG00000001927	eeu
45	ENSFCAG00000008115	fca
45	ENSGGOG00000017129	ggo
45	ENSG00000116005	hsa
45	ENSMMUG00000007959	mmu
45	ENSMODG00000011522	mod
45	ENSMUSG00000029998	mus
45	ENSOANG00000003045	oan
45	ENSOCUG00000011208	ocu
45	ENSPPYG00000012325	ppy
45	ENSPTRG00000012028	ptr
45	ENSRNOG00000016704	rno
45	ENSSSCG00000029790	ssc
45	ACAG00000002670	aca
45	CAEG00000008377	cae
45	MAUG00000010725	mau
45	MHIG00000002194	mhi
45	MLEG00000001914	mle
45	MUNG00000013258	mun
45	PBRG00000014395	pbr
45	PLEG00000014400	ple
45	SMUG00000005875	smu
45	TBRG00000000275	tbr
45	TSIG00000004248	tsi
45	UAMG00000006869	uam
45	101926201	mfa
45	100971101	ppa
45	102176973	chi
46	ENSBTAG00000004875	bta
46	ENSCAFG00000019277	caf
46	ENSCPOG00000005731	cpo
46	ENSECAG00000020622	eca
46	ENSEEUG00000013903	eeu
46	ENSFCAG00000012277	fca
46	ENSGGOG00000022835	ggo
46	ENSG00000122390	hsa
46	ENSMMUG00000018711	mmu
46	ENSMODG00000016422	mod
46	ENSMUSG00000005982	mus
46	ENSOANG00000011972	oan
46	ENSOCUG00000014517	ocu
46	ENSPPYG00000007046	ppy
46	ENSPTRG00000007700	ptr
46	ENSRNOG00000007280	rno
46	ENSSSCG00000021065	ssc
46	ACAG00000007011	aca
46	CAEG00000003217	cae
46	MAUG00000017732	mau
46	MHIG00000011626	mhi
46	MLEG00000009680	mle
46	MUNG00000001486	mun
46	PBRG00000015156	pbr
46	PLEG00000022143	ple
46	SMUG00000006776	smu
46	TBRG00000000935	tbr
46	TSIG00000006044	tsi
46	UAMG00000008348	uam
46	101867007	mfa
46	101705001	hgl
46	102187019	chi
47	ENSBTAG00000021556	bta
47	ENSCAFG00000009853	caf
47	ENSCPOG00000011734	cpo
47	ENSECAG00000003632	eca
47	ENSEEUG00000007901	eeu
47	ENSFCAG00000018449	fca
47	ENSGGOG00000023138	ggo
47	ENSG00000010017	hsa
47	ENSMMUG00000020122	mmu
47	ENSMODG00000010656	mod
47	ENSMUSG00000038546	mus
47	ENSOANG00000006975	oan
47	ENSOCUG00000007255	ocu
47	ENSPPYG00000016245	ppy
47	ENSPTRG00000017739	ptr
47	ENSRNOG00000017951	rno
47	ENSSSCG00000001056	ssc
47	ACAG00000004265	aca
47	CAEG00000007810	cae
47	MAUG00000001605	mau
47	MHIG00000000442	mhi
47	MLEG00000012296	mle
47	MUNG00000013471	mun
47	PBRG00000018668	pbr
47	PLEG00000010030	ple
47	SMUG00000007404	smu
47	TBRG00000000984	tbr
47	TSIG00000003542	tsi
47	UAMG00000004400	uam
47	102127633	mfa
47	100984356	ppa
47	101713450	hgl
47	102185796	chi
48	ENSBTAG00000020681	bta
48	ENSCAFG00000004379	caf
48	ENSCPOG00000003704	cpo
48	ENSECAG00000023697	eca
48	ENSEEUG00000009103	eeu
48	ENSFCAG00000018173	fca
48	ENSGGOG00000005701	ggo
48	ENSG00000102531	hsa
48	ENSMMUG00000023756	mmu
48	ENSMODG00000011079	mod
48	ENSMUSG00000033487	mus
48	ENSOANG00000015550	oan
48	ENSOCUG00000014679	ocu
48	ENSPPYG00000005363	ppy
48	ENSPTRG00000023284	ptr
48	ENSRNOG00000014478	rno
48	ENSSSCG00000022159	ssc
48	ACAG00000007875	aca
48	CAEG00000008775	cae
48	MAUG00000004179	mau
48	MHIG00000002498	mhi
48	MLEG00000017817	mle
48	MUNG00000000270	mun
48	PBRG00000017076	pbr
48	PLEG00000008710	ple
48	SMUG00000001402	smu
48	TBRG00000000242	tbr
48	TSIG00000000582	tsi
48	UAMG00000010224	uam
48	102121835	mfa
48	100976862	ppa
48	101699790	hgl
48	102185286	chi
49	ENSBTAG00000014847	bta
49	ENSCAFG00000010174	caf
49	ENSCPOG00000004534	cpo
49	ENSECAG00000012656	eca
49	ENSEEUG00000014192	eeu
49	ENSFCAG00000014597	fca
49	ENSGGOG00000009439	ggo
49	ENSG00000129151	hsa
49	ENSMMUG00000000316	mmu
49	ENSMODG00000009421	mod
49	ENSMUSG00000041660	mus
49	ENSOANG00000013137	oan
49	ENSOCUG00000006085	ocu
49	ENSPPYG00000003407	ppy
49	ENSPTRG00000003453	ptr
49	ENSRNOG00000004536	rno
49	ENSSSCG00000021556	ssc
49	ACAG00000006682	aca
49	CAEG00000007404	cae
49	MAUG00000011834	mau
49	MHIG00000012336	mhi
49	MLEG00000013577	mle
49	MUNG00000001019	mun
49	PBRG00000016451	pbr
49	PLEG00000016212	ple
49	SMUG00000005994	smu
49	TBRG00000004232	tbr
49	TSIG00000006634	tsi
49	UAMG00000012949	uam
49	101864912	mfa
49	100987653	ppa
49	101702765	hgl
49	102179499	chi
50	ENSBTAG00000014904	bta
50	ENSCAFG00000009838	caf
50	ENSCPOG00000019784	cpo
50	ENSECAG00000026898	eca
50	ENSEEUG00000005650	eeu
50	ENSFCAG00000013822	fca
50	ENSGGOG00000025115	ggo
50	ENSG00000124523	hsa
50	ENSMMUG00000008678	mmu
50	ENSMODG00000010636	mod
50	ENSMUSG00000054021	mus
50	ENSOANG00000006976	oan
50	ENSOCUG00000007245	ocu
50	ENSPPYG00000016242	ppy
50	ENSPTRG00000017736	ptr
50	ENSRNOG00000017866	rno
50	ENSSSCG00000030526	ssc
50	ACAG00000003817	aca
50	CAEG00000003177	cae
50	MAUG00000006330	mau
50	MHIG00000013314	mhi
50	MLEG00000010661	mle
50	MUNG00000010032	mun
50	PBRG00000010948	pbr
50	PLEG00000016719	ple
50	SMUG00000002347	smu
50	TBRG00000007288	tbr
50	TSIG00000007856	tsi
50	UAMG00000005828	uam
50	102138500	mfa
50	100985261	ppa
50	101718891	hgl
50	100860989	chi
51	ENSBTAG00000005990	bta
51	ENSCAFG00000019993	caf
51	ENSCPOG00000006300	cpo
51	ENSECAG00000011626	eca
51	ENSEEUG00000003767	eeu
51	ENSFCAG00000006919	fca
51	ENSGGOG00000028363	ggo
51	ENSG00000170989	hsa
51	ENSMMUG00000017778	mmu
51	ENSMODG00000023248	mod
51	ENSMUSG00000045092	mus
51	ENSOANG00000012701	oan
51	ENSOCUG00000015574	ocu
51	ENSPPYG00000001106	ppy
51	ENSPTRG00000001014	ptr
51	ENSRNOG00000013683	rno
51	ENSSSCG00000029849	ssc
51	ACAG00000004818	aca
51	CAEG00000001256	cae
51	MAUG00000008648	mau
51	MHIG00000011216	mhi
51	MLEG00000005612	mle
51	MUNG00000009564	mun
51	PBRG00000003086	pbr
51	PLEG00000006766	ple
51	SMUG00000007879	smu
51	TBRG00000005286	tbr
51	TSIG00000011214	tsi
51	UAMG00000007023	uam
51	102127318	mfa
51	100977957	ppa
51	101697978	hgl
51	102172679	chi
52	ENSBTAG00000013152	bta
52	ENSCAFG00000012291	caf
52	ENSCPOG00000027132	cpo
52	ENSECAG00000021731	eca
52	ENSEEUG00000006557	eeu
52	ENSFCAG00000004248	fca
52	ENSGGOG00000003774	ggo
52	ENSG00000184117	hsa
52	ENSMMUG00000031041	mmu
52	ENSMODG00000008995	mod
52	ENSMUSG00000034285	mus
52	ENSOANG00000005380	oan
52	ENSOCUG00000004122	ocu
52	ENSPPYG00000011693	ppy
52	ENSPTRG00000014226	ptr
52	ENSRNOG00000008374	rno
52	ENSSSCG00000009988	ssc
52	ACAG00000000311	aca
52	CAEG00000008890	cae
52	MAUG00000000447	mau
52	MHIG00000013499	mhi
52	MLEG00000003290	mle
52	MUNG00000001694	mun
52	PBRG00000008440	pbr
52	PLEG00000004624	ple
52	SMUG00000003420	smu
52	TBRG00000000153	tbr
52	TSIG00000003686	tsi
52	UAMG00000000134	uam
52	102145497	mfa
52	100989326	ppa
52	101705119	hgl
52	102190808	chi
53	ENSBTAG00000007599	bta
53	ENSCAFG00000005526	caf
53	ENSCPOG00000010558	cpo
53	ENSECAG00000002263	eca
53	ENSEEUG00000013981	eeu
53	ENSFCAG00000013696	fca
53	ENSGGOG00000006769	ggo
53	ENSG00000104365	hsa
53	ENSMMUG00000008351	mmu
53	ENSMODG00000010216	mod
53	ENSMUSG00000031537	mus
53	ENSOANG00000000711	oan
53	ENSOCUG00000007141	ocu
53	ENSPPYG00000018550	ppy
53	ENSPTRG00000020202	ptr
53	ENSRNOG00000019073	rno
53	ENSSSCG00000007030	ssc
53	ACAG00000001747	aca
53	CAEG00000005583	cae
53	MAUG00000005114	mau
53	MHIG00000012020	mhi
53	MLEG00000008227	mle
53	MUNG00000004843	mun
53	PBRG00000012526	pbr
53	PLEG00000009279	ple
53	SMUG00000005433	smu
53	TBRG00000006134	tbr
53	TSIG00000013930	tsi
53	UAMG00000001374	uam
53	102146604	mfa
53	100989390	ppa
53	101711077	hgl
53	102177406	chi
54	ENSBTAG00000005338	bta
54	ENSCAFG00000007368	caf
54	ENSCPOG00000003846	cpo
54	ENSECAG00000022640	eca
54	ENSEEUG00000001445	eeu
54	ENSFCAG00000000310	fca
54	ENSGGOG00000002796	ggo
54	ENSG00000149100	hsa
54	ENSMMUG00000009026	mmu
54	ENSMODG00000009678	mod
54	ENSMUSG00000027170	mus
54	ENSOANG00000015146	oan
54	ENSOCUG00000004483	ocu
54	ENSPPYG00000003381	ppy
54	ENSPTRG00000003478	ptr
54	ENSRNOG00000012738	rno
54	ENSSSCG00000013315	ssc
54	ACAG00000000469	aca
54	CAEG00000004096	cae
54	MAUG00000009142	mau
54	MHIG00000008240	mhi
54	MLEG00000001800	mle
54	MUNG00000005524	mun
54	PBRG00000020327	pbr
54	PLEG00000002047	ple
54	SMUG00000007635	smu
54	TBRG00000004453	tbr
54	TSIG00000013320	tsi
54	UAMG00000008917	uam
54	102128729	mfa
54	100973739	ppa
54	101716051	hgl
54	102180518	chi
55	ENSBTAG00000018937	bta
55	ENSCAFG00000019207	caf
55	ENSCPOG00000003068	cpo
55	ENSECAG00000017319	eca
55	ENSEEUG00000007842	eeu
55	ENSFCAG00000012401	fca
55	ENSGGOG00000008494	ggo
55	ENSG00000103415	hsa
55	ENSMMUG00000009901	mmu
55	ENSMODG00000006633	mod
55	ENSMUSG00000004070	mus
55	ENSOANG00000002417	oan
55	ENSOCUG00000006018	ocu
55	ENSPPYG00000007061	ppy
55	ENSPTRG00000007720	ptr
55	ENSRNOG00000003773	rno
55	ENSSSCG00000007942	ssc
55	ACAG00000000509	aca
55	CAEG00000000460	cae
55	MAUG00000018537	mau
55	MHIG00000000881	mhi
55	MLEG00000016762	mle
55	MUNG00000002073	mun
55	PBRG00000019394	pbr
55	PLEG00000008875	ple
55	SMUG00000001158	smu
55	TBRG00000001241	tbr
55	TSIG00000008516	tsi
55	UAMG00000006527	uam
55	102143766	mfa
55	100995961	ppa
55	101718879	hgl
55	102189453	chi
56	ENSBTAG00000001123	bta
56	ENSCAFG00000009574	caf
56	ENSCPOG00000007910	cpo
56	ENSECAG00000026937	eca
56	ENSEEUG00000015437	eeu
56	ENSFCAG00000018853	fca
56	ENSGGOG00000013220	ggo
56	ENSG00000168566	hsa
56	ENSMMUG00000014785	mmu
56	ENSMODG00000009996	mod
56	ENSMUSG00000021431	mus
56	ENSOANG00000019888	oan
56	ENSOCUG00000005168	ocu
56	ENSPPYG00000016209	ppy
56	ENSPTRG00000017703	ptr
56	ENSRNOG00000013756	rno
56	ENSSSCG00000001026	ssc
56	ACAG00000005431	aca
56	CAEG00000002818	cae
56	MAUG00000016215	mau
56	MHIG00000001911	mhi
56	MLEG00000003431	mle
56	MUNG00000015095	mun
56	PBRG00000016207	pbr
56	PLEG00000015839	ple
56	SMUG00000005471	smu
56	TBRG00000003501	tbr
56	TSIG00000013099	tsi
56	UAMG00000002576	uam
56	102144660	mfa
56	100976075	ppa
56	101707817	hgl
56	100860992	chi
57	ENSBTAG00000014884	bta
57	ENSCAFG00000007235	caf
57	ENSCPOG00000002078	cpo
57	ENSECAG00000020304	eca
57	ENSEEUG00000015500	eeu
57	ENSFCAG00000006541	fca
57	ENSGGOG00000025468	ggo
57	ENSG00000110422	hsa
57	ENSMMUG00000019988	mmu
57	ENSMODG00000009781	mod
57	ENSMUSG00000027177	mus
57	ENSOANG00000015138	oan
57	ENSOCUG00000001215	ocu
57	ENSPPYG00000003374	ppy
57	ENSPTRG00000003486	ptr
57	ENSRNOG00000011358	rno
57	ENSSSCG00000013312	ssc
57	ACAG00000002367	aca
57	CAEG00000009792	cae
57	MAUG00000008788	mau
57	MHIG00000008976	mhi
57	MLEG00000006857	mle
57	MUNG00000002433	mun
57	PBRG00000009072	pbr
57	PLEG00000007480	ple
57	SMUG00000002961	smu
57	TBRG00000001403	tbr
57	TSIG00000009778	tsi
57	UAMG00000017392	uam
57	102121788	mfa
57	100970062	ppa
57	101712269	hgl
57	102190054	chi
58	ENSBTAG00000007842	bta
58	ENSCAFG00000020126	caf
58	ENSCPOG00000014054	cpo
58	ENSECAG00000021993	eca
58	ENSEEUG00000003827	eeu
58	ENSFCAG00000009871	fca
58	ENSGGOG00000016426	ggo
58	ENSG00000023909	hsa
58	ENSMMUG00000013857	mmu
58	ENSMODG00000004740	mod
58	ENSMUSG00000028124	mus
58	ENSOANG00000005984	oan
58	ENSOCUG00000013796	ocu
58	ENSPPYG00000001143	ppy
58	ENSPTRG00000000973	ptr
58	ENSRNOG00000013409	rno
58	ENSSSCG00000006891	ssc
58	ACAG00000000426	aca
58	CAEG00000007946	cae
58	MAUG00000012524	mau
58	MHIG00000011834	mhi
58	MLEG00000007932	mle
58	MUNG00000004291	mun
58	PBRG00000016795	pbr
58	PLEG00000014602	ple
58	SMUG00000005889	smu
58	TBRG00000000550	tbr
58	TSIG00000007475	tsi
58	UAMG00000003681	uam
58	101866849	mfa
58	100986608	ppa
58	101703324	hgl
58	102186174	chi
59	ENSBTAG00000031332	bta
59	ENSCAFG00000005191	caf
59	ENSCPOG00000001350	cpo
59	ENSECAG00000020582	eca
59	ENSEEUG00000007971	eeu
59	ENSFCAG00000003303	fca
59	ENSGGOG00000011436	ggo
59	ENSG00000171174	hsa
59	ENSMMUG00000014458	mmu
59	ENSMODG00000015586	mod
59	ENSMUSG00000029136	mus
59	ENSOANG00000005682	oan
59	ENSOCUG00000010692	ocu
59	ENSPPYG00000012534	ppy
59	ENSPTRG00000011781	ptr
59	ENSRNOG00000004710	rno
59	ENSSSCG00000008543	ssc
59	ACAG00000004432	aca
59	CAEG00000004020	cae
59	MAUG00000003505	mau
59	MHIG00000012131	mhi
59	MLEG00000015985	mle
59	MUNG00000001736	mun
59	PBRG00000016295	pbr
59	PLEG00000015751	ple
59	SMUG00000004044	smu
59	TBRG00000002285	tbr
59	TSIG00000006557	tsi
59	UAMG00000011706	uam
59	102135829	mfa
59	100974060	ppa
59	101723768	hgl
59	102173944	chi
60	ENSBTAG00000027711	bta
60	ENSCAFG00000005924	caf
60	ENSCPOG00000006703	cpo
60	ENSECAG00000015409	eca
60	ENSEEUG00000012743	eeu
60	ENSFCAG00000014834	fca
60	ENSGGOG00000013891	ggo
60	ENSG00000167645	hsa
60	ENSMMUG00000028771	mmu
60	ENSMODG00000013126	mod
60	ENSMUSG00000030588	mus
60	ENSOANG00000008665	oan
60	ENSOCUG00000003234	ocu
60	ENSPPYG00000009928	ppy
60	ENSPTRG00000010923	ptr
60	ENSRNOG00000020616	rno
60	ENSSSCG00000002952	ssc
60	ACAG00000000660	aca
60	CAEG00000005077	cae
60	MAUG00000004556	mau
60	MHIG00000002660	mhi
60	MLEG00000008242	mle
60	MUNG00000006926	mun
60	PBRG00000022537	pbr
60	PLEG00000014638	ple
60	SMUG00000002895	smu
60	TBRG00000000909	tbr
60	TSIG00000013791	tsi
60	UAMG00000002342	uam
60	102145625	mfa
60	100986074	ppa
60	101704502	hgl
60	102175979	chi
61	ENSBTAG00000008737	bta
61	ENSCAFG00000020141	caf
61	ENSCPOG00000003282	cpo
61	ENSECAG00000010209	eca
61	ENSEEUG00000000818	eeu
61	ENSFCAG00000012458	fca
61	ENSGGOG00000028511	ggo
61	ENSG00000117505	hsa
61	ENSMMUG00000016818	mmu
61	ENSMODG00000004835	mod
61	ENSMUSG00000029265	mus
61	ENSOANG00000014172	oan
61	ENSOCUG00000007398	ocu
61	ENSPPYG00000001147	ppy
61	ENSPTRG00000000969	ptr
61	ENSRNOG00000000070	rno
61	ENSSSCG00000028310	ssc
61	ACAG00000002731	aca
61	CAEG00000008600	cae
61	MAUG00000001246	mau
61	MHIG00000007292	mhi
61	MLEG00000012921	mle
61	MUNG00000004670	mun
61	PBRG00000019585	pbr
61	PLEG00000007908	ple
61	SMUG00000007552	smu
61	TBRG00000002869	tbr
61	TSIG00000008210	tsi
61	UAMG00000003496	uam
61	102143187	mfa
61	100984028	ppa
61	101707064	hgl
61	102188371	chi
62	ENSBTAG00000022731	bta
62	ENSCAFG00000009533	caf
62	ENSCPOG00000014853	cpo
62	ENSECAG00000019520	eca
62	ENSEEUG00000001324	eeu
62	ENSFCAG00000004763	fca
62	ENSGGOG00000004566	ggo
62	ENSG00000124783	hsa
62	ENSMMUG00000002147	mmu
62	ENSMODG00000009918	mod
62	ENSMUSG00000021427	mus
62	ENSOANG00000014818	oan
62	ENSOCUG00000009083	ocu
62	ENSPPYG00000016205	ppy
62	ENSPTRG00000017698	ptr
62	ENSRNOG00000014165	rno
62	ENSSSCG00000001022	ssc
62	ACAG00000001352	aca
62	CAEG00000007916	cae
62	MAUG00000000220	mau
[truncated: 140,424 more rows]
