# Supplementary material for: Gene expression defines natural changes in mammalian lifespan
Source: Aging Cell. 2015 Feb 9;14(3):352–65. doi: 10.1111/acel.12283 (PMC4406664; doi:10.1111/acel.12283)
Supplement: Supplementary file 8 [file acel0014-0352-sd8.xlsx]

## Sheet: Table
Table S2. TopHat statistics on RNA-seq read alignments.
Common name	Abbreviation	Sequencing platform	Organ	Sample	Database, genome version	Reads	Total number of reads		Aligned number of reads		Accepted hits (%)
							Left	Right	Left	Right	Left	Right
Spiny mouse	aca	Illumina HiSeq2000	Liver	1	de novo transcriptome	51 bp, paired-end	21315053	21298708	14803416	14619518	69.5	68.6
		Illumina HiSeq2000	Liver	2	de novo transcriptome	51 bp, paired-end	18743512	18728816	12934942	12752639	69	68.1
		Illumina HiSeq2000	Liver	3	de novo transcriptome	51 bp, paired-end	20281318	20265776	14111733	13867817	69.6	68.4
Domestic cattle	bta	Illumina HiSeq2000	Liver	1	Ensembl, release 65	51 bp, paired-end	16155507	16122456	15732732	15506514	97.4	96.2
		Illumina HiSeq2000	Liver	2	Ensembl, release 65	51 bp, paired-end	15144348	15113079	14641502	14431550	96.7	95.5
		Illumina HiSeq2000	Kidney	1	Ensembl, release 65	51 bp, paired-end	14624422	14623246	14083222	14004315	96.3	95.8
		Illumina HiSeq2000	Kidney	2	Ensembl, release 65	51 bp, paired-end	24329986	24022708	23365588	22233060	96	92.6
		Illumina HiSeq2000	Brain	1	Ensembl, release 65	51 bp, paired-end	26654705	26610678	25741233	25476158	96.6	95.7
		Illumina HiSeq2000	Brain	2	Ensembl, release 65	51 bp, paired-end	14797281	14606279	14159332	13443976	95.7	92
Vervet	cae	Illumina HiSeq2000	Liver	1	de novo transcriptome	51 bp, paired-end	20949617	20932731	15155829	14613571	72.3	69.8
		Illumina HiSeq2000	Kidney	1	de novo transcriptome	51 bp, paired-end	17449713	17436022	12721344	11891970	72.9	68.2
		Illumina HiSeq2000	Brain	1	de novo transcriptome	51 bp, paired-end	19276750	19260534	11431339	10828728	59.3	56.2
Domestic dog	caf	Illumina HiSeq2000	Liver	1	Ensembl, release 65	51 bp, paired-end	13088914	13061551	12680250	12511999	96.9	95.8
		Illumina HiSeq2000	Liver	2	Ensembl, release 65	51 bp, paired-end	16948533	16947299	16423161	16336101	96.9	96.4
		Illumina HiSeq2000	Kidney	1	Ensembl, release 65	51 bp, paired-end	19698331	19697192	19037840	18927150	96.6	96.1
		Illumina HiSeq2000	Kidney	2	Ensembl, release 65	51 bp, paired-end	12944134	12943275	12464837	12382367	96.3	95.7
		Illumina HiSeq2000	Brain	1	Ensembl, release 65	51 bp, paired-end	12885080	12858842	12026205	11838453	93.3	92.1
		Illumina HiSeq2000	Brain	2	Ensembl, release 65	51 bp, paired-end	14954515	14952257	14482840	14249494	96.8	95.3
Domestic goat	chi	Illumina HiSeq2000	Liver	1	NCBI, version 1.0	51 bp, paired-end	15873867	15873867	13164858	9033299	82.9	56.9
		Illumina HiSeq2000	Liver	2	NCBI, version 1.0	51 bp, paired-end	16454606	16454606	12212815	8408196	74.2	51.1
		Illumina HiSeq2000	Kidney	1	NCBI, version 1.0	51 bp, paired-end	25499168	25499168	23120337	20640559	90.7	80.9
		Illumina HiSeq2000	Kidney	2	NCBI, version 1.0	51 bp, paired-end	36708994	36708994	32857429	27682353	89.5	75.4
		Illumina HiSeq2000	Brain	1	NCBI, version 1.0	51 bp, paired-end	34964167	34964167	31601670	29696826	90.4	84.9
		Illumina HiSeq2000	Brain	2	NCBI, version 1.0	51 bp, paired-end	25797981	25797981	21135289	11432972	81.9	44.3
Guinea pig	cpo	Illumina HiSeq2000	Liver	1	Ensembl, release 65	51 bp, paired-end	23603241	23546566	22843569	22193954	96.8	94.3
		Illumina HiSeq2000	Liver	2	Ensembl, release 65	51 bp, paired-end	30152372	30082383	29104971	28283543	96.5	94
		Illumina HiSeq2000	Liver	3	Ensembl, release 65	51 bp, paired-end	32310893	32236198	31441192	30645626	97.3	95.1
		Illumina HiSeq2000	Kidney	1	Ensembl, release 65	51 bp, paired-end	23377289	23329966	22485247	22169595	96.2	95
		Illumina HiSeq2000	Kidney	2	Ensembl, release 65	51 bp, paired-end	14510059	14480234	13964015	13770914	96.2	95.1
		Illumina HiSeq2000	Kidney	3	Ensembl, release 65	51 bp, paired-end	13489801	13461994	12945307	12763161	96	94.8
		Illumina HiSeq2000	Brain	1	Ensembl, release 65	51 bp, paired-end	25357678	25298459	24216654	23492366	95.5	92.9
		Illumina HiSeq2000	Brain	2	Ensembl, release 65	51 bp, paired-end	23701473	23646845	22619858	21954003	95.4	92.8
		Illumina HiSeq2000	Brain	3	Ensembl, release 65	51 bp, paired-end	25088033	25029851	23901829	23179162	95.3	92.6
Horse	eca	Illumina HiSeq2000	Liver	1	Ensembl, release 65	51 bp, paired-end	23976437	23975408	23213218	23070779	96.8	96.2
		Illumina HiSeq2000	Liver	2	Ensembl, release 65	51 bp, paired-end	25235940	25234614	24268343	24139006	96.2	95.7
		Illumina HiSeq2000	Liver	3	Ensembl, release 65	51 bp, paired-end	13462844	13460960	12944501	12749851	96.1	94.7
		Illumina HiSeq2000	Kidney	1	Ensembl, release 65	51 bp, paired-end	12772961	12771122	12167139	11965800	95.3	93.7
		Illumina HiSeq2000	Kidney	2	Ensembl, release 65	51 bp, paired-end	15008023	15005822	14371609	14135890	95.8	94.2
		Illumina HiSeq2000	Kidney	3	Ensembl, release 65	51 bp, paired-end	16194567	16192123	15454952	15197420	95.4	93.9
		Illumina HiSeq2000	Brain	1	Ensembl, release 65	51 bp, paired-end	23590339	23551870	22250413	22034637	94.3	93.6
		Illumina HiSeq2000	Brain	2	Ensembl, release 65	51 bp, paired-end	20891387	20856995	19757618	19564582	94.6	93.8
Western European hedgehog	eeu	Illumina HiSeq2000	Liver	1	Ensembl, release 65	51 bp, paired-end	24003629	23966865	13108737	9276214	54.6	38.7
		Illumina HiSeq2000	Liver	2	Ensembl, release 65	51 bp, paired-end	19602872	19567260	10755936	7622085	54.9	39
		Illumina HiSeq2000	Kidney	1	Ensembl, release 65	51 bp, paired-end	22394079	22351350	10821788	7747981	48.3	34.7
		Illumina HiSeq2000	Kidney	2	Ensembl, release 65	51 bp, paired-end	20530982	20491239	9581863	7016370	46.7	34.2
		Illumina HiSeq2000	Brain	1	Ensembl, release 65	51 bp, paired-end	17652262	17618972	8500249	6040274	48.2	34.3
		Illumina HiSeq2000	Brain	2	Ensembl, release 65	51 bp, paired-end	24169638	24122758	11943747	8686229	49.4	36
Domestic cat	fca	Illumina HiSeq2000	Liver	1	Ensembl, release 65	51 bp, paired-end	18177882	18149595	14332173	11977334	78.8	66
		Illumina HiSeq2000	Liver	2	Ensembl, release 65	51 bp, paired-end	18651052	18621290	14557929	12096556	78.1	65
		Illumina HiSeq2000	Liver	3	Ensembl, release 65	51 bp, paired-end	21893070	21858444	17316388	14532912	79.1	66.5
		Illumina HiSeq2000	Kidney	1	Ensembl, release 65	51 bp, paired-end	21358131	21325205	16947286	14116240	79.3	66.2
		Illumina HiSeq2000	Kidney	2	Ensembl, release 65	51 bp, paired-end	21832963	21797837	17335413	14272676	79.4	65.5
		Illumina HiSeq2000	Kidney	3	Ensembl, release 65	51 bp, paired-end	18048737	18019767	13752542	10749771	76.2	59.7
		Illumina HiSeq2000	Brain	1	Ensembl, release 65	51 bp, paired-end	23177565	23140295	17674338	14255087	76.3	61.6
		Illumina HiSeq2000	Brain	2	Ensembl, release 65	51 bp, paired-end	24398802	24358935	18271263	14540790	74.9	59.7
		Illumina HiSeq2000	Brain	3	Ensembl, release 65	51 bp, paired-end	19719349	19687084	14872917	12009409	75.4	61
Gorilla	ggo	Illumina GA	Liver	1	Ensembl, release 65	76 bp, single-end	32468209	-	27101996	-	83.5	-
		Illumina GA	Liver	2	Ensembl, release 65	76 bp, single-end	34657197	-	29626749	-	85.4	-
		Illumina GA	Kidney	1	Ensembl, release 65	76 bp, single-end	19658677	-	15606358	-	79.4	-
		Illumina GA	Kidney	2	Ensembl, release 65	76 bp, single-end	29404357	-	24482905	-	83.3	-
		Illumina GA	Brain	1	Ensembl, release 65	76 bp, single-end	34717816	-	26074772	-	75	-
		Illumina GA	Brain	2	Ensembl, release 65	76 bp, single-end	16157279	-	12953868	-	80.2	-
Naked mole-rat	hgl	Illumina HiSeq2000	Liver	1	NCBI, version 1.0	100 bp, paired-end	27265522	27265522	21839983	21390443	80.1	78.5
		Illumina HiSeq2000	Liver	2	NCBI, version 1.0	100 bp, paired-end	26401656	26401656	20623595	20259896	78.1	76.7
		Illumina HiSeq2000	Kidney	1	NCBI, version 1.0	100 bp, paired-end	25210061	25210061	19717972	19269442	78.2	76.4
		Illumina HiSeq2000	Kidney	2	NCBI, version 1.0	100 bp, paired-end	27799255	27799255	20284070	19752543	73	71.1
		Illumina HiSeq2000	Brain	1	NCBI, version 1.0	100 bp, paired-end	26726571	26726571	21293205	20635251	79.7	77.2
		Illumina HiSeq2000	Brain	2	NCBI, version 1.0	100 bp, paired-end	29183323	29183323	22119800	21481039	75.8	73.6
Human	hsa	Illumina GA	Liver	1	Ensembl, release 65	76 bp, single-end	15412254	-	11795906	-	76.5	-
		Illumina GA	Liver	2	Ensembl, release 65	76 bp, single-end	26603072	-	23049509	-	86.6	-
		Illumina GA	Liver	3	Ensembl, release 65	76 bp, single-end	23029340	-	20331367	-	88.3	-
		Illumina GA	Kidney	1	Ensembl, release 65	76 bp, single-end	21621412	-	18481760	-	85.5	-
		Illumina GA	Kidney	2	Ensembl, release 65	76 bp, single-end	20536990	-	17597084	-	85.7	-
		Illumina GA	Kidney	3	Ensembl, release 65	76 bp, single-end	29512213	-	24552124	-	83.2	-
		Illumina GA	Brain	1	Ensembl, release 65	76 bp, single-end	24020682	-	19598141	-	81.6	-
		Illumina GA	Brain	2	Ensembl, release 65	76 bp, single-end	18645993	-	12408230	-	66.5	-
		Illumina GA	Brain	3	Ensembl, release 65	76 bp, single-end	5253611	-	3468620	-	66	-
		Illumina GA	Brain	4	Ensembl, release 65	76 bp, single-end	23932106	-	16892358	-	70.6	-
		Illumina GA	Brain	5	Ensembl, release 65	76 bp, single-end	17318866	-	9147167	-	52.8	-
		Illumina GA	Brain	6	Ensembl, release 65	76 bp, single-end	7805492	-	3607556	-	46.2	-
Golden hamster	mau	Illumina HiSeq2000	Liver	1	de novo transcriptome	51 bp, paired-end	22160848	22111148	16067581	15829634	72.5	71.6
		Illumina HiSeq2000	Liver	2	de novo transcriptome	51 bp, paired-end	15850366	15824631	11872080	12359205	74.9	78.1
		Illumina HiSeq2000	Liver	3	de novo transcriptome	51 bp, paired-end	19785263	19741369	14704500	14479897	74.3	73.3
		Illumina HiSeq2000	Kidney	1	de novo transcriptome	51 bp, paired-end	21079481	21030703	16621212	16414363	78.9	78
		Illumina HiSeq2000	Kidney	2	de novo transcriptome	51 bp, paired-end	22131575	22106438	18123337	18008807	81.9	81.5
		Illumina HiSeq2000	Kidney	3	de novo transcriptome	51 bp, paired-end	16427555	16400556	14131079	14640978	86	89.3
		Illumina HiSeq2000	Brain	1	de novo transcriptome	51 bp, paired-end	18471922	18442309	14654699	15154106	79.3	82.2
		Illumina HiSeq2000	Brain	2	de novo transcriptome	51 bp, paired-end	15557264	15531986	12621619	13052228	81.1	84
		Illumina HiSeq2000	Brain	3	de novo transcriptome	51 bp, paired-end	23345137	23297860	17335454	17079896	74.3	73.3
Long-tailed macaque	mfa	Illumina GA	Liver	1	NCBI, version 5.0	100 bp, paired-end	29500250	29500250	21044090	20401315	71.3	69.2
		Illumina GA	Kidney	1	NCBI, version 5.0	100 bp, paired-end	30188501	30188501	10521370	9890732	34.9	32.8
		Illumina GA	Brain	1	NCBI, version 5.0	100 bp, paired-end	30122164	30122164	14774302	14091401	49	46.8
Grater tube-nosed bat	mhi	Illumina HiSeq2000	Liver	1	de novo transcriptome	51 bp, paired-end	16317224	16296521	10051824	9682741	61.6	59.4
		Illumina HiSeq2000	Liver	2	de novo transcriptome	51 bp, paired-end	17280866	17258410	11054912	10632633	64	61.6
		Illumina HiSeq2000	Kidney	1	de novo transcriptome	51 bp, paired-end	22008303	21976510	10482146	9951811	47.6	45.3
		Illumina HiSeq2000	Brain	1	de novo transcriptome	51 bp, paired-end	26132050	26095362	14349208	13771890	54.9	52.8
		Illumina HiSeq2000	Brain	2	de novo transcriptome	51 bp, paired-end	20271174	20242138	11162320	10733013	55.1	53
Asian badger	mle	Illumina HiSeq2000	Liver	1	de novo transcriptome	51 bp, paired-end	20407693	20406718	16313524	16173598	79.9	79.3
		Illumina HiSeq2000	Liver	2	de novo transcriptome	51 bp, paired-end	18069719	18068417	14221180	14090719	78.7	78
		Illumina HiSeq2000	Kidney	1	de novo transcriptome	51 bp, paired-end	16270588	16065578	13032127	12405780	80.1	77.2
		Illumina HiSeq2000	Kidney	2	de novo transcriptome	51 bp, paired-end	25686180	25683714	20304351	20260864	79	78.9
		Illumina HiSeq2000	Brain	1	de novo transcriptome	51 bp, paired-end	20138257	20115553	16072935	16593984	79.8	82.5
		Illumina HiSeq2000	Brain	2	de novo transcriptome	51 bp, paired-end	22539822	22513394	18580520	19109620	82.4	84.9
Rhesus monkey	mmu	Illumina GA	Liver	1	Ensembl, release 65	76 bp, single-end	21508173	-	15280273	-	71	-
		Illumina GA	Liver	2	Ensembl, release 65	76 bp, single-end	9283247	-	6866897	-	74	-
		Illumina GA	Liver	3	Ensembl, release 65	76 bp, single-end	22070220	-	17964452	-	81.4	-
		Illumina GA	Kidney	1	Ensembl, release 65	76 bp, single-end	17403740	-	11527928	-	66.2	-
		Illumina GA	Kidney	2	Ensembl, release 65	76 bp, single-end	22974797	-	17046702	-	74.2	-
		Illumina GA	Brain	1	Ensembl, release 65	76 bp, single-end	18752274	-	13252901	-	70.7	-
		Illumina GA	Brain	2	Ensembl, release 65	76 bp, single-end	22372035	-	14789413	-	66.1	-
		Illumina GA	Brain	3	Ensembl, release 65	76 bp, single-end	21366463	-	15393062	-	72	-
Short-tailed opossum	mod	Illumina GA	Liver	1	Ensembl, release 65	76 bp, single-end	20475452	-	14035950	-	68.6	-
		Illumina GA	Liver	2	Ensembl, release 65	76 bp, single-end	18980539	-	11284360	-	59.5	-
		Illumina GA	Kidney	1	Ensembl, release 65	76 bp, single-end	21581065	-	13855082	-	64.2	-
		Illumina GA	Kidney	2	Ensembl, release 65	76 bp, single-end	13952991	-	9187218	-	65.8	-
		Illumina GA	Brain	1	Ensembl, release 65	76 bp, single-end	11224120	-	7086560	-	63.1	-
		Illumina GA	Brain	2	Ensembl, release 65	76 bp, single-end	46424361	-	30994323	-	66.8	-
		Illumina GA	Brain	3	Ensembl, release 65	76 bp, single-end	22117296	-	11749939	-	53.1	-
Mongolian gerbil	mun	Illumina HiSeq2000	Liver	1	de novo transcriptome	51 bp, paired-end	19877427	19833506	14664966	14462146	73.8	72.9
		Illumina HiSeq2000	Liver	2	de novo transcriptome	51 bp, paired-end	18004368	17964709	13134610	12945649	73	72.1
		Illumina HiSeq2000	Liver	3	de novo transcriptome	51 bp, paired-end	18544261	18502579	13794068	13601573	74.4	73.5
		Illumina HiSeq2000	Kidney	1	de novo transcriptome	51 bp, paired-end	22364260	22311872	13471591	13126240	60.2	58.8
		Illumina HiSeq2000	Kidney	2	de novo transcriptome	51 bp, paired-end	18663898	18626356	10882149	10717245	58.3	57.5
		Illumina HiSeq2000	Kidney	3	de novo transcriptome	51 bp, paired-end	20682615	20634761	12574393	12263849	60.8	59.4
		Illumina HiSeq2000	Brain	1	de novo transcriptome	51 bp, paired-end	20421326	20379882	12274369	12051754	60.1	59.1
		Illumina HiSeq2000	Brain	2	de novo transcriptome	51 bp, paired-end	24966345	24915534	15245816	14943337	61.1	60
		Illumina HiSeq2000	Brain	3	de novo transcriptome	51 bp, paired-end	27857688	27792866	17055685	16624472	61.2	59.8
House mouse	mus	Illumina HiSeq2000	Liver	1	Ensembl, release 65	51 bp, paired-end	11888167	11737331	11544434	10984251	97.1	93.6
		Illumina HiSeq2000	Liver	2	Ensembl, release 65	51 bp, paired-end	15483133	15291192	15033080	14330108	97.1	93.7
		Illumina HiSeq2000	Liver	3	Ensembl, release 65	51 bp, paired-end	15354071	15160895	14901798	14184631	97.1	93.6
		Illumina HiSeq2000	Kidney	1	Ensembl, release 65	51 bp, paired-end	15151956	14969731	14703434	14016360	97	93.6
		Illumina HiSeq2000	Kidney	2	Ensembl, release 65	51 bp, paired-end	14321387	14292331	13994226	13791331	97.7	96.5
		Illumina HiSeq2000	Kidney	3	Ensembl, release 65	51 bp, paired-end	12402571	12377391	12102156	11913321	97.6	96.3
		Illumina HiSeq2000	Brain	1	Ensembl, release 65	51 bp, paired-end	15656819	15460285	15145438	14394957	96.7	93.1
		Illumina HiSeq2000	Brain	2	Ensembl, release 65	51 bp, paired-end	16957306	16740497	16425891	15584838	96.9	93.1
		Illumina HiSeq2000	Brain	3	Ensembl, release 65	51 bp, paired-end	19760035	19715922	19117680	18885752	96.7	95.8
Duck-billed platypus	oan	Illumina GA	Liver	1	Ensembl, release 65	76 bp, single-end	15732383	-	6924298	-	44	-
		Illumina GA	Liver	2	Ensembl, release 65	76 bp, single-end	21335366	-	12224391	-	57.3	-
		Illumina GA	Liver	3	Ensembl, release 65	76 bp, single-end	18038801	-	8725958	-	48.4	-
		Illumina GA	Liver	4	Ensembl, release 65	76 bp, single-end	19586249	-	10876594	-	55.5	-
		Illumina GA	Kidney	1	Ensembl, release 65	76 bp, single-end	17712137	-	8395094	-	47.4	-
		Illumina GA	Kidney	2	Ensembl, release 65	76 bp, single-end	11449858	-	5356812	-	46.8	-
		Illumina GA	Kidney	3	Ensembl, release 65	76 bp, single-end	15926644	-	8007852	-	50.3	-
		Illumina GA	Brain	1	Ensembl, release 65	76 bp, single-end	10607587	-	5777691	-	54.5	-
		Illumina GA	Brain	2	Ensembl, release 65	76 bp, single-end	24155235	-	14822594	-	61.4	-
		Illumina GA	Brain	3	Ensembl, release 65	76 bp, single-end	8972665	-	5397907	-	60.2	-
		Illumina GA	Brain	4	Ensembl, release 65	76 bp, single-end	13505639	-	8337936	-	61.7	-
Old world rabbit	ocu	Illumina HiSeq2000	Liver	1	Ensembl, release 65	51 bp, paired-end	16937507	16902448	15845487	15648040	93.6	92.6
		Illumina HiSeq2000	Liver	2	Ensembl, release 65	51 bp, paired-end	13856182	13854169	13043786	12862181	94.1	92.8
		Illumina HiSeq2000	Kidney	1	Ensembl, release 65	51 bp, paired-end	13778075	13776058	12777688	12579598	92.7	91.3
		Illumina HiSeq2000	Kidney	2	Ensembl, release 65	51 bp, paired-end	13908662	13906661	12985824	12790353	93.4	92
		Illumina HiSeq2000	Brain	1	Ensembl, release 65	51 bp, paired-end	25776558	25734161	23507068	23246493	91.2	90.3
		Illumina HiSeq2000	Brain	2	Ensembl, release 65	51 bp, paired-end	25065567	25024614	22909663	22687472	91.4	90.7
Sugar glider	pbr	Illumina HiSeq2000	Kidney	1	de novo transcriptome	51 bp, paired-end	21396842	21368896	14308462	13921996	66.9	65.2
		Illumina HiSeq2000	Kidney	2	de novo transcriptome	51 bp, paired-end	22154910	22126095	14941148	14556678	67.4	65.8
		Illumina HiSeq2000	Brain	1	de novo transcriptome	51 bp, paired-end	20486989	20459151	8414640	8143248	41.1	39.8
		Illumina HiSeq2000	Brain	2	de novo transcriptome	51 bp, paired-end	19883474	19856218	8828374	8555218	44.4	43.1
White-footed mouse	ple	Illumina HiSeq2000	Liver	1	de novo transcriptome	51 bp, paired-end	22834810	22803599	16119257	15933475	70.6	69.9
		Illumina HiSeq2000	Liver	2	de novo transcriptome	51 bp, paired-end	21786451	21769073	15153517	14878471	69.6	68.3
		Illumina HiSeq2000	Kidney	1	de novo transcriptome	51 bp, paired-end	19634378	19619071	12267468	12025506	62.5	61.3
		Illumina HiSeq2000	Kidney	2	de novo transcriptome	51 bp, paired-end	19966327	19949858	13388532	13107334	67.1	65.7
		Illumina HiSeq2000	Brain	1	de novo transcriptome	51 bp, paired-end	29899245	29898259	20644032	20383740	69	68.2
		Illumina HiSeq2000	Brain	2	de novo transcriptome	51 bp, paired-end	31199224	31198147	21515691	21247648	69	68.1
Pygmy chimpanzee or bonono	ppa	Illumina GA	Liver	1	NCBI, version 1.0	76 bp, single-end	28491592	-	19607529	-	68.8	-
		Illumina GA	Liver	2	NCBI, version 1.0	76 bp, single-end	20161205	-	12330918	-	61.2	-
		Illumina GA	Kidney	1	NCBI, version 1.0	76 bp, single-end	30139364	-	19788896	-	65.7	-
		Illumina GA	Kidney	2	NCBI, version 1.0	76 bp, single-end	25901079	-	18490885	-	71.4	-
		Illumina GA	Brain	1	NCBI, version 1.0	76 bp, single-end	24777783	-	17343955	-	70	-
		Illumina GA	Brain	2	NCBI, version 1.0	76 bp, single-end	38196822	-	25964063	-	68	-
Orangutan	ppy	Illumina GA	Liver	1	Ensembl, release 65	76 bp, single-end	20511251	-	17782235	-	86	-
		Illumina GA	Liver	2	Ensembl, release 65	76 bp, single-end	35057175	-	28694377	-	82	-
		Illumina GA	Kidney	1	Ensembl, release 65	76 bp, single-end	29282727	-	23445752	-	80	-
		Illumina GA	Kidney	2	Ensembl, release 65	76 bp, single-end	28624724	-	22856185	-	79.8	-
		Illumina GA	Brain	1	Ensembl, release 65	76 bp, single-end	35815040	-	26503645	-	74	-
		Illumina GA	Brain	2	Ensembl, release 65	76 bp, single-end	17577971	-	14168832	-	80	-
Chimpanzee	ptr	Illumina GA	Liver	1	Ensembl, release 65	76 bp, single-end	29463988	-	23418992	-	79.5	-
		Illumina GA	Liver	2	Ensembl, release 65	76 bp, single-end	17677230	-	11667438	-	66	-
		Illumina GA	Kidney	1	Ensembl, release 65	76 bp, single-end	24580493	-	19492852	-	79.3	-
		Illumina GA	Kidney	2	Ensembl, release 65	76 bp, single-end	33849402	-	26754794	-	79	-
		Illumina GA	Brain	1	Ensembl, release 65	76 bp, single-end	19863963	-	11820658	-	59.5	-
		Illumina GA	Brain	2	Ensembl, release 65	76 bp, single-end	13858891	-	9289034	-	67	-
		Illumina GA	Brain	3	Ensembl, release 65	76 bp, single-end	20180134	-	13403944	-	66.4	-
		Illumina GA	Brain	4	Ensembl, release 65	76 bp, single-end	21401000	-	12623763	-	59	-
		Illumina GA	Brain	5	Ensembl, release 65	76 bp, single-end	6044221	-	3754347	-	62.1	-
		Illumina GA	Brain	6	Ensembl, release 65	76 bp, single-end	31561724	-	22225543	-	70.4	-
Norway rat	rno	Illumina HiSeq2000	Liver	1	Ensembl, release 65	51 bp, paired-end	20227329	20178299	18686681	18467601	92.4	91.5
		Illumina HiSeq2000	Liver	2	Ensembl, release 65	51 bp, paired-end	18715667	18673549	17305269	17108966	92.5	91.6
		Illumina HiSeq2000	Liver	3	Ensembl, release 65	51 bp, paired-end	15319035	15285253	14159504	13993270	92.4	91.5
		Illumina HiSeq2000	Kidney	1	Ensembl, release 65	51 bp, paired-end	15738530	15703250	14686368	14516602	93.3	92.4
		Illumina HiSeq2000	Kidney	2	Ensembl, release 65	51 bp, paired-end	19025872	18983127	17816965	17616490	93.6	92.8
		Illumina HiSeq2000	Kidney	3	Ensembl, release 65	51 bp, paired-end	15437254	15405921	14544605	14334514	94.2	93
		Illumina HiSeq2000	Brain	1	Ensembl, release 65	51 bp, paired-end	17131304	17096595	16008003	15756486	93.4	92.2
		Illumina HiSeq2000	Brain	2	Ensembl, release 65	51 bp, paired-end	12300761	12276145	11471195	11289527	93.3	92
		Illumina HiSeq2000	Brain	3	Ensembl, release 65	51 bp, paired-end	12885080	12858842	12026205	11838453	93.3	92.1
House shrew	smu	Illumina HiSeq2000	Liver	1	de novo transcriptome	51 bp, paired-end	19019084	18994534	12143518	12113980	63.8	63.8
		Illumina HiSeq2000	Liver	2	de novo transcriptome	51 bp, paired-end	19609043	19583354	12694671	12689818	64.7	64.8
		Illumina HiSeq2000	Liver	3	de novo transcriptome	51 bp, paired-end	20991480	20963368	13362627	13356162	63.7	63.7
Domestic boar	ssc	Illumina HiSeq2000	Liver	1	Ensembl, release 65	51 bp, paired-end	15765670	15764523	13152252	13095562	83.4	83.1
		Illumina HiSeq2000	Liver	2	Ensembl, release 65	51 bp, paired-end	15075245	15073160	12435948	12377039	82.5	82.1
		Illumina HiSeq2000	Kidney	1	Ensembl, release 65	51 bp, paired-end	14808119	14807007	12242896	12178062	82.7	82.2
		Illumina HiSeq2000	Kidney	2	Ensembl, release 65	51 bp, paired-end	17029437	17026916	14045494	13974176	82.5	82.1
		Illumina HiSeq2000	Brain	1	Ensembl, release 65	51 bp, paired-end	15607505	15605197	12720575	12533901	81.5	80.3
		Illumina HiSeq2000	Brain	2	Ensembl, release 65	51 bp, paired-end	34181501	33749471	27346655	25963756	80	76.9
Brazilian free-tailed bat	tbr	Illumina HiSeq2000	Liver	1	de novo transcriptome	51 bp, paired-end	23106779	23076069	13440547	13203758	58.2	57.2
		Illumina HiSeq2000	Liver	2	de novo transcriptome	51 bp, paired-end	17447032	17422831	10045413	9887913	57.6	56.8
		Illumina HiSeq2000	Liver	3	de novo transcriptome	51 bp, paired-end	18738740	18713708	10952297	10752433	58.4	57.5
Siberian chipmunk	tsi	Illumina HiSeq2000	Kidney	1	de novo transcriptome	51 bp, paired-end	19110485	19074103	10430068	10088241	54.6	52.9
		Illumina HiSeq2000	Kidney	2	de novo transcriptome	51 bp, paired-end	26483983	26434932	15374675	14906188	58.1	56.4
		Illumina HiSeq2000	Brain	1	de novo transcriptome	51 bp, paired-end	18607520	18571638	10064942	9681217	54.1	52.1
		Illumina HiSeq2000	Brain	2	de novo transcriptome	51 bp, paired-end	22884608	22853609	12570516	11982060	54.9	52.4
American black bear	uam	Illumina HiSeq2000	Liver	1	de novo transcriptome	51 bp, paired-end	25389083	25335490	21691075	18749990	85.4	74
		Illumina HiSeq2000	Liver	2	de novo transcriptome	51 bp, paired-end	18978659	18940094	15897970	13776866	83.8	72.7
		Illumina HiSeq2000	Kidney	1	de novo transcriptome	51 bp, paired-end	18056983	18020672	13976959	12106142	77.4	67.2
		Illumina HiSeq2000	Kidney	2	de novo transcriptome	51 bp, paired-end	21270602	21227051	15817733	13704541	74.4	64.6
		Illumina HiSeq2000	Brain	1	de novo transcriptome	51 bp, paired-end	17155713	17121816	12940175	10970903	75.4	64.1
		Illumina HiSeq2000	Brain	2	de novo transcriptome	51 bp, paired-end	24636535	24586431	17400063	14619843	70.6	59.5
